# Supplementary material for: Genome-wide profiling of RNA editing sites in sheep
Source: J Anim Sci Biotechnol. 2019 Mar 12;10:31. doi: 10.1186/s40104-019-0331-z (PMC6419479; doi:10.1186/s40104-019-0331-z)
Supplement: Supplementary file 2 — Putative RDDs in Sheep Individual1. (XLSX 1098 kb) [file 40104_2019_331_MOESM2_ESM.xlsx]

## Sheet: kidney_RDD
Chr	Start	End	Ref	Alt	Func.refGene	Gene.refGene	GeneDetail.refGene	ExonicFunc.refGene	AAChange.refGene
NC_019458.2	154256	154256	T	C	intronic	gene4	.	.	.
NC_019458.2	763786	763786	A	G	UTR5	gene23	rna26#NC_019458.2#747097:c.-83T>C	.	.
NC_019458.2	2729998	2729998	C	A	UTR3	gene50	rna49#NC_019458.2#2729693:c.*1805G>T	.	.
NC_019458.2	2847699	2847699	C	G	downstream	gene51	dist=912	.	.
NC_019458.2	2863775	2863775	C	T	intergenic	gene52;gene54	dist=8125;dist=9774	.	.
NC_019458.2	2863996	2863996	C	A	intergenic	gene52;gene54	dist=8346;dist=9553	.	.
NC_019458.2	2872509	2872509	C	T	intergenic	gene52;gene54	dist=16859;dist=1040	.	.
NC_019458.2	2872522	2872522	A	G	intergenic	gene52;gene54	dist=16872;dist=1027	.	.
NC_019458.2	2872529	2872529	C	G	intergenic	gene52;gene54	dist=16879;dist=1020	.	.
NC_019458.2	2872536	2872536	G	A	intergenic	gene52;gene54	dist=16886;dist=1013	.	.
NC_019458.2	2872537	2872537	T	G	intergenic	gene52;gene54	dist=16887;dist=1012	.	.
NC_019458.2	3188905	3188905	T	A	UTR3	gene67	rna108#NC_019458.2#3188720:c.*1060A>T;rna107#NC_019458.2#3188720:c.*1060A>T;rna106#NC_019458.2#3188720:c.*1060A>T;rna105#NC_019458.2#3188720:c.*1060A>T;rna104#NC_019458.2#3188720:c.*1060A>T;rna103#NC_019458.2#3188720:c.*1060A>T;rna102#NC_019458.2#3188720:c.*1060A>T;rna101#NC_019458.2#3188720:c.*1060A>T;rna100#NC_019458.2#3188720:c.*1060A>T;rna99#NC_019458.2#3188720:c.*1060A>T;rna98#NC_019458.2#31…	.	.
NC_019458.2	3193993	3193993	C	T	exonic	gene67	.	synonymous SNV	gene67:rna102#NC_019458.2#3188720:exon7:c.G627A:p.T209T,gene67:rna71#NC_019458.2#3175970:exon7:c.G627A:p.T209T,gene67:rna100#NC_019458.2#3188720:exon9:c.G813A:p.T271T,gene67:rna107#NC_019458.2#3188720:exon10:c.G762A:p.T254T,gene67:rna108#NC_019458.2#3188720:exon10:c.G762A:p.T254T,gene67:rna74#NC_019458.2#3188720:exon10:c.G762A:p.T254T,gene67:rna96#NC_019458.2#3188720:exon10:c.G885A:p.T295T,gene67…
NC_019458.2	3194002	3194002	G	A	exonic	gene67	.	synonymous SNV	gene67:rna102#NC_019458.2#3188720:exon7:c.C618T:p.N206N,gene67:rna71#NC_019458.2#3175970:exon7:c.C618T:p.N206N,gene67:rna100#NC_019458.2#3188720:exon9:c.C804T:p.N268N,gene67:rna107#NC_019458.2#3188720:exon10:c.C753T:p.N251N,gene67:rna108#NC_019458.2#3188720:exon10:c.C753T:p.N251N,gene67:rna74#NC_019458.2#3188720:exon10:c.C753T:p.N251N,gene67:rna96#NC_019458.2#3188720:exon10:c.C876T:p.N292N,gene67…
NC_019458.2	3394042	3394042	A	G	exonic	gene68	.	synonymous SNV	gene68:rna109#NC_019458.2#3355946:exon5:c.A507G:p.S169S,gene68:rna110#NC_019458.2#3370148:exon5:c.A486G:p.S162S,gene68:rna111#NC_019458.2#3370189:exon5:c.A486G:p.S162S
NC_019458.2	3866827	3866827	G	A	UTR3	gene73	rna119#NC_019458.2#3866215:c.*448C>T;rna118#NC_019458.2#3866215:c.*448C>T	.	.
NC_019458.2	4251985	4251985	A	G	ncRNA_exonic	gene75	.	.	.
NC_019458.2	4259823	4259823	T	C	ncRNA_exonic	gene75	.	.	.
NC_019458.2	4830267	4830267	T	C	intronic	gene82	.	.	.
NC_019458.2	4830282	4830282	C	T	intronic	gene82	.	.	.
NC_019458.2	6153031	6153031	T	C	intergenic	gene88;gene89	dist=293450;dist=2145	.	.
NC_019458.2	6153035	6153035	T	C	intergenic	gene88;gene89	dist=293454;dist=2141	.	.
NC_019458.2	6153040	6153040	C	T	intergenic	gene88;gene89	dist=293459;dist=2136	.	.
NC_019458.2	6363568	6363568	T	G	intergenic	gene91;gene92	dist=2304;dist=383287	.	.
NC_019458.2	6694310	6694310	G	A	intergenic	gene91;gene92	dist=333046;dist=52545	.	.
NC_019458.2	6795380	6795380	T	C	ncRNA_exonic	gene93	.	.	.
NC_019458.2	6795873	6795873	A	G	ncRNA_exonic	gene93	.	.	.
NC_019458.2	6795912	6795912	G	A	ncRNA_exonic	gene93	.	.	.
NC_019458.2	6795942	6795942	C	T	ncRNA_exonic	gene93	.	.	.
NC_019458.2	7173826	7173826	C	T	UTR5	gene97	rna149#NC_019458.2#7005743:c.-21G>A	.	.
NC_019458.2	9873069	9873069	G	A	exonic	gene138	.	synonymous SNV	gene138:rna240#NC_019458.2#9861256:exon7:c.G2523A:p.E841E,gene138:rna234#NC_019458.2#9846286:exon8:c.G2169A:p.E723E,gene138:rna241#NC_019458.2#9861262:exon8:c.G2523A:p.E841E,gene138:rna242#NC_019458.2#9861268:exon8:c.G2523A:p.E841E,gene138:rna232#NC_019458.2#9846286:exon9:c.G2784A:p.E928E,gene138:rna233#NC_019458.2#9846286:exon9:c.G2637A:p.E879E,gene138:rna235#NC_019458.2#9846292:exon9:c.G2637A:p…
NC_019458.2	9873941	9873941	T	C	UTR3	gene138	rna225#NC_019458.2#9846237:c.*326T>C;rna226#NC_019458.2#9846260:c.*326T>C;rna227#NC_019458.2#9846275:c.*326T>C;rna229#NC_019458.2#9846285:c.*326T>C;rna228#NC_019458.2#9846285:c.*326T>C;rna234#NC_019458.2#9846286:c.*326T>C;rna233#NC_019458.2#9846286:c.*326T>C;rna232#NC_019458.2#9846286:c.*326T>C;rna231#NC_019458.2#9846286:c.*326T>C;rna230#NC_019458.2#9846286:c.*326T>C;rna235#NC_019458.2#9846292:c.…	.	.
NC_019458.2	9898284	9898284	T	0	intergenic	gene139;gene141	dist=2914;dist=11334	.	.
NC_019458.2	9898284	9898284	T	G	intergenic	gene139;gene141	dist=2914;dist=11334	.	.
NC_019458.2	9898285	9898285	C	0	intergenic	gene139;gene141	dist=2915;dist=11333	.	.
NC_019458.2	9898285	9898285	C	A	intergenic	gene139;gene141	dist=2915;dist=11333	.	.
NC_019458.2	10601427	10601427	A	G	UTR3	gene154	rna266#NC_019458.2#10569394:c.*1232A>G;rna265#NC_019458.2#10569394:c.*1232A>G	.	.
NC_019458.2	10734568	10734568	C	T	UTR3	gene155	rna267#NC_019458.2#10610961:c.*11789C>T;rna268#NC_019458.2#10636864:c.*11789C>T;rna269#NC_019458.2#10668136:c.*11789C>T	.	.
NC_019458.2	10746319	10746319	C	T	exonic	gene157	.	synonymous SNV	gene157:rna270#NC_019458.2#10744549:exon2:c.C147T:p.T49T
NC_019458.2	10746321	10746321	A	G	exonic	gene157	.	nonsynonymous SNV	gene157:rna270#NC_019458.2#10744549:exon2:c.A149G:p.N50S
NC_019458.2	10752978	10752978	C	T	exonic	gene158	.	synonymous SNV	gene158:rna271#NC_019458.2#10749904:exon6:c.C601T:p.L201L
NC_019458.2	12246023	12246023	G	A	intergenic	gene180;gene181	dist=52081;dist=1606	.	.
NC_019458.2	12246188	12246188	C	T	intergenic	gene180;gene181	dist=52246;dist=1441	.	.
NC_019458.2	12246575	12246575	T	C	intergenic	gene180;gene181	dist=52633;dist=1054	.	.
NC_019458.2	12522506	12522506	A	T	downstream	gene191	dist=269	.	.
NC_019458.2	13480350	13480350	T	C	intergenic	gene202;gene203	dist=1714;dist=9927	.	.
NC_019458.2	13480404	13480404	A	G	intergenic	gene202;gene203	dist=1768;dist=9873	.	.
NC_019458.2	13492419	13492419	A	G	exonic	gene203	.	synonymous SNV	gene203:rna334#NC_019458.2#13490276:exon2:c.A6G:p.P2P
NC_019458.2	13492506	13492506	T	C	exonic	gene203	.	synonymous SNV	gene203:rna334#NC_019458.2#13490276:exon2:c.T93C:p.A31A
NC_019458.2	13496107	13496107	G	C	downstream	gene203	dist=360	.	.
NC_019458.2	13496141	13496141	A	C	downstream	gene203	dist=394	.	.
NC_019458.2	13770266	13770266	C	T	exonic	gene204	.	unknown	UNKNOWN
NC_019458.2	13776567	13776567	A	G	exonic	gene204	.	unknown	UNKNOWN
NC_019458.2	14077225	14077225	G	C	UTR3	gene212	rna354#NC_019458.2#14075817:c.*2571C>G	.	.
NC_019458.2	14769396	14769396	G	A	UTR3	gene229	rna382#NC_019458.2#14720195:c.*1098G>A	.	.
NC_019458.2	14771740	14771740	G	C	intergenic	gene229;gene230	dist=2211;dist=14846	.	.
NC_019458.2	16788234	16788234	G	A	exonic	gene259	.	nonsynonymous SNV	gene259:rna462#NC_019458.2#16787454:exon3:c.G610A:p.V204M
NC_019458.2	16788255	16788255	G	A	exonic	gene259	.	nonsynonymous SNV	gene259:rna462#NC_019458.2#16787454:exon3:c.G631A:p.E211K
NC_019458.2	16790293	16790293	A	G	intergenic	gene259;gene260	dist=2030;dist=13447	.	.
NC_019458.2	16790437	16790437	G	A	intergenic	gene259;gene260	dist=2174;dist=13303	.	.
NC_019458.2	17008554	17008554	C	A	exonic	gene266	.	synonymous SNV	gene266:rna475#NC_019458.2#16995394:exon3:c.G732T:p.A244A
NC_019458.2	17047187	17047187	G	A	UTR3	gene269	rna484#NC_019458.2#17046976:c.*126C>T;rna483#NC_019458.2#17046976:c.*126C>T	.	.
NC_019458.2	17622684	17622684	T	G	exonic	gene289	.	nonsynonymous SNV	gene289:rna506#NC_019458.2#17619432:exon4:c.A378C:p.K126N
NC_019458.2	18041541	18041541	G	A	exonic	gene304	.	unknown	UNKNOWN
NC_019458.2	18141717	18141717	C	G	intronic	gene306	.	.	.
NC_019458.2	18386867	18386867	T	C	UTR3	gene311	rna556#NC_019458.2#18383541:c.*266T>C	.	.
NC_019458.2	18394146	18394146	C	A	intronic	gene312	.	.	.
NC_019458.2	18394156	18394156	C	G	intronic	gene312	.	.	.
NC_019458.2	18394159	18394159	C	G	intronic	gene312	.	.	.
NC_019458.2	19101887	19101887	G	T	UTR5	gene327	rna597#NC_019458.2#19101876:c.-16085G>T	.	.
NC_019458.2	19101890	19101890	C	T	UTR5	gene327	rna597#NC_019458.2#19101876:c.-16082C>T	.	.
NC_019458.2	19101900	19101900	G	A	UTR5	gene327	rna597#NC_019458.2#19101876:c.-16072G>A	.	.
NC_019458.2	19126759	19126759	C	G	exonic	gene327	.	synonymous SNV	gene327:rna592#NC_019458.2#19101691:exon4:c.C303G:p.L101L,gene327:rna589#NC_019458.2#19101541:exon5:c.C342G:p.L114L,gene327:rna590#NC_019458.2#19101543:exon5:c.C342G:p.L114L,gene327:rna593#NC_019458.2#19101691:exon5:c.C342G:p.L114L,gene327:rna594#NC_019458.2#19101691:exon5:c.C342G:p.L114L,gene327:rna596#NC_019458.2#19101691:exon5:c.C342G:p.L114L,gene327:rna597#NC_019458.2#19101876:exon5:c.C342G:p…
NC_019458.2	19171050	19171050	A	T	intergenic	gene327;gene329	dist=10497;dist=6986	.	.
NC_019458.2	19892968	19892968	A	G	downstream	gene350;gene351	dist=239	.	.
NC_019458.2	19950036	19950036	C	T	exonic	gene353	.	synonymous SNV	gene353:rna641#NC_019458.2#19941960:exon4:c.C351T:p.A117A,gene353:rna642#NC_019458.2#19942030:exon4:c.C438T:p.A146A,gene353:rna643#NC_019458.2#19942266:exon4:c.C351T:p.A117A
NC_019458.2	21176993	21176993	A	C	UTR3	gene384	rna716#NC_019458.2#21176130:c.*164T>G	.	.
NC_019458.2	21176998	21176998	A	G	UTR3	gene384	rna716#NC_019458.2#21176130:c.*159T>C	.	.
NC_019458.2	21177019	21177019	T	G	UTR3	gene384	rna716#NC_019458.2#21176130:c.*138A>C	.	.
NC_019458.2	21177235	21177235	C	A	exonic	gene384	.	nonsynonymous SNV	gene384:rna716#NC_019458.2#21176130:exon12:c.G1482T:p.M494I
NC_019458.2	21177237	21177237	T	C	exonic	gene384	.	nonsynonymous SNV	gene384:rna716#NC_019458.2#21176130:exon12:c.A1480G:p.M494V
NC_019458.2	21177244	21177244	A	C	exonic	gene384	.	synonymous SNV	gene384:rna716#NC_019458.2#21176130:exon12:c.T1473G:p.T491T
NC_019458.2	21177245	21177245	G	A	exonic	gene384	.	nonsynonymous SNV	gene384:rna716#NC_019458.2#21176130:exon12:c.C1472T:p.T491I
NC_019458.2	21177264	21177264	A	C	exonic	gene384	.	nonsynonymous SNV	gene384:rna716#NC_019458.2#21176130:exon12:c.T1453G:p.S485A
NC_019458.2	21177271	21177271	C	T	exonic	gene384	.	synonymous SNV	gene384:rna716#NC_019458.2#21176130:exon12:c.G1446A:p.P482P
NC_019458.2	21177296	21177296	A	G	exonic	gene384	.	nonsynonymous SNV	gene384:rna716#NC_019458.2#21176130:exon12:c.T1421C:p.I474T
NC_019458.2	21234714	21234714	T	C	intergenic	gene385;gene386	dist=7897;dist=7132	.	.
NC_019458.2	21234717	21234717	T	C	intergenic	gene385;gene386	dist=7900;dist=7129	.	.
NC_019458.2	21234719	21234719	T	C	intergenic	gene385;gene386	dist=7902;dist=7127	.	.
NC_019458.2	21234720	21234720	T	C	intergenic	gene385;gene386	dist=7903;dist=7126	.	.
NC_019458.2	21234776	21234776	T	C	intergenic	gene385;gene386	dist=7959;dist=7070	.	.
NC_019458.2	21234989	21234989	T	C	intergenic	gene385;gene386	dist=8172;dist=6857	.	.
NC_019458.2	21235048	21235048	T	C	intergenic	gene385;gene386	dist=8231;dist=6798	.	.
NC_019458.2	21235194	21235194	T	C	intergenic	gene385;gene386	dist=8377;dist=6652	.	.
NC_019458.2	21235246	21235246	T	C	intergenic	gene385;gene386	dist=8429;dist=6600	.	.
NC_019458.2	21235248	21235248	T	C	intergenic	gene385;gene386	dist=8431;dist=6598	.	.
NC_019458.2	21235265	21235265	T	C	intergenic	gene385;gene386	dist=8448;dist=6581	.	.
NC_019458.2	21235338	21235338	T	C	intergenic	gene385;gene386	dist=8521;dist=6508	.	.
NC_019458.2	21235376	21235376	T	C	intergenic	gene385;gene386	dist=8559;dist=6470	.	.
NC_019458.2	21235434	21235434	T	C	intergenic	gene385;gene386	dist=8617;dist=6412	.	.
NC_019458.2	21235441	21235441	T	C	intergenic	gene385;gene386	dist=8624;dist=6405	.	.
NC_019458.2	21237343	21237343	T	C	intergenic	gene385;gene386	dist=10526;dist=4503	.	.
NC_019458.2	21237348	21237348	T	C	intergenic	gene385;gene386	dist=10531;dist=4498	.	.
NC_019458.2	21237359	21237359	T	C	intergenic	gene385;gene386	dist=10542;dist=4487	.	.
NC_019458.2	21237375	21237375	T	C	intergenic	gene385;gene386	dist=10558;dist=4471	.	.
NC_019458.2	21237380	21237380	T	C	intergenic	gene385;gene386	dist=10563;dist=4466	.	.
NC_019458.2	21237390	21237390	T	C	intergenic	gene385;gene386	dist=10573;dist=4456	.	.
NC_019458.2	21237435	21237435	T	C	intergenic	gene385;gene386	dist=10618;dist=4411	.	.
NC_019458.2	21237436	21237436	T	C	intergenic	gene385;gene386	dist=10619;dist=4410	.	.
NC_019458.2	21237440	21237440	T	C	intergenic	gene385;gene386	dist=10623;dist=4406	.	.
NC_019458.2	21237621	21237621	T	C	intergenic	gene385;gene386	dist=10804;dist=4225	.	.
NC_019458.2	21237656	21237656	T	C	intergenic	gene385;gene386	dist=10839;dist=4190	.	.
NC_019458.2	21237673	21237673	T	C	intergenic	gene385;gene386	dist=10856;dist=4173	.	.
NC_019458.2	21237717	21237717	T	C	intergenic	gene385;gene386	dist=10900;dist=4129	.	.
NC_019458.2	21237722	21237722	T	C	intergenic	gene385;gene386	dist=10905;dist=4124	.	.
NC_019458.2	21237764	21237764	T	C	intergenic	gene385;gene386	dist=10947;dist=4082	.	.
NC_019458.2	21237770	21237770	T	C	intergenic	gene385;gene386	dist=10953;dist=4076	.	.
NC_019458.2	21237822	21237822	T	C	intergenic	gene385;gene386	dist=11005;dist=4024	.	.
NC_019458.2	21237849	21237849	T	C	intergenic	gene385;gene386	dist=11032;dist=3997	.	.
NC_019458.2	21237853	21237853	T	C	intergenic	gene385;gene386	dist=11036;dist=3993	.	.
NC_019458.2	21237870	21237870	T	C	intergenic	gene385;gene386	dist=11053;dist=3976	.	.
NC_019458.2	21237936	21237936	T	C	intergenic	gene385;gene386	dist=11119;dist=3910	.	.
NC_019458.2	21237942	21237942	T	C	intergenic	gene385;gene386	dist=11125;dist=3904	.	.
NC_019458.2	21254216	21254216	G	T	exonic	gene386	.	nonsynonymous SNV	gene386:rna719#NC_019458.2#21241845:exon1:c.C70A:p.L24M,gene386:rna720#NC_019458.2#21244889:exon1:c.C70A:p.L24M
NC_019458.2	21269036	21269036	A	C	intergenic	gene386;gene388	dist=14598;dist=74002	.	.
NC_019458.2	21269086	21269086	T	C	intergenic	gene386;gene388	dist=14648;dist=73952	.	.
NC_019458.2	21308501	21308501	T	C	intergenic	gene386;gene388	dist=54063;dist=34537	.	.
NC_019458.2	21347540	21347540	T	G	exonic	gene388	.	synonymous SNV	gene388:rna721#NC_019458.2#21343037:exon8:c.A1083C:p.I361I
NC_019458.2	21466668	21466668	T	A	intergenic	gene389;gene390	dist=20859;dist=2700	.	.
NC_019458.2	21466708	21466708	G	C	intergenic	gene389;gene390	dist=20899;dist=2660	.	.
NC_019458.2	21466711	21466711	G	C	intergenic	gene389;gene390	dist=20902;dist=2657	.	.
NC_019458.2	21466713	21466713	G	C	intergenic	gene389;gene390	dist=20904;dist=2655	.	.
NC_019458.2	21466745	21466745	G	A	intergenic	gene389;gene390	dist=20936;dist=2623	.	.
NC_019458.2	21469762	21469762	G	C	intronic	gene390	.	.	.
NC_019458.2	21469766	21469766	A	C	intronic	gene390	.	.	.
NC_019458.2	22526589	22526589	G	A	UTR3	gene402	rna737#NC_019458.2#22500906:c.*76G>A	.	.
NC_019458.2	24660471	24660471	C	T	UTR3	gene412	rna755#NC_019458.2#24659861:c.*1402G>A	.	.
NC_019458.2	25196251	25196251	A	G	intergenic	gene413;gene414	dist=34543;dist=94767	.	.
NC_019458.2	25517004	25517004	G	A	UTR3	gene419	rna767#NC_019458.2#25515607:c.*884C>T;rna766#NC_019458.2#25515607:c.*884C>T;rna765#NC_019458.2#25515607:c.*884C>T;rna764#NC_019458.2#25515607:c.*884C>T	.	.
NC_019458.2	26229735	26229735	C	A	exonic	gene433	.	nonsynonymous SNV	gene433:rna791#NC_019458.2#26226446:exon1:c.C217A:p.L73I
NC_019458.2	26229749	26229749	T	A	exonic	gene433	.	synonymous SNV	gene433:rna791#NC_019458.2#26226446:exon1:c.T231A:p.L77L
NC_019458.2	26229751	26229751	A	G	exonic	gene433	.	nonsynonymous SNV	gene433:rna791#NC_019458.2#26226446:exon1:c.A233G:p.Q78R
NC_019458.2	26410947	26410947	C	T	exonic	gene435	.	synonymous SNV	gene435:rna794#NC_019458.2#26320092:exon7:c.C2481T:p.S827S,gene435:rna795#NC_019458.2#26320092:exon7:c.C2373T:p.S791S,gene435:rna793#NC_019458.2#26320092:exon8:c.C2550T:p.S850S,gene435:rna796#NC_019458.2#26320092:exon8:c.C2658T:p.S886S,gene435:rna797#NC_019458.2#26320346:exon8:c.C2658T:p.S886S
NC_019458.2	26481968	26481968	G	C	exonic	gene436	.	nonsynonymous SNV	gene436:rna801#NC_019458.2#26474553:exon11:c.C1141G:p.P381A,gene436:rna799#NC_019458.2#26474553:exon12:c.C1237G:p.P413A,gene436:rna798#NC_019458.2#26474553:exon13:c.C1141G:p.P381A,gene436:rna800#NC_019458.2#26474553:exon13:c.C1363G:p.P455A,gene436:rna802#NC_019458.2#26474553:exon13:c.C1363G:p.P455A
NC_019458.2	26642807	26642807	T	C	intronic	gene440	.	.	.
NC_019458.2	26642819	26642819	T	C	intronic	gene440	.	.	.
NC_019458.2	26642824	26642824	T	C	intronic	gene440	.	.	.
NC_019458.2	26642831	26642831	T	C	intronic	gene440	.	.	.
NC_019458.2	26642833	26642833	T	C	intronic	gene440	.	.	.
NC_019458.2	26642834	26642834	T	C	intronic	gene440	.	.	.
NC_019458.2	26642893	26642893	T	C	intronic	gene440	.	.	.
NC_019458.2	27239672	27239672	A	T	intergenic	gene451;gene454	dist=39086;dist=42307	.	.
NC_019458.2	27239672	27239672	A	G	intergenic	gene451;gene454	dist=39086;dist=42307	.	.
NC_019458.2	27239722	27239722	A	G	intergenic	gene451;gene454	dist=39136;dist=42257	.	.
NC_019458.2	27240060	27240060	A	G	intergenic	gene451;gene454	dist=39474;dist=41919	.	.
NC_019458.2	27240113	27240113	A	G	intergenic	gene451;gene454	dist=39527;dist=41866	.	.
NC_019458.2	27240130	27240130	A	G	intergenic	gene451;gene454	dist=39544;dist=41849	.	.
NC_019458.2	27240135	27240135	A	G	intergenic	gene451;gene454	dist=39549;dist=41844	.	.
NC_019458.2	27240476	27240476	T	C	intergenic	gene451;gene454	dist=39890;dist=41503	.	.
NC_019458.2	28436192	28436192	C	A	UTR3	gene475	rna882#NC_019458.2#28435107:c.*584G>T	.	.
NC_019458.2	28754292	28754292	A	T	intronic	gene477	.	.	.
NC_019458.2	28900764	28900764	C	G	intergenic	gene482;gene483	dist=4721;dist=1205	.	.
NC_019458.2	28900789	28900789	T	C	intergenic	gene482;gene483	dist=4746;dist=1180	.	.
NC_019458.2	28902852	28902852	T	C	UTR3	gene483	rna895#NC_019458.2#28901968:c.*2458A>G;rna894#NC_019458.2#28901968:c.*2458A>G	.	.
NC_019458.2	28995824	28995824	A	G	downstream	gene486	dist=948	.	.
NC_019458.2	28995830	28995830	G	A	downstream	gene486	dist=942	.	.
NC_019458.2	29079040	29079040	A	G	UTR3	gene488	rna900#NC_019458.2#29065450:c.*234A>G	.	.
NC_019458.2	29106986	29106986	C	T	UTR3	gene489	rna901#NC_019458.2#29106830:c.*746G>A	.	.
NC_019458.2	29201281	29201281	T	C	exonic	gene489	.	nonsynonymous SNV	gene489:rna901#NC_019458.2#29106830:exon22:c.A2183G:p.K728R
NC_019458.2	30748288	30748288	G	A	exonic	gene497	.	synonymous SNV	gene497:rna907#NC_019458.2#30719479:exon3:c.C408T:p.F136F,gene497:rna908#NC_019458.2#30719479:exon3:c.C408T:p.F136F
NC_019458.2	34386029	34386029	G	A	UTR3	gene521	rna955#NC_019458.2#34320324:c.*665G>A	.	.
NC_019458.2	34386634	34386634	A	G	UTR3	gene521	rna955#NC_019458.2#34320324:c.*1270A>G	.	.
NC_019458.2	34559514	34559514	G	T	exonic	gene524	.	nonsynonymous SNV	gene524:rna960#NC_019458.2#34542102:exon7:c.C880A:p.Q294K,gene524:rna961#NC_019458.2#34542102:exon7:c.C1012A:p.Q338K
NC_019458.2	36619998	36619998	A	G	exonic	gene541	.	synonymous SNV	gene541:rna981#NC_019458.2#36585766:exon6:c.A576G:p.P192P,gene541:rna982#NC_019458.2#36585766:exon6:c.A576G:p.P192P,gene541:rna983#NC_019458.2#36585766:exon6:c.A576G:p.P192P,gene541:rna984#NC_019458.2#36602505:exon6:c.A576G:p.P192P
NC_019458.2	36705253	36705253	T	A	exonic	gene541	.	synonymous SNV	gene541:rna981#NC_019458.2#36585766:exon20:c.T2577A:p.P859P,gene541:rna982#NC_019458.2#36585766:exon20:c.T2577A:p.P859P,gene541:rna983#NC_019458.2#36585766:exon20:c.T2577A:p.P859P,gene541:rna984#NC_019458.2#36602505:exon20:c.T2577A:p.P859P
NC_019458.2	36802337	36802337	T	C	exonic	gene541	.	synonymous SNV	gene541:rna981#NC_019458.2#36585766:exon28:c.T3837C:p.D1279D,gene541:rna982#NC_019458.2#36585766:exon28:c.T3837C:p.D1279D,gene541:rna983#NC_019458.2#36585766:exon28:c.T3837C:p.D1279D,gene541:rna984#NC_019458.2#36602505:exon28:c.T3837C:p.D1279D
NC_019458.2	37105611	37105611	T	A	intergenic	gene541;gene546	dist=127152;dist=90112	.	.
NC_019458.2	37105856	37105856	C	T	intergenic	gene541;gene546	dist=127397;dist=89867	.	.
NC_019458.2	37402426	37402426	A	C	intronic	gene548	.	.	.
NC_019458.2	37402437	37402437	G	A	intronic	gene548	.	.	.
NC_019458.2	37402452	37402452	A	T	intronic	gene548	.	.	.
NC_019458.2	37402453	37402453	A	G	intronic	gene548	.	.	.
NC_019458.2	37402459	37402459	A	C	intronic	gene548	.	.	.
NC_019458.2	37722461	37722461	A	C	exonic	gene552	.	synonymous SNV	gene552:rna1002#NC_019458.2#37673706:exon4:c.A274C:p.R92R,gene552:rna1003#NC_019458.2#37673706:exon4:c.A274C:p.R92R,gene552:rna1005#NC_019458.2#37673757:exon4:c.A274C:p.R92R,gene552:rna1006#NC_019458.2#37702662:exon4:c.A142C:p.R48R,gene552:rna1004#NC_019458.2#37673725:exon5:c.A274C:p.R92R,gene552:rna1007#NC_019458.2#37702704:exon5:c.A142C:p.R48R
NC_019458.2	38573216	38573216	T	C	exonic	gene561	.	synonymous SNV	gene561:rna1024#NC_019458.2#38532420:exon5:c.T870C:p.D290D,gene561:rna1025#NC_019458.2#38561619:exon5:c.T924C:p.D308D
NC_019458.2	40194997	40194997	T	C	intergenic	gene570;gene572	dist=57995;dist=67887	.	.
NC_019458.2	40195017	40195017	T	C	intergenic	gene570;gene572	dist=58015;dist=67867	.	.
NC_019458.2	40195031	40195031	T	C	intergenic	gene570;gene572	dist=58029;dist=67853	.	.
NC_019458.2	40195063	40195063	A	G	intergenic	gene570;gene572	dist=58061;dist=67821	.	.
NC_019458.2	40195124	40195124	G	A	intergenic	gene570;gene572	dist=58122;dist=67760	.	.
NC_019458.2	40195127	40195127	A	G	intergenic	gene570;gene572	dist=58125;dist=67757	.	.
NC_019458.2	40195133	40195133	C	T	intergenic	gene570;gene572	dist=58131;dist=67751	.	.
NC_019458.2	40195134	40195134	A	G	intergenic	gene570;gene572	dist=58132;dist=67750	.	.
NC_019458.2	40195176	40195176	G	C	intergenic	gene570;gene572	dist=58174;dist=67708	.	.
NC_019458.2	40353200	40353200	T	C	UTR3	gene572	rna1041#NC_019458.2#40262883:c.*2057T>C;rna1042#NC_019458.2#40263180:c.*2057T>C	.	.
NC_019458.2	40354383	40354383	G	C	UTR3	gene572	rna1041#NC_019458.2#40262883:c.*3240G>C;rna1042#NC_019458.2#40263180:c.*3240G>C	.	.
NC_019458.2	40525900	40525900	C	T	exonic	gene575	.	synonymous SNV	gene575:rna1044#NC_019458.2#40395386:exon8:c.C828T:p.S276S,gene575:rna1045#NC_019458.2#40398341:exon8:c.C867T:p.S289S,gene575:rna1046#NC_019458.2#40408555:exon8:c.C828T:p.S276S,gene575:rna1047#NC_019458.2#40455251:exon8:c.C1020T:p.S340S,gene575:rna1048#NC_019458.2#40455897:exon8:c.C828T:p.S276S
NC_019458.2	40563517	40563517	T	A	UTR3	gene575	rna1044#NC_019458.2#40395386:c.*485T>A;rna1045#NC_019458.2#40398341:c.*485T>A;rna1046#NC_019458.2#40408555:c.*485T>A;rna1047#NC_019458.2#40455251:c.*485T>A;rna1048#NC_019458.2#40455897:c.*485T>A	.	.
NC_019458.2	41943014	41943014	T	C	intergenic	gene582;gene584	dist=5075;dist=2109	.	.
NC_019458.2	45600080	45600080	G	A	exonic	gene605	.	synonymous SNV	gene605:rna1137#NC_019458.2#45573868:exon10:c.C1092T:p.Y364Y
NC_019458.2	46200458	46200458	G	A	intronic	gene611	.	.	.
NC_019458.2	46200743	46200743	C	A	intronic	gene611	.	.	.
NC_019458.2	46258811	46258811	C	G	intronic	gene611	.	.	.
NC_019458.2	46258863	46258863	T	C	intronic	gene611	.	.	.
NC_019458.2	46259578	46259578	A	G	intronic	gene611	.	.	.
NC_019458.2	46260214	46260214	A	G	intronic	gene611	.	.	.
NC_019458.2	46260552	46260552	A	G	intronic	gene611	.	.	.
NC_019458.2	46260624	46260624	C	T	intronic	gene611	.	.	.
NC_019458.2	46260923	46260923	A	G	intronic	gene611	.	.	.
NC_019458.2	46260925	46260925	T	C	intronic	gene611	.	.	.
NC_019458.2	49875897	49875897	C	T	intronic	gene623	.	.	.
NC_019458.2	49876698	49876698	C	T	intronic	gene623	.	.	.
NC_019458.2	52810567	52810567	C	T	intergenic	gene638;gene639	dist=38416;dist=2037	.	.
NC_019458.2	52812706	52812706	T	C	UTR3	gene639	rna1180#NC_019458.2#52812603:c.*248A>G	.	.
NC_019458.2	53459941	53459941	A	G	UTR3	gene643	rna1194#NC_019458.2#53459223:c.*289T>C;rna1193#NC_019458.2#53459223:c.*289T>C;rna1192#NC_019458.2#53459223:c.*289T>C;rna1191#NC_019458.2#53459223:c.*289T>C;rna1190#NC_019458.2#53459223:c.*289T>C	.	.
NC_019458.2	53617936	53617936	C	A	UTR3	gene644	rna1196#NC_019458.2#53542100:c.*2684C>A;rna1197#NC_019458.2#53544455:c.*2684C>A	.	.
NC_019458.2	53686323	53686323	G	T	UTR3	gene646	rna1224#NC_019458.2#53683930:c.*139C>A;rna1223#NC_019458.2#53683930:c.*139C>A;rna1222#NC_019458.2#53683930:c.*139C>A	.	.
NC_019458.2	53757365	53757365	C	T	UTR3	gene647	rna1225#NC_019458.2#53715909:c.*787C>T;rna1226#NC_019458.2#53716012:c.*787C>T	.	.
NC_019458.2	53758157	53758157	T	G	UTR3	gene647	rna1225#NC_019458.2#53715909:c.*1579T>G;rna1226#NC_019458.2#53716012:c.*1579T>G	.	.
NC_019458.2	53888037	53888037	T	C	UTR3	gene649	rna1228#NC_019458.2#53786971:c.*1975T>C	.	.
NC_019458.2	54302212	54302212	G	C	UTR3	gene657	rna1235#NC_019458.2#54239241:c.*2806G>C;rna1236#NC_019458.2#54239243:c.*2806G>C;rna1237#NC_019458.2#54239668:c.*83G>C	.	.
NC_019458.2	54302259	54302259	A	G	UTR3	gene657	rna1235#NC_019458.2#54239241:c.*2853A>G;rna1236#NC_019458.2#54239243:c.*2853A>G;rna1237#NC_019458.2#54239668:c.*130A>G	.	.
NC_019458.2	60538879	60538879	A	C	UTR3	gene670	rna1281#NC_019458.2#60452652:c.*2063A>C;rna1280#NC_019458.2#60452652:c.*2063A>C;rna1282#NC_019458.2#60471035:c.*2063A>C;rna1284#NC_019458.2#60471036:c.*2063A>C;rna1283#NC_019458.2#60471036:c.*2063A>C;rna1285#NC_019458.2#60476206:c.*2063A>C;rna1286#NC_019458.2#60476207:c.*2063A>C;rna1287#NC_019458.2#60476208:c.*2063A>C	.	.
NC_019458.2	61572510	61572510	G	A	UTR3	gene691	rna1321#NC_019458.2#61571626:c.*143C>T	.	.
NC_019458.2	61578462	61578462	C	A	exonic	gene691	.	nonsynonymous SNV	gene691:rna1321#NC_019458.2#61571626:exon3:c.G346T:p.A116S
NC_019458.2	61641059	61641059	G	A	UTR3	gene695	rna1326#NC_019458.2#61640745:c.*2590C>T;rna1325#NC_019458.2#61640745:c.*2590C>T	.	.
NC_019458.2	61641082	61641082	A	G	UTR3	gene695	rna1326#NC_019458.2#61640745:c.*2567T>C;rna1325#NC_019458.2#61640745:c.*2567T>C	.	.
NC_019458.2	61641825	61641825	G	T	UTR3	gene695	rna1326#NC_019458.2#61640745:c.*1824C>A;rna1325#NC_019458.2#61640745:c.*1824C>A	.	.
NC_019458.2	61642439	61642439	T	C	UTR3	gene695	rna1326#NC_019458.2#61640745:c.*1210A>G;rna1325#NC_019458.2#61640745:c.*1210A>G	.	.
NC_019458.2	61642492	61642492	C	T	UTR3	gene695	rna1326#NC_019458.2#61640745:c.*1157G>A;rna1325#NC_019458.2#61640745:c.*1157G>A	.	.
NC_019458.2	63199754	63199754	C	T	exonic	gene712	.	nonsynonymous SNV	gene712:rna1357#NC_019458.2#63159671:exon8:c.C922T:p.R308W,gene712:rna1355#NC_019458.2#63159671:exon10:c.C1033T:p.R345W,gene712:rna1356#NC_019458.2#63159671:exon10:c.C985T:p.R329W
NC_019458.2	63500467	63500467	A	G	UTR3	gene716	rna1364#NC_019458.2#63500424:c.*459T>C	.	.
NC_019458.2	63500470	63500470	A	G	UTR3	gene716	rna1364#NC_019458.2#63500424:c.*456T>C	.	.
NC_019458.2	63500486	63500486	A	G	UTR3	gene716	rna1364#NC_019458.2#63500424:c.*440T>C	.	.
NC_019458.2	63500585	63500585	A	G	UTR3	gene716	rna1364#NC_019458.2#63500424:c.*341T>C	.	.
NC_019458.2	65377106	65377106	G	A	UTR3	gene723	rna1371#NC_019458.2#65236596:c.*1150G>A;rna1373#NC_019458.2#65236637:c.*1150G>A;rna1372#NC_019458.2#65236637:c.*1150G>A	.	.
NC_019458.2	65381142	65381142	A	G	intergenic	gene723;gene724	dist=2823;dist=17225	.	.
NC_019458.2	65403544	65403544	A	G	exonic	gene724	.	synonymous SNV	gene724:rna1374#NC_019458.2#65398366:exon4:c.T348C:p.N116N
NC_019458.2	65458110	65458110	C	T	exonic	gene725	.	synonymous SNV	gene725:rna1375#NC_019458.2#65457858:exon13:c.G1257A:p.Q419Q,gene725:rna1377#NC_019458.2#65457858:exon14:c.G1359A:p.Q453Q,gene725:rna1378#NC_019458.2#65457858:exon15:c.G1257A:p.Q419Q
NC_019458.2	65641367	65641367	G	C	exonic	gene728	.	nonsynonymous SNV	gene728:rna1381#NC_019458.2#65639357:exon1:c.C106G:p.Q36E
NC_019458.2	65922778	65922778	T	C	exonic	gene735	.	synonymous SNV	gene735:rna1394#NC_019458.2#65915838:exon7:c.A966G:p.E322E
NC_019458.2	66118402	66118402	A	C	intergenic	gene737;gene738	dist=1703;dist=29629	.	.
NC_019458.2	66118432	66118432	C	G	intergenic	gene737;gene738	dist=1733;dist=29599	.	.
NC_019458.2	66118486	66118486	C	A	intergenic	gene737;gene738	dist=1787;dist=29545	.	.
NC_019458.2	66118706	66118706	A	0	intergenic	gene737;gene738	dist=2007;dist=29325	.	.
NC_019458.2	66118706	66118706	A	G	intergenic	gene737;gene738	dist=2007;dist=29325	.	.
NC_019458.2	66119556	66119556	A	G	intergenic	gene737;gene738	dist=2857;dist=28475	.	.
NC_019458.2	66357366	66357366	C	G	intronic	gene741	.	.	.
NC_019458.2	66357369	66357369	T	G	intronic	gene741	.	.	.
NC_019458.2	66357378	66357378	T	G	intronic	gene741	.	.	.
NC_019458.2	66567178	66567178	A	G	intergenic	gene742;gene743	dist=1575;dist=616995	.	.
NC_019458.2	66567179	66567179	A	G	intergenic	gene742;gene743	dist=1576;dist=616994	.	.
NC_019458.2	68615380	68615380	C	T	UTR3	gene759	rna1490#NC_019458.2#68614890:c.*245G>A;rna1489#NC_019458.2#68614890:c.*245G>A;rna1488#NC_019458.2#68614890:c.*245G>A	.	.
NC_019458.2	68773528	68773528	T	C	UTR3	gene760	rna1493#NC_019458.2#68660952:c.*517T>C	.	.
NC_019458.2	68774127	68774127	T	C	UTR3	gene760	rna1493#NC_019458.2#68660952:c.*1116T>C	.	.
NC_019458.2	68774150	68774150	C	T	UTR3	gene760	rna1493#NC_019458.2#68660952:c.*1139C>T	.	.
NC_019458.2	68774158	68774158	T	G	UTR3	gene760	rna1493#NC_019458.2#68660952:c.*1147T>G	.	.
NC_019458.2	68870928	68870928	T	G	intergenic	gene761;gene762	dist=24038;dist=1589	.	.
NC_019458.2	68871284	68871284	T	C	intergenic	gene761;gene762	dist=24394;dist=1233	.	.
NC_019458.2	68871459	68871459	T	C	intergenic	gene761;gene762	dist=24569;dist=1058	.	.
NC_019458.2	69477757	69477757	C	T	UTR3	gene767	rna1532#NC_019458.2#69476195:c.*1250G>A	.	.
NC_019458.2	69876419	69876419	A	T	intronic	gene772	.	.	.
NC_019458.2	70160053	70160053	C	T	UTR3	gene776	rna1556#NC_019458.2#70159998:c.*3786G>A	.	.
NC_019458.2	70160161	70160161	C	G	UTR3	gene776	rna1556#NC_019458.2#70159998:c.*3678G>C	.	.
NC_019458.2	70160210	70160210	G	A	UTR3	gene776	rna1556#NC_019458.2#70159998:c.*3629C>T	.	.
NC_019458.2	70160222	70160222	C	T	UTR3	gene776	rna1556#NC_019458.2#70159998:c.*3617G>A	.	.
NC_019458.2	70160314	70160314	C	T	UTR3	gene776	rna1556#NC_019458.2#70159998:c.*3525G>A	.	.
NC_019458.2	70160326	70160326	T	C	UTR3	gene776	rna1556#NC_019458.2#70159998:c.*3513A>G	.	.
NC_019458.2	70160327	70160327	C	A	UTR3	gene776	rna1556#NC_019458.2#70159998:c.*3512G>T	.	.
NC_019458.2	70160790	70160790	A	G	UTR3	gene776	rna1556#NC_019458.2#70159998:c.*3049T>C	.	.
NC_019458.2	71130861	71130861	A	G	intronic	gene783	.	.	.
NC_019458.2	71485705	71485705	T	G	UTR3	gene786	rna1580#NC_019458.2#71469644:c.*41T>G	.	.
NC_019458.2	73346403	73346403	T	C	downstream	gene792	dist=927	.	.
NC_019458.2	73346422	73346422	T	C	downstream	gene792	dist=908	.	.
NC_019458.2	73346805	73346805	T	C	downstream	gene792	dist=525	.	.
NC_019458.2	73347151	73347151	G	A	downstream	gene792	dist=179	.	.
NC_019458.2	73348206	73348206	A	C	UTR3	gene792	rna1588#NC_019458.2#73347329:c.*396T>G	.	.
NC_019458.2	73620518	73620518	T	G	intronic	gene792	.	.	.
NC_019458.2	73990262	73990262	C	T	intronic	gene792	.	.	.
NC_019458.2	73990285	73990285	T	C	intronic	gene792	.	.	.
NC_019458.2	73990294	73990294	A	T	intronic	gene792	.	.	.
NC_019458.2	73996850	73996850	G	C	exonic	gene792	.	nonsynonymous SNV	gene792:rna1588#NC_019458.2#73347329:exon8:c.C781G:p.L261V,gene792:rna1590#NC_019458.2#73829173:exon8:c.C781G:p.L261V,gene792:rna1592#NC_019458.2#73990396:exon8:c.C781G:p.L261V
NC_019458.2	76200542	76200542	A	T	UTR3	gene803	rna1605#NC_019458.2#76200213:c.*465T>A	.	.
NC_019458.2	76894287	76894287	A	T	exonic	gene816	.	nonsynonymous SNV	gene816:rna1631#NC_019458.2#76752628:exon11:c.A1129T:p.T377S,gene816:rna1633#NC_019458.2#76753850:exon11:c.A1087T:p.T363S,gene816:rna1628#NC_019458.2#76751524:exon12:c.A1174T:p.T392S,gene816:rna1629#NC_019458.2#76751583:exon12:c.A1174T:p.T392S,gene816:rna1630#NC_019458.2#76752627:exon12:c.A1174T:p.T392S,gene816:rna1632#NC_019458.2#76753850:exon12:c.A1132T:p.T378S
NC_019458.2	77115383	77115383	T	C	exonic	gene819	.	nonsynonymous SNV	gene819:rna1636#NC_019458.2#77098161:exon8:c.T1874C:p.I625T
NC_019458.2	77115384	77115384	A	G	exonic	gene819	.	nonsynonymous SNV	gene819:rna1636#NC_019458.2#77098161:exon8:c.A1875G:p.I625M
NC_019458.2	77115390	77115390	G	A	exonic	gene819	.	synonymous SNV	gene819:rna1636#NC_019458.2#77098161:exon8:c.G1881A:p.G627G
NC_019458.2	77115441	77115441	T	C	exonic	gene819	.	synonymous SNV	gene819:rna1636#NC_019458.2#77098161:exon8:c.T1932C:p.Y644Y
NC_019458.2	77119233	77119233	G	A	UTR3	gene819	rna1636#NC_019458.2#77098161:c.*149G>A	.	.
NC_019458.2	77145939	77145939	T	C	exonic	gene820	.	synonymous SNV	gene820:rna1637#NC_019458.2#77138276:exon5:c.T1000C:p.L334L,gene820:rna1638#NC_019458.2#77138276:exon5:c.T1000C:p.L334L
NC_019458.2	77153925	77153925	C	A	exonic	gene820	.	nonsynonymous SNV	gene820:rna1637#NC_019458.2#77138276:exon8:c.C1970A:p.P657H
NC_019458.2	77386176	77386176	C	T	intergenic	gene823;gene824	dist=2671;dist=13392	.	.
NC_019458.2	77388022	77388022	C	A	intergenic	gene823;gene824	dist=4517;dist=11546	.	.
NC_019458.2	77388028	77388028	C	G	intergenic	gene823;gene824	dist=4523;dist=11540	.	.
NC_019458.2	77395329	77395329	C	T	intergenic	gene823;gene824	dist=11824;dist=4239	.	.
NC_019458.2	77396741	77396741	C	T	intergenic	gene823;gene824	dist=13236;dist=2827	.	.
NC_019458.2	77533631	77533631	C	T	ncRNA_exonic	gene825	.	.	.
NC_019458.2	77533666	77533666	C	T	ncRNA_exonic	gene825	.	.	.
NC_019458.2	79895226	79895226	G	A	UTR3	gene837	rna1670#NC_019458.2#79866943:c.*169G>A;rna1666#NC_019458.2#79866943:c.*169G>A	.	.
NC_019458.2	79895248	79895248	G	A	UTR3	gene837	rna1670#NC_019458.2#79866943:c.*191G>A;rna1666#NC_019458.2#79866943:c.*191G>A	.	.
NC_019458.2	84024497	84024497	C	T	UTR3	gene851	rna1687#NC_019458.2#84022439:c.*167G>A;rna1686#NC_019458.2#84022439:c.*167G>A;rna1685#NC_019458.2#84022439:c.*167G>A;rna1684#NC_019458.2#84022439:c.*167G>A	.	.
NC_019458.2	85469137	85469137	C	G	UTR3	gene866	rna1714#NC_019458.2#85465032:c.*841C>G	.	.
NC_019458.2	85469945	85469945	G	A	UTR3	gene866	rna1714#NC_019458.2#85465032:c.*1649G>A	.	.
NC_019458.2	85470452	85470452	A	G	UTR3	gene866	rna1714#NC_019458.2#85465032:c.*2156A>G	.	.
NC_019458.2	85580916	85580916	A	G	exonic	gene870	.	synonymous SNV	gene870:rna1719#NC_019458.2#85568148:exon4:c.A312G:p.K104K
NC_019458.2	85899958	85899958	C	T	UTR3	gene882	rna1745#NC_019458.2#85856258:c.*489C>T	.	.
NC_019458.2	85902232	85902232	C	T	UTR3	gene882	rna1745#NC_019458.2#85856258:c.*2763C>T	.	.
NC_019458.2	85902741	85902741	G	T	downstream	gene882	dist=223	.	.
NC_019458.2	85936138	85936138	T	C	downstream	gene884	dist=190	.	.
NC_019458.2	86065126	86065126	C	T	exonic	gene888	.	synonymous SNV	gene888:rna1760#NC_019458.2#86057416:exon7:c.C483T:p.Y161Y,gene888:rna1761#NC_019458.2#86062608:exon7:c.C483T:p.Y161Y
NC_019458.2	86369104	86369104	G	A	downstream	gene894	dist=295	.	.
NC_019458.2	86682742	86682742	T	C	intronic	gene900	.	.	.
NC_019458.2	86682777	86682777	T	C	intronic	gene900	.	.	.
NC_019458.2	86716877	86716877	T	C	intronic	gene901	.	.	.
NC_019458.2	86718083	86718083	T	C	intronic	gene901	.	.	.
NC_019458.2	86718215	86718215	T	C	intronic	gene901	.	.	.
NC_019458.2	87469906	87469906	A	C	downstream	gene915	dist=56	.	.
NC_019458.2	87471814	87471814	C	T	UTR3	gene915	rna1798#NC_019458.2#87469961:c.*1617G>A;rna1799#NC_019458.2#87470915:c.*1617G>A	.	.
NC_019458.2	87471815	87471815	T	C	UTR3	gene915	rna1798#NC_019458.2#87469961:c.*1616A>G;rna1799#NC_019458.2#87470915:c.*1616A>G	.	.
NC_019458.2	88146130	88146130	A	C	UTR3	gene935	rna1826#NC_019458.2#88068414:c.*1859A>C;rna1825#NC_019458.2#88068414:c.*1859A>C;rna1828#NC_019458.2#88068415:c.*1859A>C;rna1827#NC_019458.2#88068415:c.*1859A>C	.	.
NC_019458.2	88146816	88146816	G	A	UTR3	gene935	rna1826#NC_019458.2#88068414:c.*2545G>A;rna1825#NC_019458.2#88068414:c.*2545G>A;rna1828#NC_019458.2#88068415:c.*2545G>A;rna1827#NC_019458.2#88068415:c.*2545G>A	.	.
NC_019458.2	88896546	88896546	C	T	UTR3	gene939	rna1833#NC_019458.2#88837949:c.*1398C>T;rna1834#NC_019458.2#88844228:c.*1398C>T;rna1835#NC_019458.2#88845671:c.*1398C>T	.	.
NC_019458.2	88897554	88897554	T	G	UTR3	gene939	rna1833#NC_019458.2#88837949:c.*2406T>G;rna1834#NC_019458.2#88844228:c.*2406T>G;rna1835#NC_019458.2#88845671:c.*2406T>G	.	.
NC_019458.2	88897873	88897873	A	G	UTR3	gene939	rna1833#NC_019458.2#88837949:c.*2725A>G;rna1834#NC_019458.2#88844228:c.*2725A>G;rna1835#NC_019458.2#88845671:c.*2725A>G	.	.
NC_019458.2	88958484	88958484	C	T	UTR3	gene942	rna1845#NC_019458.2#88955653:c.*968G>A;rna1844#NC_019458.2#88955653:c.*968G>A;rna1843#NC_019458.2#88955653:c.*968G>A;rna1842#NC_019458.2#88955653:c.*968G>A;rna1841#NC_019458.2#88955653:c.*1060G>A;rna1840#NC_019458.2#88955653:c.*968G>A;rna1839#NC_019458.2#88955653:c.*968G>A;rna1838#NC_019458.2#88955653:c.*968G>A;rna1837#NC_019458.2#88955653:c.*968G>A	.	.
NC_019458.2	89098535	89098535	G	A	UTR3	gene945	rna1854#NC_019458.2#89098385:c.*305C>T;rna1853#NC_019458.2#89098385:c.*305C>T	.	.
NC_019458.2	89101191	89101191	C	A	intronic	gene945	.	.	.
NC_019458.2	89101193	89101193	G	C	intronic	gene945	.	.	.
NC_019458.2	89101201	89101201	G	C	intronic	gene945	.	.	.
NC_019458.2	89101203	89101203	T	C	intronic	gene945	.	.	.
NC_019458.2	89101204	89101204	G	C	intronic	gene945	.	.	.
NC_019458.2	89101205	89101205	G	A	intronic	gene945	.	.	.
NC_019458.2	89321948	89321948	C	T	UTR3	gene952	rna1868#NC_019458.2#89319613:c.*1695G>A;rna1867#NC_019458.2#89319613:c.*1695G>A;rna1866#NC_019458.2#89319613:c.*1695G>A;rna1865#NC_019458.2#89319613:c.*1695G>A;rna1864#NC_019458.2#89319613:c.*1695G>A	.	.
NC_019458.2	89470129	89470129	C	T	intronic	gene953	.	.	.
NC_019458.2	89502719	89502719	T	A	intronic	gene953	.	.	.
NC_019458.2	89502724	89502724	C	A	intronic	gene953	.	.	.
NC_019458.2	89502727	89502727	T	A	intronic	gene953	.	.	.
NC_019458.2	89502728	89502728	C	A	intronic	gene953	.	.	.
NC_019458.2	89502729	89502729	C	A	intronic	gene953	.	.	.
NC_019458.2	89854961	89854961	C	T	ncRNA_exonic	gene956	.	.	.
NC_019458.2	90217124	90217124	T	C	intergenic	gene962;gene963	dist=5051;dist=1030	.	.
NC_019458.2	90217203	90217203	T	C	downstream	gene963	dist=951	.	.
NC_019458.2	90217562	90217562	T	C	downstream	gene963	dist=592	.	.
NC_019458.2	90746057	90746057	G	A	UTR3	gene969	rna1909#NC_019458.2#90743075:c.*2825C>T;rna1908#NC_019458.2#90743075:c.*2825C>T	.	.
NC_019458.2	90746982	90746982	T	G	UTR3	gene969	rna1909#NC_019458.2#90743075:c.*1900A>C;rna1908#NC_019458.2#90743075:c.*1900A>C	.	.
NC_019458.2	91100878	91100878	C	T	intergenic	gene973;gene974	dist=13123;dist=1509	.	.
NC_019458.2	91156288	91156288	T	C	intergenic	gene975;gene976	dist=11574;dist=5065	.	.
NC_019458.2	91159774	91159774	T	C	intergenic	gene975;gene976	dist=15060;dist=1579	.	.
NC_019458.2	91159803	91159803	T	C	intergenic	gene975;gene976	dist=15089;dist=1550	.	.
NC_019458.2	92023291	92023291	A	G	UTR3	gene985	rna1931#NC_019458.2#91971193:c.*198A>G;rna1933#NC_019458.2#91972152:c.*198A>G;rna1932#NC_019458.2#91972152:c.*198A>G	.	.
NC_019458.2	92026156	92026156	C	T	UTR3	gene985	rna1931#NC_019458.2#91971193:c.*3063C>T;rna1933#NC_019458.2#91972152:c.*3063C>T;rna1932#NC_019458.2#91972152:c.*3063C>T	.	.
NC_019458.2	92029219	92029219	T	C	UTR3	gene985	rna1931#NC_019458.2#91971193:c.*6126T>C;rna1933#NC_019458.2#91972152:c.*6126T>C;rna1932#NC_019458.2#91972152:c.*6126T>C	.	.
NC_019458.2	92940056	92940056	G	A	ncRNA_exonic	gene1000	.	.	.
NC_019458.2	93796211	93796211	A	G	intergenic	gene1007;gene1008	dist=153025;dist=2111	.	.
NC_019458.2	93796710	93796710	C	T	intergenic	gene1007;gene1008	dist=153524;dist=1612	.	.
NC_019458.2	93895823	93895823	T	C	exonic	gene1008	.	synonymous SNV	gene1008:rna1979#NC_019458.2#93798321:exon5:c.T846C:p.P282P,gene1008:rna1980#NC_019458.2#93799216:exon6:c.T927C:p.P309P
NC_019458.2	93918227	93918227	A	G	exonic	gene1008	.	synonymous SNV	gene1008:rna1979#NC_019458.2#93798321:exon8:c.A1155G:p.S385S,gene1008:rna1980#NC_019458.2#93799216:exon9:c.A1236G:p.S412S
NC_019458.2	93954393	93954393	G	A	UTR3	gene1008	rna1979#NC_019458.2#93798321:c.*1049G>A;rna1980#NC_019458.2#93799216:c.*1049G>A	.	.
NC_019458.2	94394978	94394978	T	C	exonic	gene1013	.	synonymous SNV	gene1013:rna1986#NC_019458.2#94370125:exon18:c.T1950C:p.T650T,gene1013:rna1987#NC_019458.2#94370246:exon18:c.T1950C:p.T650T
NC_019458.2	94558485	94558485	T	C	intronic	gene1014	.	.	.
NC_019458.2	94558486	94558486	G	A	intronic	gene1014	.	.	.
NC_019458.2	95933737	95933737	T	A	UTR3	gene1019	rna1996#NC_019458.2#95903737:c.*1292T>A;rna1997#NC_019458.2#95903758:c.*1292T>A;rna1998#NC_019458.2#95903765:c.*1292T>A;rna1999#NC_019458.2#95903820:c.*1292T>A	.	.
NC_019458.2	96096142	96096142	T	C	exonic	gene1022	.	nonsynonymous SNV	gene1022:rna2004#NC_019458.2#96069606:exon9:c.T697C:p.Y233H,gene1022:rna2003#NC_019458.2#96061435:exon11:c.T982C:p.Y328H
NC_019458.2	96284973	96284973	A	G	UTR3	gene1028	rna2010#NC_019458.2#96281983:c.*253T>C	.	.
NC_019458.2	96284991	96284991	C	T	UTR3	gene1028	rna2010#NC_019458.2#96281983:c.*235G>A	.	.
NC_019458.2	97699220	97699220	T	C	intergenic	gene1047;gene1049	dist=45078;dist=1470	.	.
NC_019458.2	97699229	97699229	T	C	intergenic	gene1047;gene1049	dist=45087;dist=1461	.	.
NC_019458.2	97699296	97699296	T	C	intergenic	gene1047;gene1049	dist=45154;dist=1394	.	.
NC_019458.2	97699314	97699314	T	C	intergenic	gene1047;gene1049	dist=45172;dist=1376	.	.
NC_019458.2	97699328	97699328	T	C	intergenic	gene1047;gene1049	dist=45186;dist=1362	.	.
NC_019458.2	97699353	97699353	T	C	intergenic	gene1047;gene1049	dist=45211;dist=1337	.	.
NC_019458.2	97911189	97911189	A	G	exonic	gene1052	.	nonsynonymous SNV	gene1052:rna2051#NC_019458.2#97901619:exon5:c.T604C:p.S202P,gene1052:rna2052#NC_019458.2#97901619:exon5:c.T604C:p.S202P,gene1052:rna2053#NC_019458.2#97901619:exon5:c.T604C:p.S202P
NC_019458.2	98064869	98064869	A	G	intronic	gene1054	.	.	.
NC_019458.2	98064869	98064869	A	0	intronic	gene1054	.	.	.
NC_019458.2	98072296	98072296	T	G	UTR3	gene1054	rna2055#NC_019458.2#98058987:c.*499T>G	.	.
NC_019458.2	98092661	98092661	C	T	UTR3	gene1057	rna2059#NC_019458.2#98091722:c.*9G>A	.	.
NC_019458.2	98129449	98129449	A	G	UTR3	gene1059	rna2062#NC_019458.2#98128757:c.*110T>C	.	.
NC_019458.2	98202392	98202392	G	T	intronic	gene1065	.	.	.
NC_019458.2	98204567	98204567	A	G	exonic	gene1065	.	synonymous SNV	gene1065:rna2075#NC_019458.2#98200905:exon1:c.T249C:p.A83A
NC_019458.2	98834585	98834585	T	C	UTR3	gene1140	rna2159#NC_019458.2#98832721:c.*1067A>G;rna2158#NC_019458.2#98832721:c.*1067A>G	.	.
NC_019458.2	99012180	99012180	G	A	UTR3	gene1141	rna2164#NC_019458.2#98940871:c.*411G>A	.	.
NC_019458.2	99012388	99012388	C	A	UTR3	gene1141	rna2164#NC_019458.2#98940871:c.*619C>A	.	.
NC_019458.2	99082316	99082316	T	C	UTR3	gene1143	rna2168#NC_019458.2#99081189:c.*1459A>G	.	.
NC_019458.2	99082324	99082324	C	T	UTR3	gene1143	rna2168#NC_019458.2#99081189:c.*1451G>A	.	.
NC_019458.2	99082619	99082619	T	C	UTR3	gene1143	rna2168#NC_019458.2#99081189:c.*1156A>G	.	.
NC_019458.2	99082624	99082624	T	C	UTR3	gene1143	rna2168#NC_019458.2#99081189:c.*1151A>G	.	.
NC_019458.2	99082640	99082640	T	C	UTR3	gene1143	rna2168#NC_019458.2#99081189:c.*1135A>G	.	.
NC_019458.2	99082676	99082676	T	C	UTR3	gene1143	rna2168#NC_019458.2#99081189:c.*1099A>G	.	.
NC_019458.2	99082686	99082686	T	C	UTR3	gene1143	rna2168#NC_019458.2#99081189:c.*1089A>G	.	.
NC_019458.2	99361675	99361675	C	A	intronic	gene1157	.	.	.
NC_019458.2	99361677	99361677	A	T	intronic	gene1157	.	.	.
NC_019458.2	99361678	99361678	T	G	intronic	gene1157	.	.	.
NC_019458.2	99387399	99387399	G	A	intergenic	gene1158;gene1159	dist=10443;dist=12326	.	.
NC_019458.2	99393807	99393807	T	C	intergenic	gene1158;gene1159	dist=16851;dist=5918	.	.
NC_019458.2	99395596	99395596	T	C	intergenic	gene1158;gene1159	dist=18640;dist=4129	.	.
NC_019458.2	99418483	99418483	T	C	UTR3	gene1160	rna2214#NC_019458.2#99417527:c.*1041A>G;rna2213#NC_019458.2#99417527:c.*1041A>G	.	.
NC_019458.2	99428819	99428819	C	T	intronic	gene1160	.	.	.
NC_019458.2	99428822	99428822	A	C	intronic	gene1160	.	.	.
NC_019458.2	99428831	99428831	A	G	intronic	gene1160	.	.	.
NC_019458.2	99428846	99428846	A	G	intronic	gene1160	.	.	.
NC_019458.2	99428903	99428903	C	G	intronic	gene1160	.	.	.
NC_019458.2	99498544	99498544	A	G	exonic	gene1164	.	synonymous SNV	gene1164:rna2218#NC_019458.2#99497909:exon8:c.T984C:p.Y328Y
NC_019458.2	99731130	99731130	G	A	exonic	gene1170	.	synonymous SNV	gene1170:rna2226#NC_019458.2#99715169:exon3:c.C489T:p.S163S,gene1170:rna2234#NC_019458.2#99725744:exon3:c.C489T:p.S163S,gene1170:rna2235#NC_019458.2#99725744:exon3:c.C489T:p.S163S,gene1170:rna2230#NC_019458.2#99725744:exon4:c.C489T:p.S163S,gene1170:rna2231#NC_019458.2#99725744:exon4:c.C489T:p.S163S,gene1170:rna2232#NC_019458.2#99725744:exon4:c.C489T:p.S163S,gene1170:rna2233#NC_019458.2#99725744:e…
NC_019458.2	99732215	99732215	T	C	exonic	gene1170	.	synonymous SNV	gene1170:rna2226#NC_019458.2#99715169:exon2:c.A69G:p.E23E,gene1170:rna2234#NC_019458.2#99725744:exon2:c.A69G:p.E23E,gene1170:rna2235#NC_019458.2#99725744:exon2:c.A69G:p.E23E,gene1170:rna2230#NC_019458.2#99725744:exon3:c.A69G:p.E23E,gene1170:rna2231#NC_019458.2#99725744:exon3:c.A69G:p.E23E,gene1170:rna2232#NC_019458.2#99725744:exon3:c.A69G:p.E23E,gene1170:rna2233#NC_019458.2#99725744:exon3:c.A69G:…
NC_019458.2	99732219	99732219	A	G	exonic	gene1170	.	nonsynonymous SNV	gene1170:rna2226#NC_019458.2#99715169:exon2:c.T65C:p.L22P,gene1170:rna2234#NC_019458.2#99725744:exon2:c.T65C:p.L22P,gene1170:rna2235#NC_019458.2#99725744:exon2:c.T65C:p.L22P,gene1170:rna2230#NC_019458.2#99725744:exon3:c.T65C:p.L22P,gene1170:rna2231#NC_019458.2#99725744:exon3:c.T65C:p.L22P,gene1170:rna2232#NC_019458.2#99725744:exon3:c.T65C:p.L22P,gene1170:rna2233#NC_019458.2#99725744:exon3:c.T65C:…
NC_019458.2	99754466	99754466	T	C	UTR3	gene1173	rna2237#NC_019458.2#99740889:c.*1135T>C;rna2238#NC_019458.2#99744058:c.*1135T>C	.	.
NC_019458.2	99780781	99780781	C	G	ncRNA_exonic	gene1178	.	.	.
NC_019458.2	99781292	99781292	C	T	ncRNA_exonic	gene1178	.	.	.
NC_019458.2	99781309	99781309	A	T	ncRNA_exonic	gene1178	.	.	.
NC_019458.2	99781310	99781310	A	T	ncRNA_exonic	gene1178	.	.	.
NC_019458.2	99803713	99803713	A	G	downstream	gene1179	dist=261	.	.
NC_019458.2	99803996	99803996	A	G	downstream	gene1179	dist=544	.	.
NC_019458.2	100020256	100020256	C	T	intergenic	gene1194;gene1195	dist=6123;dist=2590	.	.
NC_019458.2	100020664	100020664	T	A	intergenic	gene1194;gene1195	dist=6531;dist=2182	.	.
NC_019458.2	100020665	100020665	T	G	intergenic	gene1194;gene1195	dist=6532;dist=2181	.	.
NC_019458.2	100022074	100022074	T	C	downstream	gene1195	dist=772	.	.
NC_019458.2	100022574	100022574	T	C	downstream	gene1195	dist=272	.	.
NC_019458.2	100040983	100040983	G	A	downstream	gene1196	dist=109	.	.
NC_019458.2	100460668	100460668	T	C	intergenic	gene1210;gene1211	dist=12863;dist=6790	.	.
NC_019458.2	100460673	100460673	T	C	intergenic	gene1210;gene1211	dist=12868;dist=6785	.	.
NC_019458.2	100460730	100460730	T	C	intergenic	gene1210;gene1211	dist=12925;dist=6728	.	.
NC_019458.2	100460760	100460760	T	C	intergenic	gene1210;gene1211	dist=12955;dist=6698	.	.
NC_019458.2	100461154	100461154	T	C	intergenic	gene1210;gene1211	dist=13349;dist=6304	.	.
NC_019458.2	100461205	100461205	T	C	intergenic	gene1210;gene1211	dist=13400;dist=6253	.	.
NC_019458.2	100464316	100464316	T	C	intergenic	gene1210;gene1211	dist=16511;dist=3142	.	.
NC_019458.2	100464386	100464386	T	C	intergenic	gene1210;gene1211	dist=16581;dist=3072	.	.
NC_019458.2	100464387	100464387	T	C	intergenic	gene1210;gene1211	dist=16582;dist=3071	.	.
NC_019458.2	100464388	100464388	T	C	intergenic	gene1210;gene1211	dist=16583;dist=3070	.	.
NC_019458.2	100604881	100604881	A	T	downstream	gene1218	dist=359	.	.
NC_019458.2	102476576	102476576	C	A	UTR5	gene1278	rna2392#NC_019458.2#102474633:c.-8G>T;rna2391#NC_019458.2#102474633:c.-8G>T	.	.
NC_019458.2	102964904	102964904	T	A	UTR5	gene1305	rna2447#NC_019458.2#102961650:c.-90A>T	.	.
NC_019458.2	103017952	103017952	A	G	UTR3	gene1307	rna2455#NC_019458.2#102974412:c.*371A>G;rna2454#NC_019458.2#102974412:c.*371A>G;rna2458#NC_019458.2#102974413:c.*371A>G;rna2457#NC_019458.2#102974413:c.*371A>G;rna2462#NC_019458.2#102974575:c.*371A>G;rna2463#NC_019458.2#102974577:c.*371A>G;rna2467#NC_019458.2#102974581:c.*371A>G	.	.
NC_019458.2	103602549	103602549	T	C	intergenic	gene1319;gene1320	dist=45741;dist=3068	.	.
NC_019458.2	103605089	103605089	T	C	downstream	gene1320	dist=528	.	.
NC_019458.2	103605117	103605117	T	C	downstream	gene1320	dist=500	.	.
NC_019458.2	103605122	103605122	T	C	downstream	gene1320	dist=495	.	.
NC_019458.2	103650053	103650053	G	A	UTR5	gene1323	rna2495#NC_019458.2#103644982:c.-1032C>T	.	.
NC_019458.2	103740703	103740703	T	C	UTR3	gene1330	rna2511#NC_019458.2#103728405:c.*34T>C	.	.
NC_019458.2	103810916	103810916	C	T	intronic	gene1334	.	.	.
NC_019458.2	103810940	103810940	C	A	intronic	gene1334	.	.	.
NC_019458.2	103979216	103979216	A	G	intronic	gene1350	.	.	.
NC_019458.2	104905679	104905679	T	A	downstream	gene1387	dist=294	.	.
NC_019458.2	105022141	105022141	C	T	intronic	gene1391	.	.	.
NC_019458.2	105022149	105022149	G	C	intronic	gene1391	.	.	.
NC_019458.2	105022150	105022150	A	C	intronic	gene1391	.	.	.
NC_019458.2	105022162	105022162	A	C	intronic	gene1391	.	.	.
NC_019458.2	105022164	105022164	C	T	intronic	gene1391	.	.	.
NC_019458.2	105022166	105022166	G	C	intronic	gene1391	.	.	.
NC_019458.2	105022171	105022171	A	C	intronic	gene1391	.	.	.
NC_019458.2	105152287	105152287	A	G	exonic	gene1397	.	nonsynonymous SNV	gene1397:rna2632#NC_019458.2#105148209:exon2:c.T326C:p.V109A,gene1397:rna2633#NC_019458.2#105148209:exon2:c.T326C:p.V109A
NC_019458.2	108124185	108124185	T	C	intergenic	gene1473;gene1474	dist=18002;dist=2000	.	.
NC_019458.2	108135531	108135531	G	T	exonic	gene1474	.	nonsynonymous SNV	gene1474:rna2721#NC_019458.2#108126184:exon7:c.C1294A:p.R432S,gene1474:rna2722#NC_019458.2#108126184:exon7:c.C1294A:p.R432S
NC_019458.2	108987538	108987538	A	G	intergenic	gene1492;gene1493	dist=2990;dist=24719	.	.
NC_019458.2	108987543	108987543	A	G	intergenic	gene1492;gene1493	dist=2995;dist=24714	.	.
NC_019458.2	108987562	108987562	A	G	intergenic	gene1492;gene1493	dist=3014;dist=24695	.	.
NC_019458.2	109249562	109249562	C	G	UTR3	gene1500	rna2754#NC_019458.2#109247585:c.*399G>C	.	.
NC_019458.2	109480811	109480811	T	G	intronic	gene1511	.	.	.
NC_019458.2	110400839	110400839	G	A	intergenic	gene1533;gene1538	dist=44501;dist=23402	.	.
NC_019458.2	110424045	110424045	T	C	downstream	gene1538	dist=196	.	.
NC_019458.2	110534620	110534620	A	G	UTR5	gene1548	rna2822#NC_019458.2#110534612:c.-912A>G	.	.
NC_019458.2	110534632	110534632	C	T	UTR5	gene1548	rna2822#NC_019458.2#110534612:c.-900C>T	.	.
NC_019458.2	110534642	110534642	C	T	UTR5	gene1548	rna2822#NC_019458.2#110534612:c.-890C>T	.	.
NC_019458.2	110579720	110579720	G	0	intronic	gene1552	.	.	.
NC_019458.2	110579720	110579720	G	A	intronic	gene1552	.	.	.
NC_019458.2	110579725	110579725	T	0	intronic	gene1552	.	.	.
NC_019458.2	110579725	110579725	T	A	intronic	gene1552	.	.	.
NC_019458.2	110579728	110579728	G	0	intronic	gene1552	.	.	.
NC_019458.2	110579728	110579728	G	C	intronic	gene1552	.	.	.
NC_019458.2	110580218	110580218	C	0	intronic	gene1552	.	.	.
NC_019458.2	110580218	110580218	C	T	intronic	gene1552	.	.	.
NC_019458.2	110902541	110902541	T	G	UTR3	gene1581	rna2872#NC_019458.2#110902141:c.*773A>C;rna2871#NC_019458.2#110902141:c.*773A>C;rna2870#NC_019458.2#110902141:c.*773A>C	.	.
NC_019458.2	110903259	110903259	G	A	UTR3	gene1581	rna2872#NC_019458.2#110902141:c.*55C>T;rna2871#NC_019458.2#110902141:c.*55C>T;rna2870#NC_019458.2#110902141:c.*55C>T	.	.
NC_019458.2	110903259	110903259	G	0	UTR3	gene1581	rna2872#NC_019458.2#110902141:c.*55C>0;rna2871#NC_019458.2#110902141:c.*55C>0;rna2870#NC_019458.2#110902141:c.*55C>0	.	.
NC_019458.2	111319136	111319136	G	A	UTR3	gene1586	rna2879#NC_019458.2#111078120:c.*1468G>A;rna2878#NC_019458.2#111078120:c.*1468G>A	.	.
NC_019458.2	111319558	111319558	G	A	UTR3	gene1586	rna2879#NC_019458.2#111078120:c.*1890G>A;rna2878#NC_019458.2#111078120:c.*1890G>A	.	.
NC_019458.2	111321776	111321776	A	T	UTR3	gene1586	rna2879#NC_019458.2#111078120:c.*4108A>T;rna2878#NC_019458.2#111078120:c.*4108A>T	.	.
NC_019458.2	111819015	111819015	T	A	UTR3	gene1589	rna2884#NC_019458.2#111463783:c.*1782T>A;rna2886#NC_019458.2#111463785:c.*1782T>A;rna2885#NC_019458.2#111463785:c.*1782T>A;rna2889#NC_019458.2#111708358:c.*1782T>A;rna2888#NC_019458.2#111708358:c.*1782T>A;rna2890#NC_019458.2#111731547:c.*1782T>A;rna2892#NC_019458.2#111812437:c.*1782T>A	.	.
NC_019458.2	111819255	111819255	T	C	UTR3	gene1589	rna2884#NC_019458.2#111463783:c.*2022T>C;rna2886#NC_019458.2#111463785:c.*2022T>C;rna2885#NC_019458.2#111463785:c.*2022T>C;rna2889#NC_019458.2#111708358:c.*2022T>C;rna2888#NC_019458.2#111708358:c.*2022T>C;rna2890#NC_019458.2#111731547:c.*2022T>C;rna2892#NC_019458.2#111812437:c.*2022T>C	.	.
NC_019458.2	111956883	111956883	G	A	UTR3	gene1594	rna2896#NC_019458.2#111937034:c.*954G>A	.	.
NC_019458.2	111959622	111959622	A	G	UTR3	gene1594	rna2896#NC_019458.2#111937034:c.*3693A>G	.	.
NC_019458.2	111960022	111960022	C	G	UTR3	gene1594	rna2896#NC_019458.2#111937034:c.*4093C>G	.	.
NC_019458.2	111961451	111961451	A	G	UTR3	gene1594	rna2896#NC_019458.2#111937034:c.*5522A>G	.	.
NC_019458.2	112262074	112262074	A	G	intergenic	gene1598;gene1599	dist=1145;dist=11526	.	.
NC_019458.2	112304393	112304393	A	T	UTR3	gene1599	rna2912#NC_019458.2#112273599:c.*1103A>T;rna2911#NC_019458.2#112273599:c.*1179A>T	.	.
NC_019458.2	112304424	112304424	G	A	UTR3	gene1599	rna2912#NC_019458.2#112273599:c.*1134G>A;rna2911#NC_019458.2#112273599:c.*1210G>A	.	.
NC_019458.2	112355632	112355632	C	T	UTR3	gene1600	rna2917#NC_019458.2#112355386:c.*224G>A;rna2916#NC_019458.2#112355386:c.*224G>A	.	.
NC_019458.2	112744476	112744476	A	G	intergenic	gene1602;gene1604	dist=12139;dist=2389	.	.
NC_019458.2	112745255	112745255	G	A	intergenic	gene1602;gene1604	dist=12918;dist=1610	.	.
NC_019458.2	112745269	112745269	G	C	intergenic	gene1602;gene1604	dist=12932;dist=1596	.	.
NC_019458.2	112745649	112745649	T	C	intergenic	gene1602;gene1604	dist=13312;dist=1216	.	.
NC_019458.2	112747223	112747223	G	A	UTR3	gene1604	rna2921#NC_019458.2#112746864:c.*1209C>T	.	.
NC_019458.2	112747227	112747227	G	C	UTR3	gene1604	rna2921#NC_019458.2#112746864:c.*1205C>G	.	.
NC_019458.2	112747459	112747459	T	C	UTR3	gene1604	rna2921#NC_019458.2#112746864:c.*973A>G	.	.
NC_019458.2	112747464	112747464	G	A	UTR3	gene1604	rna2921#NC_019458.2#112746864:c.*968C>T	.	.
NC_019458.2	112747874	112747874	T	C	UTR3	gene1604	rna2921#NC_019458.2#112746864:c.*558A>G	.	.
NC_019458.2	112748168	112748168	T	C	UTR3	gene1604	rna2921#NC_019458.2#112746864:c.*264A>G	.	.
NC_019458.2	115650937	115650937	G	A	exonic	gene1618	.	synonymous SNV	gene1618:rna2943#NC_019458.2#115634650:exon2:c.G39A:p.L13L,gene1618:rna2944#NC_019458.2#115634657:exon2:c.G39A:p.L13L
NC_019458.2	115728981	115728981	G	A	intergenic	gene1619;gene1620	dist=37984;dist=4861	.	.
NC_019458.2	115730661	115730661	C	A	intergenic	gene1619;gene1620	dist=39664;dist=3181	.	.
NC_019458.2	115730682	115730682	G	A	intergenic	gene1619;gene1620	dist=39685;dist=3160	.	.
NC_019458.2	115730683	115730683	C	T	intergenic	gene1619;gene1620	dist=39686;dist=3159	.	.
NC_019458.2	115730971	115730971	G	C	intergenic	gene1619;gene1620	dist=39974;dist=2871	.	.
NC_019458.2	115731724	115731724	T	C	intergenic	gene1619;gene1620	dist=40727;dist=2118	.	.
NC_019458.2	115732917	115732917	A	C	downstream	gene1620	dist=925	.	.
NC_019458.2	115732970	115732970	T	C	downstream	gene1620	dist=872	.	.
NC_019458.2	115733009	115733009	T	C	downstream	gene1620	dist=833	.	.
NC_019458.2	115733013	115733013	T	G	downstream	gene1620	dist=829	.	.
NC_019458.2	116844638	116844638	C	T	intergenic	gene1626;gene1627	dist=24064;dist=2141	.	.
NC_019458.2	116847121	116847121	A	G	UTR3	gene1627	rna2955#NC_019458.2#116846778:c.*1449T>C	.	.
NC_019458.2	117530502	117530502	C	T	UTR3	gene1633	rna2961#NC_019458.2#117376792:c.*7166C>T;rna2960#NC_019458.2#117376792:c.*7166C>T;rna2963#NC_019458.2#117415196:c.*7166C>T;rna2962#NC_019458.2#117415196:c.*7166C>T;rna2964#NC_019458.2#117436885:c.*7166C>T;rna2965#NC_019458.2#117439201:c.*7166C>T	.	.
NC_019458.2	117537341	117537341	T	A	downstream	gene1636	dist=143	.	.
NC_019458.2	117647194	117647194	T	G	exonic	gene1638	.	nonsynonymous SNV	gene1638:rna2969#NC_019458.2#117642522:exon3:c.A483C:p.E161D
NC_019458.2	117653460	117653460	A	G	exonic	gene1638	.	synonymous SNV	gene1638:rna2969#NC_019458.2#117642522:exon2:c.T414C:p.Y138Y
NC_019458.2	119711009	119711009	T	A	intronic	gene1664	.	.	.
NC_019458.2	119779152	119779152	T	C	UTR3	gene1665	rna3032#NC_019458.2#119778416:c.*776A>G	.	.
NC_019458.2	119779296	119779296	A	G	UTR3	gene1665	rna3032#NC_019458.2#119778416:c.*632T>C	.	.
NC_019458.2	119802690	119802690	G	C	intronic	gene1665	.	.	.
NC_019458.2	119995618	119995618	A	C	intronic	gene1666	.	.	.
NC_019458.2	119998260	119998260	A	G	ncRNA_intronic	gene1667	.	.	.
NC_019458.2	119998394	119998394	A	G	ncRNA_intronic	gene1667	.	.	.
NC_019458.2	120358628	120358628	C	T	UTR3	gene1676	rna3067#NC_019458.2#120358436:c.*641G>A	.	.
NC_019458.2	120358910	120358910	C	T	UTR3	gene1676	rna3067#NC_019458.2#120358436:c.*359G>A	.	.
NC_019458.2	121276251	121276251	A	G	UTR3	gene1688	rna3080#NC_019458.2#121199441:c.*21A>G	.	.
NC_019458.2	121276282	121276282	A	G	UTR3	gene1688	rna3080#NC_019458.2#121199441:c.*52A>G	.	.
NC_019458.2	121938964	121938964	C	T	exonic	gene1697	.	nonsynonymous SNV	gene1697:rna3090#NC_019458.2#121938941:exon1:c.C23T:p.P8L
NC_019458.2	124814996	124814996	T	C	UTR3	gene1718	rna3112#NC_019458.2#124814930:c.*3445A>G	.	.
NC_019458.2	127485804	127485804	G	A	exonic	gene1730	.	synonymous SNV	gene1730:rna3134#NC_019458.2#127446334:exon7:c.G1956A:p.T652T
NC_019458.2	127497504	127497504	T	C	UTR3	gene1730	rna3134#NC_019458.2#127446334:c.*1099T>C	.	.
NC_019458.2	127497575	127497575	A	G	UTR3	gene1730	rna3134#NC_019458.2#127446334:c.*1170A>G	.	.
NC_019458.2	127497823	127497823	T	G	UTR3	gene1730	rna3134#NC_019458.2#127446334:c.*1418T>G	.	.
NC_019458.2	127497842	127497842	A	C	UTR3	gene1730	rna3134#NC_019458.2#127446334:c.*1437A>C	.	.
NC_019458.2	127497852	127497852	C	A	UTR3	gene1730	rna3134#NC_019458.2#127446334:c.*1447C>A	.	.
NC_019458.2	127497990	127497990	T	A	UTR3	gene1730	rna3134#NC_019458.2#127446334:c.*1585T>A	.	.
NC_019458.2	127498888	127498888	G	A	UTR3	gene1730	rna3134#NC_019458.2#127446334:c.*2483G>A	.	.
NC_019458.2	127500031	127500031	G	C	UTR3	gene1730	rna3134#NC_019458.2#127446334:c.*3626G>C	.	.
NC_019458.2	128575518	128575518	A	G	UTR3	gene1734	rna3148#NC_019458.2#128262344:c.*667A>G;rna3147#NC_019458.2#128262344:c.*667A>G;rna3146#NC_019458.2#128262344:c.*667A>G;rna3145#NC_019458.2#128262344:c.*667A>G;rna3144#NC_019458.2#128262344:c.*667A>G;rna3143#NC_019458.2#128262344:c.*667A>G	.	.
NC_019458.2	128686615	128686615	A	G	UTR3	gene1737	rna3151#NC_019458.2#128686202:c.*2787T>C	.	.
NC_019458.2	128687103	128687103	C	G	UTR3	gene1737	rna3151#NC_019458.2#128686202:c.*2299G>C	.	.
NC_019458.2	128707779	128707779	C	T	exonic	gene1737	.	unknown	UNKNOWN
NC_019458.2	133395759	133395759	A	T	intergenic	gene1747;gene1749	dist=1804894;dist=72720	.	.
NC_019458.2	134566046	134566046	C	T	intergenic	gene1749;gene1752	dist=491770;dist=192726	.	.
NC_019458.2	137668414	137668414	G	C	UTR3	gene1759	rna3178#NC_019458.2#137667644:c.*3421C>G	.	.
NC_019458.2	138571642	138571642	C	T	intergenic	gene1762;gene1763	dist=118046;dist=79980	.	.
NC_019458.2	139391314	139391314	C	T	UTR3	gene1767	rna3189#NC_019458.2#139385804:c.*1111G>A	.	.
NC_019458.2	141195666	141195666	T	C	exonic	gene1781	.	synonymous SNV	gene1781:rna3237#NC_019458.2#141182794:exon2:c.A147G:p.P49P,gene1781:rna3236#NC_019458.2#141182794:exon3:c.A96G:p.P32P
NC_019458.2	143331606	143331606	T	C	UTR3	gene1783	rna3239#NC_019458.2#141848155:c.*617T>C;rna3242#NC_019458.2#141848156:c.*617T>C;rna3241#NC_019458.2#141848156:c.*614T>C;rna3240#NC_019458.2#141848156:c.*617T>C;rna3243#NC_019458.2#141848157:c.*617T>C;rna3244#NC_019458.2#141848159:c.*617T>C;rna3245#NC_019458.2#141848161:c.*617T>C;rna3246#NC_019458.2#141848163:c.*617T>C;rna3247#NC_019458.2#141848164:c.*617T>C;rna3248#NC_019458.2#141848980:c.*617T>C…	.	.
NC_019458.2	143331758	143331758	G	C	UTR3	gene1783	rna3239#NC_019458.2#141848155:c.*769G>C;rna3242#NC_019458.2#141848156:c.*769G>C;rna3241#NC_019458.2#141848156:c.*766G>C;rna3240#NC_019458.2#141848156:c.*769G>C;rna3243#NC_019458.2#141848157:c.*769G>C;rna3244#NC_019458.2#141848159:c.*769G>C;rna3245#NC_019458.2#141848161:c.*769G>C;rna3246#NC_019458.2#141848163:c.*769G>C;rna3247#NC_019458.2#141848164:c.*769G>C;rna3248#NC_019458.2#141848980:c.*769G>C…	.	.
NC_019458.2	147485918	147485918	A	G	UTR3	gene1793	rna3263#NC_019458.2#147485503:c.*1474T>C	.	.
NC_019458.2	147486749	147486749	G	A	UTR3	gene1793	rna3263#NC_019458.2#147485503:c.*643C>T	.	.
NC_019458.2	147486815	147486815	A	G	UTR3	gene1793	rna3263#NC_019458.2#147485503:c.*577T>C	.	.
NC_019458.2	147486816	147486816	C	A	UTR3	gene1793	rna3263#NC_019458.2#147485503:c.*576G>T	.	.
NC_019458.2	154551251	154551251	T	C	exonic	gene1814	.	nonsynonymous SNV	gene1814:rna3284#NC_019458.2#154490639:exon4:c.T1730C:p.I577T,gene1814:rna3286#NC_019458.2#154528634:exon5:c.T2108C:p.I703T,gene1814:rna3283#NC_019458.2#154490639:exon7:c.T2108C:p.I703T,gene1814:rna3285#NC_019458.2#154490639:exon7:c.T2108C:p.I703T
NC_019458.2	154551895	154551895	T	C	exonic	gene1814	.	nonsynonymous SNV	gene1814:rna3284#NC_019458.2#154490639:exon4:c.T2374C:p.S792P,gene1814:rna3286#NC_019458.2#154528634:exon5:c.T2752C:p.S918P,gene1814:rna3283#NC_019458.2#154490639:exon7:c.T2752C:p.S918P
NC_019458.2	154552537	154552537	G	T	UTR3	gene1814	rna3284#NC_019458.2#154490639:c.*517G>T;rna3283#NC_019458.2#154490639:c.*517G>T;rna3286#NC_019458.2#154528634:c.*517G>T	.	.
NC_019458.2	154572681	154572681	T	C	UTR3	gene1815	rna3288#NC_019458.2#154562011:c.*4423T>C;rna3287#NC_019458.2#154562011:c.*4423T>C	.	.
NC_019458.2	154577247	154577247	C	G	intergenic	gene1815;gene1816	dist=4134;dist=182650	.	.
NC_019458.2	154577666	154577666	A	G	intergenic	gene1815;gene1816	dist=4553;dist=182231	.	.
NC_019458.2	154578453	154578453	A	G	intergenic	gene1815;gene1816	dist=5340;dist=181444	.	.
NC_019458.2	154578482	154578482	T	C	intergenic	gene1815;gene1816	dist=5369;dist=181415	.	.
NC_019458.2	156550905	156550905	G	C	UTR3	gene1820	rna3295#NC_019458.2#156550811:c.*157C>G	.	.
NC_019458.2	156566068	156566068	T	C	exonic	gene1820	.	synonymous SNV	gene1820:rna3295#NC_019458.2#156550811:exon10:c.A1002G:p.S334S
NC_019458.2	160507922	160507922	C	G	UTR3	gene1831	rna3310#NC_019458.2#160383644:c.*302C>G;rna3311#NC_019458.2#160391785:c.*302C>G	.	.
NC_019458.2	160514870	160514870	C	T	exonic	gene1832	.	nonsynonymous SNV	gene1832:rna3312#NC_019458.2#160509137:exon6:c.G847A:p.V283M,gene1832:rna3313#NC_019458.2#160509137:exon6:c.G847A:p.V283M
NC_019458.2	160535234	160535234	G	T	exonic	gene1832	.	nonsynonymous SNV	gene1832:rna3312#NC_019458.2#160509137:exon2:c.C318A:p.H106Q,gene1832:rna3313#NC_019458.2#160509137:exon2:c.C318A:p.H106Q
NC_019458.2	161388896	161388896	C	T	UTR3	gene1865	rna3354#NC_019458.2#161387335:c.*1734G>A;rna3353#NC_019458.2#161387335:c.*1734G>A	.	.
NC_019458.2	161407310	161407310	G	A	exonic	gene1865	.	synonymous SNV	gene1865:rna3353#NC_019458.2#161387335:exon10:c.C1353T:p.L451L,gene1865:rna3354#NC_019458.2#161387335:exon10:c.C927T:p.L309L
NC_019458.2	162716262	162716262	G	T	intronic	gene1869	.	.	.
NC_019458.2	162716269	162716269	T	C	intronic	gene1869	.	.	.
NC_019458.2	162716766	162716766	T	C	intronic	gene1869	.	.	.
NC_019458.2	162734492	162734492	A	G	intronic	gene1869	.	.	.
NC_019458.2	164047840	164047840	T	C	UTR3	gene1885	rna3441#NC_019458.2#164047060:c.*898A>G;rna3440#NC_019458.2#164047060:c.*898A>G;rna3439#NC_019458.2#164047060:c.*898A>G;rna3438#NC_019458.2#164047060:c.*898A>G;rna3437#NC_019458.2#164047060:c.*898A>G;rna3436#NC_019458.2#164047060:c.*898A>G;rna3435#NC_019458.2#164047060:c.*898A>G;rna3434#NC_019458.2#164047060:c.*898A>G;rna3433#NC_019458.2#164047060:c.*898A>G;rna3432#NC_019458.2#164047060:c.*898A>G…	.	.
NC_019458.2	164048136	164048136	C	A	UTR3	gene1885	rna3441#NC_019458.2#164047060:c.*602G>T;rna3440#NC_019458.2#164047060:c.*602G>T;rna3439#NC_019458.2#164047060:c.*602G>T;rna3438#NC_019458.2#164047060:c.*602G>T;rna3437#NC_019458.2#164047060:c.*602G>T;rna3436#NC_019458.2#164047060:c.*602G>T;rna3435#NC_019458.2#164047060:c.*602G>T;rna3434#NC_019458.2#164047060:c.*602G>T;rna3433#NC_019458.2#164047060:c.*602G>T;rna3432#NC_019458.2#164047060:c.*602G>T…	.	.
NC_019458.2	164048248	164048248	T	A	UTR3	gene1885	rna3441#NC_019458.2#164047060:c.*490A>T;rna3440#NC_019458.2#164047060:c.*490A>T;rna3439#NC_019458.2#164047060:c.*490A>T;rna3438#NC_019458.2#164047060:c.*490A>T;rna3437#NC_019458.2#164047060:c.*490A>T;rna3436#NC_019458.2#164047060:c.*490A>T;rna3435#NC_019458.2#164047060:c.*490A>T;rna3434#NC_019458.2#164047060:c.*490A>T;rna3433#NC_019458.2#164047060:c.*490A>T;rna3432#NC_019458.2#164047060:c.*490A>T…	.	.
NC_019458.2	164239567	164239567	T	C	UTR3	gene1888	rna3447#NC_019458.2#164229067:c.*133T>C	.	.
NC_019458.2	164239580	164239580	A	G	UTR3	gene1888	rna3447#NC_019458.2#164229067:c.*146A>G	.	.
NC_019458.2	164242064	164242064	G	A	ncRNA_exonic	gene1889	.	.	.
NC_019458.2	164244503	164244503	A	G	intergenic	gene1889;gene1890	dist=2377;dist=7273	.	.
NC_019458.2	164263314	164263314	A	C	exonic	gene1890	.	nonsynonymous SNV	gene1890:rna3449#NC_019458.2#164251775:exon4:c.T1346G:p.L449R
NC_019458.2	164263317	164263317	T	C	exonic	gene1890	.	nonsynonymous SNV	gene1890:rna3449#NC_019458.2#164251775:exon4:c.A1343G:p.N448S
NC_019458.2	164324676	164324676	G	T	UTR3	gene1893	rna3452#NC_019458.2#164301975:c.*3955G>T;rna3453#NC_019458.2#164302133:c.*3955G>T	.	.
NC_019458.2	170735798	170735798	G	A	UTR3	gene1915	rna3486#NC_019458.2#170447197:c.*3448G>A;rna3485#NC_019458.2#170447197:c.*3448G>A;rna3484#NC_019458.2#170447197:c.*3448G>A;rna3483#NC_019458.2#170447197:c.*3448G>A;rna3482#NC_019458.2#170447197:c.*3448G>A;rna3487#NC_019458.2#170448363:c.*3448G>A;rna3489#NC_019458.2#170449523:c.*3448G>A;rna3488#NC_019458.2#170449523:c.*3448G>A;rna3491#NC_019458.2#170503126:c.*3448G>A;rna3490#NC_019458.2#170503126:…	.	.
NC_019458.2	171012815	171012815	T	A	UTR3	gene1918	rna3501#NC_019458.2#171012165:c.*3197A>T;rna3500#NC_019458.2#171012165:c.*3197A>T;rna3499#NC_019458.2#171012165:c.*3193A>T;rna3498#NC_019458.2#171012165:c.*3197A>T	.	.
NC_019458.2	171174321	171174321	A	T	UTR3	gene1920	rna3505#NC_019458.2#171174016:c.*406T>A	.	.
NC_019458.2	171174324	171174324	G	A	UTR3	gene1920	rna3505#NC_019458.2#171174016:c.*403C>T	.	.
NC_019458.2	171174337	171174337	C	A	UTR3	gene1920	rna3505#NC_019458.2#171174016:c.*390G>T	.	.
NC_019458.2	171174360	171174360	T	C	UTR3	gene1920	rna3505#NC_019458.2#171174016:c.*367A>G	.	.
NC_019458.2	174250592	174250592	C	T	UTR3	gene1940	rna3552#NC_019458.2#174168711:c.*337C>T	.	.
NC_019458.2	174251988	174251988	A	G	UTR3	gene1940	rna3552#NC_019458.2#174168711:c.*1733A>G	.	.
NC_019458.2	174257613	174257613	T	C	intergenic	gene1940;gene1941	dist=3757;dist=33698	.	.
NC_019458.2	174935018	174935018	A	T	UTR3	gene1947	rna3560#NC_019458.2#174692105:c.*1287A>T;rna3563#NC_019458.2#174692110:c.*1287A>T;rna3562#NC_019458.2#174692110:c.*1287A>T;rna3561#NC_019458.2#174692110:c.*1287A>T;rna3565#NC_019458.2#174692111:c.*1287A>T;rna3564#NC_019458.2#174692111:c.*1287A>T;rna3567#NC_019458.2#174692114:c.*1287A>T;rna3566#NC_019458.2#174692114:c.*1287A>T;rna3569#NC_019458.2#174692115:c.*1287A>T;rna3568#NC_019458.2#174692115:…	.	.
NC_019458.2	175918549	175918549	C	T	UTR3	gene1966	rna3599#NC_019458.2#175903800:c.*853C>T	.	.
NC_019458.2	175930111	175930111	C	T	intronic	gene1967	.	.	.
NC_019458.2	175930139	175930139	G	A	intronic	gene1967	.	.	.
NC_019458.2	176343370	176343370	G	A	intronic	gene1969	.	.	.
NC_019458.2	176351841	176351841	C	G	exonic	gene1969	.	nonsynonymous SNV	gene1969:rna3608#NC_019458.2#176215662:exon13:c.G1784C:p.R595P,gene1969:rna3604#NC_019458.2#176215662:exon14:c.G1901C:p.R634P,gene1969:rna3612#NC_019458.2#176343718:exon14:c.G1901C:p.R634P,gene1969:rna3605#NC_019458.2#176215662:exon15:c.G2012C:p.R671P,gene1969:rna3606#NC_019458.2#176215662:exon15:c.G2015C:p.R672P,gene1969:rna3607#NC_019458.2#176215662:exon15:c.G2015C:p.R672P,gene1969:rna3610#NC_0…
NC_019458.2	176379804	176379804	T	C	exonic	gene1969	.	nonsynonymous SNV	gene1969:rna3608#NC_019458.2#176215662:exon4:c.A238G:p.I80V,gene1969:rna3604#NC_019458.2#176215662:exon6:c.A469G:p.I157V,gene1969:rna3605#NC_019458.2#176215662:exon6:c.A469G:p.I157V,gene1969:rna3606#NC_019458.2#176215662:exon6:c.A469G:p.I157V,gene1969:rna3607#NC_019458.2#176215662:exon6:c.A469G:p.I157V,gene1969:rna3610#NC_019458.2#176254360:exon6:c.A469G:p.I157V,gene1969:rna3611#NC_019458.2#17626…
NC_019458.2	176538970	176538970	T	C	intergenic	gene1970;gene1971	dist=13935;dist=1390	.	.
NC_019458.2	176538993	176538993	T	C	intergenic	gene1970;gene1971	dist=13958;dist=1367	.	.
NC_019458.2	176538995	176538995	T	C	intergenic	gene1970;gene1971	dist=13960;dist=1365	.	.
NC_019458.2	176600095	176600095	T	A	UTR3	gene1973	rna3618#NC_019458.2#176599186:c.*2104A>T	.	.
NC_019458.2	176693304	176693304	G	T	UTR3	gene1974	rna3620#NC_019458.2#176631088:c.*2014G>T	.	.
NC_019458.2	176955654	176955654	C	T	UTR3	gene1979	rna3631#NC_019458.2#176929854:c.*271C>T;rna3632#NC_019458.2#176929910:c.*271C>T	.	.
NC_019458.2	177155684	177155684	G	A	intergenic	gene1981;gene1982	dist=9620;dist=15065	.	.
NC_019458.2	177155688	177155688	C	A	intergenic	gene1981;gene1982	dist=9624;dist=15061	.	.
NC_019458.2	180055554	180055554	T	C	intergenic	gene1988;gene1993	dist=694935;dist=1152079	.	.
NC_019458.2	180055558	180055558	T	C	intergenic	gene1988;gene1993	dist=694939;dist=1152075	.	.
NC_019458.2	180055575	180055575	T	C	intergenic	gene1988;gene1993	dist=694956;dist=1152058	.	.
NC_019458.2	181919919	181919919	A	G	exonic	gene1995	.	synonymous SNV	gene1995:rna3651#NC_019458.2#181897133:exon2:c.T195C:p.N65N,gene1995:rna3652#NC_019458.2#181897133:exon2:c.T195C:p.N65N
NC_019458.2	182524166	182524166	C	T	UTR3	gene2007	rna3676#NC_019458.2#182496844:c.*226C>T	.	.
NC_019458.2	182525772	182525772	A	C	intronic	gene2007	.	.	.
NC_019458.2	183176194	183176194	G	A	intergenic	gene2013;gene2014	dist=4980;dist=29751	.	.
NC_019458.2	183200657	183200657	G	A	intergenic	gene2013;gene2014	dist=29443;dist=5288	.	.
NC_019458.2	183201093	183201093	T	C	intergenic	gene2013;gene2014	dist=29879;dist=4852	.	.
NC_019458.2	184178061	184178061	G	A	intergenic	gene2023;gene2025	dist=5572;dist=19425	.	.
NC_019458.2	184179716	184179716	T	A	intergenic	gene2023;gene2025	dist=7227;dist=17770	.	.
NC_019458.2	184198842	184198842	G	T	intronic	gene2025	.	.	.
NC_019458.2	184510771	184510771	T	C	ncRNA_intronic	gene2034	.	.	.
NC_019458.2	184519408	184519408	A	T	ncRNA_intronic	gene2034	.	.	.
NC_019458.2	184519417	184519417	A	G	ncRNA_intronic	gene2034	.	.	.
NC_019458.2	184519909	184519909	A	C	ncRNA_intronic	gene2034	.	.	.
NC_019458.2	184842825	184842825	T	G	UTR3	gene2041	rna3778#NC_019458.2#184748788:c.*1231T>G	.	.
NC_019458.2	186404078	186404078	T	C	exonic	gene2064	.	synonymous SNV	gene2064:rna3815#NC_019458.2#186402912:exon13:c.A2292G:p.E764E
NC_019458.2	187480892	187480892	G	C	exonic	gene2075	.	nonsynonymous SNV	gene2075:rna3827#NC_019458.2#187480550:exon1:c.C1114G:p.Q372E
NC_019458.2	187480911	187480911	A	G	exonic	gene2075	.	synonymous SNV	gene2075:rna3827#NC_019458.2#187480550:exon1:c.T1095C:p.G365G
NC_019458.2	187480938	187480938	A	G	exonic	gene2075	.	synonymous SNV	gene2075:rna3827#NC_019458.2#187480550:exon1:c.T1068C:p.N356N
NC_019458.2	188899220	188899220	C	G	UTR5	gene2097	rna3878#NC_019458.2#188899052:c.-68C>G	.	.
NC_019458.2	188919130	188919130	A	T	UTR3	gene2098	rna3881#NC_019458.2#188915654:c.*417T>A;rna3880#NC_019458.2#188915654:c.*417T>A;rna3879#NC_019458.2#188915654:c.*417T>A	.	.
NC_019458.2	189013889	189013889	T	C	UTR3	gene2101	rna3884#NC_019458.2#189010051:c.*4295A>G	.	.
NC_019458.2	189096628	189096628	A	G	ncRNA_intronic	gene2103	.	.	.
NC_019458.2	189099695	189099695	C	T	ncRNA_intronic	gene2103	.	.	.
NC_019458.2	189156199	189156199	C	T	exonic	gene2106	.	nonsynonymous SNV	gene2106:rna3889#NC_019458.2#189155605:exon3:c.G667A:p.V223I,gene2106:rna3891#NC_019458.2#189155605:exon4:c.G667A:p.V223I,gene2106:rna3892#NC_019458.2#189155605:exon4:c.G667A:p.V223I,gene2106:rna3893#NC_019458.2#189155605:exon4:c.G667A:p.V223I,gene2106:rna3890#NC_019458.2#189155605:exon5:c.G667A:p.V223I
NC_019458.2	189158947	189158947	C	A	intronic	gene2106	.	.	.
NC_019458.2	189182518	189182518	C	T	UTR3	gene2107	rna3894#NC_019458.2#189168716:c.*3210C>T	.	.
NC_019458.2	189316843	189316843	G	T	exonic	gene2111	.	nonsynonymous SNV	gene2111:rna3898#NC_019458.2#189297303:exon4:c.G400T:p.A134S
NC_019458.2	189319958	189319958	C	A	UTR3	gene2111	rna3898#NC_019458.2#189297303:c.*44C>A	.	.
NC_019458.2	189410598	189410598	G	T	UTR3	gene2112	rna3899#NC_019458.2#189326857:c.*4757G>T	.	.
NC_019458.2	189473658	189473658	T	C	UTR3	gene2113	rna3900#NC_019458.2#189433025:c.*1501T>C;rna3901#NC_019458.2#189441353:c.*1501T>C;rna3902#NC_019458.2#189441354:c.*1501T>C	.	.
NC_019458.2	190048445	190048445	G	A	UTR3	gene2121	rna3930#NC_019458.2#190048195:c.*309C>T;rna3929#NC_019458.2#190048195:c.*309C>T;rna3931#NC_019458.2#190048196:c.*309C>T	.	.
NC_019458.2	190086212	190086212	C	A	UTR5	gene2121	rna3929#NC_019458.2#190048195:c.-7002G>T	.	.
NC_019458.2	190208439	190208439	A	G	intronic	gene2124	.	.	.
NC_019458.2	190210409	190210409	A	G	UTR3	gene2124	rna3935#NC_019458.2#190190425:c.*1498A>G;rna3934#NC_019458.2#190190425:c.*1498A>G	.	.
NC_019458.2	190210796	190210796	G	C	UTR3	gene2124	rna3935#NC_019458.2#190190425:c.*1885G>C;rna3934#NC_019458.2#190190425:c.*1885G>C	.	.
NC_019458.2	191223458	191223458	C	A	UTR3	gene2131	rna3947#NC_019458.2#191145265:c.*546C>A;rna3948#NC_019458.2#191145266:c.*546C>A	.	.
NC_019458.2	191224423	191224423	C	A	UTR3	gene2131	rna3947#NC_019458.2#191145265:c.*1511C>A;rna3948#NC_019458.2#191145266:c.*1511C>A	.	.
NC_019458.2	191225984	191225984	T	A	UTR3	gene2131	rna3947#NC_019458.2#191145265:c.*3072T>A;rna3948#NC_019458.2#191145266:c.*3072T>A	.	.
NC_019458.2	194058159	194058159	C	T	UTR3	gene2146	rna3984#NC_019458.2#194056202:c.*4394G>A	.	.
NC_019458.2	194059414	194059414	A	G	UTR3	gene2146	rna3984#NC_019458.2#194056202:c.*3139T>C	.	.
NC_019458.2	194061114	194061114	A	G	UTR3	gene2146	rna3984#NC_019458.2#194056202:c.*1439T>C	.	.
NC_019458.2	194061235	194061235	C	A	UTR3	gene2146	rna3984#NC_019458.2#194056202:c.*1318G>T	.	.
NC_019458.2	194061680	194061680	C	T	UTR3	gene2146	rna3984#NC_019458.2#194056202:c.*873G>A	.	.
NC_019458.2	194985858	194985858	C	T	UTR3	gene2154	rna3995#NC_019458.2#194985812:c.*784G>A	.	.
NC_019458.2	194986617	194986617	T	C	UTR3	gene2154	rna3995#NC_019458.2#194985812:c.*25A>G	.	.
NC_019458.2	194986752	194986752	G	A	exonic	gene2154	.	nonsynonymous SNV	gene2154:rna3995#NC_019458.2#194985812:exon7:c.C772T:p.P258S
NC_019458.2	195131232	195131232	A	G	intergenic	gene2155;gene2156	dist=1824;dist=135405	.	.
NC_019458.2	195412986	195412986	A	C	exonic	gene2156	.	nonsynonymous SNV	gene2156:rna3997#NC_019458.2#195266636:exon5:c.A1089C:p.R363S
NC_019458.2	196512857	196512857	G	T	intergenic	gene2161;gene2162	dist=270279;dist=7230	.	.
NC_019458.2	196520175	196520175	C	T	UTR3	gene2162	rna4022#NC_019458.2#196520086:c.*3436G>A;rna4021#NC_019458.2#196520086:c.*3436G>A;rna4020#NC_019458.2#196520086:c.*3436G>A;rna4019#NC_019458.2#196520086:c.*3436G>A;rna4018#NC_019458.2#196520086:c.*3436G>A;rna4017#NC_019458.2#196520086:c.*3436G>A;rna4016#NC_019458.2#196520086:c.*3436G>A;rna4015#NC_019458.2#196520086:c.*3436G>A;rna4014#NC_019458.2#196520086:c.*3436G>A;rna4013#NC_019458.2#196520086:…	.	.
NC_019458.2	198579636	198579636	T	C	intergenic	gene2182;gene2183	dist=4426;dist=1113	.	.
NC_019458.2	199137154	199137154	A	G	intronic	gene2190	.	.	.
NC_019458.2	199137159	199137159	A	T	intronic	gene2190	.	.	.
NC_019458.2	199137161	199137161	T	C	intronic	gene2190	.	.	.
NC_019458.2	199137166	199137166	C	G	intronic	gene2190	.	.	.
NC_019458.2	199137174	199137174	C	A	intronic	gene2190	.	.	.
NC_019458.2	199137176	199137176	T	A	intronic	gene2190	.	.	.
NC_019458.2	199137182	199137182	C	T	intronic	gene2190	.	.	.
NC_019458.2	199632712	199632712	G	A	UTR3	gene2195	rna4095#NC_019458.2#199631149:c.*3283C>T;rna4094#NC_019458.2#199631149:c.*3283C>T;rna4093#NC_019458.2#199631149:c.*3283C>T	.	.
NC_019458.2	199986052	199986052	A	G	intronic	gene2200	.	.	.
NC_019458.2	199986078	199986078	T	A	intronic	gene2200	.	.	.
NC_019458.2	199986079	199986079	C	T	intronic	gene2200	.	.	.
NC_019458.2	199996527	199996527	A	G	UTR3	gene2200	rna4103#NC_019458.2#199929657:c.*977A>G	.	.
NC_019458.2	200000594	200000594	A	G	intergenic	gene2200;gene2201	dist=3329;dist=20915	.	.
NC_019458.2	200000719	200000719	C	T	intergenic	gene2200;gene2201	dist=3454;dist=20790	.	.
NC_019458.2	201871285	201871285	G	A	UTR3	gene2239	rna4183#NC_019458.2#201870842:c.*2010C>T;rna4182#NC_019458.2#201870842:c.*2010C>T;rna4181#NC_019458.2#201870842:c.*2010C>T;rna4180#NC_019458.2#201870842:c.*2010C>T;rna4179#NC_019458.2#201870842:c.*2010C>T	.	.
NC_019458.2	205575101	205575101	C	G	intronic	gene2263	.	.	.
NC_019458.2	205758302	205758302	G	A	UTR3	gene2264	rna4239#NC_019458.2#205691536:c.*304G>A	.	.
NC_019458.2	205758679	205758679	T	A	UTR3	gene2264	rna4239#NC_019458.2#205691536:c.*681T>A	.	.
NC_019458.2	205758691	205758691	T	A	UTR3	gene2264	rna4239#NC_019458.2#205691536:c.*693T>A	.	.
NC_019458.2	205759034	205759034	A	C	UTR3	gene2264	rna4239#NC_019458.2#205691536:c.*1036A>C	.	.
NC_019458.2	205759164	205759164	A	T	UTR3	gene2264	rna4239#NC_019458.2#205691536:c.*1166A>T	.	.
NC_019458.2	205759256	205759256	A	G	UTR3	gene2264	rna4239#NC_019458.2#205691536:c.*1258A>G	.	.
NC_019458.2	205759970	205759970	G	A	UTR3	gene2264	rna4239#NC_019458.2#205691536:c.*1972G>A	.	.
NC_019458.2	205759978	205759978	C	A	UTR3	gene2264	rna4239#NC_019458.2#205691536:c.*1980C>A	.	.
NC_019458.2	205759983	205759983	A	G	UTR3	gene2264	rna4239#NC_019458.2#205691536:c.*1985A>G	.	.
NC_019458.2	205760190	205760190	G	T	UTR3	gene2264	rna4239#NC_019458.2#205691536:c.*2192G>T	.	.
NC_019458.2	205761011	205761011	T	A	UTR3	gene2264	rna4239#NC_019458.2#205691536:c.*3013T>A	.	.
NC_019458.2	205761012	205761012	G	A	UTR3	gene2264	rna4239#NC_019458.2#205691536:c.*3014G>A	.	.
NC_019458.2	205761027	205761027	G	T	UTR3	gene2264	rna4239#NC_019458.2#205691536:c.*3029G>T	.	.
NC_019458.2	205761493	205761493	A	G	UTR3	gene2264	rna4239#NC_019458.2#205691536:c.*3495A>G	.	.
NC_019458.2	205761627	205761627	G	T	UTR3	gene2264	rna4239#NC_019458.2#205691536:c.*3629G>T	.	.
NC_019458.2	205806099	205806099	G	T	intergenic	gene2265;gene2266	dist=7448;dist=7741	.	.
NC_019458.2	205806478	205806478	C	A	intergenic	gene2265;gene2266	dist=7827;dist=7362	.	.
NC_019458.2	205806489	205806489	C	T	intergenic	gene2265;gene2266	dist=7838;dist=7351	.	.
NC_019458.2	206068229	206068229	C	T	downstream	gene2270	dist=340	.	.
NC_019458.2	207681863	207681863	C	T	ncRNA_intronic	gene2275	.	.	.
NC_019458.2	208033487	208033487	T	A	downstream	gene2277	dist=18	.	.
NC_019458.2	208033489	208033489	T	A	downstream	gene2277	dist=20	.	.
NC_019458.2	209237698	209237698	A	C	intergenic	gene2277;gene2278	dist=1204229;dist=3729	.	.
NC_019458.2	209239462	209239462	T	C	intergenic	gene2277;gene2278	dist=1205993;dist=1965	.	.
NC_019458.2	212618377	212618377	C	T	intergenic	gene2285;gene2287	dist=106956;dist=12903	.	.
NC_019458.2	212618434	212618434	A	C	intergenic	gene2285;gene2287	dist=107013;dist=12846	.	.
NC_019458.2	212618630	212618630	A	G	intergenic	gene2285;gene2287	dist=107209;dist=12650	.	.
NC_019458.2	212618630	212618630	A	T	intergenic	gene2285;gene2287	dist=107209;dist=12650	.	.
NC_019458.2	213832441	213832441	G	C	intronic	gene2295	.	.	.
NC_019458.2	213832458	213832458	G	A	intronic	gene2295	.	.	.
NC_019458.2	214475961	214475961	T	C	downstream	gene2298	dist=787	.	.
NC_019458.2	214478252	214478252	C	T	intergenic	gene2298;gene2299	dist=3078;dist=9807	.	.
NC_019458.2	214478265	214478265	G	A	intergenic	gene2298;gene2299	dist=3091;dist=9794	.	.
NC_019458.2	214491970	214491970	T	C	downstream	gene2299	dist=98	.	.
NC_019458.2	215261043	215261043	C	G	downstream	gene2311	dist=245	.	.
NC_019458.2	215261045	215261045	T	A	downstream	gene2311	dist=243	.	.
NC_019458.2	215261447	215261447	A	G	UTR3	gene2311	rna4363#NC_019458.2#215261287:c.*1556T>C	.	.
NC_019458.2	215261699	215261699	C	G	UTR3	gene2311	rna4363#NC_019458.2#215261287:c.*1304G>C	.	.
NC_019458.2	215453179	215453179	A	T	UTR3	gene2318	rna4373#NC_019458.2#215434440:c.*345A>T;rna4375#NC_019458.2#215434670:c.*345A>T;rna4374#NC_019458.2#215434670:c.*345A>T	.	.
NC_019458.2	215461009	215461009	T	C	UTR3	gene2320	rna4378#NC_019458.2#215460119:c.*2359A>G;rna4376#NC_019458.2#215460119:c.*2359A>G	.	.
NC_019458.2	215462024	215462024	A	G	UTR3	gene2320	rna4378#NC_019458.2#215460119:c.*1344T>C;rna4376#NC_019458.2#215460119:c.*1344T>C	.	.
NC_019458.2	215467297	215467297	G	C	exonic	gene2320	.	synonymous SNV	gene2320:rna4376#NC_019458.2#215460119:exon5:c.C1290G:p.T430T,gene2320:rna4378#NC_019458.2#215460119:exon5:c.C1290G:p.T430T
NC_019458.2	224074763	224074763	T	C	exonic	gene2358	.	nonsynonymous SNV	gene2358:rna4436#NC_019458.2#224063545:exon11:c.A967G:p.I323V
NC_019458.2	224283351	224283351	A	C	exonic	gene2361	.	synonymous SNV	gene2361:rna4439#NC_019458.2#224253627:exon3:c.A646C:p.R216R,gene2361:rna4444#NC_019458.2#224254821:exon3:c.A646C:p.R216R,gene2361:rna4445#NC_019458.2#224254821:exon3:c.A646C:p.R216R,gene2361:rna4454#NC_019458.2#224255402:exon3:c.A646C:p.R216R,gene2361:rna4443#NC_019458.2#224254821:exon4:c.A646C:p.R216R,gene2361:rna4449#NC_019458.2#224254822:exon5:c.A646C:p.R216R,gene2361:rna4441#NC_019458.2#2242…
NC_019458.2	224283957	224283957	T	A	UTR3	gene2361	rna4439#NC_019458.2#224253627:c.*256T>A;rna4441#NC_019458.2#224253628:c.*256T>A;rna4440#NC_019458.2#224253628:c.*256T>A;rna4445#NC_019458.2#224254821:c.*256T>A;rna4444#NC_019458.2#224254821:c.*256T>A;rna4443#NC_019458.2#224254821:c.*256T>A;rna4442#NC_019458.2#224254821:c.*256T>A;rna4449#NC_019458.2#224254822:c.*256T>A;rna4448#NC_019458.2#224254822:c.*256T>A;rna4447#NC_019458.2#224254822:c.*256T>A…	.	.
NC_019458.2	224284632	224284632	T	C	UTR3	gene2361	rna4439#NC_019458.2#224253627:c.*931T>C;rna4441#NC_019458.2#224253628:c.*931T>C;rna4440#NC_019458.2#224253628:c.*931T>C;rna4445#NC_019458.2#224254821:c.*931T>C;rna4444#NC_019458.2#224254821:c.*931T>C;rna4443#NC_019458.2#224254821:c.*931T>C;rna4442#NC_019458.2#224254821:c.*931T>C;rna4449#NC_019458.2#224254822:c.*931T>C;rna4448#NC_019458.2#224254822:c.*931T>C;rna4447#NC_019458.2#224254822:c.*931T>C…	.	.
NC_019458.2	226733218	226733218	G	A	intergenic	gene2384;gene2386	dist=60027;dist=18060	.	.
NC_019458.2	226733269	226733269	C	T	intergenic	gene2384;gene2386	dist=60078;dist=18009	.	.
NC_019458.2	226733905	226733905	T	A	intergenic	gene2384;gene2386	dist=60714;dist=17373	.	.
NC_019458.2	226733905	226733905	T	C	intergenic	gene2384;gene2386	dist=60714;dist=17373	.	.
NC_019458.2	226733986	226733986	T	G	intergenic	gene2384;gene2386	dist=60795;dist=17292	.	.
NC_019458.2	226734101	226734101	T	G	intergenic	gene2384;gene2386	dist=60910;dist=17177	.	.
NC_019458.2	226734158	226734158	G	A	intergenic	gene2384;gene2386	dist=60967;dist=17120	.	.
NC_019458.2	226812473	226812473	G	A	exonic	gene2388	.	nonsynonymous SNV	gene2388:rna4492#NC_019458.2#226809372:exon3:c.G244A:p.D82N,gene2388:rna4493#NC_019458.2#226809375:exon3:c.G244A:p.D82N
NC_019458.2	226857649	226857649	A	C	intronic	gene2389	.	.	.
NC_019458.2	228257243	228257243	C	T	UTR3	gene2394	rna4503#NC_019458.2#227994934:c.*593C>T;rna4502#NC_019458.2#227994934:c.*593C>T;rna4504#NC_019458.2#227995099:c.*593C>T;rna4505#NC_019458.2#227998828:c.*593C>T;rna4507#NC_019458.2#228030947:c.*593C>T	.	.
NC_019458.2	228262303	228262303	C	T	UTR3	gene2394	rna4501#NC_019458.2#227994934:c.*301C>T	.	.
NC_019458.2	230486945	230486945	T	C	intronic	gene2417	.	.	.
NC_019458.2	230507659	230507659	A	G	exonic	gene2417	.	synonymous SNV	gene2417:rna4536#NC_019458.2#230437013:exon4:c.T258C:p.Y86Y,gene2417:rna4538#NC_019458.2#230437013:exon4:c.T258C:p.Y86Y,gene2417:rna4540#NC_019458.2#230437013:exon4:c.T258C:p.Y86Y,gene2417:rna4541#NC_019458.2#230437013:exon4:c.T258C:p.Y86Y,gene2417:rna4542#NC_019458.2#230437013:exon4:c.T258C:p.Y86Y,gene2417:rna4543#NC_019458.2#230437013:exon4:c.T258C:p.Y86Y,gene2417:rna4547#NC_019458.2#230438128:…
NC_019458.2	233313476	233313476	C	A	UTR3	gene2431	rna4587#NC_019458.2#233312871:c.*2828G>T;rna4586#NC_019458.2#233312871:c.*2828G>T;rna4585#NC_019458.2#233312871:c.*2828G>T;rna4584#NC_019458.2#233312871:c.*2828G>T;rna4583#NC_019458.2#233312871:c.*2828G>T;rna4582#NC_019458.2#233312871:c.*2828G>T;rna4581#NC_019458.2#233312871:c.*2828G>T;rna4579#NC_019458.2#233312871:c.*2828G>T;rna4578#NC_019458.2#233312871:c.*2853G>T;rna4576#NC_019458.2#233312871:…	.	.
NC_019458.2	233315478	233315478	T	C	UTR3	gene2431	rna4587#NC_019458.2#233312871:c.*826A>G;rna4586#NC_019458.2#233312871:c.*826A>G;rna4585#NC_019458.2#233312871:c.*826A>G;rna4584#NC_019458.2#233312871:c.*826A>G;rna4583#NC_019458.2#233312871:c.*826A>G;rna4582#NC_019458.2#233312871:c.*826A>G;rna4581#NC_019458.2#233312871:c.*826A>G;rna4579#NC_019458.2#233312871:c.*826A>G;rna4578#NC_019458.2#233312871:c.*851A>G;rna4576#NC_019458.2#233312871:c.*826A>G…	.	.
NC_019458.2	234055662	234055662	G	A	exonic	gene2434	.	nonsynonymous SNV	gene2434:rna4591#NC_019458.2#234054506:exon5:c.C1033T:p.R345C,gene2434:rna4590#NC_019458.2#234054506:exon6:c.C814T:p.R272C
NC_019458.2	235340024	235340024	A	G	intronic	gene2450	.	.	.
NC_019458.2	235341033	235341033	T	C	intronic	gene2450	.	.	.
NC_019458.2	235341087	235341087	T	C	intronic	gene2450	.	.	.
NC_019458.2	235342729	235342729	G	A	exonic	gene2450	.	synonymous SNV	gene2450:rna4625#NC_019458.2#235334842:exon6:c.G345A:p.K115K
NC_019458.2	235342929	235342929	T	C	intronic	gene2450	.	.	.
NC_019458.2	235342930	235342930	T	C	intronic	gene2450	.	.	.
NC_019458.2	235396853	235396853	T	G	intergenic	gene2450;gene2451	dist=19758;dist=5672	.	.
NC_019458.2	235399637	235399637	C	T	intergenic	gene2450;gene2451	dist=22542;dist=2888	.	.
NC_019458.2	235400969	235400969	G	A	intergenic	gene2450;gene2451	dist=23874;dist=1556	.	.
NC_019458.2	235402920	235402920	T	C	UTR3	gene2451	rna4626#NC_019458.2#235402524:c.*2575A>G	.	.
NC_019458.2	235404895	235404895	C	A	UTR3	gene2451	rna4626#NC_019458.2#235402524:c.*600G>T	.	.
NC_019458.2	235454733	235454733	T	C	downstream	gene2452	dist=786	.	.
NC_019458.2	235456219	235456219	G	A	UTR3	gene2452	rna4627#NC_019458.2#235455518:c.*100C>T	.	.
NC_019458.2	235456325	235456325	T	A	exonic	gene2452	.	synonymous SNV	gene2452:rna4627#NC_019458.2#235455518:exon14:c.A1752T:p.G584G
NC_019458.2	236544305	236544305	T	C	UTR3	gene2462	rna4642#NC_019458.2#236544032:c.*326A>G	.	.
NC_019458.2	236544597	236544597	A	T	UTR3	gene2462	rna4642#NC_019458.2#236544032:c.*34T>A	.	.
NC_019458.2	240366195	240366195	T	A	exonic	gene2497	.	synonymous SNV	gene2497:rna4697#NC_019458.2#240250899:exon15:c.T1647A:p.R549R,gene2497:rna4695#NC_019458.2#240249167:exon16:c.T1647A:p.R549R,gene2497:rna4696#NC_019458.2#240250899:exon16:c.T1710A:p.R570R,gene2497:rna4694#NC_019458.2#240249167:exon17:c.T1710A:p.R570R
NC_019458.2	241296554	241296554	A	G	intergenic	gene2497;gene2498	dist=924424;dist=185719	.	.
NC_019458.2	242797668	242797668	G	A	ncRNA_exonic	gene2501	.	.	.
NC_019458.2	242797682	242797682	A	G	ncRNA_exonic	gene2501	.	.	.
NC_019458.2	244129297	244129297	C	A	UTR3	gene2510	rna4721#NC_019458.2#244128488:c.*877G>T;rna4720#NC_019458.2#244128488:c.*877G>T;rna4719#NC_019458.2#244128488:c.*877G>T;rna4718#NC_019458.2#244128488:c.*877G>T;rna4717#NC_019458.2#244128488:c.*877G>T;rna4716#NC_019458.2#244128488:c.*877G>T	.	.
NC_019458.2	244190802	244190802	G	A	UTR3	gene2512	rna4725#NC_019458.2#244190225:c.*1455C>T;rna4724#NC_019458.2#244190225:c.*1455C>T;rna4723#NC_019458.2#244190225:c.*1455C>T	.	.
NC_019458.2	244192108	244192108	G	A	UTR3	gene2512	rna4725#NC_019458.2#244190225:c.*149C>T;rna4724#NC_019458.2#244190225:c.*149C>T;rna4723#NC_019458.2#244190225:c.*149C>T	.	.
NC_019458.2	245075030	245075030	A	C	UTR3	gene2523	rna4755#NC_019458.2#245074285:c.*55T>G;rna4754#NC_019458.2#245074285:c.*117T>G	.	.
NC_019458.2	245858091	245858091	C	G	UTR3	gene2532	rna4775#NC_019458.2#245855103:c.*713G>C;rna4774#NC_019458.2#245855103:c.*713G>C	.	.
NC_019458.2	247615478	247615478	A	G	intronic	gene2544	.	.	.
NC_019458.2	247615491	247615491	A	G	intronic	gene2544	.	.	.
NC_019458.2	247615498	247615498	A	G	intronic	gene2544	.	.	.
NC_019458.2	247615556	247615556	C	T	intronic	gene2544	.	.	.
NC_019458.2	247616153	247616153	C	A	intronic	gene2544	.	.	.
NC_019458.2	247616347	247616347	C	T	intronic	gene2544	.	.	.
NC_019458.2	247616821	247616821	A	G	intronic	gene2544	.	.	.
NC_019458.2	247616831	247616831	A	G	intronic	gene2544	.	.	.
NC_019458.2	247616888	247616888	A	G	intronic	gene2544	.	.	.
NC_019458.2	247618189	247618189	C	T	intronic	gene2544	.	.	.
NC_019458.2	247618226	247618226	G	A	intronic	gene2544	.	.	.
NC_019458.2	247618494	247618494	C	T	exonic	gene2544	.	synonymous SNV	gene2544:rna4788#NC_019458.2#247613809:exon6:c.G837A:p.K279K
NC_019458.2	248504954	248504954	A	G	exonic	gene2553	.	synonymous SNV	gene2553:rna4811#NC_019458.2#248448590:exon10:c.A963G:p.L321L,gene2553:rna4801#NC_019458.2#248429866:exon12:c.A963G:p.L321L,gene2553:rna4804#NC_019458.2#248430529:exon13:c.A1206G:p.L402L,gene2553:rna4806#NC_019458.2#248430529:exon13:c.A1302G:p.L434L,gene2553:rna4803#NC_019458.2#248430529:exon14:c.A1263G:p.L421L,gene2553:rna4805#NC_019458.2#248430529:exon14:c.A1359G:p.L453L,gene2553:rna4807#NC_019…
NC_019458.2	248510482	248510482	T	C	UTR3	gene2553	rna4801#NC_019458.2#248429866:c.*1201T>C;rna4802#NC_019458.2#248430519:c.*1201T>C;rna4807#NC_019458.2#248430529:c.*1201T>C;rna4806#NC_019458.2#248430529:c.*1201T>C;rna4805#NC_019458.2#248430529:c.*1201T>C;rna4804#NC_019458.2#248430529:c.*1201T>C;rna4803#NC_019458.2#248430529:c.*1201T>C;rna4810#NC_019458.2#248430834:c.*1201T>C;rna4809#NC_019458.2#248430834:c.*1201T>C;rna4811#NC_019458.2#248448590:…	.	.
NC_019458.2	248511345	248511345	T	G	UTR3	gene2553	rna4801#NC_019458.2#248429866:c.*2064T>G;rna4802#NC_019458.2#248430519:c.*2064T>G;rna4807#NC_019458.2#248430529:c.*2064T>G;rna4806#NC_019458.2#248430529:c.*2064T>G;rna4805#NC_019458.2#248430529:c.*2064T>G;rna4804#NC_019458.2#248430529:c.*2064T>G;rna4803#NC_019458.2#248430529:c.*2064T>G;rna4810#NC_019458.2#248430834:c.*2064T>G;rna4809#NC_019458.2#248430834:c.*2064T>G;rna4811#NC_019458.2#248448590:…	.	.
NC_019458.2	248511347	248511347	G	T	UTR3	gene2553	rna4801#NC_019458.2#248429866:c.*2066G>T;rna4802#NC_019458.2#248430519:c.*2066G>T;rna4807#NC_019458.2#248430529:c.*2066G>T;rna4806#NC_019458.2#248430529:c.*2066G>T;rna4805#NC_019458.2#248430529:c.*2066G>T;rna4804#NC_019458.2#248430529:c.*2066G>T;rna4803#NC_019458.2#248430529:c.*2066G>T;rna4810#NC_019458.2#248430834:c.*2066G>T;rna4809#NC_019458.2#248430834:c.*2066G>T;rna4811#NC_019458.2#248448590:…	.	.
NC_019458.2	248729476	248729476	A	G	UTR3	gene2557	rna4821#NC_019458.2#248727299:c.*356T>C;rna4820#NC_019458.2#248727299:c.*356T>C	.	.
NC_019458.2	250122229	250122229	C	T	intergenic	gene2566;gene2567	dist=1956;dist=2912	.	.
NC_019458.2	252670777	252670777	A	T	intronic	gene2583	.	.	.
NC_019458.2	252752377	252752377	G	A	UTR5	gene2584	rna4877#NC_019458.2#252752264:c.-1028G>A	.	.
NC_019458.2	252757650	252757650	G	A	exonic	gene2584	.	synonymous SNV	gene2584:rna4875#NC_019458.2#252751942:exon3:c.G189A:p.Q63Q,gene2584:rna4876#NC_019458.2#252752069:exon3:c.G189A:p.Q63Q,gene2584:rna4877#NC_019458.2#252752264:exon3:c.G189A:p.Q63Q,gene2584:rna4878#NC_019458.2#252752468:exon3:c.G327A:p.Q109Q,gene2584:rna4879#NC_019458.2#252752499:exon3:c.G189A:p.Q63Q,gene2584:rna4880#NC_019458.2#252752499:exon3:c.G189A:p.Q63Q,gene2584:rna4881#NC_019458.2#252752500…
NC_019458.2	252757662	252757662	G	A	exonic	gene2584	.	synonymous SNV	gene2584:rna4875#NC_019458.2#252751942:exon3:c.G201A:p.E67E,gene2584:rna4876#NC_019458.2#252752069:exon3:c.G201A:p.E67E,gene2584:rna4877#NC_019458.2#252752264:exon3:c.G201A:p.E67E,gene2584:rna4878#NC_019458.2#252752468:exon3:c.G339A:p.E113E,gene2584:rna4879#NC_019458.2#252752499:exon3:c.G201A:p.E67E,gene2584:rna4880#NC_019458.2#252752499:exon3:c.G201A:p.E67E,gene2584:rna4881#NC_019458.2#252752500…
NC_019458.2	252757791	252757791	C	T	UTR3	gene2584	rna4875#NC_019458.2#252751942:c.*105C>T;rna4876#NC_019458.2#252752069:c.*105C>T;rna4877#NC_019458.2#252752264:c.*105C>T;rna4878#NC_019458.2#252752468:c.*105C>T;rna4880#NC_019458.2#252752499:c.*105C>T;rna4879#NC_019458.2#252752499:c.*105C>T;rna4882#NC_019458.2#252752500:c.*105C>T;rna4881#NC_019458.2#252752500:c.*105C>T;rna4883#NC_019458.2#252752717:c.*105C>T	.	.
NC_019458.2	252757843	252757843	C	T	UTR3	gene2584	rna4875#NC_019458.2#252751942:c.*157C>T;rna4876#NC_019458.2#252752069:c.*157C>T;rna4877#NC_019458.2#252752264:c.*157C>T;rna4878#NC_019458.2#252752468:c.*157C>T;rna4880#NC_019458.2#252752499:c.*157C>T;rna4879#NC_019458.2#252752499:c.*157C>T;rna4882#NC_019458.2#252752500:c.*157C>T;rna4881#NC_019458.2#252752500:c.*157C>T;rna4883#NC_019458.2#252752717:c.*157C>T	.	.
NC_019458.2	253466936	253466936	G	T	exonic	gene2592	.	nonsynonymous SNV	gene2592:rna4892#NC_019458.2#253430520:exon19:c.C2240A:p.A747D
NC_019458.2	253470209	253470209	C	T	intronic	gene2592	.	.	.
NC_019458.2	253470212	253470212	A	T	intronic	gene2592	.	.	.
NC_019458.2	253470836	253470836	C	A	intronic	gene2592	.	.	.
NC_019458.2	253473602	253473602	C	T	intronic	gene2592	.	.	.
NC_019458.2	253473605	253473605	T	A	intronic	gene2592	.	.	.
NC_019458.2	254103882	254103882	C	T	intronic	gene2600	.	.	.
NC_019458.2	254104106	254104106	C	T	intronic	gene2600	.	.	.
NC_019458.2	254104107	254104107	T	C	intronic	gene2600	.	.	.
NC_019458.2	254104150	254104150	G	A	intronic	gene2600	.	.	.
NC_019458.2	254104152	254104152	A	T	intronic	gene2600	.	.	.
NC_019458.2	254105630	254105630	C	T	intronic	gene2600	.	.	.
NC_019458.2	254105631	254105631	T	C	intronic	gene2600	.	.	.
NC_019458.2	254841243	254841243	G	A	downstream	gene2605;gene2606	dist=600	.	.
NC_019458.2	254931992	254931992	A	G	exonic	gene2607	.	synonymous SNV	gene2607:rna4911#NC_019458.2#254875532:exon8:c.A1038G:p.Q346Q
NC_019458.2	254951308	254951308	C	T	exonic	gene2608	.	synonymous SNV	gene2608:rna4913#NC_019458.2#254950203:exon2:c.G1041A:p.T347T,gene2608:rna4912#NC_019458.2#254950203:exon3:c.G1041A:p.T347T
NC_019458.2	255019336	255019336	T	A	downstream	gene2609	dist=176	.	.
NC_019458.2	255095723	255095723	A	G	UTR3	gene2610	rna4916#NC_019458.2#255095294:c.*43T>C	.	.
NC_019458.2	255095727	255095727	A	C	UTR3	gene2610	rna4916#NC_019458.2#255095294:c.*39T>G	.	.
NC_019458.2	255197881	255197881	A	T	UTR3	gene2611	rna4918#NC_019458.2#255197534:c.*2551T>A;rna4917#NC_019458.2#255197534:c.*2453T>A	.	.
NC_019458.2	255197945	255197945	A	G	UTR3	gene2611	rna4918#NC_019458.2#255197534:c.*2487T>C;rna4917#NC_019458.2#255197534:c.*2389T>C	.	.
NC_019458.2	255198202	255198202	C	T	UTR3	gene2611	rna4918#NC_019458.2#255197534:c.*2230G>A;rna4917#NC_019458.2#255197534:c.*2132G>A	.	.
NC_019458.2	255198203	255198203	A	G	UTR3	gene2611	rna4918#NC_019458.2#255197534:c.*2229T>C;rna4917#NC_019458.2#255197534:c.*2131T>C	.	.
NC_019458.2	255198325	255198325	A	G	UTR3	gene2611	rna4918#NC_019458.2#255197534:c.*2107T>C;rna4917#NC_019458.2#255197534:c.*2009T>C	.	.
NC_019458.2	257199389	257199389	T	A	UTR3	gene2626	rna4958#NC_019458.2#257197463:c.*883A>T;rna4957#NC_019458.2#257197463:c.*883A>T;rna4956#NC_019458.2#257197463:c.*883A>T	.	.
NC_019458.2	257203537	257203537	T	C	intronic	gene2626	.	.	.
NC_019458.2	257216549	257216549	T	C	exonic	gene2626	.	nonsynonymous SNV	gene2626:rna4958#NC_019458.2#257197463:exon26:c.A2923G:p.I975V,gene2626:rna4957#NC_019458.2#257197463:exon29:c.A3424G:p.I1142V,gene2626:rna4956#NC_019458.2#257197463:exon34:c.A4171G:p.I1391V
NC_019458.2	257216561	257216561	C	T	exonic	gene2626	.	nonsynonymous SNV	gene2626:rna4958#NC_019458.2#257197463:exon26:c.G2911A:p.V971I,gene2626:rna4957#NC_019458.2#257197463:exon29:c.G3412A:p.V1138I,gene2626:rna4956#NC_019458.2#257197463:exon34:c.G4159A:p.V1387I
NC_019458.2	257353229	257353229	G	C	intergenic	gene2626;gene2627	dist=40377;dist=16921	.	.
NC_019458.2	257546516	257546516	T	C	UTR3	gene2630	rna4965#NC_019458.2#257478481:c.*345T>C;rna4964#NC_019458.2#257478481:c.*345T>C	.	.
NC_019458.2	259384218	259384218	G	A	UTR3	gene2639	rna4988#NC_019458.2#259280323:c.*428G>A	.	.
NC_019458.2	261651644	261651644	G	A	exonic	gene2671	.	nonsynonymous SNV	gene2671:rna5041#NC_019458.2#261631298:exon14:c.G1228A:p.A410T
NC_019458.2	261751571	261751571	C	G	intergenic	gene2673;gene2674	dist=25372;dist=17426	.	.
NC_019458.2	261892040	261892040	T	C	UTR3	gene2676	rna5047#NC_019458.2#261864724:c.*1148T>C	.	.
NC_019458.2	261892504	261892504	G	A	intronic	gene2675	.	.	.
NC_019458.2	261892576	261892576	A	G	intronic	gene2675	.	.	.
NC_019458.2	262578565	262578565	T	C	intergenic	gene2700;gene2702	dist=41041;dist=1274	.	.
NC_019458.2	263807584	263807584	C	A	intronic	gene2720	.	.	.
NC_019458.2	263807633	263807633	C	T	intronic	gene2720	.	.	.
NC_019458.2	263807639	263807639	C	G	intronic	gene2720	.	.	.
NC_019458.2	263807642	263807642	A	C	intronic	gene2720	.	.	.
NC_019458.2	263837111	263837111	T	C	UTR3	gene2722	rna5100#NC_019458.2#263836788:c.*1676A>G	.	.
NC_019458.2	266160500	266160500	C	T	exonic	gene2739	.	nonsynonymous SNV	gene2739:rna5134#NC_019458.2#266159282:exon10:c.G1093A:p.E365K,gene2739:rna5135#NC_019458.2#266159282:exon10:c.G1093A:p.E365K,gene2739:rna5136#NC_019458.2#266159282:exon10:c.G1093A:p.E365K,gene2739:rna5137#NC_019458.2#266159282:exon10:c.G1093A:p.E365K,gene2739:rna5138#NC_019458.2#266159282:exon10:c.G1093A:p.E365K
NC_019458.2	266216902	266216902	C	A	exonic	gene2741	.	nonsynonymous SNV	gene2741:rna5141#NC_019458.2#266216750:exon1:c.C14A:p.T5N
NC_019458.2	266216909	266216909	A	G	exonic	gene2741	.	synonymous SNV	gene2741:rna5141#NC_019458.2#266216750:exon1:c.A21G:p.V7V
NC_019458.2	266216912	266216912	A	G	exonic	gene2741	.	synonymous SNV	gene2741:rna5141#NC_019458.2#266216750:exon1:c.A24G:p.A8A
NC_019458.2	267146872	267146872	C	T	downstream	gene2759	dist=527	.	.
NC_019458.2	267146884	267146884	A	G	downstream	gene2759	dist=515	.	.
NC_019458.2	268429739	268429739	T	C	UTR3	gene2768	rna5191#NC_019458.2#268370599:c.*2481T>C;rna5192#NC_019458.2#268373136:c.*2481T>C;rna5197#NC_019458.2#268408287:c.*2481T>C;rna5196#NC_019458.2#268408287:c.*2481T>C;rna5195#NC_019458.2#268408287:c.*2481T>C;rna5194#NC_019458.2#268408287:c.*2481T>C;rna5198#NC_019458.2#268414950:c.*2481T>C;rna5199#NC_019458.2#268418876:c.*2481T>C;rna5200#NC_019458.2#268421597:c.*2481T>C;rna5201#NC_019458.2#268423552:…	.	.
NC_019458.2	268431356	268431356	T	A	UTR3	gene2768	rna5191#NC_019458.2#268370599:c.*4098T>A;rna5192#NC_019458.2#268373136:c.*4098T>A;rna5197#NC_019458.2#268408287:c.*4098T>A;rna5196#NC_019458.2#268408287:c.*4098T>A;rna5195#NC_019458.2#268408287:c.*4098T>A;rna5194#NC_019458.2#268408287:c.*4098T>A;rna5198#NC_019458.2#268414950:c.*4098T>A;rna5199#NC_019458.2#268418876:c.*4098T>A;rna5200#NC_019458.2#268421597:c.*4098T>A;rna5201#NC_019458.2#268423552:…	.	.
NC_019458.2	268431443	268431443	C	T	UTR3	gene2768	rna5191#NC_019458.2#268370599:c.*4185C>T;rna5192#NC_019458.2#268373136:c.*4185C>T;rna5197#NC_019458.2#268408287:c.*4185C>T;rna5196#NC_019458.2#268408287:c.*4185C>T;rna5195#NC_019458.2#268408287:c.*4185C>T;rna5194#NC_019458.2#268408287:c.*4185C>T;rna5198#NC_019458.2#268414950:c.*4185C>T;rna5199#NC_019458.2#268418876:c.*4185C>T;rna5200#NC_019458.2#268421597:c.*4185C>T;rna5201#NC_019458.2#268423552:…	.	.
NC_019458.2	268431641	268431641	C	A	UTR3	gene2768	rna5191#NC_019458.2#268370599:c.*4383C>A;rna5192#NC_019458.2#268373136:c.*4383C>A;rna5197#NC_019458.2#268408287:c.*4383C>A;rna5196#NC_019458.2#268408287:c.*4383C>A;rna5195#NC_019458.2#268408287:c.*4383C>A;rna5194#NC_019458.2#268408287:c.*4383C>A;rna5198#NC_019458.2#268414950:c.*4383C>A;rna5199#NC_019458.2#268418876:c.*4383C>A;rna5200#NC_019458.2#268421597:c.*4383C>A;rna5201#NC_019458.2#268423552:…	.	.
NC_019458.2	268431660	268431660	A	G	UTR3	gene2768	rna5191#NC_019458.2#268370599:c.*4402A>G;rna5192#NC_019458.2#268373136:c.*4402A>G;rna5197#NC_019458.2#268408287:c.*4402A>G;rna5196#NC_019458.2#268408287:c.*4402A>G;rna5195#NC_019458.2#268408287:c.*4402A>G;rna5194#NC_019458.2#268408287:c.*4402A>G;rna5198#NC_019458.2#268414950:c.*4402A>G;rna5199#NC_019458.2#268418876:c.*4402A>G;rna5200#NC_019458.2#268421597:c.*4402A>G;rna5201#NC_019458.2#268423552:…	.	.
NC_019458.2	268434061	268434061	A	G	downstream	gene2768	dist=304	.	.
NC_019458.2	268434066	268434066	A	G	downstream	gene2768	dist=309	.	.
NC_019458.2	268434087	268434087	A	G	downstream	gene2768	dist=330	.	.
NC_019458.2	268434099	268434099	A	G	downstream	gene2768	dist=342	.	.
NC_019458.2	268434110	268434110	A	G	downstream	gene2768	dist=353	.	.
NC_019458.2	269330816	269330816	C	A	exonic	gene2772	.	unknown	UNKNOWN
NC_019458.2	269356545	269356545	G	C	exonic	gene2773	.	unknown	UNKNOWN
NC_019458.2	269356548	269356548	C	T	exonic	gene2773	.	unknown	UNKNOWN
NC_019458.2	269356566	269356566	T	C	exonic	gene2773	.	unknown	UNKNOWN
NC_019458.2	270114458	270114458	G	A	downstream	gene2778	dist=56	.	.
NC_019458.2	270293879	270293879	G	A	intergenic	gene2781;gene2782	dist=3333;dist=10137	.	.
NC_019458.2	270518383	270518383	C	T	exonic	gene2785	.	synonymous SNV	gene2785:rna5226#NC_019458.2#270497267:exon4:c.C756T:p.F252F
NC_019458.2	270518392	270518392	T	C	exonic	gene2785	.	synonymous SNV	gene2785:rna5226#NC_019458.2#270497267:exon4:c.T765C:p.P255P
NC_019458.2	271102877	271102877	A	G	UTR3	gene2791	rna5237#NC_019458.2#271102813:c.*2534T>C;rna5236#NC_019458.2#271102813:c.*2534T>C	.	.
NC_019458.2	271103715	271103715	C	A	UTR3	gene2791	rna5237#NC_019458.2#271102813:c.*1696G>T;rna5236#NC_019458.2#271102813:c.*1696G>T	.	.
NC_019458.2	271105403	271105403	A	C	UTR3	gene2791	rna5237#NC_019458.2#271102813:c.*8T>G;rna5236#NC_019458.2#271102813:c.*8T>G	.	.
NC_019458.2	273308413	273308413	G	A	UTR3	gene2800	rna5252#NC_019458.2#273306498:c.*663C>T	.	.
NC_019458.2	275153777	275153777	G	A	intergenic	gene2807;gene2808	dist=33610;dist=14073	.	.
NC_019458.2	275243828	275243828	T	A	UTR3	gene2808	rna5270#NC_019458.2#275167849:c.*364T>A	.	.
NC_019459.2	2175034	2175034	T	C	UTR3	gene2839	rna5324#NC_019459.2#2157144:c.*1692T>C;rna5325#NC_019459.2#2157758:c.*1692T>C	.	.
NC_019459.2	2197292	2197292	A	G	exonic	gene2840	.	unknown	UNKNOWN
NC_019459.2	2688162	2688162	C	T	UTR5	gene2847	rna5346#NC_019459.2#2668097:c.-1877G>A;rna5345#NC_019459.2#2668097:c.-1877G>A;rna5344#NC_019459.2#2668097:c.-1877G>A;rna5351#NC_019459.2#2672468:c.-1877G>A;rna5350#NC_019459.2#2672468:c.-1877G>A	.	.
NC_019459.2	2688216	2688216	G	A	UTR5	gene2847	rna5346#NC_019459.2#2668097:c.-1931C>T;rna5345#NC_019459.2#2668097:c.-1931C>T;rna5344#NC_019459.2#2668097:c.-1931C>T;rna5351#NC_019459.2#2672468:c.-1931C>T;rna5350#NC_019459.2#2672468:c.-1931C>T	.	.
NC_019459.2	2752174	2752174	A	G	UTR3	gene2850	rna5356#NC_019459.2#2717685:c.*4793A>G;rna5355#NC_019459.2#2717685:c.*4793A>G;rna5357#NC_019459.2#2721733:c.*4793A>G	.	.
NC_019459.2	2756989	2756989	A	G	intergenic	gene2850;gene2851	dist=4704;dist=65744	.	.
NC_019459.2	7106426	7106426	T	C	exonic	gene2860	.	synonymous SNV	gene2860:rna5369#NC_019459.2#6650531:exon15:c.T1938C:p.I646I,gene2860:rna5367#NC_019459.2#6239207:exon19:c.T2838C:p.I946I,gene2860:rna5368#NC_019459.2#6239239:exon19:c.T2826C:p.I942I
NC_019459.2	9165174	9165174	T	C	UTR3	gene2876	rna5387#NC_019459.2#9164885:c.*345A>G	.	.
NC_019459.2	10036725	10036725	G	A	ncRNA_exonic	gene2887	.	.	.
NC_019459.2	10037086	10037086	C	T	ncRNA_exonic	gene2887	.	.	.
NC_019459.2	10414781	10414781	C	A	UTR3	gene2900	rna5453#NC_019459.2#10414732:c.*811G>T;rna5452#NC_019459.2#10414732:c.*811G>T;rna5451#NC_019459.2#10414732:c.*811G>T;rna5450#NC_019459.2#10414732:c.*811G>T	.	.
NC_019459.2	10414825	10414825	C	A	UTR3	gene2900	rna5453#NC_019459.2#10414732:c.*767G>T;rna5452#NC_019459.2#10414732:c.*767G>T;rna5451#NC_019459.2#10414732:c.*767G>T;rna5450#NC_019459.2#10414732:c.*767G>T	.	.
NC_019459.2	10416695	10416695	A	G	exonic	gene2900	.	synonymous SNV	gene2900:rna5450#NC_019459.2#10414732:exon13:c.T1326C:p.Y442Y,gene2900:rna5451#NC_019459.2#10414732:exon13:c.T1332C:p.Y444Y,gene2900:rna5452#NC_019459.2#10414732:exon13:c.T1329C:p.Y443Y,gene2900:rna5453#NC_019459.2#10414732:exon13:c.T1335C:p.Y445Y
NC_019459.2	10519417	10519417	G	A	exonic	gene2903	.	nonsynonymous SNV	gene2903:rna5459#NC_019459.2#10484873:exon8:c.G763A:p.V255I,gene2903:rna5456#NC_019459.2#10484872:exon10:c.G937A:p.V313I,gene2903:rna5457#NC_019459.2#10484873:exon10:c.G937A:p.V313I,gene2903:rna5458#NC_019459.2#10484873:exon10:c.G937A:p.V313I,gene2903:rna5460#NC_019459.2#10484874:exon10:c.G937A:p.V313I
NC_019459.2	10815218	10815218	C	T	UTR3	gene2910	rna5472#NC_019459.2#10814154:c.*5028G>A;rna5471#NC_019459.2#10814154:c.*5029G>A;rna5470#NC_019459.2#10814154:c.*5028G>A;rna5469#NC_019459.2#10814154:c.*5028G>A;rna5468#NC_019459.2#10814154:c.*5028G>A	.	.
NC_019459.2	11128328	11128328	A	G	UTR3	gene2914	rna5481#NC_019459.2#11127888:c.*171T>C	.	.
NC_019459.2	11295894	11295894	A	G	UTR3	gene2916	rna5483#NC_019459.2#11208194:c.*1503A>G;rna5485#NC_019459.2#11208256:c.*1503A>G;rna5484#NC_019459.2#11208256:c.*1503A>G;rna5486#NC_019459.2#11246444:c.*1503A>G	.	.
NC_019459.2	11296527	11296527	C	T	UTR3	gene2916	rna5483#NC_019459.2#11208194:c.*2136C>T;rna5485#NC_019459.2#11208256:c.*2136C>T;rna5484#NC_019459.2#11208256:c.*2136C>T;rna5486#NC_019459.2#11246444:c.*2136C>T	.	.
NC_019459.2	11297105	11297105	C	T	UTR3	gene2916	rna5483#NC_019459.2#11208194:c.*2714C>T;rna5485#NC_019459.2#11208256:c.*2714C>T;rna5484#NC_019459.2#11208256:c.*2714C>T;rna5486#NC_019459.2#11246444:c.*2714C>T	.	.
NC_019459.2	11297897	11297897	A	G	UTR3	gene2916	rna5483#NC_019459.2#11208194:c.*3506A>G;rna5485#NC_019459.2#11208256:c.*3506A>G;rna5484#NC_019459.2#11208256:c.*3506A>G;rna5486#NC_019459.2#11246444:c.*3506A>G	.	.
NC_019459.2	11297951	11297951	T	C	UTR3	gene2916	rna5483#NC_019459.2#11208194:c.*3560T>C;rna5485#NC_019459.2#11208256:c.*3560T>C;rna5484#NC_019459.2#11208256:c.*3560T>C;rna5486#NC_019459.2#11246444:c.*3560T>C	.	.
NC_019459.2	11298140	11298140	T	A	UTR3	gene2916	rna5483#NC_019459.2#11208194:c.*3749T>A;rna5485#NC_019459.2#11208256:c.*3749T>A;rna5484#NC_019459.2#11208256:c.*3749T>A;rna5486#NC_019459.2#11246444:c.*3749T>A	.	.
NC_019459.2	11299198	11299198	G	A	UTR3	gene2916	rna5483#NC_019459.2#11208194:c.*4807G>A;rna5485#NC_019459.2#11208256:c.*4807G>A;rna5484#NC_019459.2#11208256:c.*4807G>A;rna5486#NC_019459.2#11246444:c.*4807G>A	.	.
NC_019459.2	11606208	11606208	T	C	UTR3	gene2919	rna5493#NC_019459.2#11605526:c.*1690A>G	.	.
NC_019459.2	11606266	11606266	T	C	UTR3	gene2919	rna5493#NC_019459.2#11605526:c.*1632A>G	.	.
NC_019459.2	11841844	11841844	C	T	intergenic	gene2921;gene2922	dist=4751;dist=12161	.	.
NC_019459.2	11855026	11855026	C	G	UTR3	gene2922	rna5496#NC_019459.2#11854004:c.*2035G>C	.	.
NC_019459.2	11856263	11856263	T	C	UTR3	gene2922	rna5496#NC_019459.2#11854004:c.*798A>G	.	.
NC_019459.2	12071340	12071340	T	C	exonic	gene2925	.	synonymous SNV	gene2925:rna5501#NC_019459.2#12007440:exon18:c.T1818C:p.S606S,gene2925:rna5503#NC_019459.2#12024181:exon18:c.T1833C:p.S611S,gene2925:rna5504#NC_019459.2#12024184:exon18:c.T1833C:p.S611S,gene2925:rna5502#NC_019459.2#12007452:exon19:c.T1800C:p.S600S
NC_019459.2	12117360	12117360	A	G	intergenic	gene2925;gene2926	dist=1706;dist=11086	.	.
NC_019459.2	12972495	12972495	A	G	exonic	gene2932	.	synonymous SNV	gene2932:rna5515#NC_019459.2#12776719:exon48:c.A10602G:p.S3534S
NC_019459.2	13903780	13903780	T	C	intronic	gene2942	.	.	.
NC_019459.2	13903781	13903781	T	G	intronic	gene2942	.	.	.
NC_019459.2	13946229	13946229	T	C	UTR3	gene2942	rna5539#NC_019459.2#13789356:c.*2054T>C;rna5540#NC_019459.2#13789416:c.*2054T>C;rna5545#NC_019459.2#13828634:c.*2054T>C;rna5544#NC_019459.2#13828634:c.*2054T>C;rna5543#NC_019459.2#13828634:c.*2054T>C;rna5542#NC_019459.2#13828634:c.*2054T>C;rna5541#NC_019459.2#13828634:c.*2054T>C;rna5546#NC_019459.2#13828650:c.*2054T>C	.	.
NC_019459.2	14267085	14267085	T	A	intergenic	gene2945;gene2946	dist=1543;dist=4238	.	.
NC_019459.2	14268986	14268986	T	C	intergenic	gene2945;gene2946	dist=3444;dist=2337	.	.
NC_019459.2	14269023	14269023	G	A	intergenic	gene2945;gene2946	dist=3481;dist=2300	.	.
NC_019459.2	14294466	14294466	T	0	intronic	gene2946	.	.	.
NC_019459.2	14294466	14294466	T	C	intronic	gene2946	.	.	.
NC_019459.2	14330268	14330268	A	T	downstream	gene2947	dist=154	.	.
NC_019459.2	14330753	14330753	C	T	UTR3	gene2947	rna5551#NC_019459.2#14330421:c.*584G>A	.	.
NC_019459.2	14331220	14331220	G	A	UTR3	gene2947	rna5551#NC_019459.2#14330421:c.*117C>T	.	.
NC_019459.2	14354057	14354057	C	T	exonic	gene2948	.	synonymous SNV	gene2948:rna5553#NC_019459.2#14341109:exon10:c.C1023T:p.C341C,gene2948:rna5552#NC_019459.2#14337515:exon11:c.C1023T:p.C341C
NC_019459.2	14393803	14393803	G	C	UTR3	gene2948	rna5553#NC_019459.2#14341109:c.*801G>C	.	.
NC_019459.2	14393993	14393993	C	G	UTR3	gene2948	rna5553#NC_019459.2#14341109:c.*991C>G	.	.
NC_019459.2	16084796	16084796	T	G	UTR3	gene2959	rna5565#NC_019459.2#16082769:c.*489A>C	.	.
NC_019459.2	17419304	17419304	T	C	intergenic	gene2968;gene2969	dist=25053;dist=1090	.	.
NC_019459.2	17618080	17618080	T	C	UTR3	gene2972	rna5581#NC_019459.2#17617209:c.*1482A>G	.	.
NC_019459.2	21597072	21597072	T	C	UTR3	gene3000	rna5615#NC_019459.2#21579631:c.*778T>C;rna5616#NC_019459.2#21580802:c.*778T>C	.	.
NC_019459.2	21597082	21597082	C	T	UTR3	gene3000	rna5615#NC_019459.2#21579631:c.*788C>T;rna5616#NC_019459.2#21580802:c.*788C>T	.	.
NC_019459.2	21597116	21597116	T	C	UTR3	gene3000	rna5615#NC_019459.2#21579631:c.*822T>C;rna5616#NC_019459.2#21580802:c.*822T>C	.	.
NC_019459.2	21597660	21597660	G	A	UTR3	gene3000	rna5615#NC_019459.2#21579631:c.*1366G>A;rna5616#NC_019459.2#21580802:c.*1366G>A	.	.
NC_019459.2	21638482	21638482	T	C	exonic	gene3001	.	nonsynonymous SNV	gene3001:rna5618#NC_019459.2#21632498:exon3:c.T314C:p.V105A,gene3001:rna5617#NC_019459.2#21632431:exon4:c.T314C:p.V105A
NC_019459.2	21640017	21640017	T	C	exonic	gene3001	.	nonsynonymous SNV	gene3001:rna5618#NC_019459.2#21632498:exon5:c.T530C:p.I177T,gene3001:rna5617#NC_019459.2#21632431:exon6:c.T530C:p.I177T
NC_019459.2	21651220	21651220	A	G	intergenic	gene3001;gene3002	dist=5416;dist=5161	.	.
NC_019459.2	21651235	21651235	A	G	intergenic	gene3001;gene3002	dist=5431;dist=5146	.	.
NC_019459.2	21651242	21651242	A	G	intergenic	gene3001;gene3002	dist=5438;dist=5139	.	.
NC_019459.2	21651243	21651243	A	G	intergenic	gene3001;gene3002	dist=5439;dist=5138	.	.
NC_019459.2	21651396	21651396	A	G	intergenic	gene3001;gene3002	dist=5592;dist=4985	.	.
NC_019459.2	21651410	21651410	A	G	intergenic	gene3001;gene3002	dist=5606;dist=4971	.	.
NC_019459.2	21651427	21651427	A	G	intergenic	gene3001;gene3002	dist=5623;dist=4954	.	.
NC_019459.2	21651432	21651432	A	G	intergenic	gene3001;gene3002	dist=5628;dist=4949	.	.
NC_019459.2	21652365	21652365	A	G	intergenic	gene3001;gene3002	dist=6561;dist=4016	.	.
NC_019459.2	21652392	21652392	A	G	intergenic	gene3001;gene3002	dist=6588;dist=3989	.	.
NC_019459.2	21652396	21652396	A	G	intergenic	gene3001;gene3002	dist=6592;dist=3985	.	.
NC_019459.2	21652401	21652401	A	G	intergenic	gene3001;gene3002	dist=6597;dist=3980	.	.
NC_019459.2	21652565	21652565	A	G	intergenic	gene3001;gene3002	dist=6761;dist=3816	.	.
NC_019459.2	21652577	21652577	A	G	intergenic	gene3001;gene3002	dist=6773;dist=3804	.	.
NC_019459.2	21652578	21652578	A	G	intergenic	gene3001;gene3002	dist=6774;dist=3803	.	.
NC_019459.2	21652583	21652583	A	G	intergenic	gene3001;gene3002	dist=6779;dist=3798	.	.
NC_019459.2	21652586	21652586	A	G	intergenic	gene3001;gene3002	dist=6782;dist=3795	.	.
NC_019459.2	21652626	21652626	A	G	intergenic	gene3001;gene3002	dist=6822;dist=3755	.	.
NC_019459.2	21652631	21652631	A	G	intergenic	gene3001;gene3002	dist=6827;dist=3750	.	.
NC_019459.2	21652636	21652636	A	G	intergenic	gene3001;gene3002	dist=6832;dist=3745	.	.
NC_019459.2	21652934	21652934	A	G	intergenic	gene3001;gene3002	dist=7130;dist=3447	.	.
NC_019459.2	21652964	21652964	A	G	intergenic	gene3001;gene3002	dist=7160;dist=3417	.	.
NC_019459.2	21652992	21652992	A	G	intergenic	gene3001;gene3002	dist=7188;dist=3389	.	.
NC_019459.2	21653000	21653000	A	G	intergenic	gene3001;gene3002	dist=7196;dist=3381	.	.
NC_019459.2	21653001	21653001	A	G	intergenic	gene3001;gene3002	dist=7197;dist=3380	.	.
NC_019459.2	21653031	21653031	A	G	intergenic	gene3001;gene3002	dist=7227;dist=3350	.	.
NC_019459.2	21653344	21653344	A	G	intergenic	gene3001;gene3002	dist=7540;dist=3037	.	.
NC_019459.2	21653792	21653792	A	G	intergenic	gene3001;gene3002	dist=7988;dist=2589	.	.
NC_019459.2	21653795	21653795	A	G	intergenic	gene3001;gene3002	dist=7991;dist=2586	.	.
NC_019459.2	21654487	21654487	A	G	intergenic	gene3001;gene3002	dist=8683;dist=1894	.	.
NC_019459.2	21654563	21654563	A	G	intergenic	gene3001;gene3002	dist=8759;dist=1818	.	.
NC_019459.2	21654567	21654567	A	G	intergenic	gene3001;gene3002	dist=8763;dist=1814	.	.
NC_019459.2	21654592	21654592	A	G	intergenic	gene3001;gene3002	dist=8788;dist=1789	.	.
NC_019459.2	21654593	21654593	A	G	intergenic	gene3001;gene3002	dist=8789;dist=1788	.	.
NC_019459.2	24069800	24069800	C	T	exonic	gene3028	.	synonymous SNV	gene3028:rna5659#NC_019459.2#24053051:exon13:c.G1539A:p.V513V,gene3028:rna5662#NC_019459.2#24066309:exon13:c.G1539A:p.V513V,gene3028:rna5660#NC_019459.2#24066309:exon14:c.G1539A:p.V513V,gene3028:rna5661#NC_019459.2#24066309:exon14:c.G1539A:p.V513V
NC_019459.2	28287028	28287028	A	G	exonic	gene3068	.	nonsynonymous SNV	gene3068:rna5713#NC_019459.2#28286757:exon7:c.T476C:p.L159P
NC_019459.2	28287030	28287030	A	G	exonic	gene3068	.	synonymous SNV	gene3068:rna5713#NC_019459.2#28286757:exon7:c.T474C:p.C158C
NC_019459.2	28324214	28324214	T	C	intronic	gene3069	.	.	.
NC_019459.2	28379469	28379469	G	T	exonic	gene3070	.	synonymous SNV	gene3070:rna5718#NC_019459.2#28362146:exon12:c.C1408A:p.R470R
NC_019459.2	28666859	28666859	A	G	UTR3	gene3074	rna5725#NC_019459.2#28627246:c.*1919A>G;rna5724#NC_019459.2#28627246:c.*1919A>G;rna5726#NC_019459.2#28627267:c.*1919A>G	.	.
NC_019459.2	28755775	28755775	A	G	intronic	gene3073	.	.	.
NC_019459.2	29548450	29548450	T	G	UTR3	gene3085	rna5755#NC_019459.2#29423274:c.*127T>G;rna5760#NC_019459.2#29423275:c.*127T>G;rna5759#NC_019459.2#29423275:c.*127T>G;rna5758#NC_019459.2#29423275:c.*194T>G;rna5765#NC_019459.2#29497152:c.*127T>G;rna5764#NC_019459.2#29497152:c.*194T>G	.	.
NC_019459.2	29548813	29548813	G	C	UTR3	gene3085	rna5755#NC_019459.2#29423274:c.*490G>C;rna5760#NC_019459.2#29423275:c.*490G>C;rna5759#NC_019459.2#29423275:c.*490G>C;rna5758#NC_019459.2#29423275:c.*557G>C;rna5765#NC_019459.2#29497152:c.*490G>C;rna5764#NC_019459.2#29497152:c.*557G>C	.	.
NC_019459.2	29549378	29549378	T	C	UTR3	gene3085	rna5755#NC_019459.2#29423274:c.*1055T>C;rna5760#NC_019459.2#29423275:c.*1055T>C;rna5759#NC_019459.2#29423275:c.*1055T>C;rna5758#NC_019459.2#29423275:c.*1122T>C;rna5765#NC_019459.2#29497152:c.*1055T>C;rna5764#NC_019459.2#29497152:c.*1122T>C	.	.
NC_019459.2	30075074	30075074	T	C	exonic	gene3092	.	synonymous SNV	gene3092:rna5778#NC_019459.2#30072885:exon16:c.A2997G:p.E999E,gene3092:rna5776#NC_019459.2#30072885:exon17:c.A3264G:p.E1088E,gene3092:rna5777#NC_019459.2#30072885:exon17:c.A3312G:p.E1104E,gene3092:rna5773#NC_019459.2#30072885:exon19:c.A3771G:p.E1257E,gene3092:rna5774#NC_019459.2#30072885:exon19:c.A3777G:p.E1259E,gene3092:rna5775#NC_019459.2#30072885:exon20:c.A3891G:p.E1297E
NC_019459.2	31157217	31157217	T	C	UTR3	gene3097	rna5781#NC_019459.2#30829823:c.*454T>C;rna5782#NC_019459.2#30829824:c.*454T>C	.	.
NC_019459.2	31157231	31157231	C	T	UTR3	gene3097	rna5781#NC_019459.2#30829823:c.*468C>T;rna5782#NC_019459.2#30829824:c.*468C>T	.	.
NC_019459.2	31719831	31719831	G	A	intergenic	gene3103;gene3104	dist=1863;dist=19794	.	.
NC_019459.2	31720191	31720191	C	A	intergenic	gene3103;gene3104	dist=2223;dist=19434	.	.
NC_019459.2	31720313	31720313	C	A	intergenic	gene3103;gene3104	dist=2345;dist=19312	.	.
NC_019459.2	31720363	31720363	T	C	intergenic	gene3103;gene3104	dist=2395;dist=19262	.	.
NC_019459.2	31720432	31720432	A	G	intergenic	gene3103;gene3104	dist=2464;dist=19193	.	.
NC_019459.2	31720434	31720434	G	A	intergenic	gene3103;gene3104	dist=2466;dist=19191	.	.
NC_019459.2	31744972	31744972	T	A	intronic	gene3104	.	.	.
NC_019459.2	31744973	31744973	G	C	intronic	gene3104	.	.	.
NC_019459.2	31744977	31744977	T	G	intronic	gene3104	.	.	.
NC_019459.2	31744985	31744985	G	C	intronic	gene3104	.	.	.
NC_019459.2	31744986	31744986	G	A	intronic	gene3104	.	.	.
NC_019459.2	31744988	31744988	G	C	intronic	gene3104	.	.	.
NC_019459.2	31745000	31745000	T	A	intronic	gene3104	.	.	.
NC_019459.2	33378358	33378358	C	T	UTR3	gene3110	rna5810#NC_019459.2#33325746:c.*4537C>T;rna5811#NC_019459.2#33326671:c.*4537C>T;rna5821#NC_019459.2#33326782:c.*165C>T;rna5820#NC_019459.2#33326782:c.*3555C>T;rna5819#NC_019459.2#33326782:c.*92C>T;rna5818#NC_019459.2#33326782:c.*122C>T;rna5817#NC_019459.2#33326782:c.*3425C>T;rna5816#NC_019459.2#33326782:c.*4537C>T;rna5822#NC_019459.2#33327430:c.*4537C>T	.	.
NC_019459.2	33383871	33383871	T	A	UTR3	gene3110	rna5815#NC_019459.2#33326782:c.*253T>A;rna5814#NC_019459.2#33326782:c.*368T>A;rna5813#NC_019459.2#33326782:c.*253T>A;rna5812#NC_019459.2#33326782:c.*325T>A	.	.
NC_019459.2	33992366	33992366	C	T	UTR3	gene3120	rna5836#NC_019459.2#33801079:c.*23C>T;rna5837#NC_019459.2#33801630:c.*23C>T;rna5838#NC_019459.2#33831492:c.*23C>T	.	.
NC_019459.2	36679788	36679788	C	T	exonic	gene3142	.	synonymous SNV	gene3142:rna5901#NC_019459.2#36679159:exon3:c.C309T:p.C103C
NC_019459.2	36773930	36773930	G	A	UTR3	gene3150	rna5918#NC_019459.2#36770655:c.*681G>A;rna5917#NC_019459.2#36770655:c.*681G>A	.	.
NC_019459.2	36984978	36984978	G	A	UTR3	gene3154	rna5928#NC_019459.2#36926061:c.*1084G>A;rna5927#NC_019459.2#36926061:c.*1084G>A;rna5926#NC_019459.2#36926061:c.*1084G>A;rna5925#NC_019459.2#36926061:c.*1084G>A;rna5930#NC_019459.2#36977363:c.*1084G>A;rna5929#NC_019459.2#36977363:c.*1084G>A	.	.
NC_019459.2	37016539	37016539	T	C	UTR3	gene3157	rna5939#NC_019459.2#37016468:c.*209A>G;rna5938#NC_019459.2#37016468:c.*209A>G	.	.
NC_019459.2	37142442	37142442	G	A	intronic	gene3159	.	.	.
NC_019459.2	37246261	37246261	T	C	UTR3	gene3160	rna5946#NC_019459.2#37210463:c.*340T>C;rna5947#NC_019459.2#37211371:c.*340T>C	.	.
NC_019459.2	37246815	37246815	T	C	UTR3	gene3160	rna5946#NC_019459.2#37210463:c.*894T>C;rna5947#NC_019459.2#37211371:c.*894T>C	.	.
NC_019459.2	37600938	37600938	T	C	exonic	gene3165	.	nonsynonymous SNV	gene3165:rna5955#NC_019459.2#37585289:exon6:c.T701C:p.V234A,gene3165:rna5956#NC_019459.2#37585289:exon6:c.T701C:p.V234A,gene3165:rna5958#NC_019459.2#37588461:exon6:c.T701C:p.V234A,gene3165:rna5954#NC_019459.2#37585288:exon7:c.T737C:p.V246A,gene3165:rna5957#NC_019459.2#37585290:exon7:c.T737C:p.V246A
NC_019459.2	37917805	37917805	G	A	UTR3	gene3174	rna5982#NC_019459.2#37890392:c.*592G>A	.	.
NC_019459.2	37919408	37919408	T	C	intergenic	gene3174;gene3175	dist=1491;dist=2468	.	.
NC_019459.2	37919780	37919780	A	G	intergenic	gene3174;gene3175	dist=1863;dist=2096	.	.
NC_019459.2	37919781	37919781	A	G	intergenic	gene3174;gene3175	dist=1864;dist=2095	.	.
NC_019459.2	38867744	38867744	A	G	UTR3	gene3188	rna6009#NC_019459.2#38866111:c.*1025T>C;rna6008#NC_019459.2#38866111:c.*1025T>C;rna6007#NC_019459.2#38866111:c.*1025T>C	.	.
NC_019459.2	39089810	39089810	A	G	exonic	gene3191	.	nonsynonymous SNV	gene3191:rna6014#NC_019459.2#39088640:exon5:c.T467C:p.F156S,gene3191:rna6015#NC_019459.2#39088640:exon5:c.T491C:p.F164S,gene3191:rna6016#NC_019459.2#39088640:exon5:c.T347C:p.F116S
NC_019459.2	41748356	41748356	G	A	exonic	gene3206	.	synonymous SNV	gene3206:rna6040#NC_019459.2#41743356:exon3:c.G789A:p.P263P
NC_019459.2	41757304	41757304	G	A	UTR3	gene3206	rna6040#NC_019459.2#41743356:c.*1153G>A	.	.
NC_019459.2	42021681	42021681	C	A	intergenic	gene3209;gene3210	dist=72998;dist=4658	.	.
NC_019459.2	42191886	42191886	C	T	UTR3	gene3213	rna6049#NC_019459.2#42157100:c.*1702C>T;rna6048#NC_019459.2#42157100:c.*1702C>T;rna6047#NC_019459.2#42157100:c.*1702C>T	.	.
NC_019459.2	42193207	42193207	C	T	UTR3	gene3213	rna6049#NC_019459.2#42157100:c.*3023C>T;rna6048#NC_019459.2#42157100:c.*3023C>T;rna6047#NC_019459.2#42157100:c.*3023C>T	.	.
NC_019459.2	42351573	42351573	A	C	UTR3	gene3216	rna6054#NC_019459.2#42351398:c.*1317T>G	.	.
NC_019459.2	42808513	42808513	A	G	UTR3	gene3223	rna6076#NC_019459.2#42807648:c.*29T>C;rna6075#NC_019459.2#42807648:c.*29T>C;rna6074#NC_019459.2#42807648:c.*29T>C;rna6073#NC_019459.2#42807648:c.*29T>C;rna6072#NC_019459.2#42807648:c.*29T>C;rna6071#NC_019459.2#42807648:c.*29T>C	.	.
NC_019459.2	42809839	42809839	A	G	intronic	gene3223	.	.	.
NC_019459.2	42809852	42809852	A	C	intronic	gene3223	.	.	.
NC_019459.2	42809866	42809866	T	G	intronic	gene3223	.	.	.
NC_019459.2	42809868	42809868	A	C	intronic	gene3223	.	.	.
NC_019459.2	42809871	42809871	C	G	intronic	gene3223	.	.	.
NC_019459.2	42844132	42844132	G	A	exonic	gene3225	.	nonsynonymous SNV	gene3225:rna6083#NC_019459.2#42835340:exon4:c.C152T:p.T51I,gene3225:rna6078#NC_019459.2#42835340:exon5:c.C329T:p.T110I,gene3225:rna6079#NC_019459.2#42835340:exon5:c.C329T:p.T110I,gene3225:rna6080#NC_019459.2#42835340:exon5:c.C329T:p.T110I,gene3225:rna6081#NC_019459.2#42835340:exon5:c.C329T:p.T110I,gene3225:rna6082#NC_019459.2#42835340:exon5:c.C329T:p.T110I
NC_019459.2	47345348	47345348	G	A	intronic	gene3264	.	.	.
NC_019459.2	48359535	48359535	T	C	ncRNA_exonic	gene3276	.	.	.
NC_019459.2	48426204	48426204	T	C	UTR3	gene3277	rna6166#NC_019459.2#48425802:c.*3727A>G;rna6165#NC_019459.2#48425802:c.*3727A>G	.	.
NC_019459.2	49415676	49415676	A	T	UTR3	gene3288	rna6181#NC_019459.2#49415358:c.*91T>A;rna6180#NC_019459.2#49415358:c.*91T>A	.	.
NC_019459.2	49773080	49773080	T	G	UTR3	gene3297	rna6196#NC_019459.2#49772182:c.*644A>C;rna6195#NC_019459.2#49772182:c.*644A>C	.	.
NC_019459.2	49890805	49890805	T	C	intronic	gene3298	.	.	.
NC_019459.2	50632043	50632043	G	A	UTR3	gene3306	rna6206#NC_019459.2#50613984:c.*2900G>A;rna6207#NC_019459.2#50613986:c.*2900G>A;rna6208#NC_019459.2#50613989:c.*2900G>A;rna6210#NC_019459.2#50614372:c.*2900G>A;rna6209#NC_019459.2#50614372:c.*2900G>A;rna6211#NC_019459.2#50614373:c.*2900G>A	.	.
NC_019459.2	50632293	50632293	C	T	UTR3	gene3306	rna6206#NC_019459.2#50613984:c.*3150C>T;rna6207#NC_019459.2#50613986:c.*3150C>T;rna6208#NC_019459.2#50613989:c.*3150C>T;rna6210#NC_019459.2#50614372:c.*3150C>T;rna6209#NC_019459.2#50614372:c.*3150C>T;rna6211#NC_019459.2#50614373:c.*3150C>T	.	.
NC_019459.2	50920377	50920377	G	A	intronic	gene3313	.	.	.
NC_019459.2	50922033	50922033	T	G	intronic	gene3313	.	.	.
NC_019459.2	50922034	50922034	C	T	intronic	gene3313	.	.	.
NC_019459.2	50924768	50924768	G	T	UTR3	gene3313	rna6223#NC_019459.2#50916412:c.*188G>T	.	.
NC_019459.2	50924996	50924996	C	T	UTR3	gene3313	rna6223#NC_019459.2#50916412:c.*416C>T	.	.
NC_019459.2	52005978	52005978	G	A	UTR3	gene3324	rna6240#NC_019459.2#51926463:c.*1630G>A;rna6241#NC_019459.2#51931228:c.*1630G>A;rna6242#NC_019459.2#51945261:c.*1630G>A;rna6243#NC_019459.2#51945346:c.*1630G>A;rna6244#NC_019459.2#51945543:c.*1630G>A;rna6245#NC_019459.2#51951623:c.*1630G>A;rna6246#NC_019459.2#51953133:c.*1630G>A	.	.
NC_019459.2	52808251	52808251	C	T	intronic	gene3362	.	.	.
NC_019459.2	53113146	53113146	T	C	exonic	gene3367	.	nonsynonymous SNV	gene3367:rna6320#NC_019459.2#53105506:exon4:c.T179C:p.F60S
NC_019459.2	53113148	53113148	T	G	exonic	gene3367	.	nonsynonymous SNV	gene3367:rna6320#NC_019459.2#53105506:exon4:c.T181G:p.S61A
NC_019459.2	53113153	53113153	T	A	exonic	gene3367	.	synonymous SNV	gene3367:rna6320#NC_019459.2#53105506:exon4:c.T186A:p.P62P
NC_019459.2	53139932	53139932	A	T	intronic	gene3370	.	.	.
NC_019459.2	53139947	53139947	A	C	intronic	gene3370	.	.	.
NC_019459.2	55275270	55275270	G	A	intergenic	gene3378;gene3379	dist=7578;dist=347939	.	.
NC_019459.2	55279356	55279356	A	G	intergenic	gene3378;gene3379	dist=11664;dist=343853	.	.
NC_019459.2	58717824	58717824	C	T	UTR3	gene3389	rna6367#NC_019459.2#58398382:c.*2235C>T	.	.
NC_019459.2	58931176	58931176	G	A	UTR3	gene3392	rna6370#NC_019459.2#58738697:c.*833G>A;rna6371#NC_019459.2#58780173:c.*833G>A	.	.
NC_019459.2	58931357	58931357	A	C	downstream	gene3392	dist=156	.	.
NC_019459.2	58943370	58943370	C	A	UTR3	gene3393	rna6372#NC_019459.2#58940522:c.*2616G>T	.	.
NC_019459.2	58944845	58944845	C	A	UTR3	gene3393	rna6372#NC_019459.2#58940522:c.*1141G>T	.	.
NC_019459.2	58945560	58945560	C	T	UTR3	gene3393	rna6372#NC_019459.2#58940522:c.*426G>A	.	.
NC_019459.2	59917053	59917053	A	G	exonic	gene3400	.	nonsynonymous SNV	gene3400:rna6394#NC_019459.2#59915709:exon2:c.A163G:p.N55D
NC_019459.2	61274016	61274016	C	G	UTR3	gene3406	rna6408#NC_019459.2#61248820:c.*524C>G;rna6407#NC_019459.2#61248820:c.*524C>G;rna6406#NC_019459.2#61248820:c.*524C>G;rna6405#NC_019459.2#61248820:c.*524C>G;rna6409#NC_019459.2#61248822:c.*524C>G;rna6410#NC_019459.2#61249200:c.*524C>G	.	.
NC_019459.2	61542858	61542858	G	A	exonic	gene3410	.	synonymous SNV	gene3410:rna6416#NC_019459.2#61433491:exon35:c.G5649A:p.E1883E,gene3410:rna6414#NC_019459.2#61391513:exon36:c.G5754A:p.E1918E,gene3410:rna6415#NC_019459.2#61433491:exon36:c.G5778A:p.E1926E,gene3410:rna6418#NC_019459.2#61438278:exon36:c.G5763A:p.E1921E
NC_019459.2	61557913	61557913	T	C	UTR3	gene3410	rna6414#NC_019459.2#61391513:c.*502T>C;rna6416#NC_019459.2#61433491:c.*502T>C;rna6415#NC_019459.2#61433491:c.*502T>C;rna6418#NC_019459.2#61438278:c.*502T>C	.	.
NC_019459.2	63033271	63033271	A	G	UTR3	gene3414	rna6421#NC_019459.2#63033039:c.*63T>C	.	.
NC_019459.2	63305678	63305678	T	C	exonic	gene3417	.	synonymous SNV	gene3417:rna6426#NC_019459.2#63267947:exon9:c.T948C:p.Y316Y
NC_019459.2	64185157	64185157	G	A	downstream	gene3428	dist=846	.	.
NC_019459.2	66511337	66511337	C	G	intergenic	gene3442;gene3443	dist=5634;dist=31444	.	.
NC_019459.2	66963742	66963742	G	A	exonic	gene3446	.	synonymous SNV	gene3446:rna6474#NC_019459.2#66936962:exon8:c.C1236T:p.S412S,gene3446:rna6475#NC_019459.2#66936962:exon8:c.C1236T:p.S412S,gene3446:rna6476#NC_019459.2#66936962:exon8:c.C1236T:p.S412S,gene3446:rna6477#NC_019459.2#66936965:exon8:c.C1224T:p.S408S,gene3446:rna6478#NC_019459.2#66936965:exon8:c.C1224T:p.S408S,gene3446:rna6473#NC_019459.2#66936962:exon9:c.C1155T:p.S385S
NC_019459.2	67190826	67190826	C	G	ncRNA_intronic	gene3448	.	.	.
NC_019459.2	67747378	67747378	T	A	UTR3	gene3455	rna6498#NC_019459.2#67741562:c.*687T>A	.	.
NC_019459.2	68010869	68010869	T	C	ncRNA_exonic	gene3458	.	.	.
NC_019459.2	68014523	68014523	A	G	UTR3	gene3459	rna6506#NC_019459.2#68014499:c.*1197T>C;rna6505#NC_019459.2#68014499:c.*1197T>C;rna6504#NC_019459.2#68014499:c.*1197T>C;rna6503#NC_019459.2#68014499:c.*1011T>C;rna6502#NC_019459.2#68014499:c.*1197T>C	.	.
NC_019459.2	68014875	68014875	C	T	UTR3	gene3459	rna6506#NC_019459.2#68014499:c.*845G>A;rna6505#NC_019459.2#68014499:c.*845G>A;rna6504#NC_019459.2#68014499:c.*845G>A;rna6503#NC_019459.2#68014499:c.*659G>A;rna6502#NC_019459.2#68014499:c.*845G>A	.	.
NC_019459.2	68014890	68014890	T	C	UTR3	gene3459	rna6506#NC_019459.2#68014499:c.*830A>G;rna6505#NC_019459.2#68014499:c.*830A>G;rna6504#NC_019459.2#68014499:c.*830A>G;rna6503#NC_019459.2#68014499:c.*644A>G;rna6502#NC_019459.2#68014499:c.*830A>G	.	.
NC_019459.2	68565688	68565688	A	G	exonic	gene3462	.	synonymous SNV	gene3462:rna6515#NC_019459.2#68546937:exon2:c.A555G:p.G185G,gene3462:rna6516#NC_019459.2#68565045:exon2:c.A231G:p.G77G,gene3462:rna6514#NC_019459.2#68520271:exon3:c.A1029G:p.G343G,gene3462:rna6509#NC_019459.2#68378110:exon4:c.A1029G:p.G343G,gene3462:rna6511#NC_019459.2#68378111:exon4:c.A1029G:p.G343G,gene3462:rna6513#NC_019459.2#68415433:exon4:c.A1029G:p.G343G,gene3462:rna6510#NC_019459.2#6837811…
NC_019459.2	70664794	70664794	T	C	exonic	gene3478	.	synonymous SNV	gene3478:rna6546#NC_019459.2#70654516:exon13:c.A1359G:p.T453T,gene3478:rna6544#NC_019459.2#70654516:exon14:c.A1359G:p.T453T,gene3478:rna6545#NC_019459.2#70654516:exon14:c.A1308G:p.T436T
NC_019459.2	72391643	72391643	C	G	UTR3	gene3489	rna6567#NC_019459.2#72318326:c.*537C>G	.	.
NC_019459.2	72391741	72391741	G	A	UTR3	gene3489	rna6567#NC_019459.2#72318326:c.*635G>A	.	.
NC_019459.2	72465495	72465495	C	T	UTR3	gene3491	rna6581#NC_019459.2#72463417:c.*1278C>T	.	.
NC_019459.2	72466234	72466234	A	T	UTR3	gene3491	rna6581#NC_019459.2#72463417:c.*2017A>T	.	.
NC_019459.2	72507268	72507268	C	T	UTR3	gene3493	rna6583#NC_019459.2#72488030:c.*1005C>T	.	.
NC_019459.2	72507589	72507589	G	A	UTR3	gene3493	rna6583#NC_019459.2#72488030:c.*1326G>A	.	.
NC_019459.2	72507597	72507597	T	A	UTR3	gene3493	rna6583#NC_019459.2#72488030:c.*1334T>A	.	.
NC_019459.2	73821971	73821971	G	A	UTR3	gene3513	rna6633#NC_019459.2#73691111:c.*1381G>A;rna6632#NC_019459.2#73691111:c.*1381G>A;rna6637#NC_019459.2#73691114:c.*1381G>A;rna6636#NC_019459.2#73691114:c.*1381G>A;rna6635#NC_019459.2#73691114:c.*1381G>A;rna6634#NC_019459.2#73691114:c.*1381G>A;rna6640#NC_019459.2#73768782:c.*1381G>A;rna6639#NC_019459.2#73768782:c.*1381G>A;rna6638#NC_019459.2#73768782:c.*1381G>A	.	.
NC_019459.2	73822131	73822131	C	T	UTR3	gene3513	rna6633#NC_019459.2#73691111:c.*1541C>T;rna6632#NC_019459.2#73691111:c.*1541C>T;rna6637#NC_019459.2#73691114:c.*1541C>T;rna6636#NC_019459.2#73691114:c.*1541C>T;rna6635#NC_019459.2#73691114:c.*1541C>T;rna6634#NC_019459.2#73691114:c.*1541C>T;rna6640#NC_019459.2#73768782:c.*1541C>T;rna6639#NC_019459.2#73768782:c.*1541C>T;rna6638#NC_019459.2#73768782:c.*1541C>T	.	.
NC_019459.2	75929016	75929016	T	C	intronic	gene3528	.	.	.
NC_019459.2	75929027	75929027	C	G	intronic	gene3528	.	.	.
NC_019459.2	81138660	81138660	G	T	exonic	gene3543	.	synonymous SNV	gene3543:rna6711#NC_019459.2#81070698:exon21:c.C2928A:p.A976A,gene3543:rna6709#NC_019459.2#81070698:exon22:c.C3213A:p.A1071A,gene3543:rna6712#NC_019459.2#81070698:exon22:c.C3096A:p.A1032A,gene3543:rna6707#NC_019459.2#81070698:exon23:c.C3213A:p.A1071A,gene3543:rna6708#NC_019459.2#81070698:exon23:c.C3213A:p.A1071A,gene3543:rna6710#NC_019459.2#81070698:exon23:c.C3195A:p.A1065A,gene3543:rna6713#NC_01…
NC_019459.2	83152521	83152521	T	A	UTR3	gene3555	rna6747#NC_019459.2#83148035:c.*2836A>T;rna6746#NC_019459.2#83148035:c.*2836A>T;rna6745#NC_019459.2#83148035:c.*2836A>T;rna6744#NC_019459.2#83148035:c.*2836A>T	.	.
NC_019459.2	83153527	83153527	A	G	UTR3	gene3555	rna6747#NC_019459.2#83148035:c.*1830T>C;rna6746#NC_019459.2#83148035:c.*1830T>C;rna6745#NC_019459.2#83148035:c.*1830T>C;rna6744#NC_019459.2#83148035:c.*1830T>C	.	.
NC_019459.2	83428614	83428614	G	A	exonic	gene3559	.	synonymous SNV	gene3559:rna6754#NC_019459.2#83426168:exon13:c.C1335T:p.A445A
NC_019459.2	85677984	85677984	G	A	downstream	gene3568	dist=797	.	.
NC_019459.2	87074172	87074172	A	G	intergenic	gene3574;gene3575	dist=2381;dist=4288	.	.
NC_019459.2	87075422	87075422	T	C	intergenic	gene3574;gene3575	dist=3631;dist=3038	.	.
NC_019459.2	87075423	87075423	T	C	intergenic	gene3574;gene3575	dist=3632;dist=3037	.	.
NC_019459.2	87077300	87077300	T	C	intergenic	gene3574;gene3575	dist=5509;dist=1160	.	.
NC_019459.2	87326271	87326271	G	T	UTR3	gene3577	rna6799#NC_019459.2#87215777:c.*888G>T;rna6801#NC_019459.2#87216773:c.*888G>T;rna6800#NC_019459.2#87216773:c.*888G>T;rna6804#NC_019459.2#87249462:c.*888G>T;rna6806#NC_019459.2#87251072:c.*888G>T;rna6805#NC_019459.2#87251072:c.*888G>T	.	.
NC_019459.2	89087604	89087604	A	G	UTR3	gene3599	rna6831#NC_019459.2#89086225:c.*532T>C	.	.
NC_019459.2	89656085	89656085	A	G	UTR3	gene3617	rna6846#NC_019459.2#89618624:c.*939A>G	.	.
NC_019459.2	92483226	92483226	A	G	intergenic	gene3629;gene3631	dist=243255;dist=499867	.	.
NC_019459.2	93326428	93326428	C	T	downstream	gene3632	dist=527	.	.
NC_019459.2	94885438	94885438	C	T	exonic	gene3643	.	synonymous SNV	gene3643:rna6900#NC_019459.2#94885057:exon1:c.C366T:p.I122I,gene3643:rna6901#NC_019459.2#94885057:exon1:c.C366T:p.I122I
NC_019459.2	100950699	100950699	G	A	intergenic	gene3672;gene3673	dist=38633;dist=6383	.	.
NC_019459.2	100959781	100959781	T	C	UTR3	gene3673	rna6940#NC_019459.2#100957081:c.*510A>G	.	.
NC_019459.2	101810025	101810025	G	A	exonic	gene3685	.	nonsynonymous SNV	gene3685:rna6957#NC_019459.2#101771242:exon3:c.G530A:p.C177Y
NC_019459.2	103261051	103261051	A	G	UTR3	gene3696	rna6982#NC_019459.2#102883370:c.*311A>G;rna6981#NC_019459.2#102883370:c.*311A>G;rna6983#NC_019459.2#102927364:c.*311A>G	.	.
NC_019459.2	105211422	105211422	C	T	UTR3	gene3723	rna7033#NC_019459.2#105176103:c.*1908C>T	.	.
NC_019459.2	105214454	105214454	A	G	intergenic	gene3723;gene3725	dist=2437;dist=145615	.	.
NC_019459.2	105432901	105432901	G	A	UTR3	gene3726	rna7042#NC_019459.2#105395258:c.*274G>A;rna7043#NC_019459.2#105398890:c.*274G>A	.	.
NC_019459.2	108521705	108521705	T	C	intergenic	gene3736;gene3740	dist=513424;dist=972935	.	.
NC_019459.2	109915197	109915197	A	G	intergenic	gene3741;gene3743	dist=86378;dist=11341	.	.
NC_019459.2	109953338	109953338	A	T	exonic	gene3744	.	nonsynonymous SNV	gene3744:rna7061#NC_019459.2#109945627:exon5:c.A568T:p.S190C,gene3744:rna7063#NC_019459.2#109946455:exon5:c.A379T:p.S127C
NC_019459.2	109967422	109967422	G	A	UTR3	gene3744	rna7061#NC_019459.2#109945627:c.*458G>A;rna7063#NC_019459.2#109946455:c.*458G>A	.	.
NC_019459.2	110828764	110828764	G	A	UTR3	gene3752	rna7081#NC_019459.2#110811248:c.*234G>A	.	.
NC_019459.2	113001713	113001713	T	A	exonic	gene3771	.	synonymous SNV	gene3771:rna7118#NC_019459.2#112980161:exon10:c.A957T:p.A319A,gene3771:rna7119#NC_019459.2#112980161:exon10:c.A957T:p.A319A
NC_019459.2	113593345	113593345	C	T	intronic	gene3779	.	.	.
NC_019459.2	113593356	113593356	C	T	intronic	gene3779	.	.	.
NC_019459.2	113593382	113593382	G	A	intronic	gene3779	.	.	.
NC_019459.2	113593385	113593385	G	A	intronic	gene3779	.	.	.
NC_019459.2	113593450	113593450	A	G	intronic	gene3779	.	.	.
NC_019459.2	113593470	113593470	C	T	intronic	gene3779	.	.	.
NC_019459.2	113593475	113593475	C	T	intronic	gene3779	.	.	.
NC_019459.2	113593476	113593476	C	G	intronic	gene3779	.	.	.
NC_019459.2	113727410	113727410	T	C	UTR3	gene3780	rna7134#NC_019459.2#113724971:c.*2083A>G;rna7133#NC_019459.2#113724971:c.*2083A>G;rna7132#NC_019459.2#113724971:c.*2083A>G;rna7131#NC_019459.2#113724971:c.*2083A>G;rna7130#NC_019459.2#113724971:c.*1981A>G	.	.
NC_019459.2	113944495	113944495	T	C	intergenic	gene3782;gene3783	dist=67251;dist=247279	.	.
NC_019459.2	113944568	113944568	T	C	intergenic	gene3782;gene3783	dist=67324;dist=247206	.	.
NC_019459.2	113944570	113944570	T	C	intergenic	gene3782;gene3783	dist=67326;dist=247204	.	.
NC_019459.2	116194269	116194269	C	A	exonic	gene3795	.	nonsynonymous SNV	gene3795:rna7145#NC_019459.2#116159554:exon24:c.G2737T:p.V913L,gene3795:rna7146#NC_019459.2#116159554:exon25:c.G2761T:p.V921L
NC_019459.2	116421445	116421445	C	A	UTR3	gene3798	rna7153#NC_019459.2#116421325:c.*88G>T	.	.
NC_019459.2	116491106	116491106	G	A	UTR3	gene3800	rna7156#NC_019459.2#116479597:c.*274G>A	.	.
NC_019459.2	116603090	116603090	A	G	intronic	gene3803	.	.	.
NC_019459.2	116607994	116607994	T	C	intronic	gene3803	.	.	.
NC_019459.2	116740121	116740121	C	T	UTR3	gene3809	rna7172#NC_019459.2#116740113:c.*213G>A	.	.
NC_019459.2	117398308	117398308	A	G	downstream	gene3818	dist=347	.	.
NC_019459.2	117479960	117479960	A	C	UTR3	gene3820	rna7197#NC_019459.2#117479705:c.*4200T>G;rna7196#NC_019459.2#117479705:c.*4200T>G	.	.
NC_019459.2	117485883	117485883	T	G	exonic	gene3820	.	nonsynonymous SNV	gene3820:rna7196#NC_019459.2#117479705:exon7:c.A1286C:p.N429T,gene3820:rna7197#NC_019459.2#117479705:exon7:c.A1289C:p.N430T
NC_019459.2	119205875	119205875	G	A	exonic	gene3842	.	synonymous SNV	gene3842:rna7249#NC_019459.2#119061693:exon52:c.G3996A:p.T1332T
NC_019459.2	119209403	119209403	T	A	UTR3	gene3842	rna7249#NC_019459.2#119061693:c.*392T>A	.	.
NC_019459.2	119209409	119209409	T	G	UTR3	gene3842	rna7249#NC_019459.2#119061693:c.*398T>G	.	.
NC_019459.2	119227797	119227797	T	G	UTR3	gene3843	rna7250#NC_019459.2#119227287:c.*448A>C	.	.
NC_019459.2	119233526	119233526	T	G	exonic	gene3843	.	nonsynonymous SNV	gene3843:rna7250#NC_019459.2#119227287:exon42:c.A3094C:p.K1032Q
NC_019459.2	119233529	119233529	T	G	exonic	gene3843	.	nonsynonymous SNV	gene3843:rna7250#NC_019459.2#119227287:exon42:c.A3091C:p.T1031P
NC_019459.2	119233530	119233530	A	G	exonic	gene3843	.	synonymous SNV	gene3843:rna7250#NC_019459.2#119227287:exon42:c.T3090C:p.G1030G
NC_019459.2	119233533	119233533	T	A	exonic	gene3843	.	synonymous SNV	gene3843:rna7250#NC_019459.2#119227287:exon42:c.A3087T:p.P1029P
NC_019459.2	119452960	119452960	G	A	intergenic	gene3843;gene3845	dist=185137;dist=233112	.	.
NC_019459.2	121610142	121610142	A	T	intronic	gene3853	.	.	.
NC_019459.2	121611073	121611073	C	T	intronic	gene3853	.	.	.
NC_019459.2	121612150	121612150	A	G	intronic	gene3853	.	.	.
NC_019459.2	121613531	121613531	C	T	intronic	gene3853	.	.	.
NC_019459.2	121613773	121613773	C	T	intronic	gene3853	.	.	.
NC_019459.2	125783320	125783320	A	G	UTR3	gene3872	rna7291#NC_019459.2#125750189:c.*493A>G;rna7292#NC_019459.2#125750304:c.*493A>G	.	.
NC_019459.2	125860598	125860598	G	A	UTR3	gene3874	rna7298#NC_019459.2#125860471:c.*930C>T;rna7297#NC_019459.2#125860471:c.*930C>T;rna7296#NC_019459.2#125860471:c.*930C>T;rna7295#NC_019459.2#125860471:c.*930C>T;rna7294#NC_019459.2#125860471:c.*930C>T	.	.
NC_019459.2	125860847	125860847	T	C	UTR3	gene3874	rna7298#NC_019459.2#125860471:c.*681A>G;rna7297#NC_019459.2#125860471:c.*681A>G;rna7296#NC_019459.2#125860471:c.*681A>G;rna7295#NC_019459.2#125860471:c.*681A>G;rna7294#NC_019459.2#125860471:c.*681A>G	.	.
NC_019459.2	125860879	125860879	C	T	UTR3	gene3874	rna7298#NC_019459.2#125860471:c.*649G>A;rna7297#NC_019459.2#125860471:c.*649G>A;rna7296#NC_019459.2#125860471:c.*649G>A;rna7295#NC_019459.2#125860471:c.*649G>A;rna7294#NC_019459.2#125860471:c.*649G>A	.	.
NC_019459.2	125869282	125869282	G	T	exonic	gene3874	.	synonymous SNV	gene3874:rna7294#NC_019459.2#125860471:exon18:c.C1917A:p.P639P,gene3874:rna7298#NC_019459.2#125860471:exon18:c.C1917A:p.P639P,gene3874:rna7295#NC_019459.2#125860471:exon19:c.C1917A:p.P639P,gene3874:rna7296#NC_019459.2#125860471:exon19:c.C1917A:p.P639P,gene3874:rna7297#NC_019459.2#125860471:exon19:c.C1917A:p.P639P
NC_019459.2	125869306	125869306	G	A	exonic	gene3874	.	synonymous SNV	gene3874:rna7294#NC_019459.2#125860471:exon18:c.C1893T:p.Y631Y,gene3874:rna7298#NC_019459.2#125860471:exon18:c.C1893T:p.Y631Y,gene3874:rna7295#NC_019459.2#125860471:exon19:c.C1893T:p.Y631Y,gene3874:rna7296#NC_019459.2#125860471:exon19:c.C1893T:p.Y631Y,gene3874:rna7297#NC_019459.2#125860471:exon19:c.C1893T:p.Y631Y
NC_019459.2	125908270	125908270	T	A	UTR5	gene3874	rna7297#NC_019459.2#125860471:c.-2376A>T;rna7296#NC_019459.2#125860471:c.-2376A>T;rna7295#NC_019459.2#125860471:c.-2376A>T;rna7294#NC_019459.2#125860471:c.-2376A>T	.	.
NC_019459.2	126075746	126075746	A	G	UTR5	gene3875	rna7299#NC_019459.2#126074694:c.-94T>C	.	.
NC_019459.2	129887459	129887459	T	C	intergenic	gene3899;gene3901	dist=6303;dist=30129	.	.
NC_019459.2	130897833	130897833	C	T	exonic	gene3915	.	synonymous SNV	gene3915:rna7381#NC_019459.2#130889814:exon8:c.G1104A:p.T368T,gene3915:rna7382#NC_019459.2#130889814:exon8:c.G1098A:p.T366T
NC_019459.2	131470883	131470883	C	T	UTR3	gene3920	rna7387#NC_019459.2#131470561:c.*1583G>A	.	.
NC_019459.2	131778598	131778598	C	T	UTR3	gene3927	rna7402#NC_019459.2#131775546:c.*1249G>A;rna7401#NC_019459.2#131775546:c.*1249G>A;rna7400#NC_019459.2#131775546:c.*1249G>A	.	.
NC_019459.2	131781977	131781977	T	G	exonic	gene3927	.	nonsynonymous SNV	gene3927:rna7399#NC_019459.2#131775542:exon5:c.A568C:p.T190P,gene3927:rna7400#NC_019459.2#131775546:exon5:c.A502C:p.T168P,gene3927:rna7401#NC_019459.2#131775546:exon5:c.A568C:p.T190P,gene3927:rna7402#NC_019459.2#131775546:exon5:c.A568C:p.T190P
NC_019459.2	131782678	131782678	T	C	exonic	gene3927	.	synonymous SNV	gene3927:rna7399#NC_019459.2#131775542:exon3:c.A276G:p.A92A,gene3927:rna7400#NC_019459.2#131775546:exon3:c.A210G:p.A70A,gene3927:rna7401#NC_019459.2#131775546:exon3:c.A276G:p.A92A,gene3927:rna7402#NC_019459.2#131775546:exon3:c.A276G:p.A92A
NC_019459.2	132214271	132214271	T	C	ncRNA_exonic	gene3930	.	.	.
NC_019459.2	132214310	132214310	T	C	ncRNA_exonic	gene3930	.	.	.
NC_019459.2	132214311	132214311	T	C	ncRNA_exonic	gene3930	.	.	.
NC_019459.2	132214324	132214324	T	C	ncRNA_exonic	gene3930	.	.	.
NC_019459.2	132214335	132214335	T	C	ncRNA_exonic	gene3930	.	.	.
NC_019459.2	132863782	132863782	T	A	intronic	gene3937	.	.	.
NC_019459.2	132864176	132864176	C	A	intronic	gene3937	.	.	.
NC_019459.2	133105930	133105930	C	A	exonic	gene3948	.	synonymous SNV	gene3948:rna7425#NC_019459.2#133011854:exon13:c.C1191A:p.T397T,gene3948:rna7426#NC_019459.2#133012353:exon13:c.C1191A:p.T397T
NC_019459.2	133106338	133106338	A	G	UTR3	gene3948	rna7425#NC_019459.2#133011854:c.*309A>G;rna7426#NC_019459.2#133012353:c.*309A>G	.	.
NC_019459.2	134401616	134401616	T	G	UTR3	gene3959	rna7438#NC_019459.2#134357848:c.*2660T>G	.	.
NC_019459.2	134501838	134501838	T	C	intergenic	gene3961;gene3962	dist=3661;dist=2609	.	.
NC_019459.2	134501885	134501885	T	C	intergenic	gene3961;gene3962	dist=3708;dist=2562	.	.
NC_019459.2	134822169	134822169	G	A	exonic	gene3966	.	synonymous SNV	gene3966:rna7449#NC_019459.2#134656358:exon11:c.G1179A:p.P393P,gene3966:rna7450#NC_019459.2#134656677:exon11:c.G1266A:p.P422P,gene3966:rna7451#NC_019459.2#134658052:exon11:c.G1080A:p.P360P
NC_019459.2	135582713	135582713	T	C	UTR3	gene3970	rna7461#NC_019459.2#135581566:c.*4233A>G	.	.
NC_019459.2	135583356	135583356	T	C	UTR3	gene3970	rna7461#NC_019459.2#135581566:c.*3590A>G	.	.
NC_019459.2	135583636	135583636	G	A	UTR3	gene3970	rna7461#NC_019459.2#135581566:c.*3310C>T	.	.
NC_019459.2	136176483	136176483	G	A	UTR3	gene3973	rna7475#NC_019459.2#136175611:c.*1709C>T	.	.
NC_019459.2	136820969	136820969	T	A	exonic	gene3980	.	synonymous SNV	gene3980:rna7485#NC_019459.2#136799123:exon3:c.T342A:p.L114L,gene3980:rna7486#NC_019459.2#136812751:exon3:c.T162A:p.L54L,gene3980:rna7483#NC_019459.2#136779233:exon5:c.T429A:p.L143L,gene3980:rna7484#NC_019459.2#136779789:exon5:c.T483A:p.L161L
NC_019459.2	136903763	136903763	G	A	UTR3	gene3982	rna7491#NC_019459.2#136903653:c.*411C>T;rna7490#NC_019459.2#136903653:c.*411C>T;rna7489#NC_019459.2#136903653:c.*411C>T;rna7488#NC_019459.2#136903653:c.*411C>T	.	.
NC_019459.2	137589897	137589897	A	T	UTR3	gene3987	rna7507#NC_019459.2#137410289:c.*3968A>T	.	.
NC_019459.2	137589908	137589908	C	A	UTR3	gene3987	rna7507#NC_019459.2#137410289:c.*3979C>A	.	.
NC_019459.2	137643436	137643436	A	T	UTR3	gene3990	rna7509#NC_019459.2#137643140:c.*506T>A	.	.
NC_019459.2	137928013	137928013	A	G	ncRNA_exonic	gene3994	.	.	.
NC_019459.2	138535702	138535702	A	G	exonic	gene3996	.	synonymous SNV	gene3996:rna7521#NC_019459.2#138439086:exon22:c.T2853C:p.Y951Y
NC_019459.2	138772480	138772480	A	C	UTR3	gene4005	rna7556#NC_019459.2#138770215:c.*2311T>G;rna7555#NC_019459.2#138770215:c.*2311T>G;rna7554#NC_019459.2#138770215:c.*2311T>G;rna7553#NC_019459.2#138770215:c.*2311T>G;rna7552#NC_019459.2#138770215:c.*2311T>G;rna7551#NC_019459.2#138770215:c.*2311T>G;rna7550#NC_019459.2#138770215:c.*2311T>G;rna7549#NC_019459.2#138770215:c.*2311T>G;rna7548#NC_019459.2#138770215:c.*2311T>G;rna7547#NC_019459.2#138770215:…	.	.
NC_019459.2	139080508	139080508	C	T	exonic	gene4010	.	synonymous SNV	gene4010:rna7567#NC_019459.2#139044604:exon20:c.C3573T:p.N1191N,gene4010:rna7565#NC_019459.2#138984087:exon29:c.C4737T:p.N1579N,gene4010:rna7566#NC_019459.2#139005537:exon29:c.C4851T:p.N1617N
NC_019459.2	139081294	139081294	C	T	exonic	gene4010	.	synonymous SNV	gene4010:rna7567#NC_019459.2#139044604:exon21:c.C3729T:p.D1243D,gene4010:rna7565#NC_019459.2#138984087:exon30:c.C4893T:p.D1631D,gene4010:rna7566#NC_019459.2#139005537:exon30:c.C5007T:p.D1669D
NC_019459.2	139123313	139123313	T	C	exonic	gene4010	.	synonymous SNV	gene4010:rna7567#NC_019459.2#139044604:exon41:c.T8331C:p.C2777C,gene4010:rna7565#NC_019459.2#138984087:exon50:c.T9495C:p.C3165C,gene4010:rna7566#NC_019459.2#139005537:exon50:c.T9609C:p.C3203C
NC_019459.2	139128517	139128517	T	C	exonic	gene4010	.	synonymous SNV	gene4010:rna7567#NC_019459.2#139044604:exon44:c.T8994C:p.F2998F,gene4010:rna7565#NC_019459.2#138984087:exon53:c.T10158C:p.F3386F,gene4010:rna7566#NC_019459.2#139005537:exon53:c.T10272C:p.F3424F
NC_019459.2	139498246	139498246	C	T	UTR3	gene4016	rna7582#NC_019459.2#139496884:c.*4199G>A;rna7581#NC_019459.2#139496884:c.*4114G>A	.	.
NC_019459.2	140137664	140137664	T	C	exonic	gene4018	.	synonymous SNV	gene4018:rna7586#NC_019459.2#140104028:exon7:c.T495C:p.F165F,gene4018:rna7585#NC_019459.2#140048630:exon8:c.T846C:p.F282F
NC_019459.2	142514976	142514976	G	A	exonic	gene4029	.	synonymous SNV	gene4029:rna7614#NC_019459.2#142479665:exon13:c.G1593A:p.L531L,gene4029:rna7615#NC_019459.2#142479665:exon13:c.G1593A:p.L531L
NC_019459.2	142573116	142573116	A	G	UTR3	gene4029	rna7614#NC_019459.2#142479665:c.*146A>G	.	.
NC_019459.2	142573193	142573193	T	G	UTR3	gene4029	rna7614#NC_019459.2#142479665:c.*223T>G	.	.
NC_019459.2	143749360	143749360	C	T	exonic	gene4037	.	synonymous SNV	gene4037:rna7639#NC_019459.2#143696656:exon10:c.C1335T:p.A445A
NC_019459.2	148354055	148354055	G	A	intergenic	gene4066;gene4068	dist=1357;dist=16019	.	.
NC_019459.2	148519771	148519771	T	C	UTR3	gene4069	rna7700#NC_019459.2#148376575:c.*1587T>C;rna7702#NC_019459.2#148376576:c.*1587T>C;rna7701#NC_019459.2#148376576:c.*1587T>C;rna7703#NC_019459.2#148376577:c.*1587T>C;rna7705#NC_019459.2#148376585:c.*1587T>C;rna7706#NC_019459.2#148434062:c.*1587T>C	.	.
NC_019459.2	148587691	148587691	T	C	exonic	gene4070	.	synonymous SNV	gene4070:rna7708#NC_019459.2#148537997:exon9:c.T1533C:p.N511N
NC_019459.2	148600197	148600197	C	T	intronic	gene4070	.	.	.
NC_019459.2	148621319	148621319	C	T	exonic	gene4070	.	synonymous SNV	gene4070:rna7708#NC_019459.2#148537997:exon15:c.C2496T:p.F832F
NC_019459.2	148830010	148830010	C	G	intronic	gene4072	.	.	.
NC_019459.2	148830014	148830014	A	C	intronic	gene4072	.	.	.
NC_019459.2	148830016	148830016	G	T	intronic	gene4072	.	.	.
NC_019459.2	148830018	148830018	T	G	intronic	gene4072	.	.	.
NC_019459.2	149928023	149928023	C	T	exonic	gene4084	.	nonsynonymous SNV	gene4084:rna7773#NC_019459.2#149875678:exon5:c.G1153A:p.V385M,gene4084:rna7774#NC_019459.2#149875678:exon5:c.G1159A:p.V387M,gene4084:rna7770#NC_019459.2#149875678:exon6:c.G856A:p.V286M,gene4084:rna7767#NC_019459.2#149875678:exon7:c.G856A:p.V286M,gene4084:rna7769#NC_019459.2#149875678:exon7:c.G856A:p.V286M,gene4084:rna7772#NC_019459.2#149875678:exon7:c.G856A:p.V286M,gene4084:rna7760#NC_019459.2#14…
NC_019459.2	150477221	150477221	T	C	UTR3	gene4086	rna7784#NC_019459.2#150477026:c.*3169A>G	.	.
NC_019459.2	150477231	150477231	T	C	UTR3	gene4086	rna7784#NC_019459.2#150477026:c.*3159A>G	.	.
NC_019459.2	150477241	150477241	T	C	UTR3	gene4086	rna7784#NC_019459.2#150477026:c.*3149A>G	.	.
NC_019459.2	150477246	150477246	T	C	UTR3	gene4086	rna7784#NC_019459.2#150477026:c.*3144A>G	.	.
NC_019459.2	150477248	150477248	T	C	UTR3	gene4086	rna7784#NC_019459.2#150477026:c.*3142A>G	.	.
NC_019459.2	150477400	150477400	T	C	UTR3	gene4086	rna7784#NC_019459.2#150477026:c.*2990A>G	.	.
NC_019459.2	150477402	150477402	T	C	UTR3	gene4086	rna7784#NC_019459.2#150477026:c.*2988A>G	.	.
NC_019459.2	150477408	150477408	T	C	UTR3	gene4086	rna7784#NC_019459.2#150477026:c.*2982A>G	.	.
NC_019459.2	150477419	150477419	T	C	UTR3	gene4086	rna7784#NC_019459.2#150477026:c.*2971A>G	.	.
NC_019459.2	150477424	150477424	T	C	UTR3	gene4086	rna7784#NC_019459.2#150477026:c.*2966A>G	.	.
NC_019459.2	150477432	150477432	T	C	UTR3	gene4086	rna7784#NC_019459.2#150477026:c.*2958A>G	.	.
NC_019459.2	150826990	150826990	C	T	exonic	gene4088	.	synonymous SNV	gene4088:rna7787#NC_019459.2#150733329:exon5:c.C424T:p.L142L,gene4088:rna7788#NC_019459.2#150772596:exon5:c.C424T:p.L142L
NC_019459.2	150862641	150862641	A	T	UTR3	gene4088	rna7787#NC_019459.2#150733329:c.*779A>T;rna7788#NC_019459.2#150772596:c.*779A>T	.	.
NC_019459.2	155815507	155815507	T	C	intergenic	gene4108;gene4109	dist=1759;dist=3572	.	.
NC_019459.2	155838687	155838687	T	C	exonic	gene4109	.	synonymous SNV	gene4109:rna7837#NC_019459.2#155819078:exon15:c.A2205G:p.E735E
NC_019459.2	156898188	156898188	T	A	UTR3	gene4118	rna7889#NC_019459.2#156895566:c.*3379A>T;rna7888#NC_019459.2#156895566:c.*3379A>T;rna7887#NC_019459.2#156895566:c.*3379A>T;rna7886#NC_019459.2#156895566:c.*3379A>T;rna7885#NC_019459.2#156895566:c.*3379A>T;rna7884#NC_019459.2#156895566:c.*3379A>T;rna7883#NC_019459.2#156895566:c.*3379A>T;rna7882#NC_019459.2#156895566:c.*3379A>T;rna7881#NC_019459.2#156895566:c.*3379A>T	.	.
NC_019459.2	157937947	157937947	C	T	UTR3	gene4125	rna7904#NC_019459.2#157917392:c.*863C>T	.	.
NC_019459.2	159159551	159159551	C	T	ncRNA_intronic	gene4133	.	.	.
NC_019459.2	165081970	165081970	A	G	UTR5	gene4159	rna7963#NC_019459.2#165081476:c.-11T>C	.	.
NC_019459.2	165980527	165980527	T	C	UTR3	gene4163	rna7971#NC_019459.2#165980479:c.*2698A>G	.	.
NC_019459.2	165982215	165982215	T	A	UTR3	gene4163	rna7971#NC_019459.2#165980479:c.*1010A>T	.	.
NC_019459.2	171494145	171494145	A	G	intergenic	gene4170;gene4171	dist=351777;dist=1030	.	.
NC_019459.2	171496630	171496630	T	C	exonic	gene4171	.	nonsynonymous SNV	gene4171:rna7983#NC_019459.2#171495174:exon6:c.A646G:p.K216E
NC_019459.2	171496655	171496655	G	C	exonic	gene4171	.	nonsynonymous SNV	gene4171:rna7983#NC_019459.2#171495174:exon6:c.C621G:p.I207M
NC_019459.2	173824499	173824499	C	A	downstream	gene4177	dist=10	.	.
NC_019459.2	173824646	173824646	A	C	downstream	gene4177	dist=157	.	.
NC_019459.2	173825693	173825693	A	T	intergenic	gene4177;gene4178	dist=1204;dist=33546	.	.
NC_019459.2	173825702	173825702	C	T	intergenic	gene4177;gene4178	dist=1213;dist=33537	.	.
NC_019459.2	173829927	173829927	A	G	intergenic	gene4177;gene4178	dist=5438;dist=29312	.	.
NC_019459.2	173830404	173830404	G	T	intergenic	gene4177;gene4178	dist=5915;dist=28835	.	.
NC_019459.2	173893772	173893772	A	T	UTR3	gene4178	rna7991#NC_019459.2#173859238:c.*248A>T	.	.
NC_019459.2	174800607	174800607	A	G	UTR3	gene4190	rna8022#NC_019459.2#174799516:c.*3646T>C;rna8021#NC_019459.2#174799516:c.*3646T>C;rna8020#NC_019459.2#174799516:c.*3746T>C;rna8019#NC_019459.2#174799516:c.*3646T>C;rna8018#NC_019459.2#174799516:c.*3746T>C	.	.
NC_019459.2	174802839	174802839	C	T	UTR3	gene4190	rna8022#NC_019459.2#174799516:c.*1414G>A;rna8021#NC_019459.2#174799516:c.*1414G>A;rna8020#NC_019459.2#174799516:c.*1514G>A;rna8019#NC_019459.2#174799516:c.*1414G>A;rna8018#NC_019459.2#174799516:c.*1514G>A	.	.
NC_019459.2	174803161	174803161	T	C	UTR3	gene4190	rna8022#NC_019459.2#174799516:c.*1092A>G;rna8021#NC_019459.2#174799516:c.*1092A>G;rna8020#NC_019459.2#174799516:c.*1192A>G;rna8019#NC_019459.2#174799516:c.*1092A>G;rna8018#NC_019459.2#174799516:c.*1192A>G	.	.
NC_019459.2	174842931	174842931	C	T	intergenic	gene4190;gene4191	dist=7326;dist=5063	.	.
NC_019459.2	174849680	174849680	T	C	intronic	gene4191	.	.	.
NC_019459.2	174851048	174851048	G	T	intronic	gene4191	.	.	.
NC_019459.2	174851393	174851393	A	G	intronic	gene4191	.	.	.
NC_019459.2	174851711	174851711	T	C	intronic	gene4191	.	.	.
NC_019459.2	174851753	174851753	T	C	UTR3	gene4191	rna8026#NC_019459.2#174851719:c.*518A>G;rna8025#NC_019459.2#174851719:c.*559A>G	.	.
NC_019459.2	174887793	174887793	T	C	intronic	gene4191	.	.	.
NC_019459.2	175277254	175277254	T	G	UTR3	gene4196	rna8045#NC_019459.2#175275764:c.*4099A>C;rna8044#NC_019459.2#175275764:c.*4099A>C;rna8043#NC_019459.2#175275764:c.*4099A>C;rna8042#NC_019459.2#175275764:c.*4099A>C;rna8041#NC_019459.2#175275764:c.*4099A>C;rna8040#NC_019459.2#175275764:c.*4099A>C;rna8039#NC_019459.2#175275764:c.*4099A>C;rna8038#NC_019459.2#175275764:c.*4099A>C;rna8037#NC_019459.2#175275764:c.*4099A>C;rna8036#NC_019459.2#175275764:…	.	.
NC_019459.2	177180836	177180836	G	A	exonic	gene4199	.	synonymous SNV	gene4199:rna8061#NC_019459.2#176652801:exon11:c.G1968A:p.A656A,gene4199:rna8048#NC_019459.2#176170339:exon12:c.G2097A:p.A699A,gene4199:rna8056#NC_019459.2#176276504:exon12:c.G2097A:p.A699A,gene4199:rna8060#NC_019459.2#176469015:exon12:c.G2097A:p.A699A,gene4199:rna8050#NC_019459.2#176170341:exon13:c.G2172A:p.A724A,gene4199:rna8052#NC_019459.2#176209934:exon13:c.G2172A:p.A724A,gene4199:rna8055#NC_0…
NC_019459.2	178014620	178014620	C	T	UTR3	gene4208	rna8072#NC_019459.2#177962436:c.*154C>T	.	.
NC_019459.2	178015557	178015557	G	A	UTR3	gene4208	rna8072#NC_019459.2#177962436:c.*1091G>A	.	.
NC_019459.2	178711236	178711236	T	G	intronic	gene4210	.	.	.
NC_019459.2	182260442	182260442	A	G	UTR5	gene4220	rna8082#NC_019459.2#182252611:c.-22A>G	.	.
NC_019459.2	183137394	183137394	T	C	intergenic	gene4225;gene4226	dist=15150;dist=103547	.	.
NC_019459.2	183565572	183565572	G	A	intergenic	gene4229;gene4231	dist=4794;dist=53030	.	.
NC_019459.2	183565576	183565576	G	A	intergenic	gene4229;gene4231	dist=4798;dist=53026	.	.
NC_019459.2	183565577	183565577	G	A	intergenic	gene4229;gene4231	dist=4799;dist=53025	.	.
NC_019459.2	183565579	183565579	G	A	intergenic	gene4229;gene4231	dist=4801;dist=53023	.	.
NC_019459.2	183565591	183565591	C	T	intergenic	gene4229;gene4231	dist=4813;dist=53011	.	.
NC_019459.2	183565595	183565595	C	T	intergenic	gene4229;gene4231	dist=4817;dist=53007	.	.
NC_019459.2	183565632	183565632	G	A	intergenic	gene4229;gene4231	dist=4854;dist=52970	.	.
NC_019459.2	183565668	183565668	G	A	intergenic	gene4229;gene4231	dist=4890;dist=52934	.	.
NC_019459.2	183565737	183565737	T	C	intergenic	gene4229;gene4231	dist=4959;dist=52865	.	.
NC_019459.2	183566215	183566215	A	C	intergenic	gene4229;gene4231	dist=5437;dist=52387	.	.
NC_019459.2	183567644	183567644	G	A	intergenic	gene4229;gene4231	dist=6866;dist=50958	.	.
NC_019459.2	183567649	183567649	C	T	intergenic	gene4229;gene4231	dist=6871;dist=50953	.	.
NC_019459.2	183567692	183567692	G	T	intergenic	gene4229;gene4231	dist=6914;dist=50910	.	.
NC_019459.2	184238737	184238737	A	G	UTR3	gene4237	rna8107#NC_019459.2#184068074:c.*2908A>G	.	.
NC_019459.2	184242655	184242655	A	G	UTR3	gene4237	rna8107#NC_019459.2#184068074:c.*6826A>G	.	.
NC_019459.2	184537593	184537593	A	G	intergenic	gene4243;gene4244	dist=4666;dist=78843	.	.
NC_019459.2	184537629	184537629	A	G	intergenic	gene4243;gene4244	dist=4702;dist=78807	.	.
NC_019459.2	184537630	184537630	A	G	intergenic	gene4243;gene4244	dist=4703;dist=78806	.	.
NC_019459.2	185481764	185481764	G	C	UTR3	gene4250	rna8133#NC_019459.2#185481342:c.*6753C>G;rna8132#NC_019459.2#185481342:c.*6753C>G;rna8131#NC_019459.2#185481342:c.*6753C>G;rna8130#NC_019459.2#185481342:c.*6753C>G;rna8129#NC_019459.2#185481342:c.*6753C>G	.	.
NC_019459.2	185938735	185938735	G	C	downstream	gene4255	dist=873	.	.
NC_019459.2	185938996	185938996	C	G	intergenic	gene4255;gene4262	dist=1134;dist=1783733	.	.
NC_019459.2	192172281	192172281	A	G	UTR3	gene4275	rna8165#NC_019459.2#192171599:c.*346T>C;rna8164#NC_019459.2#192171599:c.*346T>C	.	.
NC_019459.2	192172294	192172294	T	C	UTR3	gene4275	rna8165#NC_019459.2#192171599:c.*333A>G;rna8164#NC_019459.2#192171599:c.*333A>G	.	.
NC_019459.2	192178959	192178959	T	C	exonic	gene4275	.	synonymous SNV	gene4275:rna8166#NC_019459.2#192172626:exon20:c.A2037G:p.K679K,gene4275:rna8164#NC_019459.2#192171599:exon21:c.A2037G:p.K679K,gene4275:rna8165#NC_019459.2#192171599:exon22:c.A2037G:p.K679K
NC_019459.2	192612004	192612004	C	T	exonic	gene4277	.	synonymous SNV	gene4277:rna8177#NC_019459.2#192542946:exon14:c.C1086T:p.C362C,gene4277:rna8176#NC_019459.2#192505180:exon15:c.C1404T:p.C468C,gene4277:rna8172#NC_019459.2#192453193:exon16:c.C1449T:p.C483C,gene4277:rna8173#NC_019459.2#192453193:exon16:c.C1449T:p.C483C,gene4277:rna8174#NC_019459.2#192453193:exon16:c.C1449T:p.C483C,gene4277:rna8175#NC_019459.2#192472614:exon16:c.C1449T:p.C483C
NC_019459.2	192637738	192637738	A	C	exonic	gene4277	.	synonymous SNV	gene4277:rna8174#NC_019459.2#192453193:exon27:c.A2901C:p.I967I,gene4277:rna8177#NC_019459.2#192542946:exon27:c.A2712C:p.I904I,gene4277:rna8173#NC_019459.2#192453193:exon28:c.A2988C:p.I996I,gene4277:rna8176#NC_019459.2#192505180:exon28:c.A3030C:p.I1010I,gene4277:rna8172#NC_019459.2#192453193:exon29:c.A3075C:p.I1025I,gene4277:rna8175#NC_019459.2#192472614:exon29:c.A3075C:p.I1025I
NC_019459.2	192918270	192918270	A	C	UTR3	gene4279	rna8179#NC_019459.2#192909712:c.*423A>C;rna8180#NC_019459.2#192910085:c.*423A>C;rna8181#NC_019459.2#192910091:c.*423A>C	.	.
NC_019459.2	192918569	192918569	C	G	UTR3	gene4279	rna8179#NC_019459.2#192909712:c.*722C>G;rna8180#NC_019459.2#192910085:c.*722C>G;rna8181#NC_019459.2#192910091:c.*722C>G	.	.
NC_019459.2	197403049	197403049	G	T	UTR3	gene4288	rna8202#NC_019459.2#197399973:c.*4763C>A;rna8201#NC_019459.2#197399973:c.*4763C>A;rna8200#NC_019459.2#197399973:c.*4763C>A;rna8199#NC_019459.2#197399973:c.*4763C>A;rna8198#NC_019459.2#197399973:c.*4763C>A	.	.
NC_019459.2	197403291	197403291	T	C	UTR3	gene4288	rna8202#NC_019459.2#197399973:c.*4521A>G;rna8201#NC_019459.2#197399973:c.*4521A>G;rna8200#NC_019459.2#197399973:c.*4521A>G;rna8199#NC_019459.2#197399973:c.*4521A>G;rna8198#NC_019459.2#197399973:c.*4521A>G	.	.
NC_019459.2	197407310	197407310	A	C	UTR3	gene4288	rna8202#NC_019459.2#197399973:c.*502T>G;rna8201#NC_019459.2#197399973:c.*502T>G;rna8200#NC_019459.2#197399973:c.*502T>G;rna8199#NC_019459.2#197399973:c.*502T>G;rna8198#NC_019459.2#197399973:c.*502T>G	.	.
NC_019459.2	198050241	198050241	C	T	UTR3	gene4291	rna8210#NC_019459.2#198048972:c.*229G>A	.	.
NC_019459.2	198776979	198776979	A	T	UTR3	gene4301	rna8233#NC_019459.2#198732310:c.*932A>T;rna8234#NC_019459.2#198746360:c.*932A>T	.	.
NC_019459.2	198777061	198777061	C	A	UTR3	gene4301	rna8233#NC_019459.2#198732310:c.*1014C>A;rna8234#NC_019459.2#198746360:c.*1014C>A	.	.
NC_019459.2	199375266	199375266	C	G	UTR3	gene4305	rna8247#NC_019459.2#199002290:c.*667C>G	.	.
NC_019459.2	201208042	201208042	A	T	UTR3	gene4313	rna8265#NC_019459.2#201207240:c.*2664T>A	.	.
NC_019459.2	201208044	201208044	A	T	UTR3	gene4313	rna8265#NC_019459.2#201207240:c.*2662T>A	.	.
NC_019459.2	201208951	201208951	T	C	UTR3	gene4313	rna8265#NC_019459.2#201207240:c.*1755A>G	.	.
NC_019459.2	201210413	201210413	T	C	UTR3	gene4313	rna8265#NC_019459.2#201207240:c.*293A>G	.	.
NC_019459.2	201210414	201210414	T	C	UTR3	gene4313	rna8265#NC_019459.2#201207240:c.*292A>G	.	.
NC_019459.2	201214026	201214026	T	C	intronic	gene4313	.	.	.
NC_019459.2	201214036	201214036	T	C	intronic	gene4313	.	.	.
NC_019459.2	201216399	201216399	C	T	intronic	gene4313	.	.	.
NC_019459.2	201240438	201240438	G	A	intronic	gene4314	.	.	.
NC_019459.2	201795822	201795822	C	T	UTR3	gene4318	rna8281#NC_019459.2#201766631:c.*449C>T	.	.
NC_019459.2	202173275	202173275	C	T	intronic	gene4326	.	.	.
NC_019459.2	202173275	202173275	C	0	intronic	gene4326	.	.	.
NC_019459.2	202173278	202173278	T	C	intronic	gene4326	.	.	.
NC_019459.2	202173278	202173278	T	0	intronic	gene4326	.	.	.
NC_019459.2	202173299	202173299	A	0	intronic	gene4326	.	.	.
NC_019459.2	202173299	202173299	A	G	intronic	gene4326	.	.	.
NC_019459.2	202232345	202232345	T	C	exonic	gene4329	.	synonymous SNV	gene4329:rna8303#NC_019459.2#202217568:exon8:c.A567G:p.E189E,gene4329:rna8304#NC_019459.2#202217959:exon11:c.A885G:p.E295E
NC_019459.2	202371714	202371714	G	A	UTR5	gene4334	rna8315#NC_019459.2#202370998:c.-22006G>A;rna8316#NC_019459.2#202371009:c.-27631G>A;rna8317#NC_019459.2#202371026:c.-19067G>A;rna8321#NC_019459.2#202371037:c.-16597G>A;rna8320#NC_019459.2#202371037:c.-16597G>A;rna8319#NC_019459.2#202371037:c.-16597G>A;rna8318#NC_019459.2#202371037:c.-16597G>A	.	.
NC_019459.2	202608021	202608021	A	G	UTR3	gene4340	rna8333#NC_019459.2#202606562:c.*1730T>C	.	.
NC_019459.2	202627088	202627088	C	T	exonic	gene4340	.	synonymous SNV	gene4340:rna8333#NC_019459.2#202606562:exon6:c.G510A:p.K170K
NC_019459.2	202647537	202647537	G	A	exonic	gene4340	.	synonymous SNV	gene4340:rna8333#NC_019459.2#202606562:exon3:c.C243T:p.D81D
NC_019459.2	203913254	203913254	A	G	downstream	gene4361	dist=351	.	.
NC_019459.2	203913317	203913317	A	G	downstream	gene4361	dist=288	.	.
NC_019459.2	203913726	203913726	A	G	UTR3	gene4361	rna8380#NC_019459.2#203913604:c.*215T>C;rna8379#NC_019459.2#203913604:c.*215T>C;rna8378#NC_019459.2#203913604:c.*215T>C;rna8377#NC_019459.2#203913604:c.*215T>C;rna8376#NC_019459.2#203913604:c.*215T>C;rna8375#NC_019459.2#203913604:c.*215T>C	.	.
NC_019459.2	203913830	203913830	T	C	UTR3	gene4361	rna8380#NC_019459.2#203913604:c.*111A>G;rna8379#NC_019459.2#203913604:c.*111A>G;rna8378#NC_019459.2#203913604:c.*111A>G;rna8377#NC_019459.2#203913604:c.*111A>G;rna8376#NC_019459.2#203913604:c.*111A>G;rna8375#NC_019459.2#203913604:c.*111A>G	.	.
NC_019459.2	204173253	204173253	T	C	UTR3	gene4363	rna8396#NC_019459.2#204015570:c.*659T>C;rna8397#NC_019459.2#204023285:c.*659T>C;rna8403#NC_019459.2#204024218:c.*659T>C;rna8402#NC_019459.2#204024218:c.*659T>C;rna8401#NC_019459.2#204024218:c.*659T>C;rna8400#NC_019459.2#204024218:c.*659T>C;rna8404#NC_019459.2#204024450:c.*659T>C;rna8405#NC_019459.2#204024607:c.*659T>C;rna8407#NC_019459.2#204045466:c.*659T>C	.	.
NC_019459.2	204173254	204173254	G	A	UTR3	gene4363	rna8396#NC_019459.2#204015570:c.*660G>A;rna8397#NC_019459.2#204023285:c.*660G>A;rna8403#NC_019459.2#204024218:c.*660G>A;rna8402#NC_019459.2#204024218:c.*660G>A;rna8401#NC_019459.2#204024218:c.*660G>A;rna8400#NC_019459.2#204024218:c.*660G>A;rna8404#NC_019459.2#204024450:c.*660G>A;rna8405#NC_019459.2#204024607:c.*660G>A;rna8407#NC_019459.2#204045466:c.*660G>A	.	.
NC_019459.2	204180530	204180530	T	A	UTR3	gene4363	rna8399#NC_019459.2#204024218:c.*5313T>A;rna8398#NC_019459.2#204024218:c.*5313T>A;rna8406#NC_019459.2#204045466:c.*5313T>A	.	.
NC_019459.2	207084972	207084972	A	T	UTR3	gene4376	rna8449#NC_019459.2#207080507:c.*6336T>A;rna8448#NC_019459.2#207080507:c.*6336T>A;rna8447#NC_019459.2#207080507:c.*6336T>A;rna8446#NC_019459.2#207080507:c.*6336T>A;rna8445#NC_019459.2#207080507:c.*6336T>A;rna8444#NC_019459.2#207080507:c.*6336T>A	.	.
NC_019459.2	207807952	207807952	G	A	exonic	gene4387	.	nonsynonymous SNV	gene4387:rna8475#NC_019459.2#207793523:exon9:c.G1703A:p.G568E
NC_019459.2	208760531	208760531	A	C	intronic	gene4398	.	.	.
NC_019459.2	208760533	208760533	A	G	intronic	gene4398	.	.	.
NC_019459.2	208763058	208763058	A	G	UTR3	gene4398	rna8497#NC_019459.2#208728618:c.*874A>G;rna8496#NC_019459.2#208728618:c.*874A>G	.	.
NC_019459.2	208763101	208763101	A	G	UTR3	gene4398	rna8497#NC_019459.2#208728618:c.*917A>G;rna8496#NC_019459.2#208728618:c.*917A>G	.	.
NC_019459.2	208763107	208763107	A	G	UTR3	gene4398	rna8497#NC_019459.2#208728618:c.*923A>G;rna8496#NC_019459.2#208728618:c.*923A>G	.	.
NC_019459.2	208763146	208763146	A	G	UTR3	gene4398	rna8497#NC_019459.2#208728618:c.*962A>G;rna8496#NC_019459.2#208728618:c.*962A>G	.	.
NC_019459.2	208763153	208763153	A	G	UTR3	gene4398	rna8497#NC_019459.2#208728618:c.*969A>G;rna8496#NC_019459.2#208728618:c.*969A>G	.	.
NC_019459.2	208763161	208763161	A	G	UTR3	gene4398	rna8497#NC_019459.2#208728618:c.*977A>G;rna8496#NC_019459.2#208728618:c.*977A>G	.	.
NC_019459.2	208763259	208763259	A	G	UTR3	gene4398	rna8497#NC_019459.2#208728618:c.*1075A>G;rna8496#NC_019459.2#208728618:c.*1075A>G	.	.
NC_019459.2	208763262	208763262	A	G	UTR3	gene4398	rna8497#NC_019459.2#208728618:c.*1078A>G;rna8496#NC_019459.2#208728618:c.*1078A>G	.	.
NC_019459.2	208763268	208763268	A	G	UTR3	gene4398	rna8497#NC_019459.2#208728618:c.*1084A>G;rna8496#NC_019459.2#208728618:c.*1084A>G	.	.
NC_019459.2	208763269	208763269	A	G	UTR3	gene4398	rna8497#NC_019459.2#208728618:c.*1085A>G;rna8496#NC_019459.2#208728618:c.*1085A>G	.	.
NC_019459.2	208763273	208763273	A	G	UTR3	gene4398	rna8497#NC_019459.2#208728618:c.*1089A>G;rna8496#NC_019459.2#208728618:c.*1089A>G	.	.
NC_019459.2	208763277	208763277	A	G	UTR3	gene4398	rna8497#NC_019459.2#208728618:c.*1093A>G;rna8496#NC_019459.2#208728618:c.*1093A>G	.	.
NC_019459.2	208763292	208763292	A	G	UTR3	gene4398	rna8497#NC_019459.2#208728618:c.*1108A>G;rna8496#NC_019459.2#208728618:c.*1108A>G	.	.
NC_019459.2	208763293	208763293	A	G	UTR3	gene4398	rna8497#NC_019459.2#208728618:c.*1109A>G;rna8496#NC_019459.2#208728618:c.*1109A>G	.	.
NC_019459.2	208866024	208866024	A	G	intronic	gene4401	.	.	.
NC_019459.2	209017172	209017172	T	C	exonic	gene4401	.	synonymous SNV	gene4401:rna8501#NC_019459.2#208837121:exon2:c.A489G:p.K163K
NC_019459.2	211039228	211039228	T	C	UTR3	gene4424	rna8607#NC_019459.2#211037602:c.*1515A>G;rna8606#NC_019459.2#211037602:c.*1515A>G;rna8605#NC_019459.2#211037602:c.*1515A>G	.	.
NC_019459.2	211040296	211040296	C	T	UTR3	gene4424	rna8607#NC_019459.2#211037602:c.*447G>A;rna8606#NC_019459.2#211037602:c.*447G>A;rna8605#NC_019459.2#211037602:c.*447G>A	.	.
NC_019459.2	216300481	216300481	G	A	exonic	gene4443	.	synonymous SNV	gene4443:rna8646#NC_019459.2#216274052:exon14:c.G1365A:p.T455T
NC_019459.2	216300493	216300493	T	C	exonic	gene4443	.	synonymous SNV	gene4443:rna8646#NC_019459.2#216274052:exon14:c.T1377C:p.G459G
NC_019459.2	217472054	217472054	T	A	downstream	gene4456	dist=75	.	.
NC_019459.2	217472072	217472072	A	G	downstream	gene4456	dist=93	.	.
NC_019459.2	217472198	217472198	A	G	downstream	gene4456	dist=219	.	.
NC_019459.2	217488619	217488619	G	T	ncRNA_exonic	gene4457	.	.	.
NC_019459.2	217664663	217664663	G	C	UTR5	gene4459	rna8677#NC_019459.2#217641543:c.-403C>G	.	.
NC_019459.2	219269547	219269547	A	G	UTR3	gene4472	rna8696#NC_019459.2#219240925:c.*412A>G	.	.
NC_019459.2	219430967	219430967	A	G	UTR3	gene4484	rna8725#NC_019459.2#219430272:c.*3756T>C;rna8724#NC_019459.2#219430272:c.*3756T>C;rna8723#NC_019459.2#219430272:c.*3756T>C;rna8722#NC_019459.2#219430272:c.*3756T>C;rna8721#NC_019459.2#219430272:c.*3756T>C;rna8720#NC_019459.2#219430272:c.*3756T>C;rna8719#NC_019459.2#219430272:c.*3756T>C	.	.
NC_019459.2	219431950	219431950	T	G	UTR3	gene4484	rna8725#NC_019459.2#219430272:c.*2773A>C;rna8724#NC_019459.2#219430272:c.*2773A>C;rna8723#NC_019459.2#219430272:c.*2773A>C;rna8722#NC_019459.2#219430272:c.*2773A>C;rna8721#NC_019459.2#219430272:c.*2773A>C;rna8720#NC_019459.2#219430272:c.*2773A>C;rna8719#NC_019459.2#219430272:c.*2773A>C	.	.
NC_019459.2	219611193	219611193	C	T	intronic	gene4489	.	.	.
NC_019459.2	219611204	219611204	G	C	intronic	gene4489	.	.	.
NC_019459.2	219611208	219611208	G	C	intronic	gene4489	.	.	.
NC_019459.2	219611209	219611209	A	C	intronic	gene4489	.	.	.
NC_019459.2	219611214	219611214	A	C	intronic	gene4489	.	.	.
NC_019459.2	219611266	219611266	C	T	intronic	gene4489	.	.	.
NC_019459.2	220192095	220192095	G	A	exonic	gene4513	.	nonsynonymous SNV	gene4513:rna8786#NC_019459.2#220186754:exon4:c.G694A:p.G232S
NC_019459.2	220192103	220192103	T	C	exonic	gene4513	.	synonymous SNV	gene4513:rna8786#NC_019459.2#220186754:exon4:c.T702C:p.I234I
NC_019459.2	220209352	220209352	A	G	UTR3	gene4514	rna8787#NC_019459.2#220202103:c.*807A>G	.	.
NC_019459.2	220403329	220403329	A	T	intronic	gene4525	.	.	.
NC_019459.2	220497946	220497946	C	T	exonic	gene4533	.	synonymous SNV	gene4533:rna8810#NC_019459.2#220492523:exon13:c.C1599T:p.T533T,gene4533:rna8811#NC_019459.2#220492525:exon13:c.C1599T:p.T533T,gene4533:rna8809#NC_019459.2#220489060:exon16:c.C1878T:p.T626T
NC_019459.2	220501247	220501247	T	C	exonic	gene4533	.	synonymous SNV	gene4533:rna8810#NC_019459.2#220492523:exon18:c.T2349C:p.A783A,gene4533:rna8811#NC_019459.2#220492525:exon18:c.T2349C:p.A783A,gene4533:rna8809#NC_019459.2#220489060:exon20:c.T2574C:p.A858A
NC_019459.2	223733804	223733804	A	G	UTR3	gene4543	rna8821#NC_019459.2#223585351:c.*487A>G	.	.
NC_019459.2	223734253	223734253	A	G	UTR3	gene4543	rna8821#NC_019459.2#223585351:c.*936A>G	.	.
NC_019459.2	223734275	223734275	G	A	UTR3	gene4543	rna8821#NC_019459.2#223585351:c.*958G>A	.	.
NC_019459.2	223735455	223735455	T	C	UTR3	gene4543	rna8821#NC_019459.2#223585351:c.*2138T>C	.	.
NC_019459.2	223735894	223735894	A	G	UTR3	gene4543	rna8821#NC_019459.2#223585351:c.*2577A>G	.	.
NC_019459.2	224069527	224069527	A	C	exonic	gene4549	.	nonsynonymous SNV	gene4549:rna8825#NC_019459.2#224053838:exon2:c.A482C:p.N161T
NC_019459.2	225025326	225025326	T	G	UTR3	gene4555	rna8831#NC_019459.2#225024158:c.*2702A>C	.	.
NC_019459.2	225025953	225025953	C	T	UTR3	gene4555	rna8831#NC_019459.2#225024158:c.*2075G>A	.	.
NC_019459.2	225030888	225030888	A	G	exonic	gene4555	.	synonymous SNV	gene4555:rna8831#NC_019459.2#225024158:exon10:c.T1038C:p.P346P
NC_019459.2	225094285	225094285	T	C	UTR3	gene4556	rna8832#NC_019459.2#225086475:c.*230T>C	.	.
NC_019459.2	225623518	225623518	C	G	UTR3	gene4560	rna8838#NC_019459.2#225623003:c.*2238G>C;rna8837#NC_019459.2#225623003:c.*2238G>C;rna8836#NC_019459.2#225623003:c.*2238G>C	.	.
NC_019459.2	225625556	225625556	G	A	UTR3	gene4560	rna8838#NC_019459.2#225623003:c.*200C>T;rna8837#NC_019459.2#225623003:c.*200C>T;rna8836#NC_019459.2#225623003:c.*200C>T	.	.
NC_019459.2	228270109	228270109	A	G	UTR3	gene4570	rna8860#NC_019459.2#228131135:c.*794A>G;rna8859#NC_019459.2#228131135:c.*794A>G;rna8861#NC_019459.2#228131295:c.*794A>G	.	.
NC_019459.2	228270224	228270224	C	G	UTR3	gene4570	rna8860#NC_019459.2#228131135:c.*909C>G;rna8859#NC_019459.2#228131135:c.*909C>G;rna8861#NC_019459.2#228131295:c.*909C>G	.	.
NC_019459.2	228279030	228279030	T	C	intergenic	gene4570;gene4571	dist=8416;dist=1468	.	.
NC_019459.2	228805708	228805708	A	G	UTR3	gene4576	rna8881#NC_019459.2#228726912:c.*1195A>G	.	.
NC_019459.2	230882156	230882156	C	A	intergenic	gene4586;gene4587	dist=176398;dist=3067	.	.
NC_019459.2	231144109	231144109	T	C	intergenic	gene4588;gene4589	dist=3685;dist=4117	.	.
NC_019459.2	231144155	231144155	T	C	intergenic	gene4588;gene4589	dist=3731;dist=4071	.	.
NC_019459.2	231144156	231144156	T	C	intergenic	gene4588;gene4589	dist=3732;dist=4070	.	.
NC_019459.2	231148080	231148080	T	C	downstream	gene4589	dist=146	.	.
NC_019459.2	231148081	231148081	T	C	downstream	gene4589	dist=145	.	.
NC_019459.2	231148937	231148937	A	G	UTR3	gene4589	rna8918#NC_019459.2#231148225:c.*2379T>C	.	.
NC_019459.2	232314553	232314553	A	G	UTR3	gene4611	rna8972#NC_019459.2#232314510:c.*546T>C	.	.
NC_019459.2	232319950	232319950	G	C	intronic	gene4611	.	.	.
NC_019459.2	232319957	232319957	C	T	intronic	gene4611	.	.	.
NC_019459.2	232319968	232319968	T	A	intronic	gene4611	.	.	.
NC_019459.2	232503749	232503749	C	A	downstream	gene4616	dist=11	.	.
NC_019459.2	233901640	233901640	G	T	UTR3	gene4650	rna9025#NC_019459.2#233893816:c.*640G>T	.	.
NC_019459.2	233970999	233970999	A	C	UTR3	gene4653	rna9052#NC_019459.2#233970584:c.*1716T>G	.	.
NC_019459.2	234096444	234096444	A	G	downstream	gene4657	dist=895	.	.
NC_019459.2	234096453	234096453	A	G	downstream	gene4657	dist=904	.	.
NC_019459.2	234097309	234097309	A	G	intergenic	gene4657;gene4658	dist=1760;dist=8207	.	.
NC_019459.2	234097503	234097503	G	A	intergenic	gene4657;gene4658	dist=1954;dist=8013	.	.
NC_019459.2	234097546	234097546	T	G	intergenic	gene4657;gene4658	dist=1997;dist=7970	.	.
NC_019459.2	234424093	234424093	T	G	exonic	gene4674	.	nonsynonymous SNV	gene4674:rna9089#NC_019459.2#234423037:exon6:c.A394C:p.K132Q
NC_019459.2	234424105	234424105	A	0	intronic	gene4673;gene4674	.	.	.
NC_019459.2	234424105	234424105	A	G	intronic	gene4673;gene4674	.	.	.
NC_019459.2	234424115	234424115	T	0	intronic	gene4673;gene4674	.	.	.
NC_019459.2	234424115	234424115	T	C	intronic	gene4673;gene4674	.	.	.
NC_019459.2	234424121	234424121	A	0	intronic	gene4673;gene4674	.	.	.
NC_019459.2	234424121	234424121	A	T	intronic	gene4673;gene4674	.	.	.
NC_019459.2	234424123	234424123	C	0	intronic	gene4673;gene4674	.	.	.
NC_019459.2	234424123	234424123	C	G	intronic	gene4673;gene4674	.	.	.
NC_019459.2	235119778	235119778	T	C	ncRNA_exonic	gene4688	.	.	.
NC_019459.2	235156749	235156749	T	C	exonic	gene4690	.	synonymous SNV	gene4690:rna9115#NC_019459.2#235143514:exon7:c.A522G:p.E174E,gene4690:rna9116#NC_019459.2#235143514:exon7:c.A522G:p.E174E,gene4690:rna9117#NC_019459.2#235143514:exon7:c.A522G:p.E174E
NC_019459.2	237172158	237172158	A	G	exonic	gene4702	.	synonymous SNV	gene4702:rna9144#NC_019459.2#237105188:exon3:c.T288C:p.D96D
NC_019459.2	237243479	237243479	T	C	intergenic	gene4703;gene4704	dist=6328;dist=1565	.	.
NC_019459.2	237243579	237243579	A	G	intergenic	gene4703;gene4704	dist=6428;dist=1465	.	.
NC_019459.2	237243886	237243886	T	A	intergenic	gene4703;gene4704	dist=6735;dist=1158	.	.
NC_019459.2	237269964	237269964	G	C	exonic	gene4704	.	synonymous SNV	gene4704:rna9149#NC_019459.2#237245043:exon9:c.G1068C:p.R356R
NC_019459.2	237673050	237673050	C	T	exonic	gene4712	.	synonymous SNV	gene4712:rna9173#NC_019459.2#237672904:exon1:c.C102T:p.H34H
NC_019459.2	237673191	237673191	C	T	exonic	gene4712	.	synonymous SNV	gene4712:rna9173#NC_019459.2#237672904:exon1:c.C243T:p.S81S
NC_019459.2	237724019	237724019	C	T	ncRNA_exonic	gene4715	.	.	.
NC_019459.2	237724644	237724644	T	C	downstream	gene4715;gene4716	dist=830	.	.
NC_019459.2	237724708	237724708	T	C	downstream	gene4715;gene4716	dist=766	.	.
NC_019459.2	237725111	237725111	T	C	downstream	gene4716	dist=363	.	.
NC_019459.2	237787870	237787870	G	C	ncRNA_intronic	gene4719	.	.	.
NC_019459.2	238258140	238258140	T	C	UTR3	gene4731	rna9223#NC_019459.2#238162769:c.*538T>C;rna9222#NC_019459.2#238162769:c.*548T>C;rna9221#NC_019459.2#238162769:c.*538T>C;rna9224#NC_019459.2#238162950:c.*538T>C;rna9225#NC_019459.2#238184429:c.*538T>C	.	.
NC_019459.2	238339845	238339845	A	C	UTR3	gene4734	rna9230#NC_019459.2#238318820:c.*7A>C;rna9231#NC_019459.2#238318823:c.*7A>C;rna9232#NC_019459.2#238319358:c.*7A>C	.	.
NC_019459.2	238339966	238339966	A	C	UTR3	gene4734	rna9230#NC_019459.2#238318820:c.*128A>C;rna9231#NC_019459.2#238318823:c.*128A>C;rna9232#NC_019459.2#238319358:c.*128A>C	.	.
NC_019459.2	238339972	238339972	C	T	UTR3	gene4734	rna9230#NC_019459.2#238318820:c.*134C>T;rna9231#NC_019459.2#238318823:c.*134C>T;rna9232#NC_019459.2#238319358:c.*134C>T	.	.
NC_019459.2	238400105	238400105	C	T	UTR3	gene4737	rna9234#NC_019459.2#238399468:c.*456G>A	.	.
NC_019459.2	238837225	238837225	G	0	UTR3	gene4754	rna9259#NC_019459.2#238837038:c.*114C>0;rna9258#NC_019459.2#238837038:c.*114C>0	.	.
NC_019459.2	238837225	238837225	G	A	UTR3	gene4754	rna9259#NC_019459.2#238837038:c.*114C>T;rna9258#NC_019459.2#238837038:c.*114C>T	.	.
NC_019459.2	239004194	239004194	T	C	downstream	gene4755	dist=816	.	.
NC_019459.2	239136850	239136850	T	A	intronic	gene4760	.	.	.
NC_019459.2	239136874	239136874	G	A	intronic	gene4760	.	.	.
NC_019459.2	239136892	239136892	C	0	intronic	gene4760	.	.	.
NC_019459.2	239136892	239136892	C	A	intronic	gene4760	.	.	.
NC_019459.2	239136894	239136894	T	0	intronic	gene4760	.	.	.
NC_019459.2	239136894	239136894	T	G	intronic	gene4760	.	.	.
NC_019459.2	239136897	239136897	C	A	intronic	gene4760	.	.	.
NC_019459.2	239136911	239136911	C	T	intronic	gene4760	.	.	.
NC_019459.2	239186921	239186921	A	G	exonic	gene4763	.	nonsynonymous SNV	gene4763:rna9269#NC_019459.2#239181624:exon5:c.A1112G:p.Q371R
NC_019459.2	239196400	239196400	T	G	intronic	gene4764	.	.	.
NC_019459.2	239199100	239199100	T	C	downstream	gene4764	dist=559	.	.
NC_019459.2	239279332	239279332	T	C	exonic	gene4769	.	synonymous SNV	gene4769:rna9288#NC_019459.2#239273743:exon11:c.A2205G:p.T735T,gene4769:rna9287#NC_019459.2#239273743:exon13:c.A2430G:p.T810T,gene4769:rna9283#NC_019459.2#239273743:exon16:c.A3330G:p.T1110T,gene4769:rna9284#NC_019459.2#239273743:exon17:c.A3537G:p.T1179T,gene4769:rna9285#NC_019459.2#239273743:exon17:c.A3537G:p.T1179T,gene4769:rna9286#NC_019459.2#239273743:exon17:c.A3540G:p.T1180T
NC_019459.2	240011185	240011185	G	A	intergenic	gene4792;gene4793	dist=3723;dist=25795	.	.
NC_019459.2	240174932	240174932	C	A	UTR3	gene4799	rna9334#NC_019459.2#240174714:c.*2028G>T	.	.
NC_019459.2	240176075	240176075	C	T	UTR3	gene4799	rna9334#NC_019459.2#240174714:c.*885G>A	.	.
NC_019459.2	240176077	240176077	C	T	UTR3	gene4799	rna9334#NC_019459.2#240174714:c.*883G>A	.	.
NC_019459.2	240176102	240176102	G	A	UTR3	gene4799	rna9334#NC_019459.2#240174714:c.*858C>T	.	.
NC_019459.2	240176146	240176146	A	G	UTR3	gene4799	rna9334#NC_019459.2#240174714:c.*814T>C	.	.
NC_019459.2	240176164	240176164	C	G	UTR3	gene4799	rna9334#NC_019459.2#240174714:c.*796G>C	.	.
NC_019459.2	240176184	240176184	A	G	UTR3	gene4799	rna9334#NC_019459.2#240174714:c.*776T>C	.	.
NC_019459.2	240176454	240176454	G	A	UTR3	gene4799	rna9334#NC_019459.2#240174714:c.*506C>T	.	.
NC_019459.2	240542645	240542645	C	A	UTR3	gene4803	rna9341#NC_019459.2#240542300:c.*52G>T;rna9342#NC_019459.2#240542314:c.*52G>T	.	.
NC_019459.2	240999236	240999236	A	G	UTR3	gene4807	rna9346#NC_019459.2#240998711:c.*2886T>C	.	.
NC_019459.2	240999343	240999343	C	T	UTR3	gene4807	rna9346#NC_019459.2#240998711:c.*2779G>A	.	.
NC_019459.2	240999780	240999780	T	C	UTR3	gene4807	rna9346#NC_019459.2#240998711:c.*2342A>G	.	.
NC_019459.2	241001358	241001358	A	G	UTR3	gene4807	rna9346#NC_019459.2#240998711:c.*764T>C	.	.
NC_019459.2	241286427	241286427	G	C	intergenic	gene4813;gene4815	dist=15588;dist=2877	.	.
NC_019459.2	241286447	241286447	C	A	intergenic	gene4813;gene4815	dist=15608;dist=2857	.	.
NC_019459.2	241286475	241286475	A	G	intergenic	gene4813;gene4815	dist=15636;dist=2829	.	.
NC_019459.2	241286710	241286710	T	C	intergenic	gene4813;gene4815	dist=15871;dist=2594	.	.
NC_019459.2	241340548	241340548	C	T	UTR3	gene4816	rna9358#NC_019459.2#241340351:c.*3595G>A;rna9357#NC_019459.2#241340351:c.*3595G>A	.	.
NC_019459.2	241348319	241348319	T	C	exonic	gene4816	.	synonymous SNV	gene4816:rna9357#NC_019459.2#241340351:exon9:c.A903G:p.T301T,gene4816:rna9358#NC_019459.2#241340351:exon10:c.A963G:p.T321T
NC_019459.2	241827506	241827506	C	T	intronic	gene4823	.	.	.
NC_019459.2	241838448	241838448	T	C	UTR3	gene4824	rna9372#NC_019459.2#241837149:c.*329A>G	.	.
NC_019459.2	241995699	241995699	T	C	intronic	gene4828	.	.	.
NC_019459.2	242019546	242019546	G	A	exonic	gene4831	.	synonymous SNV	gene4831:rna9379#NC_019459.2#242012046:exon3:c.C99T:p.I33I
NC_019459.2	242079494	242079494	G	A	intronic	gene4834	.	.	.
NC_019459.2	242351163	242351163	G	A	intronic	gene4838	.	.	.
NC_019459.2	242351166	242351166	C	A	intronic	gene4838	.	.	.
NC_019459.2	242351170	242351170	G	C	intronic	gene4838	.	.	.
NC_019459.2	242351170	242351170	G	0	intronic	gene4838	.	.	.
NC_019459.2	242351183	242351183	G	C	intronic	gene4838	.	.	.
NC_019459.2	242351183	242351183	G	0	intronic	gene4838	.	.	.
NC_019459.2	242351194	242351194	C	A	intronic	gene4838	.	.	.
NC_019459.2	242351194	242351194	C	0	intronic	gene4838	.	.	.
NC_019459.2	242351195	242351195	T	C	intronic	gene4838	.	.	.
NC_019459.2	242351195	242351195	T	0	intronic	gene4838	.	.	.
NC_019459.2	242351205	242351205	C	A	intronic	gene4838	.	.	.
NC_019459.2	242371478	242371478	G	A	intergenic	gene4841;gene4842	dist=2064;dist=15340	.	.
NC_019459.2	242423665	242423665	G	A	intergenic	gene4842;gene4843	dist=4506;dist=80072	.	.
NC_019459.2	242552363	242552363	T	C	intergenic	gene4844;gene4845	dist=15019;dist=4257	.	.
NC_019459.2	242651779	242651779	G	A	exonic	gene4845	.	nonsynonymous SNV	gene4845:rna9402#NC_019459.2#242562739:exon3:c.G2320A:p.A774T,gene4845:rna9405#NC_019459.2#242619727:exon3:c.G2320A:p.A774T,gene4845:rna9397#NC_019459.2#242556619:exon4:c.G2320A:p.A774T,gene4845:rna9398#NC_019459.2#242562738:exon4:c.G2320A:p.A774T,gene4845:rna9400#NC_019459.2#242562739:exon4:c.G2320A:p.A774T,gene4845:rna9401#NC_019459.2#242562739:exon4:c.G2320A:p.A774T,gene4845:rna9403#NC_019459.…
NC_019459.2	242655803	242655803	A	G	UTR3	gene4845	rna9397#NC_019459.2#242556619:c.*1592A>G;rna9398#NC_019459.2#242562738:c.*1592A>G;rna9402#NC_019459.2#242562739:c.*1592A>G;rna9401#NC_019459.2#242562739:c.*1592A>G;rna9400#NC_019459.2#242562739:c.*1592A>G;rna9399#NC_019459.2#242562739:c.*1592A>G;rna9403#NC_019459.2#242564597:c.*1592A>G;rna9404#NC_019459.2#242612567:c.*1592A>G;rna9405#NC_019459.2#242619727:c.*1592A>G	.	.
NC_019459.2	242711781	242711781	T	C	exonic	gene4846	.	synonymous SNV	gene4846:rna9406#NC_019459.2#242659437:exon1:c.A66G:p.K22K,gene4846:rna9407#NC_019459.2#242659437:exon1:c.A66G:p.K22K,gene4846:rna9408#NC_019459.2#242659756:exon1:c.A66G:p.K22K,gene4846:rna9409#NC_019459.2#242659756:exon1:c.A66G:p.K22K
NC_019459.2	244085094	244085094	G	A	intronic	gene4866	.	.	.
NC_019459.2	244085094	244085094	G	0	intronic	gene4866	.	.	.
NC_019459.2	244334778	244334778	G	A	UTR3	gene4867	rna9447#NC_019459.2#244271014:c.*44G>A;rna9448#NC_019459.2#244279489:c.*44G>A;rna9449#NC_019459.2#244280838:c.*44G>A;rna9450#NC_019459.2#244301180:c.*44G>A	.	.
NC_019459.2	244335416	244335416	A	G	downstream	gene4867	dist=235	.	.
NC_019459.2	244602999	244602999	G	A	exonic	gene4870	.	nonsynonymous SNV	gene4870:rna9472#NC_019459.2#244457466:exon8:c.G1345A:p.V449I,gene4870:rna9479#NC_019459.2#244496746:exon8:c.G1345A:p.V449I,gene4870:rna9481#NC_019459.2#244549189:exon8:c.G1201A:p.V401I,gene4870:rna9471#NC_019459.2#244457464:exon9:c.G1366A:p.V456I,gene4870:rna9475#NC_019459.2#244496746:exon9:c.G1345A:p.V449I,gene4870:rna9478#NC_019459.2#244496746:exon9:c.G1366A:p.V456I,gene4870:rna9470#NC_019459.…
NC_019459.2	244867713	244867713	A	C	intronic	gene4875	.	.	.
NC_019459.2	244867713	244867713	A	0	intronic	gene4875	.	.	.
NC_019459.2	244898225	244898225	T	C	intergenic	gene4876;gene4877	dist=12438;dist=3803	.	.
NC_019459.2	244898230	244898230	T	C	intergenic	gene4876;gene4877	dist=12443;dist=3798	.	.
NC_019459.2	244898231	244898231	T	C	intergenic	gene4876;gene4877	dist=12444;dist=3797	.	.
NC_019459.2	244898879	244898879	T	C	intergenic	gene4876;gene4877	dist=13092;dist=3149	.	.
NC_019459.2	244898881	244898881	T	C	intergenic	gene4876;gene4877	dist=13094;dist=3147	.	.
NC_019459.2	244898892	244898892	T	C	intergenic	gene4876;gene4877	dist=13105;dist=3136	.	.
NC_019459.2	244898894	244898894	T	C	intergenic	gene4876;gene4877	dist=13107;dist=3134	.	.
NC_019459.2	244898960	244898960	T	C	intergenic	gene4876;gene4877	dist=13173;dist=3068	.	.
NC_019459.2	245017640	245017640	A	T	UTR3	gene4881	rna9500#NC_019459.2#245015874:c.*221A>T	.	.
NC_019459.2	245619726	245619726	G	A	UTR3	gene4893	rna9523#NC_019459.2#245619469:c.*2290C>T;rna9522#NC_019459.2#245619469:c.*2358C>T;rna9521#NC_019459.2#245619469:c.*2290C>T;rna9520#NC_019459.2#245619469:c.*2290C>T;rna9519#NC_019459.2#245619469:c.*2290C>T	.	.
NC_019459.2	245619754	245619754	G	A	UTR3	gene4893	rna9523#NC_019459.2#245619469:c.*2262C>T;rna9522#NC_019459.2#245619469:c.*2330C>T;rna9521#NC_019459.2#245619469:c.*2262C>T;rna9520#NC_019459.2#245619469:c.*2262C>T;rna9519#NC_019459.2#245619469:c.*2262C>T	.	.
NC_019459.2	245620016	245620016	G	A	UTR3	gene4893	rna9523#NC_019459.2#245619469:c.*2000C>T;rna9522#NC_019459.2#245619469:c.*2068C>T;rna9521#NC_019459.2#245619469:c.*2000C>T;rna9520#NC_019459.2#245619469:c.*2000C>T;rna9519#NC_019459.2#245619469:c.*2000C>T	.	.
NC_019459.2	245620038	245620038	G	A	UTR3	gene4893	rna9523#NC_019459.2#245619469:c.*1978C>T;rna9522#NC_019459.2#245619469:c.*2046C>T;rna9521#NC_019459.2#245619469:c.*1978C>T;rna9520#NC_019459.2#245619469:c.*1978C>T;rna9519#NC_019459.2#245619469:c.*1978C>T	.	.
NC_019459.2	245620414	245620414	G	A	UTR3	gene4893	rna9523#NC_019459.2#245619469:c.*1602C>T;rna9522#NC_019459.2#245619469:c.*1670C>T;rna9521#NC_019459.2#245619469:c.*1602C>T;rna9520#NC_019459.2#245619469:c.*1602C>T;rna9519#NC_019459.2#245619469:c.*1602C>T	.	.
NC_019459.2	245620479	245620479	T	C	UTR3	gene4893	rna9523#NC_019459.2#245619469:c.*1537A>G;rna9522#NC_019459.2#245619469:c.*1605A>G;rna9521#NC_019459.2#245619469:c.*1537A>G;rna9520#NC_019459.2#245619469:c.*1537A>G;rna9519#NC_019459.2#245619469:c.*1537A>G	.	.
NC_019459.2	246216514	246216514	G	A	exonic	gene4906	.	nonsynonymous SNV	gene4906:rna9557#NC_019459.2#246215228:exon1:c.G236A:p.R79Q,gene4906:rna9556#NC_019459.2#246207079:exon2:c.G140A:p.R47Q
NC_019459.2	246216808	246216808	C	T	exonic	gene4906	.	synonymous SNV	gene4906:rna9557#NC_019459.2#246215228:exon2:c.C318T:p.D106D,gene4906:rna9556#NC_019459.2#246207079:exon3:c.C222T:p.D74D
NC_019459.2	246216810	246216810	G	A	exonic	gene4906	.	nonsynonymous SNV	gene4906:rna9557#NC_019459.2#246215228:exon2:c.G320A:p.G107E,gene4906:rna9556#NC_019459.2#246207079:exon3:c.G224A:p.G75E
NC_019459.2	246994623	246994623	G	T	intergenic	gene4915;gene4916	dist=73245;dist=10049	.	.
NC_019459.2	246995576	246995576	C	A	intergenic	gene4915;gene4916	dist=74198;dist=9096	.	.
NC_019459.2	246995606	246995606	T	C	intergenic	gene4915;gene4916	dist=74228;dist=9066	.	.
NC_019459.2	246996389	246996389	T	C	intergenic	gene4915;gene4916	dist=75011;dist=8283	.	.
NC_019459.2	247001901	247001901	T	C	intergenic	gene4915;gene4916	dist=80523;dist=2771	.	.
NC_019459.2	247002852	247002852	C	T	intergenic	gene4915;gene4916	dist=81474;dist=1820	.	.
NC_019459.2	248376483	248376483	A	G	intronic	gene4931	.	.	.
NC_019459.2	248376500	248376500	C	G	intronic	gene4931	.	.	.
NC_019459.2	248376512	248376512	A	G	intronic	gene4931	.	.	.
NC_019459.2	248376523	248376523	A	G	intronic	gene4931	.	.	.
NC_019459.2	248578264	248578264	C	G	intronic	gene4939	.	.	.
NC_019459.2	248585493	248585493	C	T	intronic	gene4939	.	.	.
NC_019459.2	248585494	248585494	A	C	intronic	gene4939	.	.	.
NC_019459.2	248585515	248585515	T	A	intronic	gene4939	.	.	.
NC_019459.2	248639066	248639066	C	T	exonic	gene4939	.	synonymous SNV	gene4939:rna9593#NC_019459.2#248637114:exon1:c.C99T:p.R33R,gene4939:rna9591#NC_019459.2#248564559:exon2:c.C99T:p.R33R,gene4939:rna9592#NC_019459.2#248588444:exon2:c.C99T:p.R33R
NC_019460.2	383682	383682	G	T	exonic	gene4956	.	synonymous SNV	gene4956:rna9609#NC_019460.2#383432:exon14:c.C2238A:p.A746A
NC_019460.2	383688	383688	G	T	exonic	gene4956	.	stopgain	gene4956:rna9609#NC_019460.2#383432:exon14:c.C2232A:p.C744X
NC_019460.2	599185	599185	G	A	UTR3	gene4963	rna9618#NC_019460.2#598384:c.*152C>T	.	.
NC_019460.2	971522	971522	G	A	downstream	gene4982	dist=260	.	.
NC_019460.2	1655560	1655560	G	A	intergenic	gene4992;gene4993	dist=10691;dist=68594	.	.
NC_019460.2	1655581	1655581	C	T	intergenic	gene4992;gene4993	dist=10712;dist=68573	.	.
NC_019460.2	1774753	1774753	G	A	intronic	gene5001	.	.	.
NC_019460.2	2191492	2191492	G	A	downstream	gene5009	dist=739	.	.
NC_019460.2	2191721	2191721	G	A	downstream	gene5009	dist=968	.	.
NC_019460.2	2201190	2201190	C	T	exonic	gene5010	.	synonymous SNV	gene5010:rna9669#NC_019460.2#2200200:exon1:c.C258T:p.G86G
NC_019460.2	2201686	2201686	G	C	intronic	gene5010	.	.	.
NC_019460.2	2434644	2434644	A	C	downstream	gene5014	dist=613	.	.
NC_019460.2	2435191	2435191	G	A	downstream	gene5015	dist=510	.	.
NC_019460.2	2435479	2435479	G	A	downstream	gene5015	dist=222	.	.
NC_019460.2	2454434	2454434	T	C	exonic	gene5016	.	synonymous SNV	gene5016:rna9675#NC_019460.2#2443686:exon22:c.A2844G:p.S948S
NC_019460.2	2656492	2656492	C	T	ncRNA_exonic	gene5027	.	.	.
NC_019460.2	2871636	2871636	G	C	UTR3	gene5033	rna9712#NC_019460.2#2847498:c.*752G>C	.	.
NC_019460.2	2928603	2928603	C	A	exonic	gene5035	.	unknown	UNKNOWN
NC_019460.2	2928611	2928611	G	A	exonic	gene5035	.	unknown	UNKNOWN
NC_019460.2	2966301	2966301	G	C	exonic	gene5038	.	nonsynonymous SNV	gene5038:rna9717#NC_019460.2#2947347:exon19:c.G2800C:p.V934L
NC_019460.2	2984861	2984861	C	T	exonic	gene5041	.	synonymous SNV	gene5041:rna9720#NC_019460.2#2984854:exon12:c.G2172A:p.V724V
NC_019460.2	4069621	4069621	T	C	intergenic	gene5067;gene5068	dist=20543;dist=4123	.	.
NC_019460.2	4069671	4069671	T	C	intergenic	gene5067;gene5068	dist=20593;dist=4073	.	.
NC_019460.2	4069749	4069749	T	C	intergenic	gene5067;gene5068	dist=20671;dist=3995	.	.
NC_019460.2	5111156	5111156	A	G	downstream	gene5079	dist=610	.	.
NC_019460.2	5111158	5111158	G	A	downstream	gene5079	dist=612	.	.
NC_019460.2	5111486	5111486	A	G	downstream	gene5079	dist=940	.	.
NC_019460.2	5111488	5111488	G	A	downstream	gene5079	dist=942	.	.
NC_019460.2	5116083	5116083	T	C	intergenic	gene5079;gene5080	dist=5537;dist=50450	.	.
NC_019460.2	5116094	5116094	T	C	intergenic	gene5079;gene5080	dist=5548;dist=50439	.	.
NC_019460.2	5217067	5217067	C	A	intronic	gene5083	.	.	.
NC_019460.2	5217074	5217074	C	T	intronic	gene5083	.	.	.
NC_019460.2	5217081	5217081	A	G	intronic	gene5083	.	.	.
NC_019460.2	5495653	5495653	C	T	UTR3	gene5088	rna9788#NC_019460.2#5495188:c.*2225G>A	.	.
NC_019460.2	5505899	5505899	G	A	exonic	gene5088	.	synonymous SNV	gene5088:rna9788#NC_019460.2#5495188:exon3:c.C150T:p.L50L
NC_019460.2	5526031	5526031	A	G	UTR3	gene5089	rna9789#NC_019460.2#5524907:c.*114T>C	.	.
NC_019460.2	5882479	5882479	T	C	UTR3	gene5095	rna9795#NC_019460.2#5882098:c.*980A>G	.	.
NC_019460.2	5882944	5882944	T	A	UTR3	gene5095	rna9795#NC_019460.2#5882098:c.*515A>T	.	.
NC_019460.2	6546175	6546175	G	A	exonic	gene5100	.	synonymous SNV	gene5100:rna9811#NC_019460.2#6434451:exon11:c.G903A:p.P301P,gene5100:rna9812#NC_019460.2#6434452:exon11:c.G903A:p.P301P,gene5100:rna9804#NC_019460.2#6434448:exon12:c.G1086A:p.P362P,gene5100:rna9807#NC_019460.2#6434448:exon12:c.G999A:p.P333P,gene5100:rna9809#NC_019460.2#6434449:exon12:c.G1086A:p.P362P,gene5100:rna9810#NC_019460.2#6434450:exon12:c.G918A:p.P306P,gene5100:rna9815#NC_019460.2#6457814:…
NC_019460.2	7258467	7258467	G	T	intronic	gene5122	.	.	.
NC_019460.2	7258479	7258479	G	A	intronic	gene5122	.	.	.
NC_019460.2	7258484	7258484	T	G	intronic	gene5122	.	.	.
NC_019460.2	7258485	7258485	G	C	intronic	gene5122	.	.	.
NC_019460.2	7258492	7258492	T	A	intronic	gene5122	.	.	.
NC_019460.2	7295993	7295993	T	A	intergenic	gene5123;gene5124	dist=14794;dist=1230	.	.
NC_019460.2	7458787	7458787	C	T	exonic	gene5130	.	synonymous SNV	gene5130:rna9866#NC_019460.2#7450826:exon5:c.C762T:p.I254I,gene5130:rna9867#NC_019460.2#7450826:exon5:c.C762T:p.I254I,gene5130:rna9865#NC_019460.2#7450731:exon6:c.C690T:p.I230I,gene5130:rna9860#NC_019460.2#7432880:exon7:c.C690T:p.I230I,gene5130:rna9861#NC_019460.2#7449579:exon7:c.C750T:p.I250I,gene5130:rna9862#NC_019460.2#7449579:exon7:c.C720T:p.I240I,gene5130:rna9863#NC_019460.2#7449932:exon7:c.…
NC_019460.2	7563306	7563306	C	T	UTR3	gene5137	rna9879#NC_019460.2#7563086:c.*1550G>A;rna9878#NC_019460.2#7563086:c.*1566G>A	.	.
NC_019460.2	7858194	7858194	C	A	UTR3	gene5149	rna9897#NC_019460.2#7846729:c.*165C>A;rna9896#NC_019460.2#7846729:c.*165C>A	.	.
NC_019460.2	7858389	7858389	A	C	UTR3	gene5149	rna9897#NC_019460.2#7846729:c.*360A>C;rna9896#NC_019460.2#7846729:c.*360A>C	.	.
NC_019460.2	8145894	8145894	C	T	UTR3	gene5161	rna9923#NC_019460.2#8111222:c.*1065C>T	.	.
NC_019460.2	8219200	8219200	G	A	intergenic	gene5166;gene5167	dist=1066;dist=9429	.	.
NC_019460.2	8250640	8250640	G	A	exonic	gene5167	.	synonymous SNV	gene5167:rna9934#NC_019460.2#8228628:exon5:c.G639A:p.A213A
NC_019460.2	8337867	8337867	G	A	exonic	gene5170	.	synonymous SNV	gene5170:rna9941#NC_019460.2#8323399:exon10:c.G1953A:p.E651E,gene5170:rna9940#NC_019460.2#8309910:exon11:c.G1956A:p.E652E,gene5170:rna9939#NC_019460.2#8304743:exon12:c.G2418A:p.E806E
NC_019460.2	8542242	8542242	G	A	exonic	gene5177	.	synonymous SNV	gene5177:rna9950#NC_019460.2#8489551:exon18:c.G2202A:p.V734V
NC_019460.2	8545645	8545645	G	T	UTR3	gene5178	rna9951#NC_019460.2#8545129:c.*72C>A	.	.
NC_019460.2	8786581	8786581	A	T	intergenic	gene5182;gene5183	dist=3138;dist=2465	.	.
NC_019460.2	9153411	9153411	C	T	UTR3	gene5186	rna9975#NC_019460.2#9152708:c.*3470G>A	.	.
NC_019460.2	9155617	9155617	A	G	UTR3	gene5186	rna9975#NC_019460.2#9152708:c.*1264T>C	.	.
NC_019460.2	10915215	10915215	T	G	exonic	gene5200	.	nonsynonymous SNV	gene5200:rna10011#NC_019460.2#10914586:exon2:c.T131G:p.L44R
NC_019460.2	12505553	12505553	T	A	UTR3	gene5220	rna10056#NC_019460.2#12504922:c.*1022A>T;rna10055#NC_019460.2#12504922:c.*1022A>T;rna10054#NC_019460.2#12504922:c.*1022A>T;rna10053#NC_019460.2#12504922:c.*1022A>T	.	.
NC_019460.2	12689654	12689654	C	T	intergenic	gene5224;gene5225	dist=2468;dist=3617	.	.
NC_019460.2	12741703	12741703	A	G	UTR3	gene5225	rna10065#NC_019460.2#12693270:c.*560A>G;rna10067#NC_019460.2#12693273:c.*560A>G	.	.
NC_019460.2	13406099	13406099	A	T	intronic	gene5268	.	.	.
NC_019460.2	13406099	13406099	A	0	intronic	gene5268	.	.	.
NC_019460.2	14232684	14232684	C	T	UTR3	gene5279	rna10117#NC_019460.2#14167142:c.*123C>T;rna10118#NC_019460.2#14195506:c.*123C>T;rna10119#NC_019460.2#14198414:c.*123C>T	.	.
NC_019460.2	14232703	14232703	A	T	UTR3	gene5279	rna10117#NC_019460.2#14167142:c.*142A>T;rna10118#NC_019460.2#14195506:c.*142A>T;rna10119#NC_019460.2#14198414:c.*142A>T	.	.
NC_019460.2	17477279	17477279	C	T	intergenic	gene5293;gene5295	dist=792761;dist=11175	.	.
NC_019460.2	18711772	18711772	T	A	UTR3	gene5311	rna10185#NC_019460.2#18710948:c.*89A>T	.	.
NC_019460.2	18900322	18900322	G	A	exonic	gene5313	.	synonymous SNV	gene5313:rna10186#NC_019460.2#18892121:exon4:c.G273A:p.L91L
NC_019460.2	19088332	19088332	T	C	downstream	gene5318	dist=474	.	.
NC_019460.2	25584547	25584547	G	T	UTR3	gene5355	rna10241#NC_019460.2#25584413:c.*1649C>A	.	.
NC_019460.2	26328444	26328444	A	G	UTR3	gene5361	rna10256#NC_019460.2#26328148:c.*139T>C	.	.
NC_019460.2	27580340	27580340	T	A	exonic	gene5366	.	synonymous SNV	gene5366:rna10262#NC_019460.2#27579667:exon3:c.A357T:p.V119V
NC_019460.2	27587581	27587581	G	A	UTR5	gene5366	rna10262#NC_019460.2#27579667:c.-100C>T	.	.
NC_019460.2	27619959	27619959	C	T	exonic	gene5367	.	synonymous SNV	gene5367:rna10265#NC_019460.2#27595415:exon12:c.G1302A:p.S434S,gene5367:rna10263#NC_019460.2#27595415:exon13:c.G1335A:p.S445S,gene5367:rna10264#NC_019460.2#27595415:exon13:c.G1335A:p.S445S,gene5367:rna10266#NC_019460.2#27595415:exon13:c.G1041A:p.S347S
NC_019460.2	27629917	27629917	A	G	exonic	gene5367	.	nonsynonymous SNV	gene5367:rna10263#NC_019460.2#27595415:exon10:c.T1042C:p.Y348H,gene5367:rna10264#NC_019460.2#27595415:exon10:c.T1042C:p.Y348H,gene5367:rna10265#NC_019460.2#27595415:exon10:c.T1042C:p.Y348H,gene5367:rna10266#NC_019460.2#27595415:exon10:c.T748C:p.Y250H
NC_019460.2	28578091	28578091	T	C	downstream	gene5380	dist=784	.	.
NC_019460.2	28578115	28578115	T	C	downstream	gene5380	dist=760	.	.
NC_019460.2	28583816	28583816	G	A	exonic	gene5380	.	synonymous SNV	gene5380:rna10286#NC_019460.2#28578874:exon26:c.C10905T:p.I3635I
NC_019460.2	31276838	31276838	C	T	UTR3	gene5389	rna10300#NC_019460.2#31034124:c.*535C>T;rna10301#NC_019460.2#31091655:c.*535C>T;rna10302#NC_019460.2#31092382:c.*535C>T	.	.
NC_019460.2	31461371	31461371	G	C	exonic	gene5392	.	nonsynonymous SNV	gene5392:rna10309#NC_019460.2#31448803:exon4:c.G262C:p.E88Q,gene5392:rna10310#NC_019460.2#31449081:exon4:c.G262C:p.E88Q
NC_019460.2	31592630	31592630	A	C	exonic	gene5401	.	nonsynonymous SNV	gene5401:rna10326#NC_019460.2#31581340:exon7:c.A797C:p.E266A
NC_019460.2	31623547	31623547	T	C	intronic	gene5402	.	.	.
NC_019460.2	31623563	31623563	A	G	intronic	gene5402	.	.	.
NC_019460.2	31623661	31623661	G	A	intronic	gene5402	.	.	.
NC_019460.2	31625214	31625214	G	A	intronic	gene5402	.	.	.
NC_019460.2	31673970	31673970	A	G	exonic	gene5402	.	synonymous SNV	gene5402:rna10331#NC_019460.2#31595310:exon5:c.T486C:p.S162S,gene5402:rna10332#NC_019460.2#31595310:exon5:c.T486C:p.S162S,gene5402:rna10327#NC_019460.2#31595310:exon6:c.T486C:p.S162S,gene5402:rna10328#NC_019460.2#31595310:exon6:c.T486C:p.S162S,gene5402:rna10329#NC_019460.2#31595310:exon7:c.T486C:p.S162S
NC_019460.2	32206386	32206386	T	C	UTR3	gene5408	rna10349#NC_019460.2#32203994:c.*1371A>G	.	.
NC_019460.2	32665340	32665340	A	G	intronic	gene5416	.	.	.
NC_019460.2	32665361	32665361	A	G	intronic	gene5416	.	.	.
NC_019460.2	32665392	32665392	A	G	intronic	gene5416	.	.	.
NC_019460.2	32665397	32665397	A	G	intronic	gene5416	.	.	.
NC_019460.2	32665410	32665410	A	G	intronic	gene5416	.	.	.
NC_019460.2	32871200	32871200	G	A	intergenic	gene5416;gene5417	dist=49411;dist=2118	.	.
NC_019460.2	32872669	32872669	C	T	downstream	gene5417	dist=649	.	.
NC_019460.2	32875490	32875490	A	G	UTR3	gene5417	rna10370#NC_019460.2#32873317:c.*3286T>C	.	.
NC_019460.2	33245806	33245806	C	T	exonic	gene5422	.	synonymous SNV	gene5422:rna10375#NC_019460.2#33221482:exon8:c.G732A:p.A244A
NC_019460.2	33292837	33292837	G	A	UTR3	gene5423	rna10376#NC_019460.2#33263921:c.*634G>A	.	.
NC_019460.2	33293587	33293587	A	G	downstream	gene5423	dist=644	.	.
NC_019460.2	33293591	33293591	A	G	downstream	gene5423	dist=648	.	.
NC_019460.2	33293592	33293592	A	G	downstream	gene5423	dist=649	.	.
NC_019460.2	33293625	33293625	A	G	downstream	gene5423	dist=682	.	.
NC_019460.2	33294141	33294141	A	G	intergenic	gene5423;gene5424	dist=1198;dist=4321	.	.
NC_019460.2	33294431	33294431	A	C	intergenic	gene5423;gene5424	dist=1488;dist=4031	.	.
NC_019460.2	33296463	33296463	C	T	intergenic	gene5423;gene5424	dist=3520;dist=1999	.	.
NC_019460.2	33366010	33366010	T	C	UTR3	gene5425	rna10381#NC_019460.2#33326334:c.*762T>C;rna10380#NC_019460.2#33326334:c.*762T>C	.	.
NC_019460.2	33366319	33366319	A	G	UTR3	gene5425	rna10381#NC_019460.2#33326334:c.*1071A>G;rna10380#NC_019460.2#33326334:c.*1071A>G	.	.
NC_019460.2	33718829	33718829	T	C	downstream	gene5432	dist=565	.	.
NC_019460.2	33719091	33719091	A	T	downstream	gene5432	dist=827	.	.
NC_019460.2	33719769	33719769	C	T	intergenic	gene5432;gene5433	dist=1505;dist=6983	.	.
NC_019460.2	33967685	33967685	C	T	exonic	gene5441	.	synonymous SNV	gene5441:rna10415#NC_019460.2#33964123:exon5:c.C846T:p.S282S
NC_019460.2	33977820	33977820	T	C	intronic	gene5442	.	.	.
NC_019460.2	33985627	33985627	G	A	intronic	gene5442	.	.	.
NC_019460.2	34189007	34189007	T	G	intronic	gene5454	.	.	.
NC_019460.2	34227594	34227594	A	0	intronic	gene5456	.	.	.
NC_019460.2	34227594	34227594	A	T	intronic	gene5456	.	.	.
NC_019460.2	34235249	34235249	G	C	UTR3	gene5458	rna10457#NC_019460.2#34234987:c.*84C>G	.	.
NC_019460.2	34442924	34442924	T	C	downstream	gene5467	dist=214	.	.
NC_019460.2	34442939	34442939	T	C	downstream	gene5467	dist=199	.	.
NC_019460.2	34442942	34442942	T	C	downstream	gene5467	dist=196	.	.
NC_019460.2	34442947	34442947	T	C	downstream	gene5467	dist=191	.	.
NC_019460.2	34443209	34443209	T	C	UTR3	gene5467	rna10470#NC_019460.2#34443137:c.*680A>G	.	.
NC_019460.2	34473424	34473424	A	C	downstream	gene5468	dist=308	.	.
NC_019460.2	34588947	34588947	A	G	intronic	gene5472;gene5473	.	.	.
NC_019460.2	34590627	34590627	C	A	UTR3	gene5473	rna10479#NC_019460.2#34590520:c.*131G>T	.	.
NC_019460.2	34590703	34590703	A	G	UTR3	gene5473	rna10479#NC_019460.2#34590520:c.*55T>C	.	.
NC_019460.2	35524839	35524839	T	C	UTR3	gene5482	rna10494#NC_019460.2#35509813:c.*403T>C	.	.
NC_019460.2	36894062	36894062	T	C	UTR5	gene5495	rna10517#NC_019460.2#36893762:c.-661T>C	.	.
NC_019460.2	36894073	36894073	T	C	UTR5	gene5495	rna10517#NC_019460.2#36893762:c.-650T>C	.	.
NC_019460.2	37912187	37912187	T	A	UTR3	gene5504	rna10531#NC_019460.2#37911747:c.*2305A>T	.	.
NC_019460.2	37912198	37912198	C	G	UTR3	gene5504	rna10531#NC_019460.2#37911747:c.*2294G>C	.	.
NC_019460.2	37912713	37912713	A	T	UTR3	gene5504	rna10531#NC_019460.2#37911747:c.*1779T>A	.	.
NC_019460.2	38334200	38334200	T	C	exonic	gene5517	.	synonymous SNV	gene5517:rna10556#NC_019460.2#38333144:exon13:c.A930G:p.V310V
NC_019460.2	40697262	40697262	G	C	UTR3	gene5543	rna10606#NC_019460.2#40696979:c.*195C>G;rna10605#NC_019460.2#40696979:c.*195C>G	.	.
NC_019460.2	40704680	40704680	C	A	exonic	gene5543	.	nonsynonymous SNV	gene5543:rna10606#NC_019460.2#40696979:exon3:c.G269T:p.C90F,gene5543:rna10605#NC_019460.2#40696979:exon5:c.G722T:p.C241F
NC_019460.2	42821809	42821809	G	A	exonic	gene5548	.	synonymous SNV	gene5548:rna10614#NC_019460.2#42793210:exon4:c.G534A:p.K178K,gene5548:rna10612#NC_019460.2#42708518:exon5:c.G528A:p.K176K,gene5548:rna10613#NC_019460.2#42768253:exon5:c.G519A:p.K173K
NC_019460.2	42825763	42825763	T	G	UTR3	gene5548	rna10612#NC_019460.2#42708518:c.*834T>G;rna10613#NC_019460.2#42768253:c.*834T>G;rna10614#NC_019460.2#42793210:c.*834T>G	.	.
NC_019460.2	42868990	42868990	T	C	intergenic	gene5548;gene5549	dist=41392;dist=3415	.	.
NC_019460.2	42869628	42869628	C	G	intergenic	gene5548;gene5549	dist=42030;dist=2777	.	.
NC_019460.2	42872216	42872216	G	A	downstream	gene5549	dist=189	.	.
NC_019460.2	42873297	42873297	T	C	UTR3	gene5549	rna10616#NC_019460.2#42872404:c.*609A>G;rna10615#NC_019460.2#42872404:c.*609A>G	.	.
NC_019460.2	42873386	42873386	C	G	UTR3	gene5549	rna10616#NC_019460.2#42872404:c.*520G>C;rna10615#NC_019460.2#42872404:c.*520G>C	.	.
NC_019460.2	42873770	42873770	T	C	UTR3	gene5549	rna10616#NC_019460.2#42872404:c.*136A>G;rna10615#NC_019460.2#42872404:c.*136A>G	.	.
NC_019460.2	44813142	44813142	A	G	UTR3	gene5566	rna10656#NC_019460.2#44509311:c.*1923A>G;rna10655#NC_019460.2#44509311:c.*1996A>G;rna10654#NC_019460.2#44509311:c.*2066A>G	.	.
NC_019460.2	44813364	44813364	A	G	UTR3	gene5566	rna10656#NC_019460.2#44509311:c.*2145A>G;rna10655#NC_019460.2#44509311:c.*2218A>G;rna10654#NC_019460.2#44509311:c.*2288A>G	.	.
NC_019460.2	44814620	44814620	A	G	intronic	gene5566	.	.	.
NC_019460.2	44814636	44814636	A	G	intronic	gene5566	.	.	.
NC_019460.2	44814670	44814670	A	G	intronic	gene5566	.	.	.
NC_019460.2	44814852	44814852	A	G	intronic	gene5566	.	.	.
NC_019460.2	44814885	44814885	A	G	intronic	gene5566	.	.	.
NC_019460.2	44814886	44814886	A	G	intronic	gene5566	.	.	.
NC_019460.2	44814928	44814928	A	G	intronic	gene5566	.	.	.
NC_019460.2	44814939	44814939	A	G	intronic	gene5566	.	.	.
NC_019460.2	44814958	44814958	A	G	intronic	gene5566	.	.	.
NC_019460.2	44814963	44814963	A	G	intronic	gene5566	.	.	.
NC_019460.2	44814964	44814964	A	G	intronic	gene5566	.	.	.
NC_019460.2	44815579	44815579	A	G	intronic	gene5566	.	.	.
NC_019460.2	44815593	44815593	A	G	intronic	gene5566	.	.	.
NC_019460.2	44815614	44815614	A	G	intronic	gene5566	.	.	.
NC_019460.2	44815615	44815615	A	G	intronic	gene5566	.	.	.
NC_019460.2	44815810	44815810	A	G	intronic	gene5566	.	.	.
NC_019460.2	44815811	44815811	A	G	intronic	gene5566	.	.	.
NC_019460.2	45083315	45083315	A	C	intronic	gene5571	.	.	.
NC_019460.2	45083338	45083338	C	T	intronic	gene5571	.	.	.
NC_019460.2	46069007	46069007	T	G	exonic	gene5576	.	synonymous SNV	gene5576:rna10669#NC_019460.2#46059429:exon12:c.T1230G:p.A410A
NC_019460.2	46071902	46071902	C	G	UTR3	gene5576	rna10669#NC_019460.2#46059429:c.*265C>G	.	.
NC_019460.2	46071911	46071911	G	C	UTR3	gene5576	rna10669#NC_019460.2#46059429:c.*274G>C	.	.
NC_019460.2	46072087	46072087	A	G	UTR3	gene5576	rna10669#NC_019460.2#46059429:c.*450A>G	.	.
NC_019460.2	46113128	46113128	T	C	exonic	gene5577	.	nonsynonymous SNV	gene5577:rna10672#NC_019460.2#46099270:exon5:c.T1645C:p.C549R,gene5577:rna10671#NC_019460.2#46085873:exon6:c.T1966C:p.C656R,gene5577:rna10670#NC_019460.2#46084591:exon7:c.T2134C:p.C712R
NC_019460.2	46113143	46113143	A	G	UTR3	gene5577	rna10670#NC_019460.2#46084591:c.*1A>G;rna10671#NC_019460.2#46085873:c.*1A>G;rna10672#NC_019460.2#46099270:c.*1A>G	.	.
NC_019460.2	56961789	56961789	A	T	intronic	gene5620	.	.	.
NC_019460.2	56961825	56961825	C	G	intronic	gene5620	.	.	.
NC_019460.2	56961873	56961873	C	T	intronic	gene5620	.	.	.
NC_019460.2	56961875	56961875	C	T	intronic	gene5620	.	.	.
NC_019460.2	56961882	56961882	T	A	intronic	gene5620	.	.	.
NC_019460.2	56961884	56961884	G	C	intronic	gene5620	.	.	.
NC_019460.2	56961888	56961888	C	T	intronic	gene5620	.	.	.
NC_019460.2	56961922	56961922	C	G	intronic	gene5620	.	.	.
NC_019460.2	56961925	56961925	C	T	intronic	gene5620	.	.	.
NC_019460.2	56961926	56961926	C	G	intronic	gene5620	.	.	.
NC_019460.2	56961938	56961938	T	A	intronic	gene5620	.	.	.
NC_019460.2	57094088	57094088	C	T	downstream	gene5622	dist=601	.	.
NC_019460.2	57148331	57148331	G	A	UTR3	gene5627	rna10737#NC_019460.2#57148243:c.*466C>T	.	.
NC_019460.2	57157774	57157774	G	A	UTR3	gene5629	rna10739#NC_019460.2#57154899:c.*809C>T	.	.
NC_019460.2	57840569	57840569	C	A	intronic	gene5643	.	.	.
NC_019460.2	57840711	57840711	A	C	intronic	gene5643	.	.	.
NC_019460.2	58186659	58186659	A	C	UTR5	gene5645	rna10767#NC_019460.2#58103177:c.-77T>G;rna10769#NC_019460.2#58165046:c.-77T>G	.	.
NC_019460.2	58186716	58186716	C	G	UTR5	gene5645	rna10767#NC_019460.2#58103177:c.-134G>C;rna10769#NC_019460.2#58165046:c.-134G>C	.	.
NC_019460.2	58324143	58324143	G	A	UTR3	gene5646	rna10772#NC_019460.2#58266222:c.*1577G>A;rna10773#NC_019460.2#58266224:c.*512G>A	.	.
NC_019460.2	58595033	58595033	A	G	UTR3	gene5655	rna10781#NC_019460.2#58578312:c.*817A>G	.	.
NC_019460.2	58948518	58948518	T	C	UTR3	gene5660	rna10787#NC_019460.2#58948307:c.*790A>G	.	.
NC_019460.2	58948572	58948572	C	T	UTR3	gene5660	rna10787#NC_019460.2#58948307:c.*736G>A	.	.
NC_019460.2	59224952	59224952	C	T	intergenic	gene5666;gene5668	dist=3974;dist=195851	.	.
NC_019460.2	59224972	59224972	C	G	intergenic	gene5666;gene5668	dist=3994;dist=195831	.	.
NC_019460.2	60063681	60063681	G	A	intronic	gene5686	.	.	.
NC_019460.2	60063681	60063681	G	0	intronic	gene5686	.	.	.
NC_019460.2	61576055	61576055	T	C	ncRNA_intronic	gene5703	.	.	.
NC_019460.2	61576059	61576059	G	C	ncRNA_intronic	gene5703	.	.	.
NC_019460.2	61576063	61576063	T	C	ncRNA_intronic	gene5703	.	.	.
NC_019460.2	61576064	61576064	G	C	ncRNA_intronic	gene5703	.	.	.
NC_019460.2	61576087	61576087	A	T	ncRNA_intronic	gene5703	.	.	.
NC_019460.2	61600145	61600145	G	A	UTR3	gene5704	rna10845#NC_019460.2#61587835:c.*631G>A	.	.
NC_019460.2	61873938	61873938	A	G	intronic	gene5711	.	.	.
NC_019460.2	62195147	62195147	G	A	exonic	gene5714	.	nonsynonymous SNV	gene5714:rna10869#NC_019460.2#62165876:exon4:c.C200T:p.T67M,gene5714:rna10870#NC_019460.2#62165876:exon4:c.C200T:p.T67M,gene5714:rna10871#NC_019460.2#62165878:exon4:c.C200T:p.T67M,gene5714:rna10872#NC_019460.2#62165878:exon4:c.C200T:p.T67M
NC_019460.2	62470050	62470050	G	A	exonic	gene5720	.	synonymous SNV	gene5720:rna10877#NC_019460.2#62459946:exon5:c.G627A:p.Q209Q
NC_019460.2	62470072	62470072	G	A	exonic	gene5720	.	nonsynonymous SNV	gene5720:rna10877#NC_019460.2#62459946:exon5:c.G649A:p.V217I
NC_019460.2	62470929	62470929	A	C	downstream	gene5720	dist=162	.	.
NC_019460.2	62470948	62470948	C	T	downstream	gene5720	dist=181	.	.
NC_019460.2	62470949	62470949	A	G	downstream	gene5720	dist=182	.	.
NC_019460.2	62470969	62470969	T	G	downstream	gene5720	dist=202	.	.
NC_019460.2	62471031	62471031	T	C	downstream	gene5720	dist=264	.	.
NC_019460.2	62471095	62471095	G	A	downstream	gene5720	dist=328	.	.
NC_019460.2	62471104	62471104	C	T	downstream	gene5720	dist=337	.	.
NC_019460.2	62471114	62471114	C	T	downstream	gene5720	dist=347	.	.
NC_019460.2	62471124	62471124	A	T	downstream	gene5720	dist=357	.	.
NC_019460.2	62471126	62471126	G	C	downstream	gene5720	dist=359	.	.
NC_019460.2	62471831	62471831	T	C	intergenic	gene5720;gene5721	dist=1064;dist=22357	.	.
NC_019460.2	62471837	62471837	G	T	intergenic	gene5720;gene5721	dist=1070;dist=22351	.	.
NC_019460.2	62471850	62471850	A	T	intergenic	gene5720;gene5721	dist=1083;dist=22338	.	.
NC_019460.2	62472029	62472029	A	G	intergenic	gene5720;gene5721	dist=1262;dist=22159	.	.
NC_019460.2	62472037	62472037	G	A	intergenic	gene5720;gene5721	dist=1270;dist=22151	.	.
NC_019460.2	62472074	62472074	A	G	intergenic	gene5720;gene5721	dist=1307;dist=22114	.	.
NC_019460.2	62472091	62472091	C	T	intergenic	gene5720;gene5721	dist=1324;dist=22097	.	.
NC_019460.2	62472126	62472126	G	C	intergenic	gene5720;gene5721	dist=1359;dist=22062	.	.
NC_019460.2	62472372	62472372	G	A	intergenic	gene5720;gene5721	dist=1605;dist=21816	.	.
NC_019460.2	62472380	62472380	C	T	intergenic	gene5720;gene5721	dist=1613;dist=21808	.	.
NC_019460.2	62472669	62472669	C	A	intergenic	gene5720;gene5721	dist=1902;dist=21519	.	.
NC_019460.2	62472676	62472676	A	T	intergenic	gene5720;gene5721	dist=1909;dist=21512	.	.
NC_019460.2	62472712	62472712	T	C	intergenic	gene5720;gene5721	dist=1945;dist=21476	.	.
NC_019460.2	62472904	62472904	G	C	intergenic	gene5720;gene5721	dist=2137;dist=21284	.	.
NC_019460.2	62494916	62494916	G	A	UTR3	gene5721	rna10879#NC_019460.2#62494187:c.*1399C>T;rna10878#NC_019460.2#62494187:c.*1399C>T	.	.
NC_019460.2	62620693	62620693	C	T	intergenic	gene5721;gene5722	dist=47877;dist=2089	.	.
NC_019460.2	62705391	62705391	C	A	UTR3	gene5723	rna10895#NC_019460.2#62705290:c.*2322G>T	.	.
NC_019460.2	62957316	62957316	C	T	UTR3	gene5727	rna10905#NC_019460.2#62956322:c.*798G>A;rna10904#NC_019460.2#62956322:c.*243G>A;rna10908#NC_019460.2#62956324:c.*3238G>A;rna10907#NC_019460.2#62956324:c.*2862G>A;rna10906#NC_019460.2#62956324:c.*2862G>A	.	.
NC_019460.2	68287244	68287244	T	G	intronic	gene5747	.	.	.
NC_019460.2	68287258	68287258	A	T	intronic	gene5747	.	.	.
NC_019460.2	68287259	68287259	A	C	intronic	gene5747	.	.	.
NC_019460.2	68287276	68287276	G	C	intronic	gene5747	.	.	.
NC_019460.2	68564702	68564702	T	C	intronic	gene5752	.	.	.
NC_019460.2	68564745	68564745	A	C	intronic	gene5752	.	.	.
NC_019460.2	68564763	68564763	T	G	intronic	gene5752	.	.	.
NC_019460.2	68564764	68564764	A	G	intronic	gene5752	.	.	.
NC_019460.2	68564777	68564777	T	G	intronic	gene5752	.	.	.
NC_019460.2	68564782	68564782	G	T	intronic	gene5752	.	.	.
NC_019460.2	68805774	68805774	A	G	UTR3	gene5756	rna10963#NC_019460.2#68753543:c.*10A>G;rna10964#NC_019460.2#68753984:c.*10A>G;rna10965#NC_019460.2#68770060:c.*10A>G;rna10966#NC_019460.2#68788196:c.*10A>G	.	.
NC_019460.2	69147289	69147289	T	C	UTR3	gene5758	rna10983#NC_019460.2#69147109:c.*692A>G	.	.
NC_019460.2	69166162	69166162	A	T	intronic	gene5758	.	.	.
NC_019460.2	69166163	69166163	C	T	intronic	gene5758	.	.	.
NC_019460.2	69972005	69972005	C	T	intronic	gene5764	.	.	.
NC_019460.2	69987001	69987001	A	G	UTR3	gene5765	rna10992#NC_019460.2#69975219:c.*2336A>G;rna10993#NC_019460.2#69978037:c.*2336A>G;rna10994#NC_019460.2#69978038:c.*2336A>G;rna10995#NC_019460.2#69978048:c.*2336A>G;rna10996#NC_019460.2#69978325:c.*2336A>G	.	.
NC_019460.2	70054384	70054384	C	T	UTR5	gene5768	rna11002#NC_019460.2#70045126:c.-38G>A;rna11001#NC_019460.2#70045126:c.-38G>A	.	.
NC_019460.2	75853336	75853336	A	G	intergenic	gene5788;gene5790	dist=37407;dist=1560	.	.
NC_019460.2	75853365	75853365	T	C	intergenic	gene5788;gene5790	dist=37436;dist=1531	.	.
NC_019460.2	75853375	75853375	C	T	intergenic	gene5788;gene5790	dist=37446;dist=1521	.	.
NC_019460.2	75853762	75853762	A	G	intergenic	gene5788;gene5790	dist=37833;dist=1134	.	.
NC_019460.2	75853765	75853765	C	T	intergenic	gene5788;gene5790	dist=37836;dist=1131	.	.
NC_019460.2	75855070	75855070	T	A	UTR3	gene5790	rna11026#NC_019460.2#75854895:c.*821A>T;rna11025#NC_019460.2#75854895:c.*821A>T;rna11024#NC_019460.2#75854895:c.*821A>T	.	.
NC_019460.2	77520910	77520910	T	C	UTR3	gene5812;gene5813	rna11059#NC_019460.2#77490807:c.*159T>C;rna11060#NC_019460.2#77490893:c.*159T>C;rna11063#NC_019460.2#77490963:c.*159T>C;rna11062#NC_019460.2#77490963:c.*159T>C;rna11061#NC_019460.2#77490963:c.*159T>C;rna11064#NC_019460.2#77490970:c.*159T>C;rna11065#NC_019460.2#77491131:c.*159T>C;rna11066#NC_019460.2#77518006:c.*361A>G	.	.
NC_019460.2	77728265	77728265	G	A	UTR3	gene5817	rna11078#NC_019460.2#77726431:c.*539C>T	.	.
NC_019460.2	77728510	77728510	C	T	UTR3	gene5817	rna11078#NC_019460.2#77726431:c.*294G>A	.	.
NC_019460.2	77754279	77754279	T	G	exonic	gene5817	.	nonsynonymous SNV	gene5817:rna11078#NC_019460.2#77726431:exon6:c.A611C:p.N204T
NC_019460.2	77754301	77754301	C	T	exonic	gene5817	.	nonsynonymous SNV	gene5817:rna11078#NC_019460.2#77726431:exon6:c.G589A:p.G197S
NC_019460.2	77754313	77754313	A	T	exonic	gene5817	.	nonsynonymous SNV	gene5817:rna11078#NC_019460.2#77726431:exon6:c.T577A:p.L193M
NC_019460.2	79767205	79767205	C	T	intronic	gene5827	.	.	.
NC_019460.2	79770415	79770415	A	T	UTR3	gene5827;gene5828	rna11092#NC_019460.2#79734027:c.*539A>T;rna11093#NC_019460.2#79734028:c.*539A>T;rna11095#NC_019460.2#79734041:c.*539A>T;rna11094#NC_019460.2#79734041:c.*539A>T;rna11096#NC_019460.2#79734043:c.*539A>T;rna11097#NC_019460.2#79734044:c.*539A>T;rna11098#NC_019460.2#79734050:c.*539A>T;rna11099#NC_019460.2#79734054:c.*539A>T;rna11100#NC_019460.2#79734143:c.*539A>T;rna11102#NC_019460.2#79770392:c.*374T>A…	.	.
NC_019460.2	79771400	79771400	G	A	UTR3	gene5827	rna11092#NC_019460.2#79734027:c.*1524G>A;rna11093#NC_019460.2#79734028:c.*1524G>A;rna11095#NC_019460.2#79734041:c.*1524G>A;rna11094#NC_019460.2#79734041:c.*1524G>A;rna11096#NC_019460.2#79734043:c.*1524G>A;rna11097#NC_019460.2#79734044:c.*1524G>A;rna11098#NC_019460.2#79734050:c.*1524G>A;rna11099#NC_019460.2#79734054:c.*1524G>A;rna11100#NC_019460.2#79734143:c.*1524G>A	.	.
NC_019460.2	79777661	79777661	C	T	exonic	gene5828	.	nonsynonymous SNV	gene5828:rna11101#NC_019460.2#79770392:exon9:c.G1340A:p.G447E,gene5828:rna11102#NC_019460.2#79770392:exon9:c.G1340A:p.G447E
NC_019460.2	79796538	79796538	T	C	exonic	gene5828	.	synonymous SNV	gene5828:rna11101#NC_019460.2#79770392:exon5:c.A780G:p.G260G,gene5828:rna11102#NC_019460.2#79770392:exon5:c.A780G:p.G260G
NC_019460.2	80172080	80172080	A	T	downstream	gene5832	dist=221	.	.
NC_019460.2	80257491	80257491	T	G	intronic	gene5836	.	.	.
NC_019460.2	80257501	80257501	T	C	intronic	gene5836	.	.	.
NC_019460.2	80257564	80257564	G	A	exonic	gene5836	.	synonymous SNV	gene5836:rna11115#NC_019460.2#80241637:exon6:c.C489T:p.N163N,gene5836:rna11116#NC_019460.2#80241637:exon6:c.C489T:p.N163N,gene5836:rna11117#NC_019460.2#80241797:exon6:c.C111T:p.N37N
NC_019460.2	83886589	83886589	C	A	UTR3	gene5863	rna11165#NC_019460.2#83432172:c.*1600C>A;rna11166#NC_019460.2#83432173:c.*1600C>A;rna11167#NC_019460.2#83432174:c.*1600C>A;rna11168#NC_019460.2#83501250:c.*1600C>A;rna11169#NC_019460.2#83501534:c.*1600C>A;rna11171#NC_019460.2#83502061:c.*1600C>A;rna11170#NC_019460.2#83502061:c.*1600C>A;rna11173#NC_019460.2#83504328:c.*1600C>A;rna11172#NC_019460.2#83504328:c.*1600C>A;rna11176#NC_019460.2#83504720:…	.	.
NC_019460.2	83901656	83901656	G	A	ncRNA_exonic	gene5866	.	.	.
NC_019460.2	83902180	83902180	C	A	ncRNA_exonic	gene5866	.	.	.
NC_019460.2	84699899	84699899	G	A	exonic	gene5871	.	synonymous SNV	gene5871:rna11191#NC_019460.2#84542901:exon23:c.G1521A:p.L507L
NC_019460.2	84729498	84729498	T	C	UTR3	gene5871	rna11191#NC_019460.2#84542901:c.*554T>C	.	.
NC_019460.2	85863902	85863902	A	G	UTR3	gene5892	rna11232#NC_019460.2#85863650:c.*69T>C	.	.
NC_019460.2	86629159	86629159	A	T	intronic	gene5900	.	.	.
NC_019460.2	86631356	86631356	A	C	UTR3	gene5900	rna11241#NC_019460.2#86547723:c.*1095A>C;rna11242#NC_019460.2#86548128:c.*1095A>C	.	.
NC_019460.2	86631770	86631770	A	G	UTR3	gene5900	rna11241#NC_019460.2#86547723:c.*1509A>G;rna11242#NC_019460.2#86548128:c.*1509A>G	.	.
NC_019460.2	86632019	86632019	C	T	UTR3	gene5900	rna11241#NC_019460.2#86547723:c.*1758C>T;rna11242#NC_019460.2#86548128:c.*1758C>T	.	.
NC_019460.2	86632155	86632155	G	A	UTR3	gene5900	rna11241#NC_019460.2#86547723:c.*1894G>A;rna11242#NC_019460.2#86548128:c.*1894G>A	.	.
NC_019460.2	86632266	86632266	T	C	UTR3	gene5900	rna11241#NC_019460.2#86547723:c.*2005T>C;rna11242#NC_019460.2#86548128:c.*2005T>C	.	.
NC_019460.2	86637078	86637078	G	A	exonic	gene5901	.	synonymous SNV	gene5901:rna11244#NC_019460.2#86634966:exon8:c.C894T:p.I298I,gene5901:rna11245#NC_019460.2#86634966:exon8:c.C669T:p.I223I
NC_019460.2	86642055	86642055	C	T	exonic	gene5901	.	synonymous SNV	gene5901:rna11244#NC_019460.2#86634966:exon5:c.G552A:p.V184V,gene5901:rna11245#NC_019460.2#86634966:exon5:c.G327A:p.V109V
NC_019460.2	86658749	86658749	G	C	exonic	gene5902	.	nonsynonymous SNV	gene5902:rna11246#NC_019460.2#86648953:exon5:c.G2024C:p.S675T
NC_019460.2	86740148	86740148	T	C	downstream	gene5905	dist=162	.	.
NC_019460.2	86741296	86741296	A	G	intergenic	gene5905;gene5906	dist=1310;dist=6916	.	.
NC_019460.2	86741301	86741301	A	G	intergenic	gene5905;gene5906	dist=1315;dist=6911	.	.
NC_019460.2	86743200	86743200	A	G	intergenic	gene5905;gene5906	dist=3214;dist=5012	.	.
NC_019460.2	86743572	86743572	A	G	intergenic	gene5905;gene5906	dist=3586;dist=4640	.	.
NC_019460.2	86743613	86743613	A	G	intergenic	gene5905;gene5906	dist=3627;dist=4599	.	.
NC_019460.2	86743617	86743617	A	G	intergenic	gene5905;gene5906	dist=3631;dist=4595	.	.
NC_019460.2	86743623	86743623	A	G	intergenic	gene5905;gene5906	dist=3637;dist=4589	.	.
NC_019460.2	86745562	86745562	T	C	intergenic	gene5905;gene5906	dist=5576;dist=2650	.	.
NC_019460.2	86746126	86746126	A	T	intergenic	gene5905;gene5906	dist=6140;dist=2086	.	.
NC_019460.2	86748433	86748433	T	C	UTR3	gene5906	rna11256#NC_019460.2#86748211:c.*12A>G;rna11255#NC_019460.2#86748211:c.*12A>G	.	.
NC_019460.2	86849710	86849710	A	G	exonic	gene5907	.	nonsynonymous SNV	gene5907:rna11257#NC_019460.2#86761968:exon32:c.A5221G:p.I1741V
NC_019460.2	86861074	86861074	T	C	UTR3	gene5907	rna11257#NC_019460.2#86761968:c.*176T>C	.	.
NC_019460.2	86861324	86861324	G	A	UTR3	gene5907	rna11257#NC_019460.2#86761968:c.*426G>A	.	.
NC_019460.2	92277586	92277586	G	A	UTR3	gene5944	rna11311#NC_019460.2#92276936:c.*3510C>T;rna11310#NC_019460.2#92276936:c.*3510C>T	.	.
NC_019460.2	92277646	92277646	T	A	UTR3	gene5944	rna11311#NC_019460.2#92276936:c.*3450A>T;rna11310#NC_019460.2#92276936:c.*3450A>T	.	.
NC_019460.2	92278081	92278081	T	G	UTR3	gene5944	rna11311#NC_019460.2#92276936:c.*3015A>C;rna11310#NC_019460.2#92276936:c.*3015A>C	.	.
NC_019460.2	92278267	92278267	G	A	UTR3	gene5944	rna11311#NC_019460.2#92276936:c.*2829C>T;rna11310#NC_019460.2#92276936:c.*2829C>T	.	.
NC_019460.2	92280023	92280023	T	C	UTR3	gene5944	rna11311#NC_019460.2#92276936:c.*1073A>G;rna11310#NC_019460.2#92276936:c.*1073A>G	.	.
NC_019460.2	92280029	92280029	A	G	UTR3	gene5944	rna11311#NC_019460.2#92276936:c.*1067T>C;rna11310#NC_019460.2#92276936:c.*1067T>C	.	.
NC_019460.2	92280036	92280036	C	T	UTR3	gene5944	rna11311#NC_019460.2#92276936:c.*1060G>A;rna11310#NC_019460.2#92276936:c.*1060G>A	.	.
NC_019460.2	92795017	92795017	C	T	exonic	gene5951	.	synonymous SNV	gene5951:rna11319#NC_019460.2#92772390:exon10:c.C1047T:p.T349T
NC_019460.2	92797366	92797366	G	A	UTR3	gene5951	rna11319#NC_019460.2#92772390:c.*62G>A	.	.
NC_019460.2	92863452	92863452	T	C	intergenic	gene5954;gene5955	dist=3793;dist=3315	.	.
NC_019460.2	92863453	92863453	T	C	intergenic	gene5954;gene5955	dist=3794;dist=3314	.	.
NC_019460.2	92864276	92864276	T	C	intergenic	gene5954;gene5955	dist=4617;dist=2491	.	.
NC_019460.2	92864330	92864330	T	C	intergenic	gene5954;gene5955	dist=4671;dist=2437	.	.
NC_019460.2	92864360	92864360	T	C	intergenic	gene5954;gene5955	dist=4701;dist=2407	.	.
NC_019460.2	92867534	92867534	G	A	UTR3	gene5955	rna11323#NC_019460.2#92866766:c.*746C>T	.	.
NC_019460.2	94735842	94735842	C	T	intergenic	gene5969;gene5970	dist=1256;dist=6643	.	.
NC_019460.2	94744576	94744576	A	G	UTR3	gene5970	rna11352#NC_019460.2#94742484:c.*758T>C	.	.
NC_019460.2	95770202	95770202	T	C	UTR3	gene5993	rna11394#NC_019460.2#95766841:c.*226A>G	.	.
NC_019460.2	96087408	96087408	G	A	exonic	gene6001	.	synonymous SNV	gene6001:rna11416#NC_019460.2#96086795:exon12:c.C1293T:p.P431P,gene6001:rna11417#NC_019460.2#96086795:exon12:c.C1443T:p.P481P,gene6001:rna11418#NC_019460.2#96086795:exon13:c.C1404T:p.P468P,gene6001:rna11419#NC_019460.2#96086795:exon13:c.C1404T:p.P468P
NC_019460.2	96142780	96142780	C	T	exonic	gene6008	.	unknown	UNKNOWN
NC_019460.2	96649692	96649692	C	T	intronic	gene6025	.	.	.
NC_019460.2	96649720	96649720	G	A	intronic	gene6025	.	.	.
NC_019460.2	96649721	96649721	T	C	intronic	gene6025	.	.	.
NC_019460.2	96649788	96649788	T	C	intronic	gene6025	.	.	.
NC_019460.2	96649805	96649805	A	G	intronic	gene6025	.	.	.
NC_019460.2	96649809	96649809	A	T	intronic	gene6025	.	.	.
NC_019460.2	96649953	96649953	C	T	intronic	gene6025	.	.	.
NC_019460.2	96649999	96649999	C	T	intronic	gene6025	.	.	.
NC_019460.2	96650000	96650000	A	G	intronic	gene6025	.	.	.
NC_019460.2	96650061	96650061	G	A	intronic	gene6025	.	.	.
NC_019460.2	96650084	96650084	A	C	intronic	gene6025	.	.	.
NC_019460.2	96650085	96650085	G	A	intronic	gene6025	.	.	.
NC_019460.2	96650088	96650088	T	C	intronic	gene6025	.	.	.
NC_019460.2	96650089	96650089	A	G	intronic	gene6025	.	.	.
NC_019460.2	96650115	96650115	G	A	intronic	gene6025	.	.	.
NC_019460.2	97045478	97045478	T	C	exonic	gene6030	.	synonymous SNV	gene6030:rna11469#NC_019460.2#97018930:exon16:c.T2259C:p.G753G
NC_019460.2	97049137	97049137	G	A	UTR3	gene6030	rna11469#NC_019460.2#97018930:c.*1564G>A	.	.
NC_019460.2	99618832	99618832	A	T	intronic	gene6046	.	.	.
NC_019460.2	99618832	99618832	A	0	intronic	gene6046	.	.	.
NC_019460.2	99618836	99618836	G	T	intronic	gene6046	.	.	.
NC_019460.2	99618836	99618836	G	C	intronic	gene6046	.	.	.
NC_019460.2	99618840	99618840	A	T	intronic	gene6046	.	.	.
NC_019460.2	99618840	99618840	A	0	intronic	gene6046	.	.	.
NC_019460.2	99618842	99618842	A	G	intronic	gene6046	.	.	.
NC_019460.2	99618842	99618842	A	0	intronic	gene6046	.	.	.
NC_019460.2	99618847	99618847	A	C	intronic	gene6046	.	.	.
NC_019460.2	99618851	99618851	A	C	intronic	gene6046	.	.	.
NC_019460.2	99618859	99618859	A	C	intronic	gene6046	.	.	.
NC_019460.2	99618859	99618859	A	T	intronic	gene6046	.	.	.
NC_019460.2	99618869	99618869	A	C	exonic	gene6046	.	synonymous SNV	gene6046:rna11516#NC_019460.2#99613975:exon25:c.T2901G:p.S967S,gene6046:rna11521#NC_019460.2#99613975:exon25:c.T3087G:p.S1029S,gene6046:rna11518#NC_019460.2#99613975:exon26:c.T3186G:p.S1062S,gene6046:rna11522#NC_019460.2#99613975:exon26:c.T3096G:p.S1032S,gene6046:rna11523#NC_019460.2#99613975:exon26:c.T3189G:p.S1063S,gene6046:rna11505#NC_019460.2#99613975:exon27:c.T3393G:p.S1131S,gene6046:rna1150…
NC_019460.2	99618871	99618871	A	C	exonic	gene6046	.	nonsynonymous SNV	gene6046:rna11516#NC_019460.2#99613975:exon25:c.T2899G:p.S967A,gene6046:rna11521#NC_019460.2#99613975:exon25:c.T3085G:p.S1029A,gene6046:rna11518#NC_019460.2#99613975:exon26:c.T3184G:p.S1062A,gene6046:rna11522#NC_019460.2#99613975:exon26:c.T3094G:p.S1032A,gene6046:rna11523#NC_019460.2#99613975:exon26:c.T3187G:p.S1063A,gene6046:rna11505#NC_019460.2#99613975:exon27:c.T3391G:p.S1131A,gene6046:rna1150…
NC_019460.2	99618884	99618884	T	G	exonic	gene6046	.	nonsynonymous SNV	gene6046:rna11516#NC_019460.2#99613975:exon25:c.A2886C:p.R962S,gene6046:rna11521#NC_019460.2#99613975:exon25:c.A3072C:p.R1024S,gene6046:rna11518#NC_019460.2#99613975:exon26:c.A3171C:p.R1057S,gene6046:rna11522#NC_019460.2#99613975:exon26:c.A3081C:p.R1027S,gene6046:rna11523#NC_019460.2#99613975:exon26:c.A3174C:p.R1058S,gene6046:rna11505#NC_019460.2#99613975:exon27:c.A3378C:p.R1126S,gene6046:rna1150…
NC_019460.2	100053821	100053821	C	T	UTR3	gene6051	rna11536#NC_019460.2#100040523:c.*1C>T	.	.
NC_019460.2	100260298	100260298	T	C	ncRNA_intronic	gene6055	.	.	.
NC_019460.2	100260349	100260349	C	T	ncRNA_intronic	gene6055	.	.	.
NC_019460.2	100574856	100574856	A	G	intergenic	gene6056;gene6058	dist=187210;dist=69208	.	.
NC_019460.2	102391802	102391802	T	C	intergenic	gene6080;gene6082	dist=1950;dist=1794	.	.
NC_019460.2	102470246	102470246	C	T	exonic	gene6084	.	nonsynonymous SNV	gene6084:rna11609#NC_019460.2#102456937:exon20:c.G1975A:p.G659S,gene6084:rna11599#NC_019460.2#102456937:exon21:c.G2215A:p.G739S,gene6084:rna11602#NC_019460.2#102456937:exon21:c.G2275A:p.G759S,gene6084:rna11607#NC_019460.2#102456937:exon21:c.G2401A:p.G801S,gene6084:rna11608#NC_019460.2#102456937:exon21:c.G2290A:p.G764S,gene6084:rna11601#NC_019460.2#102456937:exon22:c.G2305A:p.G769S,gene6084:rna116…
NC_019460.2	103063109	103063109	G	0	intronic	gene6087	.	.	.
NC_019460.2	103063109	103063109	G	A	intronic	gene6087	.	.	.
NC_019460.2	103063131	103063131	T	A	intronic	gene6087	.	.	.
NC_019460.2	103063131	103063131	T	0	intronic	gene6087	.	.	.
NC_019460.2	103063133	103063133	T	G	intronic	gene6087	.	.	.
NC_019460.2	103063133	103063133	T	0	intronic	gene6087	.	.	.
NC_019460.2	104077440	104077440	C	T	exonic	gene6116	.	nonsynonymous SNV	gene6116:rna11671#NC_019460.2#104077086:exon7:c.G871A:p.V291I,gene6116:rna11672#NC_019460.2#104077086:exon7:c.G871A:p.V291I,gene6116:rna11670#NC_019460.2#104077086:exon8:c.G871A:p.V291I
NC_019460.2	104204311	104204311	C	T	UTR3	gene6118	rna11675#NC_019460.2#104204223:c.*1696G>A;rna11674#NC_019460.2#104204223:c.*1700G>A	.	.
NC_019460.2	104645357	104645357	G	A	downstream	gene6130	dist=282	.	.
NC_019460.2	104648213	104648213	A	G	intergenic	gene6130;gene6131	dist=3138;dist=2281	.	.
NC_019460.2	104648295	104648295	A	G	intergenic	gene6130;gene6131	dist=3220;dist=2199	.	.
NC_019460.2	104648300	104648300	A	G	intergenic	gene6130;gene6131	dist=3225;dist=2194	.	.
NC_019460.2	104649370	104649370	A	G	intergenic	gene6130;gene6131	dist=4295;dist=1124	.	.
NC_019460.2	104649375	104649375	A	G	intergenic	gene6130;gene6131	dist=4300;dist=1119	.	.
NC_019460.2	104649422	104649422	A	G	intergenic	gene6130;gene6131	dist=4347;dist=1072	.	.
NC_019460.2	104649443	104649443	A	G	intergenic	gene6130;gene6131	dist=4368;dist=1051	.	.
NC_019460.2	104649467	104649467	A	G	intergenic	gene6130;gene6131	dist=4392;dist=1027	.	.
NC_019460.2	104649470	104649470	A	G	intergenic	gene6130;gene6131	dist=4395;dist=1024	.	.
NC_019460.2	104650060	104650060	A	G	downstream	gene6131	dist=434	.	.
NC_019460.2	104650065	104650065	A	G	downstream	gene6131	dist=429	.	.
NC_019460.2	104650068	104650068	A	G	downstream	gene6131	dist=426	.	.
NC_019460.2	104650070	104650070	A	G	downstream	gene6131	dist=424	.	.
NC_019460.2	104650098	104650098	A	G	downstream	gene6131	dist=396	.	.
NC_019460.2	104651361	104651361	A	G	intronic	gene6131	.	.	.
NC_019460.2	105987480	105987480	G	A	UTR3	gene6139	rna11718#NC_019460.2#105938305:c.*2237G>A	.	.
NC_019460.2	106073995	106073995	G	T	UTR3	gene6141	rna11722#NC_019460.2#106069971:c.*12C>A;rna11721#NC_019460.2#106069971:c.*12C>A;rna11723#NC_019460.2#106073135:c.*12C>A;rna11724#NC_019460.2#106073155:c.*12C>A	.	.
NC_019460.2	111733953	111733953	G	A	UTR3	gene6177	rna11763#NC_019460.2#111733451:c.*4080C>T	.	.
NC_019460.2	111734322	111734322	G	T	UTR3	gene6177	rna11763#NC_019460.2#111733451:c.*3711C>A	.	.
NC_019460.2	111739028	111739028	G	C	exonic	gene6177	.	nonsynonymous SNV	gene6177:rna11763#NC_019460.2#111733451:exon5:c.C567G:p.H189Q
NC_019460.2	111752389	111752389	T	C	UTR3	gene6178	rna11767#NC_019460.2#111751998:c.*2763A>G;rna11766#NC_019460.2#111751998:c.*2763A>G;rna11765#NC_019460.2#111751998:c.*2763A>G;rna11764#NC_019460.2#111751998:c.*2763A>G	.	.
NC_019460.2	111752395	111752395	C	A	UTR3	gene6178	rna11767#NC_019460.2#111751998:c.*2757G>T;rna11766#NC_019460.2#111751998:c.*2757G>T;rna11765#NC_019460.2#111751998:c.*2757G>T;rna11764#NC_019460.2#111751998:c.*2757G>T	.	.
NC_019460.2	111753828	111753828	G	T	UTR3	gene6178	rna11767#NC_019460.2#111751998:c.*1324C>A;rna11766#NC_019460.2#111751998:c.*1324C>A;rna11765#NC_019460.2#111751998:c.*1324C>A;rna11764#NC_019460.2#111751998:c.*1324C>A	.	.
NC_019460.2	111761214	111761214	C	A	exonic	gene6178	.	synonymous SNV	gene6178:rna11766#NC_019460.2#111751998:exon6:c.G438T:p.P146P,gene6178:rna11764#NC_019460.2#111751998:exon7:c.G438T:p.P146P,gene6178:rna11767#NC_019460.2#111751998:exon8:c.G627T:p.P209P,gene6178:rna11765#NC_019460.2#111751998:exon9:c.G627T:p.P209P,gene6178:rna11768#NC_019460.2#111757070:exon9:c.G627T:p.P209P
NC_019460.2	111761220	111761220	G	A	exonic	gene6178	.	synonymous SNV	gene6178:rna11766#NC_019460.2#111751998:exon6:c.C432T:p.G144G,gene6178:rna11764#NC_019460.2#111751998:exon7:c.C432T:p.G144G,gene6178:rna11767#NC_019460.2#111751998:exon8:c.C621T:p.G207G,gene6178:rna11765#NC_019460.2#111751998:exon9:c.C621T:p.G207G,gene6178:rna11768#NC_019460.2#111757070:exon9:c.C621T:p.G207G
NC_019460.2	111994644	111994644	T	C	UTR3	gene6182	rna11780#NC_019460.2#111994125:c.*3525A>G;rna11779#NC_019460.2#111994125:c.*3525A>G;rna11778#NC_019460.2#111994125:c.*3525A>G;rna11777#NC_019460.2#111994125:c.*3525A>G;rna11776#NC_019460.2#111994125:c.*3525A>G;rna11775#NC_019460.2#111994125:c.*3525A>G;rna11774#NC_019460.2#111994125:c.*3525A>G;rna11773#NC_019460.2#111994125:c.*3525A>G	.	.
NC_019460.2	111995225	111995225	A	G	UTR3	gene6182	rna11780#NC_019460.2#111994125:c.*2944T>C;rna11779#NC_019460.2#111994125:c.*2944T>C;rna11778#NC_019460.2#111994125:c.*2944T>C;rna11777#NC_019460.2#111994125:c.*2944T>C;rna11776#NC_019460.2#111994125:c.*2944T>C;rna11775#NC_019460.2#111994125:c.*2944T>C;rna11774#NC_019460.2#111994125:c.*2944T>C;rna11773#NC_019460.2#111994125:c.*2944T>C	.	.
NC_019460.2	111995241	111995241	C	T	UTR3	gene6182	rna11780#NC_019460.2#111994125:c.*2928G>A;rna11779#NC_019460.2#111994125:c.*2928G>A;rna11778#NC_019460.2#111994125:c.*2928G>A;rna11777#NC_019460.2#111994125:c.*2928G>A;rna11776#NC_019460.2#111994125:c.*2928G>A;rna11775#NC_019460.2#111994125:c.*2928G>A;rna11774#NC_019460.2#111994125:c.*2928G>A;rna11773#NC_019460.2#111994125:c.*2928G>A	.	.
NC_019460.2	111995323	111995323	C	T	UTR3	gene6182	rna11780#NC_019460.2#111994125:c.*2846G>A;rna11779#NC_019460.2#111994125:c.*2846G>A;rna11778#NC_019460.2#111994125:c.*2846G>A;rna11777#NC_019460.2#111994125:c.*2846G>A;rna11776#NC_019460.2#111994125:c.*2846G>A;rna11775#NC_019460.2#111994125:c.*2846G>A;rna11774#NC_019460.2#111994125:c.*2846G>A;rna11773#NC_019460.2#111994125:c.*2846G>A	.	.
NC_019460.2	111997496	111997496	A	G	UTR3	gene6182	rna11780#NC_019460.2#111994125:c.*673T>C;rna11779#NC_019460.2#111994125:c.*673T>C;rna11778#NC_019460.2#111994125:c.*673T>C;rna11777#NC_019460.2#111994125:c.*673T>C;rna11776#NC_019460.2#111994125:c.*673T>C;rna11775#NC_019460.2#111994125:c.*673T>C;rna11774#NC_019460.2#111994125:c.*673T>C;rna11773#NC_019460.2#111994125:c.*673T>C	.	.
NC_019460.2	112020438	112020438	C	T	intronic	gene6182	.	.	.
NC_019460.2	112020518	112020518	C	T	intronic	gene6182	.	.	.
NC_019460.2	112020761	112020761	G	A	intronic	gene6182	.	.	.
NC_019460.2	112021201	112021201	A	G	intronic	gene6182	.	.	.
NC_019460.2	112026654	112026654	G	A	exonic	gene6182	.	synonymous SNV	gene6182:rna11780#NC_019460.2#111994125:exon8:c.C1041T:p.V347V,gene6182:rna11775#NC_019460.2#111994125:exon9:c.C987T:p.V329V,gene6182:rna11776#NC_019460.2#111994125:exon9:c.C987T:p.V329V,gene6182:rna11777#NC_019460.2#111994125:exon10:c.C1104T:p.V368V,gene6182:rna11778#NC_019460.2#111994125:exon10:c.C987T:p.V329V,gene6182:rna11779#NC_019460.2#111994125:exon10:c.C987T:p.V329V,gene6182:rna11773#NC_0…
NC_019460.2	115322963	115322963	A	T	UTR3	gene6194	rna11808#NC_019460.2#115319232:c.*3842T>A	.	.
NC_019460.2	115324030	115324030	T	C	UTR3	gene6194	rna11808#NC_019460.2#115319232:c.*2775A>G	.	.
NC_019460.2	115360524	115360524	T	C	exonic	gene6194	.	unknown	UNKNOWN
NC_019460.2	116270277	116270277	G	T	exonic	gene6198	.	synonymous SNV	gene6198:rna11821#NC_019460.2#116180364:exon25:c.G4062T:p.T1354T,gene6198:rna11820#NC_019460.2#116133860:exon34:c.G5403T:p.T1801T,gene6198:rna11819#NC_019460.2#116115734:exon40:c.G6798T:p.T2266T,gene6198:rna11817#NC_019460.2#116114948:exon42:c.G6849T:p.T2283T,gene6198:rna11818#NC_019460.2#116115733:exon42:c.G7365T:p.T2455T,gene6198:rna11816#NC_019460.2#116114948:exon43:c.G7302T:p.T2434T
NC_019460.2	116419133	116419133	C	T	ncRNA_intronic	gene6200	.	.	.
NC_019460.2	116419507	116419507	A	G	ncRNA_intronic	gene6200	.	.	.
NC_019460.2	124552304	124552304	G	C	exonic	gene6236	.	synonymous SNV	gene6236:rna11917#NC_019460.2#124463930:exon2:c.C66G:p.L22L,gene6236:rna11918#NC_019460.2#124487490:exon2:c.C66G:p.L22L,gene6236:rna11919#NC_019460.2#124487490:exon2:c.C66G:p.L22L,gene6236:rna11920#NC_019460.2#124487490:exon2:c.C66G:p.L22L,gene6236:rna11921#NC_019460.2#124487490:exon2:c.C66G:p.L22L,gene6236:rna11922#NC_019460.2#124511885:exon2:c.C66G:p.L22L
NC_019460.2	127222799	127222799	A	G	UTR3	gene6254	rna11945#NC_019460.2#127222748:c.*660T>C;rna11944#NC_019460.2#127222748:c.*660T>C	.	.
NC_019460.2	127222808	127222808	G	A	UTR3	gene6254	rna11945#NC_019460.2#127222748:c.*651C>T;rna11944#NC_019460.2#127222748:c.*651C>T	.	.
NC_019460.2	127222870	127222870	T	A	UTR3	gene6254	rna11945#NC_019460.2#127222748:c.*589A>T;rna11944#NC_019460.2#127222748:c.*589A>T	.	.
NC_019460.2	127272952	127272952	G	A	exonic	gene6255	.	synonymous SNV	gene6255:rna11946#NC_019460.2#127265718:exon6:c.C690T:p.D230D,gene6255:rna11947#NC_019460.2#127266162:exon6:c.C690T:p.D230D
NC_019460.2	128841731	128841731	T	A	UTR3	gene6262	rna11962#NC_019460.2#128841460:c.*3049A>T;rna11961#NC_019460.2#128841460:c.*3049A>T;rna11960#NC_019460.2#128841460:c.*3049A>T;rna11959#NC_019460.2#128841460:c.*3049A>T;rna11958#NC_019460.2#128841460:c.*2154A>T;rna11957#NC_019460.2#128841460:c.*3049A>T;rna11956#NC_019460.2#128841460:c.*3049A>T	.	.
NC_019460.2	128841964	128841964	A	C	UTR3	gene6262	rna11962#NC_019460.2#128841460:c.*2816T>G;rna11961#NC_019460.2#128841460:c.*2816T>G;rna11960#NC_019460.2#128841460:c.*2816T>G;rna11959#NC_019460.2#128841460:c.*2816T>G;rna11958#NC_019460.2#128841460:c.*1921T>G;rna11957#NC_019460.2#128841460:c.*2816T>G;rna11956#NC_019460.2#128841460:c.*2816T>G	.	.
NC_019460.2	129405705	129405705	A	G	UTR3	gene6267	rna11969#NC_019460.2#129389329:c.*2261A>G	.	.
NC_019460.2	129410669	129410669	A	G	intergenic	gene6267;gene6268	dist=4671;dist=1506	.	.
NC_019460.2	132887431	132887431	G	A	exonic	gene6339	.	nonsynonymous SNV	gene6339:rna12122#NC_019460.2#132886880:exon6:c.C898T:p.P300S
NC_019460.2	132893711	132893711	G	A	exonic	gene6339	.	synonymous SNV	gene6339:rna12122#NC_019460.2#132886880:exon1:c.C189T:p.G63G
NC_019460.2	133020023	133020023	G	A	UTR3	gene6347	rna12133#NC_019460.2#132995776:c.*14G>A	.	.
NC_019460.2	133094418	133094418	A	G	intergenic	gene6351;gene6352	dist=6372;dist=1600	.	.
NC_019460.2	134609129	134609129	C	T	exonic	gene6402	.	synonymous SNV	gene6402:rna12204#NC_019460.2#134576913:exon7:c.C1017T:p.S339S,gene6402:rna12205#NC_019460.2#134576913:exon7:c.C1014T:p.S338S,gene6402:rna12206#NC_019460.2#134576914:exon10:c.C1284T:p.S428S,gene6402:rna12207#NC_019460.2#134576915:exon10:c.C1287T:p.S429S
NC_019460.2	134609158	134609158	C	A	exonic	gene6402	.	nonsynonymous SNV	gene6402:rna12204#NC_019460.2#134576913:exon7:c.C1046A:p.A349D,gene6402:rna12205#NC_019460.2#134576913:exon7:c.C1043A:p.A348D,gene6402:rna12206#NC_019460.2#134576914:exon10:c.C1313A:p.A438D,gene6402:rna12207#NC_019460.2#134576915:exon10:c.C1316A:p.A439D
NC_019460.2	134609173	134609173	G	A	exonic	gene6402	.	nonsynonymous SNV	gene6402:rna12204#NC_019460.2#134576913:exon7:c.G1061A:p.R354H,gene6402:rna12205#NC_019460.2#134576913:exon7:c.G1058A:p.R353H,gene6402:rna12206#NC_019460.2#134576914:exon10:c.G1328A:p.R443H,gene6402:rna12207#NC_019460.2#134576915:exon10:c.G1331A:p.R444H
NC_019460.2	134621009	134621009	C	A	intronic	gene6403	.	.	.
NC_019460.2	134621019	134621019	G	T	intronic	gene6403	.	.	.
NC_019460.2	134621037	134621037	A	T	intronic	gene6403	.	.	.
NC_019460.2	134693835	134693835	G	A	UTR3	gene6406	rna12219#NC_019460.2#134665803:c.*2614G>A;rna12218#NC_019460.2#134665803:c.*2614G>A;rna12217#NC_019460.2#134665803:c.*2614G>A;rna12216#NC_019460.2#134665803:c.*2614G>A;rna12215#NC_019460.2#134665803:c.*2614G>A;rna12214#NC_019460.2#134665803:c.*2614G>A;rna12213#NC_019460.2#134665803:c.*2614G>A;rna12220#NC_019460.2#134668363:c.*2614G>A;rna12221#NC_019460.2#134673621:c.*2614G>A;rna12222#NC_019460.2#…	.	.
NC_019460.2	134752564	134752564	G	A	UTR3	gene6408	rna12224#NC_019460.2#134703278:c.*1054G>A;rna12223#NC_019460.2#134703278:c.*1054G>A;rna12225#NC_019460.2#134703279:c.*1054G>A	.	.
NC_019460.2	135245407	135245407	C	T	UTR3	gene6421	rna12262#NC_019460.2#135243658:c.*2077G>A	.	.
NC_019460.2	135510436	135510436	A	G	exonic	gene6425	.	synonymous SNV	gene6425:rna12266#NC_019460.2#135493972:exon10:c.T1104C:p.A368A,gene6425:rna12267#NC_019460.2#135493972:exon10:c.T1110C:p.A370A,gene6425:rna12268#NC_019460.2#135493972:exon10:c.T1107C:p.A369A,gene6425:rna12270#NC_019460.2#135506039:exon10:c.T1110C:p.A370A,gene6425:rna12269#NC_019460.2#135493972:exon11:c.T921C:p.A307A
NC_019460.2	135854668	135854668	G	T	exonic	gene6430	.	nonsynonymous SNV	gene6430:rna12284#NC_019460.2#135854040:exon8:c.C1281A:p.F427L
NC_019460.2	135859027	135859027	A	G	exonic	gene6430	.	nonsynonymous SNV	gene6430:rna12284#NC_019460.2#135854040:exon2:c.T361C:p.S121P
NC_019460.2	135859046	135859046	G	C	intronic	gene6430;gene6431	.	.	.
NC_019460.2	136152201	136152201	T	C	exonic	gene6441	.	nonsynonymous SNV	gene6441:rna12301#NC_019460.2#136139698:exon8:c.T1996C:p.S666P
NC_019460.2	136535265	136535265	C	G	intergenic	gene6449;gene6450	dist=9914;dist=2508	.	.
NC_019460.2	136537435	136537435	T	C	downstream	gene6450	dist=338	.	.
NC_019460.2	136538817	136538817	T	C	UTR3	gene6450	rna12319#NC_019460.2#136537772:c.*1157A>G	.	.
NC_019460.2	136538910	136538910	T	C	UTR3	gene6450	rna12319#NC_019460.2#136537772:c.*1064A>G	.	.
NC_019460.2	136540196	136540196	A	G	intronic	gene6450	.	.	.
NC_019460.2	136540219	136540219	G	C	intronic	gene6450	.	.	.
NC_019460.2	136540228	136540228	C	G	intronic	gene6450	.	.	.
NC_019460.2	136710905	136710905	T	C	UTR3	gene6457	rna12328#NC_019460.2#136707287:c.*136T>C	.	.
NC_019460.2	136748315	136748315	A	G	exonic	gene6458	.	synonymous SNV	gene6458:rna12329#NC_019460.2#136747896:exon2:c.A165G:p.E55E
NC_019460.2	136748318	136748318	G	A	exonic	gene6458	.	synonymous SNV	gene6458:rna12329#NC_019460.2#136747896:exon2:c.G168A:p.Q56Q
NC_019460.2	136748325	136748325	A	T	exonic	gene6458	.	nonsynonymous SNV	gene6458:rna12329#NC_019460.2#136747896:exon2:c.A175T:p.T59S
NC_019460.2	136748342	136748342	T	C	exonic	gene6458	.	synonymous SNV	gene6458:rna12329#NC_019460.2#136747896:exon2:c.T192C:p.A64A
NC_019460.2	136748348	136748348	C	T	exonic	gene6458	.	synonymous SNV	gene6458:rna12329#NC_019460.2#136747896:exon2:c.C198T:p.N66N
NC_019460.2	136749410	136749410	G	C	exonic	gene6458	.	nonsynonymous SNV	gene6458:rna12329#NC_019460.2#136747896:exon3:c.G914C:p.S305T
NC_019460.2	137044895	137044895	T	A	intronic	gene6475	.	.	.
NC_019460.2	137136238	137136238	T	C	UTR3	gene6476	rna12356#NC_019460.2#137095841:c.*4396T>C;rna12357#NC_019460.2#137104373:c.*4396T>C	.	.
NC_019460.2	137158684	137158684	C	T	UTR3	gene6477	rna12359#NC_019460.2#137140553:c.*137C>T;rna12358#NC_019460.2#137140553:c.*137C>T	.	.
NC_019460.2	138066193	138066193	A	G	downstream	gene6510;gene6512	dist=147	.	.
NC_019460.2	138067363	138067363	G	C	exonic	gene6512	.	nonsynonymous SNV	gene6512:rna12390#NC_019460.2#138066339:exon23:c.C2206G:p.P736A
NC_019460.2	138160670	138160670	G	A	UTR3	gene6513	rna12393#NC_019460.2#138109951:c.*1100G>A;rna12392#NC_019460.2#138109951:c.*1100G>A;rna12391#NC_019460.2#138109951:c.*1100G>A	.	.
NC_019460.2	138238265	138238265	G	A	UTR3	gene6515	rna12395#NC_019460.2#138238135:c.*526C>T	.	.
NC_019460.2	138238292	138238292	T	A	UTR3	gene6515	rna12395#NC_019460.2#138238135:c.*499A>T	.	.
NC_019460.2	138238710	138238710	G	T	UTR3	gene6515	rna12395#NC_019460.2#138238135:c.*81C>A	.	.
NC_019460.2	139761590	139761590	G	A	UTR3	gene6530	rna12438#NC_019460.2#139747621:c.*2512G>A;rna12439#NC_019460.2#139749080:c.*2512G>A	.	.
NC_019460.2	139761593	139761593	A	C	UTR3	gene6530	rna12438#NC_019460.2#139747621:c.*2515A>C;rna12439#NC_019460.2#139749080:c.*2515A>C	.	.
NC_019460.2	140755923	140755923	A	G	UTR3	gene6534	rna12446#NC_019460.2#140753873:c.*858T>C	.	.
NC_019460.2	140764857	140764857	T	G	exonic	gene6534	.	nonsynonymous SNV	gene6534:rna12446#NC_019460.2#140753873:exon18:c.A2465C:p.Q822P,gene6534:rna12447#NC_019460.2#140756780:exon19:c.A2264C:p.Q755P
NC_019460.2	142587197	142587197	A	C	exonic	gene6544	.	nonsynonymous SNV	gene6544:rna12470#NC_019460.2#142583378:exon2:c.A371C:p.D124A,gene6544:rna12472#NC_019460.2#142583608:exon2:c.A371C:p.D124A,gene6544:rna12471#NC_019460.2#142583608:exon3:c.A371C:p.D124A
NC_019460.2	142598095	142598095	T	C	exonic	gene6544	.	synonymous SNV	gene6544:rna12470#NC_019460.2#142583378:exon7:c.T1653C:p.Y551Y,gene6544:rna12472#NC_019460.2#142583608:exon7:c.T1653C:p.Y551Y,gene6544:rna12471#NC_019460.2#142583608:exon8:c.T1653C:p.Y551Y
NC_019460.2	142604603	142604603	G	T	UTR3	gene6544	rna12470#NC_019460.2#142583378:c.*631G>T;rna12472#NC_019460.2#142583608:c.*631G>T;rna12471#NC_019460.2#142583608:c.*631G>T	.	.
NC_019460.2	142604607	142604607	A	G	UTR3	gene6544	rna12470#NC_019460.2#142583378:c.*635A>G;rna12472#NC_019460.2#142583608:c.*635A>G;rna12471#NC_019460.2#142583608:c.*635A>G	.	.
NC_019460.2	142604612	142604612	A	G	UTR3	gene6544	rna12470#NC_019460.2#142583378:c.*640A>G;rna12472#NC_019460.2#142583608:c.*640A>G;rna12471#NC_019460.2#142583608:c.*640A>G	.	.
NC_019460.2	144481071	144481071	A	G	intergenic	gene6552;gene6555	dist=3465;dist=616763	.	.
NC_019460.2	144481939	144481939	T	C	intergenic	gene6552;gene6555	dist=4333;dist=615895	.	.
NC_019460.2	146369096	146369096	T	C	downstream	gene6561	dist=819	.	.
NC_019460.2	146370174	146370174	T	C	UTR3	gene6561	rna12533#NC_019460.2#146369914:c.*496A>G	.	.
NC_019460.2	148802969	148802969	C	T	exonic	gene6572	.	nonsynonymous SNV	gene6572:rna12576#NC_019460.2#148785880:exon5:c.C902T:p.T301M,gene6572:rna12575#NC_019460.2#148751884:exon7:c.C1550T:p.T517M
NC_019460.2	148870108	148870108	G	A	exonic	gene6572	.	synonymous SNV	gene6572:rna12576#NC_019460.2#148785880:exon31:c.G5868A:p.Q1956Q,gene6572:rna12575#NC_019460.2#148751884:exon33:c.G6516A:p.Q2172Q
NC_019460.2	148876068	148876068	A	C	UTR3	gene6572	rna12575#NC_019460.2#148751884:c.*3703A>C;rna12576#NC_019460.2#148785880:c.*3703A>C	.	.
NC_019460.2	149532512	149532512	G	C	exonic	gene6580	.	synonymous SNV	gene6580:rna12598#NC_019460.2#149496071:exon2:c.C171G:p.A57A,gene6580:rna12599#NC_019460.2#149496071:exon2:c.C171G:p.A57A,gene6580:rna12600#NC_019460.2#149496071:exon2:c.C171G:p.A57A,gene6580:rna12601#NC_019460.2#149496071:exon2:c.C171G:p.A57A,gene6580:rna12603#NC_019460.2#149500684:exon2:c.C171G:p.A57A,gene6580:rna12604#NC_019460.2#149501170:exon2:c.C171G:p.A57A
NC_019460.2	149532554	149532554	C	T	exonic	gene6580	.	synonymous SNV	gene6580:rna12598#NC_019460.2#149496071:exon2:c.G129A:p.P43P,gene6580:rna12599#NC_019460.2#149496071:exon2:c.G129A:p.P43P,gene6580:rna12600#NC_019460.2#149496071:exon2:c.G129A:p.P43P,gene6580:rna12601#NC_019460.2#149496071:exon2:c.G129A:p.P43P,gene6580:rna12603#NC_019460.2#149500684:exon2:c.G129A:p.P43P,gene6580:rna12604#NC_019460.2#149501170:exon2:c.G129A:p.P43P
NC_019460.2	149743415	149743415	A	T	UTR3	gene6585	rna12621#NC_019460.2#149743115:c.*4499T>A;rna12620#NC_019460.2#149743115:c.*4499T>A;rna12619#NC_019460.2#149743115:c.*4499T>A;rna12618#NC_019460.2#149743115:c.*4499T>A;rna12617#NC_019460.2#149743115:c.*4499T>A	.	.
NC_019460.2	150694413	150694413	G	A	exonic	gene6603	.	synonymous SNV	gene6603:rna12645#NC_019460.2#150692569:exon1:c.G222A:p.E74E
NC_019460.2	150763488	150763488	T	C	intronic	gene6605	.	.	.
NC_019460.2	150764235	150764235	C	G	intronic	gene6605	.	.	.
NC_019460.2	150870688	150870688	C	G	intergenic	gene6606;gene6607	dist=30239;dist=1330	.	.
NC_019460.2	151822981	151822981	C	T	intergenic	gene6612;gene6614	dist=482935;dist=1412	.	.
NC_019460.2	151824045	151824045	G	A	downstream	gene6614	dist=348	.	.
NC_019460.2	152172676	152172676	T	C	UTR3	gene6615	rna12665#NC_019460.2#152170507:c.*2398A>G	.	.
NC_019460.2	152174062	152174062	G	A	UTR3	gene6615	rna12665#NC_019460.2#152170507:c.*1012C>T	.	.
NC_019460.2	153174985	153174985	C	T	downstream	gene6621	dist=224	.	.
NC_019460.2	153175258	153175258	G	A	downstream	gene6621	dist=497	.	.
NC_019460.2	153180903	153180903	G	T	UTR3	gene6623	rna12676#NC_019460.2#153180245:c.*275C>A;rna12675#NC_019460.2#153180245:c.*275C>A;rna12674#NC_019460.2#153180245:c.*275C>A	.	.
NC_019460.2	153181047	153181047	C	T	UTR3	gene6623	rna12676#NC_019460.2#153180245:c.*131G>A;rna12675#NC_019460.2#153180245:c.*131G>A;rna12674#NC_019460.2#153180245:c.*131G>A	.	.
NC_019460.2	153205753	153205753	A	G	exonic	gene6623	.	synonymous SNV	gene6623:rna12674#NC_019460.2#153180245:exon6:c.T1536C:p.F512F,gene6623:rna12675#NC_019460.2#153180245:exon6:c.T1878C:p.F626F,gene6623:rna12676#NC_019460.2#153180245:exon6:c.T1878C:p.F626F
NC_019460.2	153263821	153263821	C	T	intergenic	gene6623;gene6624	dist=17937;dist=1802	.	.
NC_019460.2	154812467	154812467	G	T	downstream	gene6641	dist=859	.	.
NC_019460.2	154813373	154813373	C	G	UTR3	gene6641	rna12695#NC_019460.2#154813325:c.*678G>C	.	.
NC_019460.2	154977706	154977706	C	T	UTR3	gene6642	rna12697#NC_019460.2#154976746:c.*542G>A	.	.
NC_019460.2	154977717	154977717	T	C	UTR3	gene6642	rna12697#NC_019460.2#154976746:c.*531A>G	.	.
NC_019460.2	156676183	156676183	A	T	UTR3	gene6658	rna12725#NC_019460.2#156674511:c.*995T>A;rna12724#NC_019460.2#156674511:c.*995T>A;rna12723#NC_019460.2#156674511:c.*995T>A;rna12722#NC_019460.2#156674511:c.*1200T>A;rna12721#NC_019460.2#156674511:c.*995T>A;rna12720#NC_019460.2#156674511:c.*995T>A;rna12719#NC_019460.2#156674511:c.*995T>A;rna12718#NC_019460.2#156674511:c.*995T>A;rna12717#NC_019460.2#156674511:c.*995T>A	.	.
NC_019460.2	159332630	159332630	G	C	downstream	gene6665	dist=896	.	.
NC_019460.2	159335313	159335313	C	T	UTR3	gene6665	rna12738#NC_019460.2#159333525:c.*7021G>A;rna12737#NC_019460.2#159333525:c.*7021G>A;rna12736#NC_019460.2#159333525:c.*7021G>A;rna12735#NC_019460.2#159333525:c.*7021G>A	.	.
NC_019460.2	159337153	159337153	T	C	UTR3	gene6665	rna12738#NC_019460.2#159333525:c.*5181A>G;rna12737#NC_019460.2#159333525:c.*5181A>G;rna12736#NC_019460.2#159333525:c.*5181A>G;rna12735#NC_019460.2#159333525:c.*5181A>G	.	.
NC_019460.2	159342179	159342179	A	G	UTR3	gene6665	rna12738#NC_019460.2#159333525:c.*155T>C;rna12737#NC_019460.2#159333525:c.*155T>C;rna12736#NC_019460.2#159333525:c.*155T>C;rna12735#NC_019460.2#159333525:c.*155T>C	.	.
NC_019460.2	160008266	160008266	A	G	downstream	gene6667	dist=62	.	.
NC_019460.2	160008373	160008373	G	T	downstream	gene6667	dist=169	.	.
NC_019460.2	160267949	160267949	C	0	intronic	gene6668	.	.	.
NC_019460.2	160267949	160267949	C	G	intronic	gene6668	.	.	.
[truncated: 6,078 more rows]

## Sheet: spleen_RDD
Chr	Start	End	Ref	Alt	Func.refGene	Gene.refGene	GeneDetail.refGene	ExonicFunc.refGene	AAChange.refGene
NC_019458.2	1808	1808	C	G	intergenic	NONE;gene0	dist=NONE;dist=47429	.	.
NC_019458.2	1809	1809	A	G	intergenic	NONE;gene0	dist=NONE;dist=47428	.	.
NC_019458.2	155087	155087	T	C	intronic	gene4	.	.	.
NC_019458.2	155171	155171	T	C	intronic	gene4	.	.	.
NC_019458.2	155172	155172	T	C	intronic	gene4	.	.	.
NC_019458.2	164372	164372	T	C	UTR3	gene5	rna5#NC_019458.2#164261:c.*151A>G	.	.
NC_019458.2	296028	296028	A	C	intronic	gene11	.	.	.
NC_019458.2	296096	296096	T	A	intronic	gene11	.	.	.
NC_019458.2	322271	322271	C	T	intronic	gene12	.	.	.
NC_019458.2	2729998	2729998	C	A	UTR3	gene50	rna49#NC_019458.2#2729693:c.*1805G>T	.	.
NC_019458.2	2863775	2863775	C	T	intergenic	gene52;gene54	dist=8125;dist=9774	.	.
NC_019458.2	2872406	2872406	A	C	intergenic	gene52;gene54	dist=16756;dist=1143	.	.
NC_019458.2	2872418	2872418	T	C	intergenic	gene52;gene54	dist=16768;dist=1131	.	.
NC_019458.2	3188905	3188905	T	A	UTR3	gene67	rna108#NC_019458.2#3188720:c.*1060A>T;rna107#NC_019458.2#3188720:c.*1060A>T;rna106#NC_019458.2#3188720:c.*1060A>T;rna105#NC_019458.2#3188720:c.*1060A>T;rna104#NC_019458.2#3188720:c.*1060A>T;rna103#NC_019458.2#3188720:c.*1060A>T;rna102#NC_019458.2#3188720:c.*1060A>T;rna101#NC_019458.2#3188720:c.*1060A>T;rna100#NC_019458.2#3188720:c.*1060A>T;rna99#NC_019458.2#3188720:c.*1060A>T;rna98#NC_019458.2#31…	.	.
NC_019458.2	3193993	3193993	C	T	exonic	gene67	.	synonymous SNV	gene67:rna102#NC_019458.2#3188720:exon7:c.G627A:p.T209T,gene67:rna71#NC_019458.2#3175970:exon7:c.G627A:p.T209T,gene67:rna100#NC_019458.2#3188720:exon9:c.G813A:p.T271T,gene67:rna107#NC_019458.2#3188720:exon10:c.G762A:p.T254T,gene67:rna108#NC_019458.2#3188720:exon10:c.G762A:p.T254T,gene67:rna74#NC_019458.2#3188720:exon10:c.G762A:p.T254T,gene67:rna96#NC_019458.2#3188720:exon10:c.G885A:p.T295T,gene67…
NC_019458.2	3194002	3194002	G	A	exonic	gene67	.	synonymous SNV	gene67:rna102#NC_019458.2#3188720:exon7:c.C618T:p.N206N,gene67:rna71#NC_019458.2#3175970:exon7:c.C618T:p.N206N,gene67:rna100#NC_019458.2#3188720:exon9:c.C804T:p.N268N,gene67:rna107#NC_019458.2#3188720:exon10:c.C753T:p.N251N,gene67:rna108#NC_019458.2#3188720:exon10:c.C753T:p.N251N,gene67:rna74#NC_019458.2#3188720:exon10:c.C753T:p.N251N,gene67:rna96#NC_019458.2#3188720:exon10:c.C876T:p.N292N,gene67…
NC_019458.2	3866827	3866827	G	A	UTR3	gene73	rna119#NC_019458.2#3866215:c.*448C>T;rna118#NC_019458.2#3866215:c.*448C>T	.	.
NC_019458.2	6362369	6362369	T	C	intergenic	gene91;gene92	dist=1105;dist=384486	.	.
NC_019458.2	6362412	6362412	G	A	intergenic	gene91;gene92	dist=1148;dist=384443	.	.
NC_019458.2	6362435	6362435	T	C	intergenic	gene91;gene92	dist=1171;dist=384420	.	.
NC_019458.2	6363568	6363568	T	G	intergenic	gene91;gene92	dist=2304;dist=383287	.	.
NC_019458.2	6957714	6957714	A	G	UTR3	gene95	rna147#NC_019458.2#6944036:c.*537A>G	.	.
NC_019458.2	6958762	6958762	C	G	downstream	gene95	dist=807	.	.
NC_019458.2	7356620	7356620	T	A	intronic	gene108	.	.	.
NC_019458.2	9869343	9869343	T	C	exonic	gene138	.	synonymous SNV	gene138:rna240#NC_019458.2#9861256:exon4:c.T507C:p.L169L,gene138:rna234#NC_019458.2#9846286:exon5:c.T153C:p.L51L,gene138:rna241#NC_019458.2#9861262:exon5:c.T507C:p.L169L,gene138:rna242#NC_019458.2#9861268:exon5:c.T507C:p.L169L,gene138:rna232#NC_019458.2#9846286:exon6:c.T768C:p.L256L,gene138:rna233#NC_019458.2#9846286:exon6:c.T621C:p.L207L,gene138:rna235#NC_019458.2#9846292:exon6:c.T621C:p.L207L,g…
NC_019458.2	9873069	9873069	G	A	exonic	gene138	.	synonymous SNV	gene138:rna240#NC_019458.2#9861256:exon7:c.G2523A:p.E841E,gene138:rna234#NC_019458.2#9846286:exon8:c.G2169A:p.E723E,gene138:rna241#NC_019458.2#9861262:exon8:c.G2523A:p.E841E,gene138:rna242#NC_019458.2#9861268:exon8:c.G2523A:p.E841E,gene138:rna232#NC_019458.2#9846286:exon9:c.G2784A:p.E928E,gene138:rna233#NC_019458.2#9846286:exon9:c.G2637A:p.E879E,gene138:rna235#NC_019458.2#9846292:exon9:c.G2637A:p…
NC_019458.2	9873941	9873941	T	C	UTR3	gene138	rna225#NC_019458.2#9846237:c.*326T>C;rna226#NC_019458.2#9846260:c.*326T>C;rna227#NC_019458.2#9846275:c.*326T>C;rna229#NC_019458.2#9846285:c.*326T>C;rna228#NC_019458.2#9846285:c.*326T>C;rna234#NC_019458.2#9846286:c.*326T>C;rna233#NC_019458.2#9846286:c.*326T>C;rna232#NC_019458.2#9846286:c.*326T>C;rna231#NC_019458.2#9846286:c.*326T>C;rna230#NC_019458.2#9846286:c.*326T>C;rna235#NC_019458.2#9846292:c.…	.	.
NC_019458.2	9898284	9898284	T	0	intergenic	gene139;gene141	dist=2914;dist=11334	.	.
NC_019458.2	9898284	9898284	T	G	intergenic	gene139;gene141	dist=2914;dist=11334	.	.
NC_019458.2	9898285	9898285	C	0	intergenic	gene139;gene141	dist=2915;dist=11333	.	.
NC_019458.2	9898285	9898285	C	A	intergenic	gene139;gene141	dist=2915;dist=11333	.	.
NC_019458.2	10601427	10601427	A	G	UTR3	gene154	rna266#NC_019458.2#10569394:c.*1232A>G;rna265#NC_019458.2#10569394:c.*1232A>G	.	.
NC_019458.2	10734568	10734568	C	T	UTR3	gene155	rna267#NC_019458.2#10610961:c.*11789C>T;rna268#NC_019458.2#10636864:c.*11789C>T;rna269#NC_019458.2#10668136:c.*11789C>T	.	.
NC_019458.2	10752581	10752581	C	G	intronic	gene158	.	.	.
NC_019458.2	10752584	10752584	C	T	intronic	gene158	.	.	.
NC_019458.2	10752978	10752978	C	T	exonic	gene158	.	synonymous SNV	gene158:rna271#NC_019458.2#10749904:exon6:c.C601T:p.L201L
NC_019458.2	10948006	10948006	T	C	downstream	gene167	dist=7	.	.
NC_019458.2	12177582	12177582	C	T	UTR3	gene180	rna303#NC_019458.2#12177215:c.*219G>A	.	.
NC_019458.2	12246023	12246023	G	A	intergenic	gene180;gene181	dist=52081;dist=1606	.	.
NC_019458.2	12246188	12246188	C	T	intergenic	gene180;gene181	dist=52246;dist=1441	.	.
NC_019458.2	12246550	12246550	T	C	intergenic	gene180;gene181	dist=52608;dist=1079	.	.
NC_019458.2	12246559	12246559	T	C	intergenic	gene180;gene181	dist=52617;dist=1070	.	.
NC_019458.2	12246575	12246575	T	C	intergenic	gene180;gene181	dist=52633;dist=1054	.	.
NC_019458.2	12247570	12247570	C	T	downstream	gene181	dist=59	.	.
NC_019458.2	12247603	12247603	T	C	downstream	gene181	dist=26	.	.
NC_019458.2	13480350	13480350	T	C	intergenic	gene202;gene203	dist=1714;dist=9927	.	.
NC_019458.2	13480404	13480404	A	G	intergenic	gene202;gene203	dist=1768;dist=9873	.	.
NC_019458.2	13492506	13492506	T	C	exonic	gene203	.	synonymous SNV	gene203:rna334#NC_019458.2#13490276:exon2:c.T93C:p.A31A
NC_019458.2	13761557	13761557	A	G	exonic	gene204	.	unknown	UNKNOWN
NC_019458.2	13770266	13770266	C	T	exonic	gene204	.	unknown	UNKNOWN
NC_019458.2	13776567	13776567	A	G	exonic	gene204	.	unknown	UNKNOWN
NC_019458.2	14631231	14631231	A	G	exonic	gene225	.	nonsynonymous SNV	gene225:rna377#NC_019458.2#14614688:exon4:c.A355G:p.I119V,gene225:rna376#NC_019458.2#14613741:exon5:c.A433G:p.I145V,gene225:rna378#NC_019458.2#14614691:exon5:c.A502G:p.I168V
NC_019458.2	14768067	14768067	T	A	intronic	gene229	.	.	.
NC_019458.2	14769396	14769396	G	A	UTR3	gene229	rna382#NC_019458.2#14720195:c.*1098G>A	.	.
NC_019458.2	14771740	14771740	G	C	intergenic	gene229;gene230	dist=2211;dist=14846	.	.
NC_019458.2	15819430	15819430	C	T	exonic	gene250	.	unknown	UNKNOWN
NC_019458.2	16788234	16788234	G	A	exonic	gene259	.	nonsynonymous SNV	gene259:rna462#NC_019458.2#16787454:exon3:c.G610A:p.V204M
NC_019458.2	16788255	16788255	G	A	exonic	gene259	.	nonsynonymous SNV	gene259:rna462#NC_019458.2#16787454:exon3:c.G631A:p.E211K
NC_019458.2	16790293	16790293	A	G	intergenic	gene259;gene260	dist=2030;dist=13447	.	.
NC_019458.2	16790437	16790437	G	A	intergenic	gene259;gene260	dist=2174;dist=13303	.	.
NC_019458.2	17008554	17008554	C	A	exonic	gene266	.	synonymous SNV	gene266:rna475#NC_019458.2#16995394:exon3:c.G732T:p.A244A
NC_019458.2	17047187	17047187	G	A	UTR3	gene269	rna484#NC_019458.2#17046976:c.*126C>T;rna483#NC_019458.2#17046976:c.*126C>T	.	.
NC_019458.2	17622684	17622684	T	G	exonic	gene289	.	nonsynonymous SNV	gene289:rna506#NC_019458.2#17619432:exon4:c.A378C:p.K126N
NC_019458.2	18141763	18141763	G	T	intronic	gene306	.	.	.
NC_019458.2	18318622	18318622	C	T	intronic	gene306	.	.	.
NC_019458.2	18318624	18318624	G	T	intronic	gene306	.	.	.
NC_019458.2	18386867	18386867	T	C	UTR3	gene311	rna556#NC_019458.2#18383541:c.*266T>C	.	.
NC_019458.2	18394146	18394146	C	A	intronic	gene312	.	.	.
NC_019458.2	18394156	18394156	C	G	intronic	gene312	.	.	.
NC_019458.2	18394159	18394159	C	G	intronic	gene312	.	.	.
NC_019458.2	18394183	18394183	C	T	intronic	gene312	.	.	.
NC_019458.2	19079143	19079143	C	A	intronic	gene322	.	.	.
NC_019458.2	19079149	19079149	T	G	intronic	gene322	.	.	.
NC_019458.2	19079157	19079157	C	G	intronic	gene322	.	.	.
NC_019458.2	19079159	19079159	T	A	intronic	gene322	.	.	.
NC_019458.2	19215671	19215671	A	C	exonic	gene331	.	nonsynonymous SNV	gene331:rna604#NC_019458.2#19214074:exon4:c.A373C:p.K125Q
NC_019458.2	19217219	19217219	A	G	downstream	gene331	dist=597	.	.
NC_019458.2	19236747	19236747	T	C	exonic	gene333	.	nonsynonymous SNV	gene333:rna606#NC_019458.2#19235083:exon6:c.T590C:p.M197T
NC_019458.2	20374493	20374493	C	T	UTR3	gene360	rna668#NC_019458.2#20373974:c.*3022G>A;rna667#NC_019458.2#20373974:c.*3022G>A;rna666#NC_019458.2#20373974:c.*3022G>A;rna665#NC_019458.2#20373974:c.*3022G>A;rna664#NC_019458.2#20373974:c.*3022G>A	.	.
NC_019458.2	20653239	20653239	C	A	intronic	gene367	.	.	.
NC_019458.2	20697110	20697110	A	G	intergenic	gene369;gene370	dist=4297;dist=4600	.	.
NC_019458.2	20697140	20697140	A	G	intergenic	gene369;gene370	dist=4327;dist=4570	.	.
NC_019458.2	20697141	20697141	A	G	intergenic	gene369;gene370	dist=4328;dist=4569	.	.
NC_019458.2	20697143	20697143	A	G	intergenic	gene369;gene370	dist=4330;dist=4567	.	.
NC_019458.2	25517004	25517004	G	A	UTR3	gene419	rna767#NC_019458.2#25515607:c.*884C>T;rna766#NC_019458.2#25515607:c.*884C>T;rna765#NC_019458.2#25515607:c.*884C>T;rna764#NC_019458.2#25515607:c.*884C>T	.	.
NC_019458.2	26176206	26176206	T	C	intergenic	gene428;gene429	dist=29448;dist=1483	.	.
NC_019458.2	26410947	26410947	C	T	exonic	gene435	.	synonymous SNV	gene435:rna794#NC_019458.2#26320092:exon7:c.C2481T:p.S827S,gene435:rna795#NC_019458.2#26320092:exon7:c.C2373T:p.S791S,gene435:rna793#NC_019458.2#26320092:exon8:c.C2550T:p.S850S,gene435:rna796#NC_019458.2#26320092:exon8:c.C2658T:p.S886S,gene435:rna797#NC_019458.2#26320346:exon8:c.C2658T:p.S886S
NC_019458.2	26481968	26481968	G	C	exonic	gene436	.	nonsynonymous SNV	gene436:rna801#NC_019458.2#26474553:exon11:c.C1141G:p.P381A,gene436:rna799#NC_019458.2#26474553:exon12:c.C1237G:p.P413A,gene436:rna798#NC_019458.2#26474553:exon13:c.C1141G:p.P381A,gene436:rna800#NC_019458.2#26474553:exon13:c.C1363G:p.P455A,gene436:rna802#NC_019458.2#26474553:exon13:c.C1363G:p.P455A
NC_019458.2	27239614	27239614	A	G	intergenic	gene451;gene454	dist=39028;dist=42365	.	.
NC_019458.2	27239621	27239621	A	G	intergenic	gene451;gene454	dist=39035;dist=42358	.	.
NC_019458.2	27239622	27239622	A	G	intergenic	gene451;gene454	dist=39036;dist=42357	.	.
NC_019458.2	27239672	27239672	A	T	intergenic	gene451;gene454	dist=39086;dist=42307	.	.
NC_019458.2	27239672	27239672	A	G	intergenic	gene451;gene454	dist=39086;dist=42307	.	.
NC_019458.2	27239686	27239686	A	G	intergenic	gene451;gene454	dist=39100;dist=42293	.	.
NC_019458.2	27239709	27239709	A	G	intergenic	gene451;gene454	dist=39123;dist=42270	.	.
NC_019458.2	27239722	27239722	A	G	intergenic	gene451;gene454	dist=39136;dist=42257	.	.
NC_019458.2	27239723	27239723	A	G	intergenic	gene451;gene454	dist=39137;dist=42256	.	.
NC_019458.2	27239771	27239771	A	G	intergenic	gene451;gene454	dist=39185;dist=42208	.	.
NC_019458.2	27239772	27239772	A	G	intergenic	gene451;gene454	dist=39186;dist=42207	.	.
NC_019458.2	27240056	27240056	A	G	intergenic	gene451;gene454	dist=39470;dist=41923	.	.
NC_019458.2	27240060	27240060	A	G	intergenic	gene451;gene454	dist=39474;dist=41919	.	.
NC_019458.2	27240099	27240099	A	G	intergenic	gene451;gene454	dist=39513;dist=41880	.	.
NC_019458.2	27240113	27240113	A	G	intergenic	gene451;gene454	dist=39527;dist=41866	.	.
NC_019458.2	27240118	27240118	A	G	intergenic	gene451;gene454	dist=39532;dist=41861	.	.
NC_019458.2	27240129	27240129	A	G	intergenic	gene451;gene454	dist=39543;dist=41850	.	.
NC_019458.2	27240130	27240130	A	G	intergenic	gene451;gene454	dist=39544;dist=41849	.	.
NC_019458.2	27240133	27240133	A	G	intergenic	gene451;gene454	dist=39547;dist=41846	.	.
NC_019458.2	27240135	27240135	A	G	intergenic	gene451;gene454	dist=39549;dist=41844	.	.
NC_019458.2	27240140	27240140	A	G	intergenic	gene451;gene454	dist=39554;dist=41839	.	.
NC_019458.2	27240163	27240163	A	G	intergenic	gene451;gene454	dist=39577;dist=41816	.	.
NC_019458.2	27240476	27240476	T	C	intergenic	gene451;gene454	dist=39890;dist=41503	.	.
NC_019458.2	27305032	27305032	C	T	UTR3	gene454	rna831#NC_019458.2#27281978:c.*805C>T;rna832#NC_019458.2#27281993:c.*805C>T	.	.
NC_019458.2	28150557	28150557	A	C	intronic	gene467	.	.	.
NC_019458.2	28150557	28150557	A	0	intronic	gene467	.	.	.
NC_019458.2	28150567	28150567	T	C	intronic	gene467	.	.	.
NC_019458.2	28150576	28150576	C	0	intronic	gene467	.	.	.
NC_019458.2	28150576	28150576	C	T	intronic	gene467	.	.	.
NC_019458.2	28150578	28150578	G	C	intronic	gene467	.	.	.
NC_019458.2	28436192	28436192	C	A	UTR3	gene475	rna882#NC_019458.2#28435107:c.*584G>T	.	.
NC_019458.2	28902852	28902852	T	C	UTR3	gene483	rna895#NC_019458.2#28901968:c.*2458A>G;rna894#NC_019458.2#28901968:c.*2458A>G	.	.
NC_019458.2	28995824	28995824	A	G	downstream	gene486	dist=948	.	.
NC_019458.2	28995830	28995830	G	A	downstream	gene486	dist=942	.	.
NC_019458.2	29106986	29106986	C	T	UTR3	gene489	rna901#NC_019458.2#29106830:c.*746G>A	.	.
NC_019458.2	29201281	29201281	T	C	exonic	gene489	.	nonsynonymous SNV	gene489:rna901#NC_019458.2#29106830:exon22:c.A2183G:p.K728R
NC_019458.2	30748288	30748288	G	A	exonic	gene497	.	synonymous SNV	gene497:rna907#NC_019458.2#30719479:exon3:c.C408T:p.F136F,gene497:rna908#NC_019458.2#30719479:exon3:c.C408T:p.F136F
NC_019458.2	34419551	34419551	G	A	exonic	gene522	.	synonymous SNV	gene522:rna956#NC_019458.2#34396872:exon4:c.C531T:p.S177S,gene522:rna957#NC_019458.2#34396872:exon4:c.C369T:p.S123S
NC_019458.2	34427548	34427548	A	C	exonic	gene522	.	nonsynonymous SNV	gene522:rna956#NC_019458.2#34396872:exon1:c.T104G:p.V35G
NC_019458.2	36909398	36909398	T	G	ncRNA_exonic	gene544	.	.	.
NC_019458.2	37402406	37402406	T	A	intronic	gene548	.	.	.
NC_019458.2	37402411	37402411	T	G	intronic	gene548	.	.	.
NC_019458.2	37402412	37402412	A	G	intronic	gene548	.	.	.
NC_019458.2	37402426	37402426	A	C	intronic	gene548	.	.	.
NC_019458.2	37402437	37402437	G	A	intronic	gene548	.	.	.
NC_019458.2	37722461	37722461	A	C	exonic	gene552	.	synonymous SNV	gene552:rna1002#NC_019458.2#37673706:exon4:c.A274C:p.R92R,gene552:rna1003#NC_019458.2#37673706:exon4:c.A274C:p.R92R,gene552:rna1005#NC_019458.2#37673757:exon4:c.A274C:p.R92R,gene552:rna1006#NC_019458.2#37702662:exon4:c.A142C:p.R48R,gene552:rna1004#NC_019458.2#37673725:exon5:c.A274C:p.R92R,gene552:rna1007#NC_019458.2#37702704:exon5:c.A142C:p.R48R
NC_019458.2	39980754	39980754	G	T	intronic	gene569	.	.	.
NC_019458.2	39980761	39980761	C	A	intronic	gene569	.	.	.
NC_019458.2	40525900	40525900	C	T	exonic	gene575	.	synonymous SNV	gene575:rna1044#NC_019458.2#40395386:exon8:c.C828T:p.S276S,gene575:rna1045#NC_019458.2#40398341:exon8:c.C867T:p.S289S,gene575:rna1046#NC_019458.2#40408555:exon8:c.C828T:p.S276S,gene575:rna1047#NC_019458.2#40455251:exon8:c.C1020T:p.S340S,gene575:rna1048#NC_019458.2#40455897:exon8:c.C828T:p.S276S
NC_019458.2	40563517	40563517	T	A	UTR3	gene575	rna1044#NC_019458.2#40395386:c.*485T>A;rna1045#NC_019458.2#40398341:c.*485T>A;rna1046#NC_019458.2#40408555:c.*485T>A;rna1047#NC_019458.2#40455251:c.*485T>A;rna1048#NC_019458.2#40455897:c.*485T>A	.	.
NC_019458.2	40760978	40760978	C	A	downstream	gene577	dist=105	.	.
NC_019458.2	40761462	40761462	C	T	downstream	gene577	dist=589	.	.
NC_019458.2	40761463	40761463	C	T	downstream	gene577	dist=590	.	.
NC_019458.2	40762263	40762263	A	G	intergenic	gene577;gene578	dist=1390;dist=127658	.	.
NC_019458.2	40762291	40762291	G	A	intergenic	gene577;gene578	dist=1418;dist=127630	.	.
NC_019458.2	40762374	40762374	G	A	intergenic	gene577;gene578	dist=1501;dist=127547	.	.
NC_019458.2	42567801	42567801	A	G	UTR3	gene591	rna1106#NC_019458.2#42483426:c.*1091A>G	.	.
NC_019458.2	42567805	42567805	A	G	UTR3	gene591	rna1106#NC_019458.2#42483426:c.*1095A>G	.	.
NC_019458.2	42568321	42568321	A	G	UTR3	gene591	rna1106#NC_019458.2#42483426:c.*1611A>G	.	.
NC_019458.2	42568355	42568355	A	G	UTR3	gene591	rna1106#NC_019458.2#42483426:c.*1645A>G	.	.
NC_019458.2	42568398	42568398	A	G	UTR3	gene591	rna1106#NC_019458.2#42483426:c.*1688A>G	.	.
NC_019458.2	42569757	42569757	A	G	downstream	gene591	dist=948	.	.
NC_019458.2	45600080	45600080	G	A	exonic	gene605	.	synonymous SNV	gene605:rna1137#NC_019458.2#45573868:exon10:c.C1092T:p.Y364Y
NC_019458.2	46200458	46200458	G	A	intronic	gene611	.	.	.
NC_019458.2	46200743	46200743	C	A	intronic	gene611	.	.	.
NC_019458.2	46258811	46258811	C	G	intronic	gene611	.	.	.
NC_019458.2	46258863	46258863	T	C	intronic	gene611	.	.	.
NC_019458.2	46259578	46259578	A	G	intronic	gene611	.	.	.
NC_019458.2	46260214	46260214	A	G	intronic	gene611	.	.	.
NC_019458.2	46260552	46260552	A	G	intronic	gene611	.	.	.
NC_019458.2	46260624	46260624	C	T	intronic	gene611	.	.	.
NC_019458.2	46260923	46260923	A	G	intronic	gene611	.	.	.
NC_019458.2	46260925	46260925	T	C	intronic	gene611	.	.	.
NC_019458.2	46262614	46262614	T	A	intronic	gene611	.	.	.
NC_019458.2	52812706	52812706	T	C	UTR3	gene639	rna1180#NC_019458.2#52812603:c.*248A>G	.	.
NC_019458.2	53459941	53459941	A	G	UTR3	gene643	rna1194#NC_019458.2#53459223:c.*289T>C;rna1193#NC_019458.2#53459223:c.*289T>C;rna1192#NC_019458.2#53459223:c.*289T>C;rna1191#NC_019458.2#53459223:c.*289T>C;rna1190#NC_019458.2#53459223:c.*289T>C	.	.
NC_019458.2	53659330	53659330	T	A	exonic	gene645	.	nonsynonymous SNV	gene645:rna1203#NC_019458.2#53650290:exon5:c.T429A:p.D143E,gene645:rna1200#NC_019458.2#53628806:exon6:c.T579A:p.D193E,gene645:rna1201#NC_019458.2#53628806:exon6:c.T429A:p.D143E,gene645:rna1202#NC_019458.2#53650290:exon6:c.T621A:p.D207E,gene645:rna1198#NC_019458.2#53628802:exon7:c.T621A:p.D207E
NC_019458.2	53686323	53686323	G	T	UTR3	gene646	rna1224#NC_019458.2#53683930:c.*139C>A;rna1223#NC_019458.2#53683930:c.*139C>A;rna1222#NC_019458.2#53683930:c.*139C>A	.	.
NC_019458.2	53757365	53757365	C	T	UTR3	gene647	rna1225#NC_019458.2#53715909:c.*787C>T;rna1226#NC_019458.2#53716012:c.*787C>T	.	.
NC_019458.2	54386879	54386879	A	G	UTR3	gene661	rna1238#NC_019458.2#54366446:c.*869A>G	.	.
NC_019458.2	60538879	60538879	A	C	UTR3	gene670	rna1281#NC_019458.2#60452652:c.*2063A>C;rna1280#NC_019458.2#60452652:c.*2063A>C;rna1282#NC_019458.2#60471035:c.*2063A>C;rna1284#NC_019458.2#60471036:c.*2063A>C;rna1283#NC_019458.2#60471036:c.*2063A>C;rna1285#NC_019458.2#60476206:c.*2063A>C;rna1286#NC_019458.2#60476207:c.*2063A>C;rna1287#NC_019458.2#60476208:c.*2063A>C	.	.
NC_019458.2	61572510	61572510	G	A	UTR3	gene691	rna1321#NC_019458.2#61571626:c.*143C>T	.	.
NC_019458.2	61578462	61578462	C	A	exonic	gene691	.	nonsynonymous SNV	gene691:rna1321#NC_019458.2#61571626:exon3:c.G346T:p.A116S
NC_019458.2	61641059	61641059	G	A	UTR3	gene695	rna1326#NC_019458.2#61640745:c.*2590C>T;rna1325#NC_019458.2#61640745:c.*2590C>T	.	.
NC_019458.2	61641082	61641082	A	G	UTR3	gene695	rna1326#NC_019458.2#61640745:c.*2567T>C;rna1325#NC_019458.2#61640745:c.*2567T>C	.	.
NC_019458.2	61641825	61641825	G	T	UTR3	gene695	rna1326#NC_019458.2#61640745:c.*1824C>A;rna1325#NC_019458.2#61640745:c.*1824C>A	.	.
NC_019458.2	61642439	61642439	T	C	UTR3	gene695	rna1326#NC_019458.2#61640745:c.*1210A>G;rna1325#NC_019458.2#61640745:c.*1210A>G	.	.
NC_019458.2	61642492	61642492	C	T	UTR3	gene695	rna1326#NC_019458.2#61640745:c.*1157G>A;rna1325#NC_019458.2#61640745:c.*1157G>A	.	.
NC_019458.2	63199754	63199754	C	T	exonic	gene712	.	nonsynonymous SNV	gene712:rna1357#NC_019458.2#63159671:exon8:c.C922T:p.R308W,gene712:rna1355#NC_019458.2#63159671:exon10:c.C1033T:p.R345W,gene712:rna1356#NC_019458.2#63159671:exon10:c.C985T:p.R329W
NC_019458.2	63500427	63500427	A	G	UTR3	gene716	rna1364#NC_019458.2#63500424:c.*499T>C	.	.
NC_019458.2	63500437	63500437	A	G	UTR3	gene716	rna1364#NC_019458.2#63500424:c.*489T>C	.	.
NC_019458.2	63500467	63500467	A	G	UTR3	gene716	rna1364#NC_019458.2#63500424:c.*459T>C	.	.
NC_019458.2	63500470	63500470	A	G	UTR3	gene716	rna1364#NC_019458.2#63500424:c.*456T>C	.	.
NC_019458.2	63500486	63500486	A	G	UTR3	gene716	rna1364#NC_019458.2#63500424:c.*440T>C	.	.
NC_019458.2	63500501	63500501	A	G	UTR3	gene716	rna1364#NC_019458.2#63500424:c.*425T>C	.	.
NC_019458.2	63500502	63500502	A	G	UTR3	gene716	rna1364#NC_019458.2#63500424:c.*424T>C	.	.
NC_019458.2	63500506	63500506	A	G	UTR3	gene716	rna1364#NC_019458.2#63500424:c.*420T>C	.	.
NC_019458.2	63500537	63500537	A	G	UTR3	gene716	rna1364#NC_019458.2#63500424:c.*389T>C	.	.
NC_019458.2	63500585	63500585	A	G	UTR3	gene716	rna1364#NC_019458.2#63500424:c.*341T>C	.	.
NC_019458.2	65377106	65377106	G	A	UTR3	gene723	rna1371#NC_019458.2#65236596:c.*1150G>A;rna1373#NC_019458.2#65236637:c.*1150G>A;rna1372#NC_019458.2#65236637:c.*1150G>A	.	.
NC_019458.2	65381852	65381852	C	T	intergenic	gene723;gene724	dist=3533;dist=16515	.	.
NC_019458.2	65403544	65403544	A	G	exonic	gene724	.	synonymous SNV	gene724:rna1374#NC_019458.2#65398366:exon4:c.T348C:p.N116N
NC_019458.2	65458110	65458110	C	T	exonic	gene725	.	synonymous SNV	gene725:rna1375#NC_019458.2#65457858:exon13:c.G1257A:p.Q419Q,gene725:rna1377#NC_019458.2#65457858:exon14:c.G1359A:p.Q453Q,gene725:rna1378#NC_019458.2#65457858:exon15:c.G1257A:p.Q419Q
NC_019458.2	65587370	65587370	T	A	exonic	gene727	.	synonymous SNV	gene727:rna1380#NC_019458.2#65584099:exon9:c.A1275T:p.T425T
NC_019458.2	65587373	65587373	G	T	exonic	gene727	.	synonymous SNV	gene727:rna1380#NC_019458.2#65584099:exon9:c.C1272A:p.G424G
NC_019458.2	65587376	65587376	T	C	exonic	gene727	.	synonymous SNV	gene727:rna1380#NC_019458.2#65584099:exon9:c.A1269G:p.G423G
NC_019458.2	65587377	65587377	C	T	exonic	gene727	.	nonsynonymous SNV	gene727:rna1380#NC_019458.2#65584099:exon9:c.G1268A:p.G423E
NC_019458.2	65587388	65587388	T	C	exonic	gene727	.	synonymous SNV	gene727:rna1380#NC_019458.2#65584099:exon9:c.A1257G:p.K419K
NC_019458.2	65587389	65587389	T	G	exonic	gene727	.	nonsynonymous SNV	gene727:rna1380#NC_019458.2#65584099:exon9:c.A1256C:p.K419T
NC_019458.2	65587392	65587392	A	G	exonic	gene727	.	nonsynonymous SNV	gene727:rna1380#NC_019458.2#65584099:exon9:c.T1253C:p.V418A
NC_019458.2	65587394	65587394	C	T	exonic	gene727	.	synonymous SNV	gene727:rna1380#NC_019458.2#65584099:exon9:c.G1251A:p.L417L
NC_019458.2	65587399	65587399	A	G	exonic	gene727	.	nonsynonymous SNV	gene727:rna1380#NC_019458.2#65584099:exon9:c.T1246C:p.S416P
NC_019458.2	65587400	65587400	T	C	exonic	gene727	.	synonymous SNV	gene727:rna1380#NC_019458.2#65584099:exon9:c.A1245G:p.E415E
NC_019458.2	65587415	65587415	A	G	exonic	gene727	.	synonymous SNV	gene727:rna1380#NC_019458.2#65584099:exon9:c.T1230C:p.L410L
NC_019458.2	65600595	65600595	C	G	exonic	gene727	.	nonsynonymous SNV	gene727:rna1380#NC_019458.2#65584099:exon3:c.G112C:p.V38L
NC_019458.2	65600597	65600597	G	C	exonic	gene727	.	nonsynonymous SNV	gene727:rna1380#NC_019458.2#65584099:exon3:c.C110G:p.P37R
NC_019458.2	65640658	65640658	A	G	exonic	gene728	.	synonymous SNV	gene728:rna1381#NC_019458.2#65639357:exon2:c.T294C:p.T98T
NC_019458.2	65641367	65641367	G	C	exonic	gene728	.	nonsynonymous SNV	gene728:rna1381#NC_019458.2#65639357:exon1:c.C106G:p.Q36E
NC_019458.2	65922778	65922778	T	C	exonic	gene735	.	synonymous SNV	gene735:rna1394#NC_019458.2#65915838:exon7:c.A966G:p.E322E
NC_019458.2	66118402	66118402	A	C	intergenic	gene737;gene738	dist=1703;dist=29629	.	.
NC_019458.2	66118432	66118432	C	G	intergenic	gene737;gene738	dist=1733;dist=29599	.	.
NC_019458.2	66118706	66118706	A	0	intergenic	gene737;gene738	dist=2007;dist=29325	.	.
NC_019458.2	66118706	66118706	A	G	intergenic	gene737;gene738	dist=2007;dist=29325	.	.
NC_019458.2	66119463	66119463	A	G	intergenic	gene737;gene738	dist=2764;dist=28568	.	.
NC_019458.2	66119535	66119535	A	G	intergenic	gene737;gene738	dist=2836;dist=28496	.	.
NC_019458.2	66119536	66119536	A	G	intergenic	gene737;gene738	dist=2837;dist=28495	.	.
NC_019458.2	66119556	66119556	A	G	intergenic	gene737;gene738	dist=2857;dist=28475	.	.
NC_019458.2	66567128	66567128	A	G	intergenic	gene742;gene743	dist=1525;dist=617045	.	.
NC_019458.2	66567149	66567149	A	G	intergenic	gene742;gene743	dist=1546;dist=617024	.	.
NC_019458.2	66567151	66567151	A	G	intergenic	gene742;gene743	dist=1548;dist=617022	.	.
NC_019458.2	66567178	66567178	A	G	intergenic	gene742;gene743	dist=1575;dist=616995	.	.
NC_019458.2	68615380	68615380	C	T	UTR3	gene759	rna1490#NC_019458.2#68614890:c.*245G>A;rna1489#NC_019458.2#68614890:c.*245G>A;rna1488#NC_019458.2#68614890:c.*245G>A	.	.
NC_019458.2	68773528	68773528	T	C	UTR3	gene760	rna1493#NC_019458.2#68660952:c.*517T>C	.	.
NC_019458.2	68836816	68836816	T	C	downstream	gene761	dist=991	.	.
NC_019458.2	68845807	68845807	C	G	intronic	gene761	.	.	.
NC_019458.2	68860266	68860266	T	G	intergenic	gene761;gene762	dist=13376;dist=12251	.	.
NC_019458.2	68870928	68870928	T	G	intergenic	gene761;gene762	dist=24038;dist=1589	.	.
NC_019458.2	68871284	68871284	T	C	intergenic	gene761;gene762	dist=24394;dist=1233	.	.
NC_019458.2	68871459	68871459	T	C	intergenic	gene761;gene762	dist=24569;dist=1058	.	.
NC_019458.2	68871535	68871535	C	T	downstream	gene762	dist=982	.	.
NC_019458.2	68872536	68872536	T	C	UTR3	gene762	rna1515#NC_019458.2#68872516:c.*818A>G;rna1514#NC_019458.2#68872516:c.*818A>G;rna1513#NC_019458.2#68872516:c.*818A>G;rna1512#NC_019458.2#68872516:c.*818A>G;rna1511#NC_019458.2#68872516:c.*818A>G;rna1510#NC_019458.2#68872516:c.*818A>G;rna1509#NC_019458.2#68872516:c.*818A>G;rna1508#NC_019458.2#68872516:c.*818A>G;rna1507#NC_019458.2#68872516:c.*818A>G	.	.
NC_019458.2	68872551	68872551	T	C	UTR3	gene762	rna1515#NC_019458.2#68872516:c.*803A>G;rna1514#NC_019458.2#68872516:c.*803A>G;rna1513#NC_019458.2#68872516:c.*803A>G;rna1512#NC_019458.2#68872516:c.*803A>G;rna1511#NC_019458.2#68872516:c.*803A>G;rna1510#NC_019458.2#68872516:c.*803A>G;rna1509#NC_019458.2#68872516:c.*803A>G;rna1508#NC_019458.2#68872516:c.*803A>G;rna1507#NC_019458.2#68872516:c.*803A>G	.	.
NC_019458.2	68873450	68873450	G	A	exonic	gene762	.	synonymous SNV	gene762:rna1509#NC_019458.2#68872516:exon18:c.C2337T:p.S779S,gene762:rna1510#NC_019458.2#68872516:exon18:c.C2379T:p.S793S,gene762:rna1511#NC_019458.2#68872516:exon19:c.C2370T:p.S790S,gene762:rna1512#NC_019458.2#68872516:exon19:c.C2412T:p.S804S,gene762:rna1507#NC_019458.2#68872516:exon20:c.C2514T:p.S838S,gene762:rna1508#NC_019458.2#68872516:exon20:c.C2382T:p.S794S,gene762:rna1513#NC_019458.2#68872…
NC_019458.2	69477757	69477757	C	T	UTR3	gene767	rna1532#NC_019458.2#69476195:c.*1250G>A	.	.
NC_019458.2	70160053	70160053	C	T	UTR3	gene776	rna1556#NC_019458.2#70159998:c.*3786G>A	.	.
NC_019458.2	70160161	70160161	C	G	UTR3	gene776	rna1556#NC_019458.2#70159998:c.*3678G>C	.	.
NC_019458.2	70160210	70160210	G	A	UTR3	gene776	rna1556#NC_019458.2#70159998:c.*3629C>T	.	.
NC_019458.2	70160222	70160222	C	T	UTR3	gene776	rna1556#NC_019458.2#70159998:c.*3617G>A	.	.
NC_019458.2	70160314	70160314	C	T	UTR3	gene776	rna1556#NC_019458.2#70159998:c.*3525G>A	.	.
NC_019458.2	70160326	70160326	T	C	UTR3	gene776	rna1556#NC_019458.2#70159998:c.*3513A>G	.	.
NC_019458.2	70160327	70160327	C	A	UTR3	gene776	rna1556#NC_019458.2#70159998:c.*3512G>T	.	.
NC_019458.2	71485705	71485705	T	G	UTR3	gene786	rna1580#NC_019458.2#71469644:c.*41T>G	.	.
NC_019458.2	73348206	73348206	A	C	UTR3	gene792	rna1588#NC_019458.2#73347329:c.*396T>G	.	.
NC_019458.2	73996850	73996850	G	C	exonic	gene792	.	nonsynonymous SNV	gene792:rna1588#NC_019458.2#73347329:exon8:c.C781G:p.L261V,gene792:rna1590#NC_019458.2#73829173:exon8:c.C781G:p.L261V,gene792:rna1592#NC_019458.2#73990396:exon8:c.C781G:p.L261V
NC_019458.2	76894287	76894287	A	T	exonic	gene816	.	nonsynonymous SNV	gene816:rna1631#NC_019458.2#76752628:exon11:c.A1129T:p.T377S,gene816:rna1633#NC_019458.2#76753850:exon11:c.A1087T:p.T363S,gene816:rna1628#NC_019458.2#76751524:exon12:c.A1174T:p.T392S,gene816:rna1629#NC_019458.2#76751583:exon12:c.A1174T:p.T392S,gene816:rna1630#NC_019458.2#76752627:exon12:c.A1174T:p.T392S,gene816:rna1632#NC_019458.2#76753850:exon12:c.A1132T:p.T378S
NC_019458.2	77115567	77115567	T	G	exonic	gene819	.	synonymous SNV	gene819:rna1636#NC_019458.2#77098161:exon8:c.T2058G:p.V686V
NC_019458.2	77118850	77118850	A	T	intronic	gene819	.	.	.
NC_019458.2	77119233	77119233	G	A	UTR3	gene819	rna1636#NC_019458.2#77098161:c.*149G>A	.	.
NC_019458.2	77119255	77119255	A	G	UTR3	gene819	rna1636#NC_019458.2#77098161:c.*171A>G	.	.
NC_019458.2	77119298	77119298	T	C	UTR3	gene819	rna1636#NC_019458.2#77098161:c.*214T>C	.	.
NC_019458.2	77143595	77143595	T	C	exonic	gene820	.	synonymous SNV	gene820:rna1637#NC_019458.2#77138276:exon4:c.T888C:p.N296N,gene820:rna1638#NC_019458.2#77138276:exon4:c.T888C:p.N296N
NC_019458.2	77143597	77143597	T	C	exonic	gene820	.	nonsynonymous SNV	gene820:rna1637#NC_019458.2#77138276:exon4:c.T890C:p.L297P,gene820:rna1638#NC_019458.2#77138276:exon4:c.T890C:p.L297P
NC_019458.2	77143598	77143598	G	T	exonic	gene820	.	synonymous SNV	gene820:rna1637#NC_019458.2#77138276:exon4:c.G891T:p.L297L,gene820:rna1638#NC_019458.2#77138276:exon4:c.G891T:p.L297L
NC_019458.2	77145939	77145939	T	C	exonic	gene820	.	synonymous SNV	gene820:rna1637#NC_019458.2#77138276:exon5:c.T1000C:p.L334L,gene820:rna1638#NC_019458.2#77138276:exon5:c.T1000C:p.L334L
NC_019458.2	77386176	77386176	C	T	intergenic	gene823;gene824	dist=2671;dist=13392	.	.
NC_019458.2	77388022	77388022	C	A	intergenic	gene823;gene824	dist=4517;dist=11546	.	.
NC_019458.2	77388028	77388028	C	G	intergenic	gene823;gene824	dist=4523;dist=11540	.	.
NC_019458.2	77395329	77395329	C	T	intergenic	gene823;gene824	dist=11824;dist=4239	.	.
NC_019458.2	77396741	77396741	C	T	intergenic	gene823;gene824	dist=13236;dist=2827	.	.
NC_019458.2	77533631	77533631	C	T	ncRNA_exonic	gene825	.	.	.
NC_019458.2	77533666	77533666	C	T	ncRNA_exonic	gene825	.	.	.
NC_019458.2	77534173	77534173	C	G	ncRNA_exonic	gene825	.	.	.
NC_019458.2	84024497	84024497	C	T	UTR3	gene851	rna1687#NC_019458.2#84022439:c.*167G>A;rna1686#NC_019458.2#84022439:c.*167G>A;rna1685#NC_019458.2#84022439:c.*167G>A;rna1684#NC_019458.2#84022439:c.*167G>A	.	.
NC_019458.2	84047496	84047496	A	T	intronic	gene851	.	.	.
NC_019458.2	85100061	85100061	T	G	intronic	gene857	.	.	.
NC_019458.2	85100064	85100064	T	C	intronic	gene857	.	.	.
NC_019458.2	85469137	85469137	C	G	UTR3	gene866	rna1714#NC_019458.2#85465032:c.*841C>G	.	.
NC_019458.2	85469945	85469945	G	A	UTR3	gene866	rna1714#NC_019458.2#85465032:c.*1649G>A	.	.
NC_019458.2	85470452	85470452	A	G	UTR3	gene866	rna1714#NC_019458.2#85465032:c.*2156A>G	.	.
NC_019458.2	85580916	85580916	A	G	exonic	gene870	.	synonymous SNV	gene870:rna1719#NC_019458.2#85568148:exon4:c.A312G:p.K104K
NC_019458.2	85899958	85899958	C	T	UTR3	gene882	rna1745#NC_019458.2#85856258:c.*489C>T	.	.
NC_019458.2	85902232	85902232	C	T	UTR3	gene882	rna1745#NC_019458.2#85856258:c.*2763C>T	.	.
NC_019458.2	85902741	85902741	G	T	downstream	gene882	dist=223	.	.
NC_019458.2	86064991	86064991	G	A	exonic	gene888	.	synonymous SNV	gene888:rna1760#NC_019458.2#86057416:exon6:c.G435A:p.R145R,gene888:rna1761#NC_019458.2#86062608:exon6:c.G435A:p.R145R
NC_019458.2	86065126	86065126	C	T	exonic	gene888	.	synonymous SNV	gene888:rna1760#NC_019458.2#86057416:exon7:c.C483T:p.Y161Y,gene888:rna1761#NC_019458.2#86062608:exon7:c.C483T:p.Y161Y
NC_019458.2	87003629	87003629	C	T	UTR3	gene909	rna1790#NC_019458.2#86999833:c.*3466G>A	.	.
NC_019458.2	87018456	87018456	T	A	intronic	gene909	.	.	.
NC_019458.2	87335687	87335687	T	C	UTR3	gene913	rna1796#NC_019458.2#87335638:c.*2077A>G;rna1795#NC_019458.2#87335638:c.*2077A>G;rna1794#NC_019458.2#87335638:c.*2077A>G	.	.
NC_019458.2	87469906	87469906	A	C	downstream	gene915	dist=56	.	.
NC_019458.2	87471814	87471814	C	T	UTR3	gene915	rna1798#NC_019458.2#87469961:c.*1617G>A;rna1799#NC_019458.2#87470915:c.*1617G>A	.	.
NC_019458.2	87471815	87471815	T	C	UTR3	gene915	rna1798#NC_019458.2#87469961:c.*1616A>G;rna1799#NC_019458.2#87470915:c.*1616A>G	.	.
NC_019458.2	87473585	87473585	C	A	intronic	gene915	.	.	.
NC_019458.2	87473586	87473586	A	G	intronic	gene915	.	.	.
NC_019458.2	87473590	87473590	C	G	intronic	gene915	.	.	.
NC_019458.2	87872823	87872823	G	C	UTR3	gene930	rna1820#NC_019458.2#87872198:c.*3681C>G	.	.
NC_019458.2	87872889	87872889	T	C	UTR3	gene930	rna1820#NC_019458.2#87872198:c.*3615A>G	.	.
NC_019458.2	87932434	87932434	G	A	intronic	gene933	.	.	.
NC_019458.2	88126760	88126760	A	G	intronic	gene935	.	.	.
NC_019458.2	88146130	88146130	A	C	UTR3	gene935	rna1826#NC_019458.2#88068414:c.*1859A>C;rna1825#NC_019458.2#88068414:c.*1859A>C;rna1828#NC_019458.2#88068415:c.*1859A>C;rna1827#NC_019458.2#88068415:c.*1859A>C	.	.
NC_019458.2	88888711	88888711	T	C	exonic	gene939	.	synonymous SNV	gene939:rna1834#NC_019458.2#88844228:exon3:c.T183C:p.F61F,gene939:rna1835#NC_019458.2#88845671:exon3:c.T183C:p.F61F,gene939:rna1833#NC_019458.2#88837949:exon4:c.T183C:p.F61F
NC_019458.2	88896546	88896546	C	T	UTR3	gene939	rna1833#NC_019458.2#88837949:c.*1398C>T;rna1834#NC_019458.2#88844228:c.*1398C>T;rna1835#NC_019458.2#88845671:c.*1398C>T	.	.
NC_019458.2	88897554	88897554	T	G	UTR3	gene939	rna1833#NC_019458.2#88837949:c.*2406T>G;rna1834#NC_019458.2#88844228:c.*2406T>G;rna1835#NC_019458.2#88845671:c.*2406T>G	.	.
NC_019458.2	88897873	88897873	A	G	UTR3	gene939	rna1833#NC_019458.2#88837949:c.*2725A>G;rna1834#NC_019458.2#88844228:c.*2725A>G;rna1835#NC_019458.2#88845671:c.*2725A>G	.	.
NC_019458.2	88950433	88950433	A	G	intergenic	gene941;gene942	dist=10822;dist=5221	.	.
NC_019458.2	89097211	89097211	A	G	exonic	gene944	.	nonsynonymous SNV	gene944:rna1849#NC_019458.2#89071165:exon19:c.A2795G:p.K932R,gene944:rna1850#NC_019458.2#89071165:exon19:c.A2765G:p.K922R,gene944:rna1852#NC_019458.2#89071421:exon19:c.A2741G:p.K914R
NC_019458.2	89097575	89097575	T	G	intronic	gene944	.	.	.
NC_019458.2	89098535	89098535	G	A	UTR3	gene945	rna1854#NC_019458.2#89098385:c.*305C>T;rna1853#NC_019458.2#89098385:c.*305C>T	.	.
NC_019458.2	89321948	89321948	C	T	UTR3	gene952	rna1868#NC_019458.2#89319613:c.*1695G>A;rna1867#NC_019458.2#89319613:c.*1695G>A;rna1866#NC_019458.2#89319613:c.*1695G>A;rna1865#NC_019458.2#89319613:c.*1695G>A;rna1864#NC_019458.2#89319613:c.*1695G>A	.	.
NC_019458.2	89854961	89854961	C	T	ncRNA_exonic	gene956	.	.	.
NC_019458.2	90217124	90217124	T	C	intergenic	gene962;gene963	dist=5051;dist=1030	.	.
NC_019458.2	90217160	90217160	T	C	downstream	gene963	dist=994	.	.
NC_019458.2	90217174	90217174	T	C	downstream	gene963	dist=980	.	.
NC_019458.2	90217202	90217202	T	C	downstream	gene963	dist=952	.	.
NC_019458.2	90217203	90217203	T	C	downstream	gene963	dist=951	.	.
NC_019458.2	90217562	90217562	T	C	downstream	gene963	dist=592	.	.
NC_019458.2	90217620	90217620	T	C	downstream	gene963	dist=534	.	.
NC_019458.2	90713002	90713002	C	G	intergenic	gene968;gene969	dist=228250;dist=30074	.	.
NC_019458.2	90713003	90713003	A	G	intergenic	gene968;gene969	dist=228251;dist=30073	.	.
NC_019458.2	90713017	90713017	G	A	intergenic	gene968;gene969	dist=228265;dist=30059	.	.
NC_019458.2	90713018	90713018	C	T	intergenic	gene968;gene969	dist=228266;dist=30058	.	.
NC_019458.2	90713032	90713032	T	G	intergenic	gene968;gene969	dist=228280;dist=30044	.	.
NC_019458.2	90713050	90713050	A	G	intergenic	gene968;gene969	dist=228298;dist=30026	.	.
NC_019458.2	90746057	90746057	G	A	UTR3	gene969	rna1909#NC_019458.2#90743075:c.*2825C>T;rna1908#NC_019458.2#90743075:c.*2825C>T	.	.
NC_019458.2	90746982	90746982	T	G	UTR3	gene969	rna1909#NC_019458.2#90743075:c.*1900A>C;rna1908#NC_019458.2#90743075:c.*1900A>C	.	.
NC_019458.2	90781973	90781973	A	T	intronic	gene969	.	.	.
NC_019458.2	90957671	90957671	T	C	intergenic	gene969;gene971	dist=68506;dist=9398	.	.
NC_019458.2	91100878	91100878	C	T	intergenic	gene973;gene974	dist=13123;dist=1509	.	.
NC_019458.2	91122707	91122707	G	A	exonic	gene975	.	nonsynonymous SNV	gene975:rna1917#NC_019458.2#91109430:exon7:c.C494T:p.A165V,gene975:rna1918#NC_019458.2#91109430:exon8:c.C587T:p.A196V,gene975:rna1919#NC_019458.2#91109430:exon8:c.C632T:p.A211V,gene975:rna1920#NC_019458.2#91109430:exon9:c.C725T:p.A242V
NC_019458.2	91156288	91156288	T	C	intergenic	gene975;gene976	dist=11574;dist=5065	.	.
NC_019458.2	92029219	92029219	T	C	UTR3	gene985	rna1931#NC_019458.2#91971193:c.*6126T>C;rna1933#NC_019458.2#91972152:c.*6126T>C;rna1932#NC_019458.2#91972152:c.*6126T>C	.	.
NC_019458.2	93442169	93442169	A	G	intergenic	gene1004;gene1005	dist=1957;dist=22544	.	.
NC_019458.2	93539818	93539818	A	G	exonic	gene1006	.	synonymous SNV	gene1006:rna1974#NC_019458.2#93530747:exon1:c.T294C:p.D98D
NC_019458.2	93539825	93539825	A	G	exonic	gene1006	.	nonsynonymous SNV	gene1006:rna1974#NC_019458.2#93530747:exon1:c.T287C:p.V96A
NC_019458.2	93796192	93796192	T	C	intergenic	gene1007;gene1008	dist=153006;dist=2130	.	.
NC_019458.2	93796194	93796194	T	C	intergenic	gene1007;gene1008	dist=153008;dist=2128	.	.
NC_019458.2	93796211	93796211	A	G	intergenic	gene1007;gene1008	dist=153025;dist=2111	.	.
NC_019458.2	93895823	93895823	T	C	exonic	gene1008	.	synonymous SNV	gene1008:rna1979#NC_019458.2#93798321:exon5:c.T846C:p.P282P,gene1008:rna1980#NC_019458.2#93799216:exon6:c.T927C:p.P309P
NC_019458.2	93918227	93918227	A	G	exonic	gene1008	.	synonymous SNV	gene1008:rna1979#NC_019458.2#93798321:exon8:c.A1155G:p.S385S,gene1008:rna1980#NC_019458.2#93799216:exon9:c.A1236G:p.S412S
NC_019458.2	93954393	93954393	G	A	UTR3	gene1008	rna1979#NC_019458.2#93798321:c.*1049G>A;rna1980#NC_019458.2#93799216:c.*1049G>A	.	.
NC_019458.2	94283239	94283239	G	A	intergenic	gene1011;gene1012	dist=202641;dist=9409	.	.
NC_019458.2	94394978	94394978	T	C	exonic	gene1013	.	synonymous SNV	gene1013:rna1986#NC_019458.2#94370125:exon18:c.T1950C:p.T650T,gene1013:rna1987#NC_019458.2#94370246:exon18:c.T1950C:p.T650T
NC_019458.2	94558486	94558486	G	A	intronic	gene1014	.	.	.
NC_019458.2	96096142	96096142	T	C	exonic	gene1022	.	nonsynonymous SNV	gene1022:rna2004#NC_019458.2#96069606:exon9:c.T697C:p.Y233H,gene1022:rna2003#NC_019458.2#96061435:exon11:c.T982C:p.Y328H
NC_019458.2	96284973	96284973	A	G	UTR3	gene1028	rna2010#NC_019458.2#96281983:c.*253T>C	.	.
NC_019458.2	96284991	96284991	C	T	UTR3	gene1028	rna2010#NC_019458.2#96281983:c.*235G>A	.	.
NC_019458.2	96311757	96311757	C	T	exonic	gene1028	.	synonymous SNV	gene1028:rna2010#NC_019458.2#96281983:exon16:c.G2523A:p.P841P
NC_019458.2	98072296	98072296	T	G	UTR3	gene1054	rna2055#NC_019458.2#98058987:c.*499T>G	.	.
NC_019458.2	98129449	98129449	A	G	UTR3	gene1059	rna2062#NC_019458.2#98128757:c.*110T>C	.	.
NC_019458.2	98150151	98150151	G	A	downstream	gene1062	dist=7	.	.
NC_019458.2	98834585	98834585	T	C	UTR3	gene1140	rna2159#NC_019458.2#98832721:c.*1067A>G;rna2158#NC_019458.2#98832721:c.*1067A>G	.	.
NC_019458.2	99012180	99012180	G	A	UTR3	gene1141	rna2164#NC_019458.2#98940871:c.*411G>A	.	.
NC_019458.2	99012388	99012388	C	A	UTR3	gene1141	rna2164#NC_019458.2#98940871:c.*619C>A	.	.
NC_019458.2	99082316	99082316	T	C	UTR3	gene1143	rna2168#NC_019458.2#99081189:c.*1459A>G	.	.
NC_019458.2	99082324	99082324	C	T	UTR3	gene1143	rna2168#NC_019458.2#99081189:c.*1451G>A	.	.
NC_019458.2	99082619	99082619	T	C	UTR3	gene1143	rna2168#NC_019458.2#99081189:c.*1156A>G	.	.
NC_019458.2	99082624	99082624	T	C	UTR3	gene1143	rna2168#NC_019458.2#99081189:c.*1151A>G	.	.
NC_019458.2	99082640	99082640	T	C	UTR3	gene1143	rna2168#NC_019458.2#99081189:c.*1135A>G	.	.
NC_019458.2	99082676	99082676	T	C	UTR3	gene1143	rna2168#NC_019458.2#99081189:c.*1099A>G	.	.
NC_019458.2	99082686	99082686	T	C	UTR3	gene1143	rna2168#NC_019458.2#99081189:c.*1089A>G	.	.
NC_019458.2	99143608	99143608	C	T	upstream;downstream	gene1147;gene1146	dist=507;dist=504	.	.
NC_019458.2	99143611	99143611	T	C	upstream;downstream	gene1147;gene1146	dist=504;dist=507	.	.
NC_019458.2	99143639	99143639	T	C	upstream;downstream	gene1147;gene1146	dist=476;dist=535	.	.
NC_019458.2	99143640	99143640	G	A	upstream;downstream	gene1147;gene1146	dist=475;dist=536	.	.
NC_019458.2	99357752	99357752	C	A	intronic	gene1157	.	.	.
NC_019458.2	99357757	99357757	T	G	intronic	gene1157	.	.	.
NC_019458.2	99361675	99361675	C	A	intronic	gene1157	.	.	.
NC_019458.2	99361677	99361677	A	T	intronic	gene1157	.	.	.
NC_019458.2	99361678	99361678	T	G	intronic	gene1157	.	.	.
NC_019458.2	99387399	99387399	G	A	intergenic	gene1158;gene1159	dist=10443;dist=12326	.	.
NC_019458.2	99395596	99395596	T	C	intergenic	gene1158;gene1159	dist=18640;dist=4129	.	.
NC_019458.2	99489132	99489132	G	A	intergenic	gene1163;gene1164	dist=3242;dist=8778	.	.
NC_019458.2	99495963	99495963	A	G	intergenic	gene1163;gene1164	dist=10073;dist=1947	.	.
NC_019458.2	99495994	99495994	T	C	intergenic	gene1163;gene1164	dist=10104;dist=1916	.	.
NC_019458.2	99495998	99495998	T	C	intergenic	gene1163;gene1164	dist=10108;dist=1912	.	.
NC_019458.2	99495999	99495999	T	C	intergenic	gene1163;gene1164	dist=10109;dist=1911	.	.
NC_019458.2	99496006	99496006	T	C	intergenic	gene1163;gene1164	dist=10116;dist=1904	.	.
NC_019458.2	99496010	99496010	T	C	intergenic	gene1163;gene1164	dist=10120;dist=1900	.	.
NC_019458.2	99496013	99496013	T	C	intergenic	gene1163;gene1164	dist=10123;dist=1897	.	.
NC_019458.2	99496014	99496014	T	C	intergenic	gene1163;gene1164	dist=10124;dist=1896	.	.
NC_019458.2	99496015	99496015	T	C	intergenic	gene1163;gene1164	dist=10125;dist=1895	.	.
NC_019458.2	99496021	99496021	T	C	intergenic	gene1163;gene1164	dist=10131;dist=1889	.	.
NC_019458.2	99496252	99496252	T	C	intergenic	gene1163;gene1164	dist=10362;dist=1658	.	.
NC_019458.2	99496277	99496277	T	C	intergenic	gene1163;gene1164	dist=10387;dist=1633	.	.
NC_019458.2	99496367	99496367	T	C	intergenic	gene1163;gene1164	dist=10477;dist=1543	.	.
NC_019458.2	99496383	99496383	T	C	intergenic	gene1163;gene1164	dist=10493;dist=1527	.	.
NC_019458.2	99498544	99498544	A	G	exonic	gene1164	.	synonymous SNV	gene1164:rna2218#NC_019458.2#99497909:exon8:c.T984C:p.Y328Y
NC_019458.2	99500418	99500418	A	G	intronic	gene1164	.	.	.
NC_019458.2	99731130	99731130	G	A	exonic	gene1170	.	synonymous SNV	gene1170:rna2226#NC_019458.2#99715169:exon3:c.C489T:p.S163S,gene1170:rna2234#NC_019458.2#99725744:exon3:c.C489T:p.S163S,gene1170:rna2235#NC_019458.2#99725744:exon3:c.C489T:p.S163S,gene1170:rna2230#NC_019458.2#99725744:exon4:c.C489T:p.S163S,gene1170:rna2231#NC_019458.2#99725744:exon4:c.C489T:p.S163S,gene1170:rna2232#NC_019458.2#99725744:exon4:c.C489T:p.S163S,gene1170:rna2233#NC_019458.2#99725744:e…
NC_019458.2	99732215	99732215	T	C	exonic	gene1170	.	synonymous SNV	gene1170:rna2226#NC_019458.2#99715169:exon2:c.A69G:p.E23E,gene1170:rna2234#NC_019458.2#99725744:exon2:c.A69G:p.E23E,gene1170:rna2235#NC_019458.2#99725744:exon2:c.A69G:p.E23E,gene1170:rna2230#NC_019458.2#99725744:exon3:c.A69G:p.E23E,gene1170:rna2231#NC_019458.2#99725744:exon3:c.A69G:p.E23E,gene1170:rna2232#NC_019458.2#99725744:exon3:c.A69G:p.E23E,gene1170:rna2233#NC_019458.2#99725744:exon3:c.A69G:…
NC_019458.2	99732219	99732219	A	G	exonic	gene1170	.	nonsynonymous SNV	gene1170:rna2226#NC_019458.2#99715169:exon2:c.T65C:p.L22P,gene1170:rna2234#NC_019458.2#99725744:exon2:c.T65C:p.L22P,gene1170:rna2235#NC_019458.2#99725744:exon2:c.T65C:p.L22P,gene1170:rna2230#NC_019458.2#99725744:exon3:c.T65C:p.L22P,gene1170:rna2231#NC_019458.2#99725744:exon3:c.T65C:p.L22P,gene1170:rna2232#NC_019458.2#99725744:exon3:c.T65C:p.L22P,gene1170:rna2233#NC_019458.2#99725744:exon3:c.T65C:…
NC_019458.2	99754466	99754466	T	C	UTR3	gene1173	rna2237#NC_019458.2#99740889:c.*1135T>C;rna2238#NC_019458.2#99744058:c.*1135T>C	.	.
NC_019458.2	99780781	99780781	C	G	ncRNA_exonic	gene1178	.	.	.
NC_019458.2	99781292	99781292	C	T	ncRNA_exonic	gene1178	.	.	.
NC_019458.2	99781309	99781309	A	T	ncRNA_exonic	gene1178	.	.	.
NC_019458.2	99781310	99781310	A	T	ncRNA_exonic	gene1178	.	.	.
NC_019458.2	99803713	99803713	A	G	downstream	gene1179	dist=261	.	.
NC_019458.2	99803996	99803996	A	G	downstream	gene1179	dist=544	.	.
NC_019458.2	99933934	99933934	T	C	exonic	gene1189	.	nonsynonymous SNV	gene1189:rna2269#NC_019458.2#99926483:exon9:c.T943C:p.S315P,gene1189:rna2270#NC_019458.2#99926569:exon9:c.T934C:p.S312P
NC_019458.2	100020256	100020256	C	T	intergenic	gene1194;gene1195	dist=6123;dist=2590	.	.
NC_019458.2	100020664	100020664	T	A	intergenic	gene1194;gene1195	dist=6531;dist=2182	.	.
NC_019458.2	100020665	100020665	T	G	intergenic	gene1194;gene1195	dist=6532;dist=2181	.	.
NC_019458.2	100022085	100022085	T	C	downstream	gene1195	dist=761	.	.
NC_019458.2	100022120	100022120	T	C	downstream	gene1195	dist=726	.	.
NC_019458.2	100022125	100022125	T	C	downstream	gene1195	dist=721	.	.
NC_019458.2	100022136	100022136	C	T	downstream	gene1195	dist=710	.	.
NC_019458.2	100022138	100022138	A	G	downstream	gene1195	dist=708	.	.
NC_019458.2	100022574	100022574	T	C	downstream	gene1195	dist=272	.	.
NC_019458.2	100023218	100023218	C	T	UTR3	gene1195	rna2280#NC_019458.2#100022845:c.*2064G>A;rna2279#NC_019458.2#100022845:c.*2064G>A;rna2278#NC_019458.2#100022845:c.*2064G>A;rna2277#NC_019458.2#100022845:c.*2064G>A	.	.
NC_019458.2	100023229	100023229	G	C	UTR3	gene1195	rna2280#NC_019458.2#100022845:c.*2053C>G;rna2279#NC_019458.2#100022845:c.*2053C>G;rna2278#NC_019458.2#100022845:c.*2053C>G;rna2277#NC_019458.2#100022845:c.*2053C>G	.	.
NC_019458.2	100023568	100023568	G	A	UTR3	gene1195	rna2280#NC_019458.2#100022845:c.*1714C>T;rna2279#NC_019458.2#100022845:c.*1714C>T;rna2278#NC_019458.2#100022845:c.*1714C>T;rna2277#NC_019458.2#100022845:c.*1714C>T	.	.
NC_019458.2	100023587	100023587	A	G	UTR3	gene1195	rna2280#NC_019458.2#100022845:c.*1695T>C;rna2279#NC_019458.2#100022845:c.*1695T>C;rna2278#NC_019458.2#100022845:c.*1695T>C;rna2277#NC_019458.2#100022845:c.*1695T>C	.	.
NC_019458.2	100049855	100049855	G	T	intronic	gene1196	.	.	.
NC_019458.2	100049860	100049860	G	A	intronic	gene1196	.	.	.
NC_019458.2	100049865	100049865	G	T	intronic	gene1196	.	.	.
NC_019458.2	100460668	100460668	T	C	intergenic	gene1210;gene1211	dist=12863;dist=6790	.	.
NC_019458.2	100460673	100460673	T	C	intergenic	gene1210;gene1211	dist=12868;dist=6785	.	.
NC_019458.2	100460730	100460730	T	C	intergenic	gene1210;gene1211	dist=12925;dist=6728	.	.
NC_019458.2	100460760	100460760	T	C	intergenic	gene1210;gene1211	dist=12955;dist=6698	.	.
NC_019458.2	100461205	100461205	T	C	intergenic	gene1210;gene1211	dist=13400;dist=6253	.	.
NC_019458.2	100880881	100880881	A	G	exonic	gene1226	.	nonsynonymous SNV	gene1226:rna2325#NC_019458.2#100878419:exon3:c.T2945C:p.L982P,gene1226:rna2326#NC_019458.2#100878419:exon3:c.T2945C:p.L982P
NC_019458.2	102964904	102964904	T	A	UTR5	gene1305	rna2447#NC_019458.2#102961650:c.-90A>T	.	.
NC_019458.2	103017952	103017952	A	G	UTR3	gene1307	rna2455#NC_019458.2#102974412:c.*371A>G;rna2454#NC_019458.2#102974412:c.*371A>G;rna2458#NC_019458.2#102974413:c.*371A>G;rna2457#NC_019458.2#102974413:c.*371A>G;rna2462#NC_019458.2#102974575:c.*371A>G;rna2463#NC_019458.2#102974577:c.*371A>G;rna2467#NC_019458.2#102974581:c.*371A>G	.	.
NC_019458.2	103060943	103060943	A	C	exonic	gene1310	.	nonsynonymous SNV	gene1310:rna2474#NC_019458.2#103047422:exon22:c.A2953C:p.I985L
NC_019458.2	103252965	103252965	G	A	intronic	gene1314	.	.	.
NC_019458.2	103252974	103252974	G	T	intronic	gene1314	.	.	.
NC_019458.2	103550202	103550202	T	G	exonic	gene1319	.	nonsynonymous SNV	gene1319:rna2490#NC_019458.2#103379706:exon1:c.A101C:p.Q34P
NC_019458.2	103602549	103602549	T	C	intergenic	gene1319;gene1320	dist=45741;dist=3068	.	.
NC_019458.2	103605089	103605089	T	C	downstream	gene1320	dist=528	.	.
NC_019458.2	103605122	103605122	T	C	downstream	gene1320	dist=495	.	.
NC_019458.2	103650053	103650053	G	A	UTR5	gene1323	rna2495#NC_019458.2#103644982:c.-1032C>T	.	.
NC_019458.2	103740703	103740703	T	C	UTR3	gene1330	rna2511#NC_019458.2#103728405:c.*34T>C	.	.
NC_019458.2	103813793	103813793	C	G	intronic	gene1335	.	.	.
NC_019458.2	103865139	103865139	A	G	intronic	gene1340	.	.	.
NC_019458.2	103865168	103865168	C	T	intronic	gene1340	.	.	.
NC_019458.2	103865170	103865170	G	C	intronic	gene1340	.	.	.
NC_019458.2	103865172	103865172	C	A	intronic	gene1340	.	.	.
NC_019458.2	104332497	104332497	G	0	intronic	gene1359	.	.	.
NC_019458.2	104332497	104332497	G	C	intronic	gene1359	.	.	.
NC_019458.2	104332504	104332504	G	0	intronic	gene1359	.	.	.
NC_019458.2	104332504	104332504	G	C	intronic	gene1359	.	.	.
NC_019458.2	104332509	104332509	A	0	intronic	gene1359	.	.	.
NC_019458.2	104332509	104332509	A	G	intronic	gene1359	.	.	.
NC_019458.2	104448022	104448022	G	T	intronic	gene1364	.	.	.
NC_019458.2	104448034	104448034	G	T	intronic	gene1364	.	.	.
NC_019458.2	104517443	104517443	A	C	UTR3	gene1367	rna2580#NC_019458.2#104517036:c.*34A>C	.	.
NC_019458.2	104905679	104905679	T	A	downstream	gene1387	dist=294	.	.
NC_019458.2	104945890	104945890	C	T	intergenic	gene1388;gene1389	dist=4244;dist=17872	.	.
NC_019458.2	104947434	104947434	C	T	intergenic	gene1388;gene1389	dist=5788;dist=16328	.	.
NC_019458.2	105152287	105152287	A	G	exonic	gene1397	.	nonsynonymous SNV	gene1397:rna2632#NC_019458.2#105148209:exon2:c.T326C:p.V109A,gene1397:rna2633#NC_019458.2#105148209:exon2:c.T326C:p.V109A
NC_019458.2	105817057	105817057	A	G	intergenic	gene1413;gene1414	dist=1188;dist=81951	.	.
NC_019458.2	105919311	105919311	C	A	exonic	gene1414	.	nonsynonymous SNV	gene1414:rna2657#NC_019458.2#105899007:exon2:c.G328T:p.D110Y
NC_019458.2	105919324	105919324	G	C	exonic	gene1414	.	nonsynonymous SNV	gene1414:rna2657#NC_019458.2#105899007:exon2:c.C315G:p.S105R
NC_019458.2	105925782	105925782	G	A	exonic	gene1414	.	synonymous SNV	gene1414:rna2657#NC_019458.2#105899007:exon1:c.C21T:p.D7D
NC_019458.2	105925811	105925811	A	G	UTR5	gene1414	rna2657#NC_019458.2#105899007:c.-9T>C	.	.
NC_019458.2	105925812	105925812	A	T	UTR5	gene1414	rna2657#NC_019458.2#105899007:c.-10T>A	.	.
NC_019458.2	106000625	106000625	C	T	exonic	gene1415	.	nonsynonymous SNV	gene1415:rna2658#NC_019458.2#105983947:exon2:c.C235T:p.P79S,gene1415:rna2659#NC_019458.2#105983948:exon2:c.C235T:p.P79S
NC_019458.2	106000633	106000633	A	G	exonic	gene1415	.	synonymous SNV	gene1415:rna2658#NC_019458.2#105983947:exon2:c.A243G:p.S81S,gene1415:rna2659#NC_019458.2#105983948:exon2:c.A243G:p.S81S
NC_019458.2	106171064	106171064	A	G	intergenic	gene1418;gene1420	dist=8729;dist=34991	.	.
NC_019458.2	106314885	106314885	C	T	exonic	gene1422	.	nonsynonymous SNV	gene1422:rna2672#NC_019458.2#106310110:exon12:c.G2641A:p.V881M,gene1422:rna2670#NC_019458.2#106309181:exon13:c.G2896A:p.V966M,gene1422:rna2671#NC_019458.2#106309181:exon13:c.G2896A:p.V966M,gene1422:rna2673#NC_019458.2#106310110:exon13:c.G2896A:p.V966M
NC_019458.2	106335962	106335962	C	T	exonic	gene1422	.	synonymous SNV	gene1422:rna2672#NC_019458.2#106310110:exon8:c.G1665A:p.E555E,gene1422:rna2670#NC_019458.2#106309181:exon9:c.G1920A:p.E640E,gene1422:rna2671#NC_019458.2#106309181:exon9:c.G1920A:p.E640E,gene1422:rna2673#NC_019458.2#106310110:exon9:c.G1920A:p.E640E
NC_019458.2	106391503	106391503	T	C	downstream	gene1423	dist=41	.	.
NC_019458.2	106391580	106391580	C	A	UTR3	gene1423	rna2674#NC_019458.2#106391543:c.*2066G>T	.	.
NC_019458.2	106392550	106392550	G	A	UTR3	gene1423	rna2674#NC_019458.2#106391543:c.*1096C>T	.	.
NC_019458.2	106392782	106392782	T	C	UTR3	gene1423	rna2674#NC_019458.2#106391543:c.*864A>G	.	.
NC_019458.2	106485458	106485458	G	T	intergenic	gene1424;gene1425	dist=6212;dist=1365	.	.
NC_019458.2	106485511	106485511	G	C	intergenic	gene1424;gene1425	dist=6265;dist=1312	.	.
NC_019458.2	106618911	106618911	G	A	exonic	gene1426	.	synonymous SNV	gene1426:rna2678#NC_019458.2#106583326:exon6:c.C846T:p.D282D
NC_019458.2	106618914	106618914	T	A	exonic	gene1426	.	nonsynonymous SNV	gene1426:rna2678#NC_019458.2#106583326:exon6:c.A843T:p.K281N
NC_019458.2	106625743	106625743	A	G	intronic	gene1426	.	.	.
NC_019458.2	106627665	106627665	G	T	intronic	gene1426	.	.	.
NC_019458.2	106628772	106628772	T	C	intronic	gene1426	.	.	.
NC_019458.2	106628876	106628876	A	G	intronic	gene1426	.	.	.
NC_019458.2	106628896	106628896	A	G	intronic	gene1426	.	.	.
NC_019458.2	106644258	106644258	T	C	exonic	gene1426	.	synonymous SNV	gene1426:rna2678#NC_019458.2#106583326:exon3:c.A306G:p.K102K
NC_019458.2	106644260	106644260	T	C	exonic	gene1426	.	nonsynonymous SNV	gene1426:rna2678#NC_019458.2#106583326:exon3:c.A304G:p.K102E
NC_019458.2	106644273	106644273	C	A	exonic	gene1426	.	nonsynonymous SNV	gene1426:rna2678#NC_019458.2#106583326:exon3:c.G291T:p.R97S
NC_019458.2	106644289	106644289	T	C	exonic	gene1426	.	nonsynonymous SNV	gene1426:rna2678#NC_019458.2#106583326:exon3:c.A275G:p.Q92R
NC_019458.2	106644315	106644315	T	C	exonic	gene1426	.	synonymous SNV	gene1426:rna2678#NC_019458.2#106583326:exon3:c.A249G:p.A83A
NC_019458.2	107368009	107368009	A	G	UTR3	gene1447	rna2697#NC_019458.2#107363710:c.*213A>G;rna2696#NC_019458.2#107363710:c.*283A>G;rna2695#NC_019458.2#107363710:c.*1273A>G	.	.
NC_019458.2	107368370	107368370	C	T	UTR3	gene1447	rna2697#NC_019458.2#107363710:c.*574C>T;rna2696#NC_019458.2#107363710:c.*644C>T;rna2695#NC_019458.2#107363710:c.*1634C>T	.	.
NC_019458.2	108124185	108124185	T	C	intergenic	gene1473;gene1474	dist=18002;dist=2000	.	.
NC_019458.2	108124232	108124232	T	C	intergenic	gene1473;gene1474	dist=18049;dist=1953	.	.
NC_019458.2	108124297	108124297	T	C	intergenic	gene1473;gene1474	dist=18114;dist=1888	.	.
NC_019458.2	108124298	108124298	T	C	intergenic	gene1473;gene1474	dist=18115;dist=1887	.	.
NC_019458.2	108124302	108124302	T	C	intergenic	gene1473;gene1474	dist=18119;dist=1883	.	.
NC_019458.2	108124308	108124308	T	C	intergenic	gene1473;gene1474	dist=18125;dist=1877	.	.
NC_019458.2	108125260	108125260	T	C	downstream	gene1474	dist=925	.	.
NC_019458.2	108125323	108125323	T	C	downstream	gene1474	dist=862	.	.
NC_019458.2	108125324	108125324	T	C	downstream	gene1474	dist=861	.	.
NC_019458.2	109012470	109012470	T	C	exonic	gene1493	.	synonymous SNV	gene1493:rna2742#NC_019458.2#109012256:exon1:c.T63C:p.S21S
NC_019458.2	109249562	109249562	C	G	UTR3	gene1500	rna2754#NC_019458.2#109247585:c.*399G>C	.	.
NC_019458.2	109560009	109560009	C	G	intronic	gene1513	.	.	.
NC_019458.2	109727010	109727010	A	C	intronic	gene1516	.	.	.
NC_019458.2	109727325	109727325	C	T	intronic	gene1516	.	.	.
NC_019458.2	109776579	109776579	C	G	intergenic	gene1516;gene1517	dist=27553;dist=3358	.	.
NC_019458.2	110039780	110039780	G	A	UTR3	gene1520	rna2790#NC_019458.2#110022502:c.*370G>A	.	.
NC_019458.2	110152574	110152574	C	T	UTR3	gene1523	rna2796#NC_019458.2#110116107:c.*303C>T	.	.
NC_019458.2	110152580	110152580	A	G	UTR3	gene1523	rna2796#NC_019458.2#110116107:c.*309A>G	.	.
NC_019458.2	110155562	110155562	A	G	intergenic	gene1523;gene1524	dist=2878;dist=2224	.	.
NC_019458.2	110160056	110160056	A	G	UTR3	gene1524	rna2799#NC_019458.2#110157785:c.*136T>C;rna2798#NC_019458.2#110157785:c.*136T>C;rna2797#NC_019458.2#110157785:c.*136T>C	.	.
NC_019458.2	110400839	110400839	G	A	intergenic	gene1533;gene1538	dist=44501;dist=23402	.	.
NC_019458.2	110579658	110579658	A	G	intronic	gene1552	.	.	.
NC_019458.2	110579658	110579658	A	0	intronic	gene1552	.	.	.
NC_019458.2	110579660	110579660	G	C	intronic	gene1552	.	.	.
NC_019458.2	110579660	110579660	G	0	intronic	gene1552	.	.	.
NC_019458.2	110579663	110579663	A	C	intronic	gene1552	.	.	.
NC_019458.2	110579663	110579663	A	0	intronic	gene1552	.	.	.
NC_019458.2	110579720	110579720	G	0	intronic	gene1552	.	.	.
NC_019458.2	110579720	110579720	G	A	intronic	gene1552	.	.	.
NC_019458.2	110579725	110579725	T	0	intronic	gene1552	.	.	.
NC_019458.2	110579725	110579725	T	A	intronic	gene1552	.	.	.
NC_019458.2	110579728	110579728	G	0	intronic	gene1552	.	.	.
NC_019458.2	110579728	110579728	G	C	intronic	gene1552	.	.	.
NC_019458.2	110580218	110580218	C	0	intronic	gene1552	.	.	.
NC_019458.2	110580218	110580218	C	T	intronic	gene1552	.	.	.
NC_019458.2	111026405	111026405	T	G	intergenic	gene1583;gene1584	dist=3062;dist=8735	.	.
NC_019458.2	111026411	111026411	T	0	intergenic	gene1583;gene1584	dist=3068;dist=8729	.	.
NC_019458.2	111026411	111026411	T	G	intergenic	gene1583;gene1584	dist=3068;dist=8729	.	.
NC_019458.2	111026414	111026414	T	0	intergenic	gene1583;gene1584	dist=3071;dist=8726	.	.
NC_019458.2	111026414	111026414	T	G	intergenic	gene1583;gene1584	dist=3071;dist=8726	.	.
NC_019458.2	111026448	111026448	A	G	intergenic	gene1583;gene1584	dist=3105;dist=8692	.	.
NC_019458.2	111026448	111026448	A	0	intergenic	gene1583;gene1584	dist=3105;dist=8692	.	.
NC_019458.2	111026866	111026866	A	G	intergenic	gene1583;gene1584	dist=3523;dist=8274	.	.
NC_019458.2	111319136	111319136	G	A	UTR3	gene1586	rna2879#NC_019458.2#111078120:c.*1468G>A;rna2878#NC_019458.2#111078120:c.*1468G>A	.	.
NC_019458.2	111319558	111319558	G	A	UTR3	gene1586	rna2879#NC_019458.2#111078120:c.*1890G>A;rna2878#NC_019458.2#111078120:c.*1890G>A	.	.
NC_019458.2	111321776	111321776	A	T	UTR3	gene1586	rna2879#NC_019458.2#111078120:c.*4108A>T;rna2878#NC_019458.2#111078120:c.*4108A>T	.	.
NC_019458.2	111839730	111839730	T	C	UTR3	gene1592	rna2894#NC_019458.2#111837386:c.*806A>G;rna2893#NC_019458.2#111837386:c.*806A>G	.	.
NC_019458.2	111956883	111956883	G	A	UTR3	gene1594	rna2896#NC_019458.2#111937034:c.*954G>A	.	.
NC_019458.2	111959622	111959622	A	G	UTR3	gene1594	rna2896#NC_019458.2#111937034:c.*3693A>G	.	.
NC_019458.2	111960022	111960022	C	G	UTR3	gene1594	rna2896#NC_019458.2#111937034:c.*4093C>G	.	.
NC_019458.2	111961451	111961451	A	G	UTR3	gene1594	rna2896#NC_019458.2#111937034:c.*5522A>G	.	.
NC_019458.2	112262074	112262074	A	G	intergenic	gene1598;gene1599	dist=1145;dist=11526	.	.
NC_019458.2	112304393	112304393	A	T	UTR3	gene1599	rna2912#NC_019458.2#112273599:c.*1103A>T;rna2911#NC_019458.2#112273599:c.*1179A>T	.	.
NC_019458.2	112304424	112304424	G	A	UTR3	gene1599	rna2912#NC_019458.2#112273599:c.*1134G>A;rna2911#NC_019458.2#112273599:c.*1210G>A	.	.
NC_019458.2	112355632	112355632	C	T	UTR3	gene1600	rna2917#NC_019458.2#112355386:c.*224G>A;rna2916#NC_019458.2#112355386:c.*224G>A	.	.
NC_019458.2	112744476	112744476	A	G	intergenic	gene1602;gene1604	dist=12139;dist=2389	.	.
NC_019458.2	112745255	112745255	G	A	intergenic	gene1602;gene1604	dist=12918;dist=1610	.	.
NC_019458.2	112745269	112745269	G	C	intergenic	gene1602;gene1604	dist=12932;dist=1596	.	.
NC_019458.2	112745649	112745649	T	C	intergenic	gene1602;gene1604	dist=13312;dist=1216	.	.
NC_019458.2	112747223	112747223	G	A	UTR3	gene1604	rna2921#NC_019458.2#112746864:c.*1209C>T	.	.
NC_019458.2	112747227	112747227	G	C	UTR3	gene1604	rna2921#NC_019458.2#112746864:c.*1205C>G	.	.
NC_019458.2	112747459	112747459	T	C	UTR3	gene1604	rna2921#NC_019458.2#112746864:c.*973A>G	.	.
NC_019458.2	112747464	112747464	G	A	UTR3	gene1604	rna2921#NC_019458.2#112746864:c.*968C>T	.	.
NC_019458.2	112747874	112747874	T	C	UTR3	gene1604	rna2921#NC_019458.2#112746864:c.*558A>G	.	.
NC_019458.2	112748168	112748168	T	C	UTR3	gene1604	rna2921#NC_019458.2#112746864:c.*264A>G	.	.
NC_019458.2	115650937	115650937	G	A	exonic	gene1618	.	synonymous SNV	gene1618:rna2943#NC_019458.2#115634650:exon2:c.G39A:p.L13L,gene1618:rna2944#NC_019458.2#115634657:exon2:c.G39A:p.L13L
NC_019458.2	115728981	115728981	G	A	intergenic	gene1619;gene1620	dist=37984;dist=4861	.	.
NC_019458.2	115730661	115730661	C	A	intergenic	gene1619;gene1620	dist=39664;dist=3181	.	.
NC_019458.2	115730682	115730682	G	A	intergenic	gene1619;gene1620	dist=39685;dist=3160	.	.
NC_019458.2	115730683	115730683	C	T	intergenic	gene1619;gene1620	dist=39686;dist=3159	.	.
NC_019458.2	115730971	115730971	G	C	intergenic	gene1619;gene1620	dist=39974;dist=2871	.	.
NC_019458.2	115731724	115731724	T	C	intergenic	gene1619;gene1620	dist=40727;dist=2118	.	.
NC_019458.2	115732917	115732917	A	C	downstream	gene1620	dist=925	.	.
NC_019458.2	115732970	115732970	T	C	downstream	gene1620	dist=872	.	.
NC_019458.2	115733009	115733009	T	C	downstream	gene1620	dist=833	.	.
NC_019458.2	115733013	115733013	T	G	downstream	gene1620	dist=829	.	.
NC_019458.2	117526086	117526086	C	T	UTR3	gene1633	rna2961#NC_019458.2#117376792:c.*2750C>T;rna2960#NC_019458.2#117376792:c.*2750C>T;rna2963#NC_019458.2#117415196:c.*2750C>T;rna2962#NC_019458.2#117415196:c.*2750C>T;rna2964#NC_019458.2#117436885:c.*2750C>T;rna2965#NC_019458.2#117439201:c.*2750C>T	.	.
NC_019458.2	117526925	117526925	A	G	UTR3	gene1633	rna2961#NC_019458.2#117376792:c.*3589A>G;rna2960#NC_019458.2#117376792:c.*3589A>G;rna2963#NC_019458.2#117415196:c.*3589A>G;rna2962#NC_019458.2#117415196:c.*3589A>G;rna2964#NC_019458.2#117436885:c.*3589A>G;rna2965#NC_019458.2#117439201:c.*3589A>G	.	.
NC_019458.2	117529363	117529363	C	T	UTR3	gene1633	rna2961#NC_019458.2#117376792:c.*6027C>T;rna2960#NC_019458.2#117376792:c.*6027C>T;rna2963#NC_019458.2#117415196:c.*6027C>T;rna2962#NC_019458.2#117415196:c.*6027C>T;rna2964#NC_019458.2#117436885:c.*6027C>T;rna2965#NC_019458.2#117439201:c.*6027C>T	.	.
NC_019458.2	117530263	117530263	A	G	UTR3	gene1633	rna2961#NC_019458.2#117376792:c.*6927A>G;rna2960#NC_019458.2#117376792:c.*6927A>G;rna2963#NC_019458.2#117415196:c.*6927A>G;rna2962#NC_019458.2#117415196:c.*6927A>G;rna2964#NC_019458.2#117436885:c.*6927A>G;rna2965#NC_019458.2#117439201:c.*6927A>G	.	.
NC_019458.2	117530502	117530502	C	T	UTR3	gene1633	rna2961#NC_019458.2#117376792:c.*7166C>T;rna2960#NC_019458.2#117376792:c.*7166C>T;rna2963#NC_019458.2#117415196:c.*7166C>T;rna2962#NC_019458.2#117415196:c.*7166C>T;rna2964#NC_019458.2#117436885:c.*7166C>T;rna2965#NC_019458.2#117439201:c.*7166C>T	.	.
NC_019458.2	117537341	117537341	T	A	downstream	gene1636	dist=143	.	.
NC_019458.2	117540643	117540643	G	A	intronic	gene1636	.	.	.
NC_019458.2	117541416	117541416	G	A	intronic	gene1636	.	.	.
NC_019458.2	117541425	117541425	G	A	intronic	gene1636	.	.	.
NC_019458.2	117541553	117541553	G	A	intronic	gene1636	.	.	.
NC_019458.2	117541587	117541587	G	A	intronic	gene1636	.	.	.
NC_019458.2	117542462	117542462	T	A	intronic	gene1636	.	.	.
NC_019458.2	117647194	117647194	T	G	exonic	gene1638	.	nonsynonymous SNV	gene1638:rna2969#NC_019458.2#117642522:exon3:c.A483C:p.E161D
NC_019458.2	117653056	117653056	T	G	intronic	gene1638	.	.	.
NC_019458.2	117653093	117653093	G	T	intronic	gene1638	.	.	.
NC_019458.2	117653096	117653096	A	G	intronic	gene1638	.	.	.
NC_019458.2	117653460	117653460	A	G	exonic	gene1638	.	synonymous SNV	gene1638:rna2969#NC_019458.2#117642522:exon2:c.T414C:p.Y138Y
NC_019458.2	118249971	118249971	T	C	intergenic	gene1647;gene1648	dist=3107;dist=6461	.	.
NC_019458.2	118252463	118252463	T	C	intergenic	gene1647;gene1648	dist=5599;dist=3969	.	.
NC_019458.2	118693441	118693441	T	G	intergenic	gene1652;gene1653	dist=25141;dist=35643	.	.
NC_019458.2	118693527	118693527	C	T	intergenic	gene1652;gene1653	dist=25227;dist=35557	.	.
NC_019458.2	118693571	118693571	G	A	intergenic	gene1652;gene1653	dist=25271;dist=35513	.	.
NC_019458.2	118693608	118693608	C	T	intergenic	gene1652;gene1653	dist=25308;dist=35476	.	.
NC_019458.2	118693609	118693609	C	T	intergenic	gene1652;gene1653	dist=25309;dist=35475	.	.
NC_019458.2	118693630	118693630	C	T	intergenic	gene1652;gene1653	dist=25330;dist=35454	.	.
NC_019458.2	118693766	118693766	C	T	intergenic	gene1652;gene1653	dist=25466;dist=35318	.	.
NC_019458.2	119710986	119710986	T	A	intronic	gene1664	.	.	.
NC_019458.2	119710989	119710989	T	C	intronic	gene1664	.	.	.
NC_019458.2	119710991	119710991	T	G	intronic	gene1664	.	.	.
NC_019458.2	119779152	119779152	T	C	UTR3	gene1665	rna3032#NC_019458.2#119778416:c.*776A>G	.	.
NC_019458.2	119779296	119779296	A	G	UTR3	gene1665	rna3032#NC_019458.2#119778416:c.*632T>C	.	.
NC_019458.2	119995618	119995618	A	C	intronic	gene1666	.	.	.
NC_019458.2	119995633	119995633	A	G	intronic	gene1666	.	.	.
NC_019458.2	119995637	119995637	T	A	intronic	gene1666	.	.	.
NC_019458.2	119998394	119998394	A	G	ncRNA_intronic	gene1667	.	.	.
NC_019458.2	120260984	120260984	T	C	UTR3	gene1675	rna3066#NC_019458.2#120260135:c.*2925A>G	.	.
NC_019458.2	120260998	120260998	T	C	UTR3	gene1675	rna3066#NC_019458.2#120260135:c.*2911A>G	.	.
NC_019458.2	120262986	120262986	T	C	UTR3	gene1675	rna3066#NC_019458.2#120260135:c.*923A>G	.	.
NC_019458.2	120263008	120263008	T	C	UTR3	gene1675	rna3066#NC_019458.2#120260135:c.*901A>G	.	.
NC_019458.2	120263015	120263015	T	C	UTR3	gene1675	rna3066#NC_019458.2#120260135:c.*894A>G	.	.
NC_019458.2	120263016	120263016	T	C	UTR3	gene1675	rna3066#NC_019458.2#120260135:c.*893A>G	.	.
NC_019458.2	120263017	120263017	T	C	UTR3	gene1675	rna3066#NC_019458.2#120260135:c.*892A>G	.	.
NC_019458.2	120289788	120289788	A	G	upstream	gene1675	dist=659	.	.
NC_019458.2	120351034	120351034	G	A	intergenic	gene1675;gene1676	dist=61905;dist=7403	.	.
NC_019458.2	120351831	120351831	T	C	intergenic	gene1675;gene1676	dist=62702;dist=6606	.	.
NC_019458.2	120358628	120358628	C	T	UTR3	gene1676	rna3067#NC_019458.2#120358436:c.*641G>A	.	.
NC_019458.2	120358910	120358910	C	T	UTR3	gene1676	rna3067#NC_019458.2#120358436:c.*359G>A	.	.
NC_019458.2	121276251	121276251	A	G	UTR3	gene1688	rna3080#NC_019458.2#121199441:c.*21A>G	.	.
NC_019458.2	121276282	121276282	A	G	UTR3	gene1688	rna3080#NC_019458.2#121199441:c.*52A>G	.	.
NC_019458.2	121908040	121908040	A	G	exonic	gene1695	.	synonymous SNV	gene1695:rna3087#NC_019458.2#121888358:exon13:c.A1743G:p.G581G,gene1695:rna3088#NC_019458.2#121888358:exon13:c.A1743G:p.G581G,gene1695:rna3086#NC_019458.2#121868964:exon14:c.A1710G:p.G570G
NC_019458.2	121938964	121938964	C	T	exonic	gene1697	.	nonsynonymous SNV	gene1697:rna3090#NC_019458.2#121938941:exon1:c.C23T:p.P8L
NC_019458.2	124814996	124814996	T	C	UTR3	gene1718	rna3112#NC_019458.2#124814930:c.*3445A>G	.	.
NC_019458.2	126760813	126760813	A	G	intergenic	gene1727;gene1728	dist=1050431;dist=339133	.	.
NC_019458.2	127497504	127497504	T	C	UTR3	gene1730	rna3134#NC_019458.2#127446334:c.*1099T>C	.	.
NC_019458.2	127497575	127497575	A	G	UTR3	gene1730	rna3134#NC_019458.2#127446334:c.*1170A>G	.	.
NC_019458.2	127500031	127500031	G	C	UTR3	gene1730	rna3134#NC_019458.2#127446334:c.*3626G>C	.	.
NC_019458.2	128575518	128575518	A	G	UTR3	gene1734	rna3148#NC_019458.2#128262344:c.*667A>G;rna3147#NC_019458.2#128262344:c.*667A>G;rna3146#NC_019458.2#128262344:c.*667A>G;rna3145#NC_019458.2#128262344:c.*667A>G;rna3144#NC_019458.2#128262344:c.*667A>G;rna3143#NC_019458.2#128262344:c.*667A>G	.	.
NC_019458.2	128686615	128686615	A	G	UTR3	gene1737	rna3151#NC_019458.2#128686202:c.*2787T>C	.	.
NC_019458.2	128687103	128687103	C	G	UTR3	gene1737	rna3151#NC_019458.2#128686202:c.*2299G>C	.	.
NC_019458.2	128707779	128707779	C	T	exonic	gene1737	.	unknown	UNKNOWN
NC_019458.2	128871289	128871289	A	G	intronic	gene1740	.	.	.
NC_019458.2	133395759	133395759	A	T	intergenic	gene1747;gene1749	dist=1804894;dist=72720	.	.
NC_019458.2	134565925	134565925	G	C	intergenic	gene1749;gene1752	dist=491649;dist=192847	.	.
NC_019458.2	134566046	134566046	C	T	intergenic	gene1749;gene1752	dist=491770;dist=192726	.	.
NC_019458.2	139391302	139391302	A	C	UTR3	gene1767	rna3189#NC_019458.2#139385804:c.*1123T>G	.	.
NC_019458.2	139391314	139391314	C	T	UTR3	gene1767	rna3189#NC_019458.2#139385804:c.*1111G>A	.	.
NC_019458.2	139391867	139391867	T	C	UTR3	gene1767	rna3189#NC_019458.2#139385804:c.*558A>G	.	.
NC_019458.2	139473446	139473446	G	A	exonic	gene1767	.	nonsynonymous SNV	gene1767:rna3200#NC_019458.2#139392368:exon4:c.C4T:p.R2C,gene1767:rna3190#NC_019458.2#139392368:exon7:c.C667T:p.R223C,gene1767:rna3191#NC_019458.2#139392368:exon7:c.C667T:p.R223C,gene1767:rna3192#NC_019458.2#139392368:exon7:c.C667T:p.R223C,gene1767:rna3199#NC_019458.2#139392368:exon7:c.C556T:p.R186C,gene1767:rna3193#NC_019458.2#139392368:exon8:c.C715T:p.R239C,gene1767:rna3194#NC_019458.2#13939236…
NC_019458.2	147485918	147485918	A	G	UTR3	gene1793	rna3263#NC_019458.2#147485503:c.*1474T>C	.	.
NC_019458.2	147486749	147486749	G	A	UTR3	gene1793	rna3263#NC_019458.2#147485503:c.*643C>T	.	.
NC_019458.2	147486815	147486815	A	G	UTR3	gene1793	rna3263#NC_019458.2#147485503:c.*577T>C	.	.
NC_019458.2	147486816	147486816	C	A	UTR3	gene1793	rna3263#NC_019458.2#147485503:c.*576G>T	.	.
NC_019458.2	154551251	154551251	T	C	exonic	gene1814	.	nonsynonymous SNV	gene1814:rna3284#NC_019458.2#154490639:exon4:c.T1730C:p.I577T,gene1814:rna3286#NC_019458.2#154528634:exon5:c.T2108C:p.I703T,gene1814:rna3283#NC_019458.2#154490639:exon7:c.T2108C:p.I703T,gene1814:rna3285#NC_019458.2#154490639:exon7:c.T2108C:p.I703T
NC_019458.2	154551895	154551895	T	C	exonic	gene1814	.	nonsynonymous SNV	gene1814:rna3284#NC_019458.2#154490639:exon4:c.T2374C:p.S792P,gene1814:rna3286#NC_019458.2#154528634:exon5:c.T2752C:p.S918P,gene1814:rna3283#NC_019458.2#154490639:exon7:c.T2752C:p.S918P
NC_019458.2	154551938	154551938	C	T	exonic	gene1814	.	nonsynonymous SNV	gene1814:rna3284#NC_019458.2#154490639:exon4:c.C2417T:p.A806V,gene1814:rna3286#NC_019458.2#154528634:exon5:c.C2795T:p.A932V,gene1814:rna3283#NC_019458.2#154490639:exon7:c.C2795T:p.A932V
NC_019458.2	154552537	154552537	G	T	UTR3	gene1814	rna3284#NC_019458.2#154490639:c.*517G>T;rna3283#NC_019458.2#154490639:c.*517G>T;rna3286#NC_019458.2#154528634:c.*517G>T	.	.
NC_019458.2	154569370	154569370	G	C	UTR3	gene1815	rna3288#NC_019458.2#154562011:c.*1112G>C;rna3287#NC_019458.2#154562011:c.*1112G>C	.	.
NC_019458.2	154572681	154572681	T	C	UTR3	gene1815	rna3288#NC_019458.2#154562011:c.*4423T>C;rna3287#NC_019458.2#154562011:c.*4423T>C	.	.
NC_019458.2	154577247	154577247	C	G	intergenic	gene1815;gene1816	dist=4134;dist=182650	.	.
NC_019458.2	154577666	154577666	A	G	intergenic	gene1815;gene1816	dist=4553;dist=182231	.	.
NC_019458.2	154578453	154578453	A	G	intergenic	gene1815;gene1816	dist=5340;dist=181444	.	.
NC_019458.2	154578482	154578482	T	C	intergenic	gene1815;gene1816	dist=5369;dist=181415	.	.
NC_019458.2	156550905	156550905	G	C	UTR3	gene1820	rna3295#NC_019458.2#156550811:c.*157C>G	.	.
NC_019458.2	156551215	156551215	C	T	exonic	gene1820	.	synonymous SNV	gene1820:rna3295#NC_019458.2#156550811:exon15:c.G1875A:p.P625P
NC_019458.2	156566068	156566068	T	C	exonic	gene1820	.	synonymous SNV	gene1820:rna3295#NC_019458.2#156550811:exon10:c.A1002G:p.S334S
NC_019458.2	160514870	160514870	C	T	exonic	gene1832	.	nonsynonymous SNV	gene1832:rna3312#NC_019458.2#160509137:exon6:c.G847A:p.V283M,gene1832:rna3313#NC_019458.2#160509137:exon6:c.G847A:p.V283M
NC_019458.2	160535234	160535234	G	T	exonic	gene1832	.	nonsynonymous SNV	gene1832:rna3312#NC_019458.2#160509137:exon2:c.C318A:p.H106Q,gene1832:rna3313#NC_019458.2#160509137:exon2:c.C318A:p.H106Q
NC_019458.2	161386768	161386768	G	A	intronic	gene1864	.	.	.
NC_019458.2	161386778	161386778	G	C	intronic	gene1864	.	.	.
NC_019458.2	161386788	161386788	G	T	intronic	gene1864	.	.	.
NC_019458.2	161388896	161388896	C	T	UTR3	gene1865	rna3354#NC_019458.2#161387335:c.*1734G>A;rna3353#NC_019458.2#161387335:c.*1734G>A	.	.
NC_019458.2	161407310	161407310	G	A	exonic	gene1865	.	synonymous SNV	gene1865:rna3353#NC_019458.2#161387335:exon10:c.C1353T:p.L451L,gene1865:rna3354#NC_019458.2#161387335:exon10:c.C927T:p.L309L
NC_019458.2	164047840	164047840	T	C	UTR3	gene1885	rna3441#NC_019458.2#164047060:c.*898A>G;rna3440#NC_019458.2#164047060:c.*898A>G;rna3439#NC_019458.2#164047060:c.*898A>G;rna3438#NC_019458.2#164047060:c.*898A>G;rna3437#NC_019458.2#164047060:c.*898A>G;rna3436#NC_019458.2#164047060:c.*898A>G;rna3435#NC_019458.2#164047060:c.*898A>G;rna3434#NC_019458.2#164047060:c.*898A>G;rna3433#NC_019458.2#164047060:c.*898A>G;rna3432#NC_019458.2#164047060:c.*898A>G…	.	.
NC_019458.2	164048136	164048136	C	A	UTR3	gene1885	rna3441#NC_019458.2#164047060:c.*602G>T;rna3440#NC_019458.2#164047060:c.*602G>T;rna3439#NC_019458.2#164047060:c.*602G>T;rna3438#NC_019458.2#164047060:c.*602G>T;rna3437#NC_019458.2#164047060:c.*602G>T;rna3436#NC_019458.2#164047060:c.*602G>T;rna3435#NC_019458.2#164047060:c.*602G>T;rna3434#NC_019458.2#164047060:c.*602G>T;rna3433#NC_019458.2#164047060:c.*602G>T;rna3432#NC_019458.2#164047060:c.*602G>T…	.	.
NC_019458.2	164048248	164048248	T	A	UTR3	gene1885	rna3441#NC_019458.2#164047060:c.*490A>T;rna3440#NC_019458.2#164047060:c.*490A>T;rna3439#NC_019458.2#164047060:c.*490A>T;rna3438#NC_019458.2#164047060:c.*490A>T;rna3437#NC_019458.2#164047060:c.*490A>T;rna3436#NC_019458.2#164047060:c.*490A>T;rna3435#NC_019458.2#164047060:c.*490A>T;rna3434#NC_019458.2#164047060:c.*490A>T;rna3433#NC_019458.2#164047060:c.*490A>T;rna3432#NC_019458.2#164047060:c.*490A>T…	.	.
NC_019458.2	164239567	164239567	T	C	UTR3	gene1888	rna3447#NC_019458.2#164229067:c.*133T>C	.	.
NC_019458.2	164239580	164239580	A	G	UTR3	gene1888	rna3447#NC_019458.2#164229067:c.*146A>G	.	.
NC_019458.2	164242064	164242064	G	A	ncRNA_exonic	gene1889	.	.	.
NC_019458.2	164243655	164243655	A	G	intergenic	gene1889;gene1890	dist=1529;dist=8121	.	.
NC_019458.2	164243690	164243690	A	G	intergenic	gene1889;gene1890	dist=1564;dist=8086	.	.
NC_019458.2	164244485	164244485	A	G	intergenic	gene1889;gene1890	dist=2359;dist=7291	.	.
NC_019458.2	164244503	164244503	A	G	intergenic	gene1889;gene1890	dist=2377;dist=7273	.	.
NC_019458.2	164263314	164263314	A	C	exonic	gene1890	.	nonsynonymous SNV	gene1890:rna3449#NC_019458.2#164251775:exon4:c.T1346G:p.L449R
NC_019458.2	164263317	164263317	T	C	exonic	gene1890	.	nonsynonymous SNV	gene1890:rna3449#NC_019458.2#164251775:exon4:c.A1343G:p.N448S
NC_019458.2	164324676	164324676	G	T	UTR3	gene1893	rna3452#NC_019458.2#164301975:c.*3955G>T;rna3453#NC_019458.2#164302133:c.*3955G>T	.	.
NC_019458.2	164393531	164393531	A	G	downstream	gene1894	dist=349	.	.
NC_019458.2	164538459	164538459	T	C	ncRNA_intronic	gene1897	.	.	.
NC_019458.2	164538461	164538461	T	C	ncRNA_intronic	gene1897	.	.	.
NC_019458.2	164538462	164538462	G	C	ncRNA_intronic	gene1897	.	.	.
NC_019458.2	170735798	170735798	G	A	UTR3	gene1915	rna3486#NC_019458.2#170447197:c.*3448G>A;rna3485#NC_019458.2#170447197:c.*3448G>A;rna3484#NC_019458.2#170447197:c.*3448G>A;rna3483#NC_019458.2#170447197:c.*3448G>A;rna3482#NC_019458.2#170447197:c.*3448G>A;rna3487#NC_019458.2#170448363:c.*3448G>A;rna3489#NC_019458.2#170449523:c.*3448G>A;rna3488#NC_019458.2#170449523:c.*3448G>A;rna3491#NC_019458.2#170503126:c.*3448G>A;rna3490#NC_019458.2#170503126:…	.	.
NC_019458.2	171012815	171012815	T	A	UTR3	gene1918	rna3501#NC_019458.2#171012165:c.*3197A>T;rna3500#NC_019458.2#171012165:c.*3197A>T;rna3499#NC_019458.2#171012165:c.*3193A>T;rna3498#NC_019458.2#171012165:c.*3197A>T	.	.
NC_019458.2	171174321	171174321	A	T	UTR3	gene1920	rna3505#NC_019458.2#171174016:c.*406T>A	.	.
NC_019458.2	171174324	171174324	G	A	UTR3	gene1920	rna3505#NC_019458.2#171174016:c.*403C>T	.	.
NC_019458.2	171174337	171174337	C	A	UTR3	gene1920	rna3505#NC_019458.2#171174016:c.*390G>T	.	.
NC_019458.2	171174360	171174360	T	C	UTR3	gene1920	rna3505#NC_019458.2#171174016:c.*367A>G	.	.
NC_019458.2	171898598	171898598	T	A	UTR3	gene1926	rna3543#NC_019458.2#171853127:c.*706T>A	.	.
NC_019458.2	175322265	175322265	A	G	UTR3	gene1955	rna3583#NC_019458.2#175281087:c.*1096A>G;rna3585#NC_019458.2#175302409:c.*1096A>G;rna3586#NC_019458.2#175302420:c.*1096A>G	.	.
NC_019458.2	175411156	175411156	C	G	UTR3	gene1958	rna3588#NC_019458.2#175409894:c.*595G>C	.	.
NC_019458.2	175411265	175411265	T	A	UTR3	gene1958	rna3588#NC_019458.2#175409894:c.*486A>T	.	.
NC_019458.2	175749832	175749832	G	A	intronic	gene1962	.	.	.
NC_019458.2	175749840	175749840	A	G	intronic	gene1962	.	.	.
NC_019458.2	175765385	175765385	G	C	exonic	gene1962	.	nonsynonymous SNV	gene1962:rna3595#NC_019458.2#175743931:exon4:c.C73G:p.L25V,gene1962:rna3596#NC_019458.2#175748306:exon4:c.C73G:p.L25V
NC_019458.2	175765415	175765415	T	C	exonic	gene1962	.	nonsynonymous SNV	gene1962:rna3595#NC_019458.2#175743931:exon4:c.A43G:p.N15D,gene1962:rna3596#NC_019458.2#175748306:exon4:c.A43G:p.N15D
NC_019458.2	175765420	175765420	G	A	exonic	gene1962	.	nonsynonymous SNV	gene1962:rna3595#NC_019458.2#175743931:exon4:c.C38T:p.P13L,gene1962:rna3596#NC_019458.2#175748306:exon4:c.C38T:p.P13L
NC_019458.2	175779901	175779901	G	A	UTR5	gene1962	rna3595#NC_019458.2#175743931:c.-442C>T;rna3596#NC_019458.2#175748306:c.-442C>T	.	.
NC_019458.2	175918549	175918549	C	T	UTR3	gene1966	rna3599#NC_019458.2#175903800:c.*853C>T	.	.
NC_019458.2	175922945	175922945	A	G	intronic	gene1967	.	.	.
NC_019458.2	176343370	176343370	G	A	intronic	gene1969	.	.	.
NC_019458.2	176351841	176351841	C	G	exonic	gene1969	.	nonsynonymous SNV	gene1969:rna3608#NC_019458.2#176215662:exon13:c.G1784C:p.R595P,gene1969:rna3604#NC_019458.2#176215662:exon14:c.G1901C:p.R634P,gene1969:rna3612#NC_019458.2#176343718:exon14:c.G1901C:p.R634P,gene1969:rna3605#NC_019458.2#176215662:exon15:c.G2012C:p.R671P,gene1969:rna3606#NC_019458.2#176215662:exon15:c.G2015C:p.R672P,gene1969:rna3607#NC_019458.2#176215662:exon15:c.G2015C:p.R672P,gene1969:rna3610#NC_0…
NC_019458.2	176379804	176379804	T	C	exonic	gene1969	.	nonsynonymous SNV	gene1969:rna3608#NC_019458.2#176215662:exon4:c.A238G:p.I80V,gene1969:rna3604#NC_019458.2#176215662:exon6:c.A469G:p.I157V,gene1969:rna3605#NC_019458.2#176215662:exon6:c.A469G:p.I157V,gene1969:rna3606#NC_019458.2#176215662:exon6:c.A469G:p.I157V,gene1969:rna3607#NC_019458.2#176215662:exon6:c.A469G:p.I157V,gene1969:rna3610#NC_019458.2#176254360:exon6:c.A469G:p.I157V,gene1969:rna3611#NC_019458.2#17626…
NC_019458.2	176600095	176600095	T	A	UTR3	gene1973	rna3618#NC_019458.2#176599186:c.*2104A>T	.	.
NC_019458.2	176693304	176693304	G	T	UTR3	gene1974	rna3620#NC_019458.2#176631088:c.*2014G>T	.	.
NC_019458.2	176955654	176955654	C	T	UTR3	gene1979	rna3631#NC_019458.2#176929854:c.*271C>T;rna3632#NC_019458.2#176929910:c.*271C>T	.	.
NC_019458.2	177143337	177143337	C	T	UTR3	gene1981	rna3634#NC_019458.2#177124639:c.*1076C>T;rna3635#NC_019458.2#177124658:c.*1076C>T	.	.
NC_019458.2	177143703	177143703	G	T	UTR3	gene1981	rna3634#NC_019458.2#177124639:c.*1442G>T;rna3635#NC_019458.2#177124658:c.*1442G>T	.	.
NC_019458.2	177143721	177143721	T	G	UTR3	gene1981	rna3634#NC_019458.2#177124639:c.*1460T>G;rna3635#NC_019458.2#177124658:c.*1460T>G	.	.
NC_019458.2	177144568	177144568	T	C	UTR3	gene1981	rna3634#NC_019458.2#177124639:c.*2307T>C;rna3635#NC_019458.2#177124658:c.*2307T>C	.	.
NC_019458.2	177144583	177144583	A	G	UTR3	gene1981	rna3634#NC_019458.2#177124639:c.*2322A>G;rna3635#NC_019458.2#177124658:c.*2322A>G	.	.
NC_019458.2	177155684	177155684	G	A	intergenic	gene1981;gene1982	dist=9620;dist=15065	.	.
NC_019458.2	177155688	177155688	C	A	intergenic	gene1981;gene1982	dist=9624;dist=15061	.	.
NC_019458.2	182295106	182295106	T	C	exonic	gene2000	.	synonymous SNV	gene2000:rna3657#NC_019458.2#182223912:exon2:c.T144C:p.H48H
NC_019458.2	182417350	182417350	A	G	downstream	gene2003	dist=716	.	.
NC_019458.2	183176194	183176194	G	A	intergenic	gene2013;gene2014	dist=4980;dist=29751	.	.
NC_019458.2	183200657	183200657	G	A	intergenic	gene2013;gene2014	dist=29443;dist=5288	.	.
NC_019458.2	183201093	183201093	T	C	intergenic	gene2013;gene2014	dist=29879;dist=4852	.	.
NC_019458.2	184118511	184118511	C	T	exonic	gene2023	.	nonsynonymous SNV	gene2023:rna3730#NC_019458.2#184069375:exon14:c.G3685A:p.D1229N,gene2023:rna3728#NC_019458.2#184069375:exon16:c.G4186A:p.D1396N,gene2023:rna3729#NC_019458.2#184069375:exon16:c.G4216A:p.D1406N,gene2023:rna3733#NC_019458.2#184098197:exon16:c.G4216A:p.D1406N
NC_019458.2	184305332	184305332	C	A	exonic	gene2029	.	nonsynonymous SNV	gene2029:rna3740#NC_019458.2#184271099:exon11:c.G2679T:p.L893F,gene2029:rna3741#NC_019458.2#184271099:exon11:c.G2685T:p.L895F,gene2029:rna3742#NC_019458.2#184271099:exon12:c.G2799T:p.L933F,gene2029:rna3743#NC_019458.2#184271099:exon13:c.G2922T:p.L974F,gene2029:rna3744#NC_019458.2#184271099:exon13:c.G2922T:p.L974F
NC_019458.2	184305353	184305353	A	C	exonic	gene2029	.	nonsynonymous SNV	gene2029:rna3740#NC_019458.2#184271099:exon11:c.T2658G:p.I886M,gene2029:rna3741#NC_019458.2#184271099:exon11:c.T2664G:p.I888M,gene2029:rna3742#NC_019458.2#184271099:exon12:c.T2778G:p.I926M,gene2029:rna3743#NC_019458.2#184271099:exon13:c.T2901G:p.I967M,gene2029:rna3744#NC_019458.2#184271099:exon13:c.T2901G:p.I967M
NC_019458.2	184639573	184639573	C	T	UTR5	gene2039	rna3764#NC_019458.2#184639532:c.-96C>T;rna3763#NC_019458.2#184639532:c.-96C>T	.	.
NC_019458.2	184704221	184704221	A	G	downstream	gene2039	dist=26	.	.
NC_019458.2	184704257	184704257	G	A	downstream	gene2039	dist=62	.	.
NC_019458.2	185336993	185336993	A	G	intergenic	gene2053;gene2055	dist=13258;dist=16290	.	.
NC_019458.2	186404078	186404078	T	C	exonic	gene2064	.	synonymous SNV	gene2064:rna3815#NC_019458.2#186402912:exon13:c.A2292G:p.E764E
NC_019458.2	186404312	186404312	T	C	exonic	gene2064	.	synonymous SNV	gene2064:rna3815#NC_019458.2#186402912:exon13:c.A2058G:p.R686R
NC_019458.2	187480892	187480892	G	C	exonic	gene2075	.	nonsynonymous SNV	gene2075:rna3827#NC_019458.2#187480550:exon1:c.C1114G:p.Q372E
NC_019458.2	187480911	187480911	A	G	exonic	gene2075	.	synonymous SNV	gene2075:rna3827#NC_019458.2#187480550:exon1:c.T1095C:p.G365G
NC_019458.2	187480938	187480938	A	G	exonic	gene2075	.	synonymous SNV	gene2075:rna3827#NC_019458.2#187480550:exon1:c.T1068C:p.N356N
NC_019458.2	187480987	187480987	C	G	exonic	gene2075	.	nonsynonymous SNV	gene2075:rna3827#NC_019458.2#187480550:exon1:c.G1019C:p.S340T
NC_019458.2	187480989	187480989	G	A	exonic	gene2075	.	synonymous SNV	gene2075:rna3827#NC_019458.2#187480550:exon1:c.C1017T:p.R339R
NC_019458.2	188286513	188286513	T	A	intronic	gene2085	.	.	.
NC_019458.2	188286562	188286562	A	G	intronic	gene2085	.	.	.
NC_019458.2	188286585	188286585	G	A	intronic	gene2085	.	.	.
NC_019458.2	188919130	188919130	A	T	UTR3	gene2098	rna3881#NC_019458.2#188915654:c.*417T>A;rna3880#NC_019458.2#188915654:c.*417T>A;rna3879#NC_019458.2#188915654:c.*417T>A	.	.
NC_019458.2	188934627	188934627	G	A	intronic	gene2098	.	.	.
NC_019458.2	188934654	188934654	T	C	intronic	gene2098	.	.	.
NC_019458.2	189013889	189013889	T	C	UTR3	gene2101	rna3884#NC_019458.2#189010051:c.*4295A>G	.	.
NC_019458.2	189096628	189096628	A	G	ncRNA_intronic	gene2103	.	.	.
NC_019458.2	189099695	189099695	C	T	ncRNA_intronic	gene2103	.	.	.
NC_019458.2	189156199	189156199	C	T	exonic	gene2106	.	nonsynonymous SNV	gene2106:rna3889#NC_019458.2#189155605:exon3:c.G667A:p.V223I,gene2106:rna3891#NC_019458.2#189155605:exon4:c.G667A:p.V223I,gene2106:rna3892#NC_019458.2#189155605:exon4:c.G667A:p.V223I,gene2106:rna3893#NC_019458.2#189155605:exon4:c.G667A:p.V223I,gene2106:rna3890#NC_019458.2#189155605:exon5:c.G667A:p.V223I
NC_019458.2	189180952	189180952	A	G	UTR3	gene2107	rna3894#NC_019458.2#189168716:c.*1644A>G	.	.
NC_019458.2	189182518	189182518	C	T	UTR3	gene2107	rna3894#NC_019458.2#189168716:c.*3210C>T	.	.
NC_019458.2	189316843	189316843	G	T	exonic	gene2111	.	nonsynonymous SNV	gene2111:rna3898#NC_019458.2#189297303:exon4:c.G400T:p.A134S
NC_019458.2	189319958	189319958	C	A	UTR3	gene2111	rna3898#NC_019458.2#189297303:c.*44C>A	.	.
NC_019458.2	189410598	189410598	G	T	UTR3	gene2112	rna3899#NC_019458.2#189326857:c.*4757G>T	.	.
NC_019458.2	189473658	189473658	T	C	UTR3	gene2113	rna3900#NC_019458.2#189433025:c.*1501T>C;rna3901#NC_019458.2#189441353:c.*1501T>C;rna3902#NC_019458.2#189441354:c.*1501T>C	.	.
NC_019458.2	190048445	190048445	G	A	UTR3	gene2121	rna3930#NC_019458.2#190048195:c.*309C>T;rna3929#NC_019458.2#190048195:c.*309C>T;rna3931#NC_019458.2#190048196:c.*309C>T	.	.
NC_019458.2	190086212	190086212	C	A	UTR5	gene2121	rna3929#NC_019458.2#190048195:c.-7002G>T	.	.
NC_019458.2	190210409	190210409	A	G	UTR3	gene2124	rna3935#NC_019458.2#190190425:c.*1498A>G;rna3934#NC_019458.2#190190425:c.*1498A>G	.	.
NC_019458.2	190210796	190210796	G	C	UTR3	gene2124	rna3935#NC_019458.2#190190425:c.*1885G>C;rna3934#NC_019458.2#190190425:c.*1885G>C	.	.
NC_019458.2	190343161	190343161	C	T	exonic	gene2125	.	synonymous SNV	gene2125:rna3936#NC_019458.2#190239482:exon6:c.C369T:p.A123A,gene2125:rna3937#NC_019458.2#190239490:exon6:c.C369T:p.A123A
NC_019458.2	191223458	191223458	C	A	UTR3	gene2131	rna3947#NC_019458.2#191145265:c.*546C>A;rna3948#NC_019458.2#191145266:c.*546C>A	.	.
NC_019458.2	191224423	191224423	C	A	UTR3	gene2131	rna3947#NC_019458.2#191145265:c.*1511C>A;rna3948#NC_019458.2#191145266:c.*1511C>A	.	.
NC_019458.2	191225984	191225984	T	A	UTR3	gene2131	rna3947#NC_019458.2#191145265:c.*3072T>A;rna3948#NC_019458.2#191145266:c.*3072T>A	.	.
NC_019458.2	194058159	194058159	C	T	UTR3	gene2146	rna3984#NC_019458.2#194056202:c.*4394G>A	.	.
NC_019458.2	194059414	194059414	A	G	UTR3	gene2146	rna3984#NC_019458.2#194056202:c.*3139T>C	.	.
NC_019458.2	194061114	194061114	A	G	UTR3	gene2146	rna3984#NC_019458.2#194056202:c.*1439T>C	.	.
NC_019458.2	194061235	194061235	C	A	UTR3	gene2146	rna3984#NC_019458.2#194056202:c.*1318G>T	.	.
NC_019458.2	194061680	194061680	C	T	UTR3	gene2146	rna3984#NC_019458.2#194056202:c.*873G>A	.	.
NC_019458.2	195131232	195131232	A	G	intergenic	gene2155;gene2156	dist=1824;dist=135405	.	.
NC_019458.2	196394070	196394070	G	C	intergenic	gene2161;gene2162	dist=151492;dist=126017	.	.
NC_019458.2	196512857	196512857	G	T	intergenic	gene2161;gene2162	dist=270279;dist=7230	.	.
NC_019458.2	196520175	196520175	C	T	UTR3	gene2162	rna4022#NC_019458.2#196520086:c.*3436G>A;rna4021#NC_019458.2#196520086:c.*3436G>A;rna4020#NC_019458.2#196520086:c.*3436G>A;rna4019#NC_019458.2#196520086:c.*3436G>A;rna4018#NC_019458.2#196520086:c.*3436G>A;rna4017#NC_019458.2#196520086:c.*3436G>A;rna4016#NC_019458.2#196520086:c.*3436G>A;rna4015#NC_019458.2#196520086:c.*3436G>A;rna4014#NC_019458.2#196520086:c.*3436G>A;rna4013#NC_019458.2#196520086:…	.	.
NC_019458.2	199193628	199193628	T	G	exonic	gene2191	.	nonsynonymous SNV	gene2191:rna4078#NC_019458.2#199188768:exon4:c.T331G:p.L111V,gene2191:rna4079#NC_019458.2#199188770:exon4:c.T331G:p.L111V,gene2191:rna4080#NC_019458.2#199188770:exon4:c.T289G:p.L97V,gene2191:rna4081#NC_019458.2#199188770:exon4:c.T289G:p.L97V,gene2191:rna4082#NC_019458.2#199189889:exon4:c.T214G:p.L72V
NC_019458.2	199193645	199193645	T	0	intronic	gene2191	.	.	.
NC_019458.2	199193645	199193645	T	C	intronic	gene2191	.	.	.
NC_019458.2	199355277	199355277	T	C	exonic	gene2193	.	nonsynonymous SNV	gene2193:rna4087#NC_019458.2#199341498:exon3:c.T196C:p.F66L,gene2193:rna4085#NC_019458.2#199341497:exon4:c.T496C:p.F166L,gene2193:rna4086#NC_019458.2#199341498:exon4:c.T196C:p.F66L,gene2193:rna4088#NC_019458.2#199341750:exon4:c.T196C:p.F66L
NC_019458.2	199996527	199996527	A	G	UTR3	gene2200	rna4103#NC_019458.2#199929657:c.*977A>G	.	.
NC_019458.2	201045805	201045805	A	T	intronic	gene2225	.	.	.
NC_019458.2	201045809	201045809	A	C	intronic	gene2225	.	.	.
NC_019458.2	201045839	201045839	G	C	intronic	gene2225	.	.	.
NC_019458.2	201666652	201666652	A	G	UTR3	gene2236	rna4176#NC_019458.2#201610906:c.*2387A>G	.	.
NC_019458.2	201871285	201871285	G	A	UTR3	gene2239	rna4183#NC_019458.2#201870842:c.*2010C>T;rna4182#NC_019458.2#201870842:c.*2010C>T;rna4181#NC_019458.2#201870842:c.*2010C>T;rna4180#NC_019458.2#201870842:c.*2010C>T;rna4179#NC_019458.2#201870842:c.*2010C>T	.	.
NC_019458.2	202023864	202023864	A	G	intergenic	gene2241;gene2242	dist=1409;dist=12169	.	.
NC_019458.2	202025132	202025132	A	G	intergenic	gene2241;gene2242	dist=2677;dist=10901	.	.
NC_019458.2	202025154	202025154	A	G	intergenic	gene2241;gene2242	dist=2699;dist=10879	.	.
NC_019458.2	202025168	202025168	A	G	intergenic	gene2241;gene2242	dist=2713;dist=10865	.	.
NC_019458.2	202025216	202025216	A	G	intergenic	gene2241;gene2242	dist=2761;dist=10817	.	.
NC_019458.2	202046661	202046661	G	A	exonic	gene2242	.	stopgain	gene2242:rna4192#NC_019458.2#202043400:exon2:c.G102A:p.W34X
NC_019458.2	204464722	204464722	A	G	intronic	gene2256	.	.	.
NC_019458.2	204711315	204711315	G	C	intergenic	gene2256;gene2257	dist=239521;dist=371872	.	.
NC_019458.2	205581335	205581335	C	T	exonic	gene2263	.	stopgain	gene2263:rna4238#NC_019458.2#205573089:exon8:c.G750A:p.W250X
NC_019458.2	205758302	205758302	G	A	UTR3	gene2264	rna4239#NC_019458.2#205691536:c.*304G>A	.	.
NC_019458.2	205758679	205758679	T	A	UTR3	gene2264	rna4239#NC_019458.2#205691536:c.*681T>A	.	.
NC_019458.2	205758691	205758691	T	A	UTR3	gene2264	rna4239#NC_019458.2#205691536:c.*693T>A	.	.
NC_019458.2	205759034	205759034	A	C	UTR3	gene2264	rna4239#NC_019458.2#205691536:c.*1036A>C	.	.
NC_019458.2	205759164	205759164	A	T	UTR3	gene2264	rna4239#NC_019458.2#205691536:c.*1166A>T	.	.
NC_019458.2	205759256	205759256	A	G	UTR3	gene2264	rna4239#NC_019458.2#205691536:c.*1258A>G	.	.
NC_019458.2	205759970	205759970	G	A	UTR3	gene2264	rna4239#NC_019458.2#205691536:c.*1972G>A	.	.
NC_019458.2	205759978	205759978	C	A	UTR3	gene2264	rna4239#NC_019458.2#205691536:c.*1980C>A	.	.
NC_019458.2	205759983	205759983	A	G	UTR3	gene2264	rna4239#NC_019458.2#205691536:c.*1985A>G	.	.
NC_019458.2	205760190	205760190	G	T	UTR3	gene2264	rna4239#NC_019458.2#205691536:c.*2192G>T	.	.
NC_019458.2	205761011	205761011	T	A	UTR3	gene2264	rna4239#NC_019458.2#205691536:c.*3013T>A	.	.
NC_019458.2	205761012	205761012	G	A	UTR3	gene2264	rna4239#NC_019458.2#205691536:c.*3014G>A	.	.
NC_019458.2	205761027	205761027	G	T	UTR3	gene2264	rna4239#NC_019458.2#205691536:c.*3029G>T	.	.
NC_019458.2	205761493	205761493	A	G	UTR3	gene2264	rna4239#NC_019458.2#205691536:c.*3495A>G	.	.
NC_019458.2	205761627	205761627	G	T	UTR3	gene2264	rna4239#NC_019458.2#205691536:c.*3629G>T	.	.
NC_019458.2	205806099	205806099	G	T	intergenic	gene2265;gene2266	dist=7448;dist=7741	.	.
NC_019458.2	205806478	205806478	C	A	intergenic	gene2265;gene2266	dist=7827;dist=7362	.	.
NC_019458.2	205806489	205806489	C	T	intergenic	gene2265;gene2266	dist=7838;dist=7351	.	.
NC_019458.2	206068229	206068229	C	T	downstream	gene2270	dist=340	.	.
NC_019458.2	206068488	206068488	G	A	downstream	gene2270	dist=599	.	.
NC_019458.2	207681863	207681863	C	T	ncRNA_intronic	gene2275	.	.	.
NC_019458.2	212618377	212618377	C	T	intergenic	gene2285;gene2287	dist=106956;dist=12903	.	.
NC_019458.2	212618434	212618434	A	C	intergenic	gene2285;gene2287	dist=107013;dist=12846	.	.
NC_019458.2	212618630	212618630	A	G	intergenic	gene2285;gene2287	dist=107209;dist=12650	.	.
NC_019458.2	212618630	212618630	A	T	intergenic	gene2285;gene2287	dist=107209;dist=12650	.	.
NC_019458.2	212681680	212681680	T	C	exonic	gene2287	.	nonsynonymous SNV	gene2287:rna4292#NC_019458.2#212631279:exon5:c.A436G:p.M146V,gene2287:rna4291#NC_019458.2#212631279:exon6:c.A529G:p.M177V,gene2287:rna4293#NC_019458.2#212631279:exon6:c.A529G:p.M177V,gene2287:rna4294#NC_019458.2#212631279:exon6:c.A529G:p.M177V,gene2287:rna4295#NC_019458.2#212631279:exon6:c.A529G:p.M177V
NC_019458.2	213832441	213832441	G	C	intronic	gene2295	.	.	.
NC_019458.2	213832458	213832458	G	A	intronic	gene2295	.	.	.
NC_019458.2	214342707	214342707	T	C	intergenic	gene2296;gene2297	dist=1440;dist=23092	.	.
NC_019458.2	214475961	214475961	T	C	downstream	gene2298	dist=787	.	.
NC_019458.2	214477718	214477718	A	G	intergenic	gene2298;gene2299	dist=2544;dist=10341	.	.
NC_019458.2	214478252	214478252	C	T	intergenic	gene2298;gene2299	dist=3078;dist=9807	.	.
NC_019458.2	214478265	214478265	G	A	intergenic	gene2298;gene2299	dist=3091;dist=9794	.	.
NC_019458.2	214491970	214491970	T	C	downstream	gene2299	dist=98	.	.
NC_019458.2	214888725	214888725	A	G	UTR3	gene2302	rna4336#NC_019458.2#214888271:c.*601T>C	.	.
NC_019458.2	215261043	215261043	C	G	downstream	gene2311	dist=245	.	.
NC_019458.2	215261045	215261045	T	A	downstream	gene2311	dist=243	.	.
NC_019458.2	215261447	215261447	A	G	UTR3	gene2311	rna4363#NC_019458.2#215261287:c.*1556T>C	.	.
NC_019458.2	215261699	215261699	C	G	UTR3	gene2311	rna4363#NC_019458.2#215261287:c.*1304G>C	.	.
NC_019458.2	215461009	215461009	T	C	UTR3	gene2320	rna4378#NC_019458.2#215460119:c.*2359A>G;rna4376#NC_019458.2#215460119:c.*2359A>G	.	.
NC_019458.2	215462024	215462024	A	G	UTR3	gene2320	rna4378#NC_019458.2#215460119:c.*1344T>C;rna4376#NC_019458.2#215460119:c.*1344T>C	.	.
NC_019458.2	215467297	215467297	G	C	exonic	gene2320	.	synonymous SNV	gene2320:rna4376#NC_019458.2#215460119:exon5:c.C1290G:p.T430T,gene2320:rna4378#NC_019458.2#215460119:exon5:c.C1290G:p.T430T
NC_019458.2	224074763	224074763	T	C	exonic	gene2358	.	nonsynonymous SNV	gene2358:rna4436#NC_019458.2#224063545:exon11:c.A967G:p.I323V
NC_019458.2	226733218	226733218	G	A	intergenic	gene2384;gene2386	dist=60027;dist=18060	.	.
NC_019458.2	226733269	226733269	C	T	intergenic	gene2384;gene2386	dist=60078;dist=18009	.	.
NC_019458.2	226733905	226733905	T	A	intergenic	gene2384;gene2386	dist=60714;dist=17373	.	.
NC_019458.2	226733905	226733905	T	C	intergenic	gene2384;gene2386	dist=60714;dist=17373	.	.
NC_019458.2	226733986	226733986	T	G	intergenic	gene2384;gene2386	dist=60795;dist=17292	.	.
NC_019458.2	226734101	226734101	T	G	intergenic	gene2384;gene2386	dist=60910;dist=17177	.	.
NC_019458.2	226734158	226734158	G	A	intergenic	gene2384;gene2386	dist=60967;dist=17120	.	.
NC_019458.2	226812473	226812473	G	A	exonic	gene2388	.	nonsynonymous SNV	gene2388:rna4492#NC_019458.2#226809372:exon3:c.G244A:p.D82N,gene2388:rna4493#NC_019458.2#226809375:exon3:c.G244A:p.D82N
NC_019458.2	228392699	228392699	G	A	intronic	gene2397	.	.	.
NC_019458.2	233313476	233313476	C	A	UTR3	gene2431	rna4587#NC_019458.2#233312871:c.*2828G>T;rna4586#NC_019458.2#233312871:c.*2828G>T;rna4585#NC_019458.2#233312871:c.*2828G>T;rna4584#NC_019458.2#233312871:c.*2828G>T;rna4583#NC_019458.2#233312871:c.*2828G>T;rna4582#NC_019458.2#233312871:c.*2828G>T;rna4581#NC_019458.2#233312871:c.*2828G>T;rna4579#NC_019458.2#233312871:c.*2828G>T;rna4578#NC_019458.2#233312871:c.*2853G>T;rna4576#NC_019458.2#233312871:…	.	.
NC_019458.2	233315478	233315478	T	C	UTR3	gene2431	rna4587#NC_019458.2#233312871:c.*826A>G;rna4586#NC_019458.2#233312871:c.*826A>G;rna4585#NC_019458.2#233312871:c.*826A>G;rna4584#NC_019458.2#233312871:c.*826A>G;rna4583#NC_019458.2#233312871:c.*826A>G;rna4582#NC_019458.2#233312871:c.*826A>G;rna4581#NC_019458.2#233312871:c.*826A>G;rna4579#NC_019458.2#233312871:c.*826A>G;rna4578#NC_019458.2#233312871:c.*851A>G;rna4576#NC_019458.2#233312871:c.*826A>G…	.	.
NC_019458.2	234817289	234817289	A	G	intronic	gene2442	.	.	.
NC_019458.2	234817298	234817298	G	C	intronic	gene2442	.	.	.
NC_019458.2	235402920	235402920	T	C	UTR3	gene2451	rna4626#NC_019458.2#235402524:c.*2575A>G	.	.
NC_019458.2	235404895	235404895	C	A	UTR3	gene2451	rna4626#NC_019458.2#235402524:c.*600G>T	.	.
NC_019458.2	235454733	235454733	T	C	downstream	gene2452	dist=786	.	.
NC_019458.2	235456219	235456219	G	A	UTR3	gene2452	rna4627#NC_019458.2#235455518:c.*100C>T	.	.
NC_019458.2	235456325	235456325	T	A	exonic	gene2452	.	synonymous SNV	gene2452:rna4627#NC_019458.2#235455518:exon14:c.A1752T:p.G584G
NC_019458.2	236878706	236878706	T	C	intronic	gene2468	.	.	.
NC_019458.2	236878728	236878728	C	T	intronic	gene2468	.	.	.
NC_019458.2	236878761	236878761	C	T	intronic	gene2468	.	.	.
NC_019458.2	236878764	236878764	G	T	intronic	gene2468	.	.	.
NC_019458.2	236907756	236907756	A	G	intronic	gene2468	.	.	.
NC_019458.2	236907795	236907795	A	G	intronic	gene2468	.	.	.
NC_019458.2	236907800	236907800	A	G	intronic	gene2468	.	.	.
NC_019458.2	240366195	240366195	T	A	exonic	gene2497	.	synonymous SNV	gene2497:rna4697#NC_019458.2#240250899:exon15:c.T1647A:p.R549R,gene2497:rna4695#NC_019458.2#240249167:exon16:c.T1647A:p.R549R,gene2497:rna4696#NC_019458.2#240250899:exon16:c.T1710A:p.R570R,gene2497:rna4694#NC_019458.2#240249167:exon17:c.T1710A:p.R570R
NC_019458.2	241296554	241296554	A	G	intergenic	gene2497;gene2498	dist=924424;dist=185719	.	.
NC_019458.2	242797180	242797180	A	G	ncRNA_exonic	gene2501	.	.	.
NC_019458.2	242797181	242797181	T	C	ncRNA_exonic	gene2501	.	.	.
NC_019458.2	244129297	244129297	C	A	UTR3	gene2510	rna4721#NC_019458.2#244128488:c.*877G>T;rna4720#NC_019458.2#244128488:c.*877G>T;rna4719#NC_019458.2#244128488:c.*877G>T;rna4718#NC_019458.2#244128488:c.*877G>T;rna4717#NC_019458.2#244128488:c.*877G>T;rna4716#NC_019458.2#244128488:c.*877G>T	.	.
NC_019458.2	245075030	245075030	A	C	UTR3	gene2523	rna4755#NC_019458.2#245074285:c.*55T>G;rna4754#NC_019458.2#245074285:c.*117T>G	.	.
NC_019458.2	245858091	245858091	C	G	UTR3	gene2532	rna4775#NC_019458.2#245855103:c.*713G>C;rna4774#NC_019458.2#245855103:c.*713G>C	.	.
NC_019458.2	247615478	247615478	A	G	intronic	gene2544	.	.	.
NC_019458.2	247615491	247615491	A	G	intronic	gene2544	.	.	.
NC_019458.2	247615494	247615494	A	G	intronic	gene2544	.	.	.
NC_019458.2	247615498	247615498	A	G	intronic	gene2544	.	.	.
NC_019458.2	247615556	247615556	C	T	intronic	gene2544	.	.	.
NC_019458.2	247616153	247616153	C	A	intronic	gene2544	.	.	.
NC_019458.2	247616347	247616347	C	T	intronic	gene2544	.	.	.
NC_019458.2	247616821	247616821	A	G	intronic	gene2544	.	.	.
NC_019458.2	247616831	247616831	A	G	intronic	gene2544	.	.	.
NC_019458.2	247616832	247616832	A	G	intronic	gene2544	.	.	.
NC_019458.2	247616888	247616888	A	G	intronic	gene2544	.	.	.
NC_019458.2	247618189	247618189	C	T	intronic	gene2544	.	.	.
NC_019458.2	247618226	247618226	G	A	intronic	gene2544	.	.	.
NC_019458.2	247618494	247618494	C	T	exonic	gene2544	.	synonymous SNV	gene2544:rna4788#NC_019458.2#247613809:exon6:c.G837A:p.K279K
NC_019458.2	248504954	248504954	A	G	exonic	gene2553	.	synonymous SNV	gene2553:rna4811#NC_019458.2#248448590:exon10:c.A963G:p.L321L,gene2553:rna4801#NC_019458.2#248429866:exon12:c.A963G:p.L321L,gene2553:rna4804#NC_019458.2#248430529:exon13:c.A1206G:p.L402L,gene2553:rna4806#NC_019458.2#248430529:exon13:c.A1302G:p.L434L,gene2553:rna4803#NC_019458.2#248430529:exon14:c.A1263G:p.L421L,gene2553:rna4805#NC_019458.2#248430529:exon14:c.A1359G:p.L453L,gene2553:rna4807#NC_019…
NC_019458.2	248510482	248510482	T	C	UTR3	gene2553	rna4801#NC_019458.2#248429866:c.*1201T>C;rna4802#NC_019458.2#248430519:c.*1201T>C;rna4807#NC_019458.2#248430529:c.*1201T>C;rna4806#NC_019458.2#248430529:c.*1201T>C;rna4805#NC_019458.2#248430529:c.*1201T>C;rna4804#NC_019458.2#248430529:c.*1201T>C;rna4803#NC_019458.2#248430529:c.*1201T>C;rna4810#NC_019458.2#248430834:c.*1201T>C;rna4809#NC_019458.2#248430834:c.*1201T>C;rna4811#NC_019458.2#248448590:…	.	.
NC_019458.2	248510965	248510965	T	G	UTR3	gene2553	rna4801#NC_019458.2#248429866:c.*1684T>G;rna4802#NC_019458.2#248430519:c.*1684T>G;rna4807#NC_019458.2#248430529:c.*1684T>G;rna4806#NC_019458.2#248430529:c.*1684T>G;rna4805#NC_019458.2#248430529:c.*1684T>G;rna4804#NC_019458.2#248430529:c.*1684T>G;rna4803#NC_019458.2#248430529:c.*1684T>G;rna4810#NC_019458.2#248430834:c.*1684T>G;rna4809#NC_019458.2#248430834:c.*1684T>G;rna4811#NC_019458.2#248448590:…	.	.
NC_019458.2	248510996	248510996	C	T	UTR3	gene2553	rna4801#NC_019458.2#248429866:c.*1715C>T;rna4802#NC_019458.2#248430519:c.*1715C>T;rna4807#NC_019458.2#248430529:c.*1715C>T;rna4806#NC_019458.2#248430529:c.*1715C>T;rna4805#NC_019458.2#248430529:c.*1715C>T;rna4804#NC_019458.2#248430529:c.*1715C>T;rna4803#NC_019458.2#248430529:c.*1715C>T;rna4810#NC_019458.2#248430834:c.*1715C>T;rna4809#NC_019458.2#248430834:c.*1715C>T;rna4811#NC_019458.2#248448590:…	.	.
NC_019458.2	248511345	248511345	T	G	UTR3	gene2553	rna4801#NC_019458.2#248429866:c.*2064T>G;rna4802#NC_019458.2#248430519:c.*2064T>G;rna4807#NC_019458.2#248430529:c.*2064T>G;rna4806#NC_019458.2#248430529:c.*2064T>G;rna4805#NC_019458.2#248430529:c.*2064T>G;rna4804#NC_019458.2#248430529:c.*2064T>G;rna4803#NC_019458.2#248430529:c.*2064T>G;rna4810#NC_019458.2#248430834:c.*2064T>G;rna4809#NC_019458.2#248430834:c.*2064T>G;rna4811#NC_019458.2#248448590:…	.	.
NC_019458.2	248511347	248511347	G	T	UTR3	gene2553	rna4801#NC_019458.2#248429866:c.*2066G>T;rna4802#NC_019458.2#248430519:c.*2066G>T;rna4807#NC_019458.2#248430529:c.*2066G>T;rna4806#NC_019458.2#248430529:c.*2066G>T;rna4805#NC_019458.2#248430529:c.*2066G>T;rna4804#NC_019458.2#248430529:c.*2066G>T;rna4803#NC_019458.2#248430529:c.*2066G>T;rna4810#NC_019458.2#248430834:c.*2066G>T;rna4809#NC_019458.2#248430834:c.*2066G>T;rna4811#NC_019458.2#248448590:…	.	.
NC_019458.2	248729476	248729476	A	G	UTR3	gene2557	rna4821#NC_019458.2#248727299:c.*356T>C;rna4820#NC_019458.2#248727299:c.*356T>C	.	.
NC_019458.2	250121354	250121354	A	T	intergenic	gene2566;gene2567	dist=1081;dist=3787	.	.
NC_019458.2	250122229	250122229	C	T	intergenic	gene2566;gene2567	dist=1956;dist=2912	.	.
NC_019458.2	252740502	252740502	C	T	intronic	gene2583	.	.	.
NC_019458.2	252740507	252740507	T	C	intronic	gene2583	.	.	.
NC_019458.2	252740511	252740511	T	C	intronic	gene2583	.	.	.
NC_019458.2	252740514	252740514	G	C	intronic	gene2583	.	.	.
NC_019458.2	252740522	252740522	A	T	intronic	gene2583	.	.	.
NC_019458.2	252740557	252740557	C	A	intronic	gene2583	.	.	.
NC_019458.2	252740577	252740577	T	C	intronic	gene2583	.	.	.
NC_019458.2	252740591	252740591	T	C	intronic	gene2583	.	.	.
NC_019458.2	252740594	252740594	T	C	intronic	gene2583	.	.	.
NC_019458.2	252740595	252740595	G	A	intronic	gene2583	.	.	.
NC_019458.2	252752377	252752377	G	A	UTR5	gene2584	rna4877#NC_019458.2#252752264:c.-1028G>A	.	.
NC_019458.2	252757650	252757650	G	A	exonic	gene2584	.	synonymous SNV	gene2584:rna4875#NC_019458.2#252751942:exon3:c.G189A:p.Q63Q,gene2584:rna4876#NC_019458.2#252752069:exon3:c.G189A:p.Q63Q,gene2584:rna4877#NC_019458.2#252752264:exon3:c.G189A:p.Q63Q,gene2584:rna4878#NC_019458.2#252752468:exon3:c.G327A:p.Q109Q,gene2584:rna4879#NC_019458.2#252752499:exon3:c.G189A:p.Q63Q,gene2584:rna4880#NC_019458.2#252752499:exon3:c.G189A:p.Q63Q,gene2584:rna4881#NC_019458.2#252752500…
NC_019458.2	252757662	252757662	G	A	exonic	gene2584	.	synonymous SNV	gene2584:rna4875#NC_019458.2#252751942:exon3:c.G201A:p.E67E,gene2584:rna4876#NC_019458.2#252752069:exon3:c.G201A:p.E67E,gene2584:rna4877#NC_019458.2#252752264:exon3:c.G201A:p.E67E,gene2584:rna4878#NC_019458.2#252752468:exon3:c.G339A:p.E113E,gene2584:rna4879#NC_019458.2#252752499:exon3:c.G201A:p.E67E,gene2584:rna4880#NC_019458.2#252752499:exon3:c.G201A:p.E67E,gene2584:rna4881#NC_019458.2#252752500…
NC_019458.2	252757791	252757791	C	T	UTR3	gene2584	rna4875#NC_019458.2#252751942:c.*105C>T;rna4876#NC_019458.2#252752069:c.*105C>T;rna4877#NC_019458.2#252752264:c.*105C>T;rna4878#NC_019458.2#252752468:c.*105C>T;rna4880#NC_019458.2#252752499:c.*105C>T;rna4879#NC_019458.2#252752499:c.*105C>T;rna4882#NC_019458.2#252752500:c.*105C>T;rna4881#NC_019458.2#252752500:c.*105C>T;rna4883#NC_019458.2#252752717:c.*105C>T	.	.
NC_019458.2	252757843	252757843	C	T	UTR3	gene2584	rna4875#NC_019458.2#252751942:c.*157C>T;rna4876#NC_019458.2#252752069:c.*157C>T;rna4877#NC_019458.2#252752264:c.*157C>T;rna4878#NC_019458.2#252752468:c.*157C>T;rna4880#NC_019458.2#252752499:c.*157C>T;rna4879#NC_019458.2#252752499:c.*157C>T;rna4882#NC_019458.2#252752500:c.*157C>T;rna4881#NC_019458.2#252752500:c.*157C>T;rna4883#NC_019458.2#252752717:c.*157C>T	.	.
NC_019458.2	253466936	253466936	G	T	exonic	gene2592	.	nonsynonymous SNV	gene2592:rna4892#NC_019458.2#253430520:exon19:c.C2240A:p.A747D
NC_019458.2	253771552	253771552	A	C	intronic	gene2597	.	.	.
NC_019458.2	254103882	254103882	C	T	intronic	gene2600	.	.	.
NC_019458.2	254104106	254104106	C	T	intronic	gene2600	.	.	.
NC_019458.2	254104107	254104107	T	C	intronic	gene2600	.	.	.
NC_019458.2	254104150	254104150	G	A	intronic	gene2600	.	.	.
NC_019458.2	254104152	254104152	A	T	intronic	gene2600	.	.	.
NC_019458.2	254105630	254105630	C	T	intronic	gene2600	.	.	.
NC_019458.2	254105631	254105631	T	C	intronic	gene2600	.	.	.
NC_019458.2	254791387	254791387	T	C	exonic	gene2605	.	synonymous SNV	gene2605:rna4907#NC_019458.2#254784942:exon8:c.T918C:p.T306T
NC_019458.2	254841243	254841243	G	A	downstream	gene2605;gene2606	dist=600	.	.
NC_019458.2	254931992	254931992	A	G	exonic	gene2607	.	synonymous SNV	gene2607:rna4911#NC_019458.2#254875532:exon8:c.A1038G:p.Q346Q
NC_019458.2	254951308	254951308	C	T	exonic	gene2608	.	synonymous SNV	gene2608:rna4913#NC_019458.2#254950203:exon2:c.G1041A:p.T347T,gene2608:rna4912#NC_019458.2#254950203:exon3:c.G1041A:p.T347T
NC_019458.2	255019336	255019336	T	A	downstream	gene2609	dist=176	.	.
NC_019458.2	255095723	255095723	A	G	UTR3	gene2610	rna4916#NC_019458.2#255095294:c.*43T>C	.	.
NC_019458.2	255095727	255095727	A	C	UTR3	gene2610	rna4916#NC_019458.2#255095294:c.*39T>G	.	.
NC_019458.2	257199389	257199389	T	A	UTR3	gene2626	rna4958#NC_019458.2#257197463:c.*883A>T;rna4957#NC_019458.2#257197463:c.*883A>T;rna4956#NC_019458.2#257197463:c.*883A>T	.	.
NC_019458.2	257202224	257202224	A	G	intronic	gene2626	.	.	.
NC_019458.2	257203537	257203537	T	C	intronic	gene2626	.	.	.
NC_019458.2	257216549	257216549	T	C	exonic	gene2626	.	nonsynonymous SNV	gene2626:rna4958#NC_019458.2#257197463:exon26:c.A2923G:p.I975V,gene2626:rna4957#NC_019458.2#257197463:exon29:c.A3424G:p.I1142V,gene2626:rna4956#NC_019458.2#257197463:exon34:c.A4171G:p.I1391V
NC_019458.2	257216561	257216561	C	T	exonic	gene2626	.	nonsynonymous SNV	gene2626:rna4958#NC_019458.2#257197463:exon26:c.G2911A:p.V971I,gene2626:rna4957#NC_019458.2#257197463:exon29:c.G3412A:p.V1138I,gene2626:rna4956#NC_019458.2#257197463:exon34:c.G4159A:p.V1387I
NC_019458.2	257353229	257353229	G	C	intergenic	gene2626;gene2627	dist=40377;dist=16921	.	.
NC_019458.2	257478420	257478420	C	T	upstream	gene2630	dist=62	.	.
NC_019458.2	257546516	257546516	T	C	UTR3	gene2630	rna4965#NC_019458.2#257478481:c.*345T>C;rna4964#NC_019458.2#257478481:c.*345T>C	.	.
NC_019458.2	257547587	257547587	G	A	downstream	gene2630	dist=954	.	.
NC_019458.2	257684889	257684889	T	C	intronic	gene2632	.	.	.
NC_019458.2	259550122	259550122	G	A	UTR3	gene2643	rna4995#NC_019458.2#259515468:c.*18G>A	.	.
NC_019458.2	259550580	259550580	A	G	UTR3	gene2643	rna4995#NC_019458.2#259515468:c.*476A>G	.	.
NC_019458.2	259550597	259550597	G	T	UTR3	gene2643	rna4995#NC_019458.2#259515468:c.*493G>T	.	.
NC_019458.2	259551044	259551044	C	A	UTR3	gene2643	rna4995#NC_019458.2#259515468:c.*940C>A	.	.
NC_019458.2	260132187	260132187	C	G	UTR3	gene2650	rna5005#NC_019458.2#260128900:c.*749G>C	.	.
NC_019458.2	261651644	261651644	G	A	exonic	gene2671	.	nonsynonymous SNV	gene2671:rna5041#NC_019458.2#261631298:exon14:c.G1228A:p.A410T
NC_019458.2	261751571	261751571	C	G	intergenic	gene2673;gene2674	dist=25372;dist=17426	.	.
NC_019458.2	261892040	261892040	T	C	UTR3	gene2676	rna5047#NC_019458.2#261864724:c.*1148T>C	.	.
NC_019458.2	261892504	261892504	G	A	intronic	gene2675	.	.	.
NC_019458.2	261892576	261892576	A	G	intronic	gene2675	.	.	.
NC_019458.2	262347649	262347649	G	C	intronic	gene2686	.	.	.
NC_019458.2	262347661	262347661	G	C	intronic	gene2686	.	.	.
NC_019458.2	262347669	262347669	T	A	intronic	gene2686	.	.	.
NC_019458.2	262347699	262347699	A	G	intronic	gene2686	.	.	.
NC_019458.2	262347703	262347703	C	G	intronic	gene2686	.	.	.
NC_019458.2	262353494	262353494	A	G	intergenic	gene2687;gene2688	dist=1106;dist=12200	.	.
NC_019458.2	262353498	262353498	A	G	intergenic	gene2687;gene2688	dist=1110;dist=12196	.	.
NC_019458.2	262353523	262353523	A	G	intergenic	gene2687;gene2688	dist=1135;dist=12171	.	.
NC_019458.2	262353576	262353576	A	G	intergenic	gene2687;gene2688	dist=1188;dist=12118	.	.
NC_019458.2	262354171	262354171	A	G	intergenic	gene2687;gene2688	dist=1783;dist=11523	.	.
NC_019458.2	262354193	262354193	A	G	intergenic	gene2687;gene2688	dist=1805;dist=11501	.	.
NC_019458.2	262578565	262578565	T	C	intergenic	gene2700;gene2702	dist=41041;dist=1274	.	.
NC_019458.2	262595322	262595322	A	0	intronic	gene2702	.	.	.
NC_019458.2	262595322	262595322	A	C	intronic	gene2702	.	.	.
NC_019458.2	262595334	262595334	T	0	intronic	gene2702	.	.	.
NC_019458.2	262595334	262595334	T	G	intronic	gene2702	.	.	.
NC_019458.2	262595349	262595349	A	0	intronic	gene2702	.	.	.
NC_019458.2	262595349	262595349	A	G	intronic	gene2702	.	.	.
NC_019458.2	262595350	262595350	A	0	intronic	gene2702	.	.	.
NC_019458.2	262595350	262595350	A	C	intronic	gene2702	.	.	.
NC_019458.2	262595376	262595376	A	0	intronic	gene2702	.	.	.
NC_019458.2	262595376	262595376	A	C	intronic	gene2702	.	.	.
NC_019458.2	262595386	262595386	T	0	intronic	gene2702	.	.	.
NC_019458.2	262595386	262595386	T	G	intronic	gene2702	.	.	.
NC_019458.2	262595393	262595393	A	0	intronic	gene2702	.	.	.
NC_019458.2	262595393	262595393	A	C	intronic	gene2702	.	.	.
NC_019458.2	262595394	262595394	A	0	intronic	gene2702	.	.	.
NC_019458.2	262595394	262595394	A	T	intronic	gene2702	.	.	.
NC_019458.2	262697153	262697153	A	G	exonic	gene2706	.	nonsynonymous SNV	gene2706:rna5079#NC_019458.2#262693014:exon10:c.T1220C:p.V407A
NC_019458.2	263837111	263837111	T	C	UTR3	gene2722	rna5100#NC_019458.2#263836788:c.*1676A>G	.	.
NC_019458.2	263879410	263879410	T	C	exonic	gene2723	.	synonymous SNV	gene2723:rna5102#NC_019458.2#263878081:exon21:c.A3360G:p.E1120E,gene2723:rna5101#NC_019458.2#263878081:exon28:c.A5643G:p.E1881E
NC_019458.2	263904008	263904008	G	C	intronic	gene2723	.	.	.
NC_019458.2	263904010	263904010	C	T	intronic	gene2723	.	.	.
NC_019458.2	263931242	263931242	G	A	intergenic	gene2724;gene2725	dist=3304;dist=3905	.	.
NC_019458.2	263931708	263931708	G	A	intergenic	gene2724;gene2725	dist=3770;dist=3439	.	.
NC_019458.2	263931805	263931805	T	C	intergenic	gene2724;gene2725	dist=3867;dist=3342	.	.
NC_019458.2	264272554	264272554	T	C	exonic	gene2731	.	synonymous SNV	gene2731:rna5111#NC_019458.2#264265774:exon4:c.T157C:p.L53L,gene2731:rna5113#NC_019458.2#264265774:exon4:c.T157C:p.L53L,gene2731:rna5114#NC_019458.2#264266417:exon4:c.T157C:p.L53L
NC_019458.2	264815352	264815352	G	A	UTR3	gene2736	rna5130#NC_019458.2#264814865:c.*3494C>T	.	.
NC_019458.2	266160500	266160500	C	T	exonic	gene2739	.	nonsynonymous SNV	gene2739:rna5134#NC_019458.2#266159282:exon10:c.G1093A:p.E365K,gene2739:rna5135#NC_019458.2#266159282:exon10:c.G1093A:p.E365K,gene2739:rna5136#NC_019458.2#266159282:exon10:c.G1093A:p.E365K,gene2739:rna5137#NC_019458.2#266159282:exon10:c.G1093A:p.E365K,gene2739:rna5138#NC_019458.2#266159282:exon10:c.G1093A:p.E365K
NC_019458.2	266216902	266216902	C	A	exonic	gene2741	.	nonsynonymous SNV	gene2741:rna5141#NC_019458.2#266216750:exon1:c.C14A:p.T5N
NC_019458.2	266216909	266216909	A	G	exonic	gene2741	.	synonymous SNV	gene2741:rna5141#NC_019458.2#266216750:exon1:c.A21G:p.V7V
NC_019458.2	266216912	266216912	A	G	exonic	gene2741	.	synonymous SNV	gene2741:rna5141#NC_019458.2#266216750:exon1:c.A24G:p.A8A
NC_019458.2	269317915	269317915	A	C	exonic	gene2772	.	unknown	UNKNOWN
NC_019458.2	269317916	269317916	T	C	exonic	gene2772	.	unknown	UNKNOWN
NC_019458.2	269330816	269330816	C	A	exonic	gene2772	.	unknown	UNKNOWN
NC_019458.2	269330822	269330822	T	C	exonic	gene2772	.	unknown	UNKNOWN
NC_019458.2	269343218	269343218	G	A	intergenic	gene2772;gene2773	dist=10088;dist=11706	.	.
NC_019458.2	270114252	270114252	C	T	downstream	gene2778	dist=262	.	.
NC_019458.2	270518383	270518383	C	T	exonic	gene2785	.	synonymous SNV	gene2785:rna5226#NC_019458.2#270497267:exon4:c.C756T:p.F252F
NC_019458.2	270518392	270518392	T	C	exonic	gene2785	.	synonymous SNV	gene2785:rna5226#NC_019458.2#270497267:exon4:c.T765C:p.P255P
NC_019458.2	271102877	271102877	A	G	UTR3	gene2791	rna5237#NC_019458.2#271102813:c.*2534T>C;rna5236#NC_019458.2#271102813:c.*2534T>C	.	.
NC_019458.2	271103715	271103715	C	A	UTR3	gene2791	rna5237#NC_019458.2#271102813:c.*1696G>T;rna5236#NC_019458.2#271102813:c.*1696G>T	.	.
NC_019458.2	271105403	271105403	A	C	UTR3	gene2791	rna5237#NC_019458.2#271102813:c.*8T>G;rna5236#NC_019458.2#271102813:c.*8T>G	.	.
NC_019458.2	273308413	273308413	G	A	UTR3	gene2800	rna5252#NC_019458.2#273306498:c.*663C>T	.	.
NC_019458.2	273415614	273415614	A	G	ncRNA_exonic	gene2801	.	.	.
NC_019458.2	273415670	273415670	A	G	ncRNA_exonic	gene2801	.	.	.
NC_019458.2	275243828	275243828	T	A	UTR3	gene2808	rna5270#NC_019458.2#275167849:c.*364T>A	.	.
NC_019459.2	484340	484340	C	T	intergenic	gene2819;gene2820	dist=38427;dist=3309	.	.
NC_019459.2	1437308	1437308	C	T	intergenic	gene2826;gene2827	dist=488166;dist=307444	.	.
NC_019459.2	2175034	2175034	T	C	UTR3	gene2839	rna5324#NC_019459.2#2157144:c.*1692T>C;rna5325#NC_019459.2#2157758:c.*1692T>C	.	.
NC_019459.2	2197292	2197292	A	G	exonic	gene2840	.	unknown	UNKNOWN
NC_019459.2	2327908	2327908	C	T	intronic	gene2842	.	.	.
NC_019459.2	2327938	2327938	G	C	intronic	gene2842	.	.	.
NC_019459.2	2341851	2341851	C	T	exonic	gene2842	.	nonsynonymous SNV	gene2842:rna5328#NC_019459.2#2324911:exon34:c.G5341A:p.V1781I,gene2842:rna5329#NC_019459.2#2336445:exon35:c.G5398A:p.V1800I
NC_019459.2	2609740	2609740	C	T	intergenic	gene2845;gene2846	dist=1611;dist=35982	.	.
NC_019459.2	2609740	2609740	C	0	intergenic	gene2845;gene2846	dist=1611;dist=35982	.	.
NC_019459.2	2610090	2610090	G	T	intergenic	gene2845;gene2846	dist=1961;dist=35632	.	.
NC_019459.2	2610092	2610092	T	A	intergenic	gene2845;gene2846	dist=1963;dist=35630	.	.
NC_019459.2	2611193	2611193	G	A	intergenic	gene2845;gene2846	dist=3064;dist=34529	.	.
NC_019459.2	2611406	2611406	T	C	intergenic	gene2845;gene2846	dist=3277;dist=34316	.	.
NC_019459.2	2612072	2612072	A	T	intergenic	gene2845;gene2846	dist=3943;dist=33650	.	.
NC_019459.2	2612607	2612607	G	A	intergenic	gene2845;gene2846	dist=4478;dist=33115	.	.
NC_019459.2	2666494	2666494	G	C	downstream	gene2846	dist=958	.	.
NC_019459.2	2688162	2688162	C	T	UTR5	gene2847	rna5346#NC_019459.2#2668097:c.-1877G>A;rna5345#NC_019459.2#2668097:c.-1877G>A;rna5344#NC_019459.2#2668097:c.-1877G>A;rna5351#NC_019459.2#2672468:c.-1877G>A;rna5350#NC_019459.2#2672468:c.-1877G>A	.	.
NC_019459.2	2688216	2688216	G	A	UTR5	gene2847	rna5346#NC_019459.2#2668097:c.-1931C>T;rna5345#NC_019459.2#2668097:c.-1931C>T;rna5344#NC_019459.2#2668097:c.-1931C>T;rna5351#NC_019459.2#2672468:c.-1931C>T;rna5350#NC_019459.2#2672468:c.-1931C>T	.	.
NC_019459.2	2735298	2735298	C	T	intronic	gene2850	.	.	.
NC_019459.2	2751241	2751241	A	G	UTR3	gene2850	rna5356#NC_019459.2#2717685:c.*3860A>G;rna5355#NC_019459.2#2717685:c.*3860A>G;rna5357#NC_019459.2#2721733:c.*3860A>G	.	.
NC_019459.2	2752174	2752174	A	G	UTR3	gene2850	rna5356#NC_019459.2#2717685:c.*4793A>G;rna5355#NC_019459.2#2717685:c.*4793A>G;rna5357#NC_019459.2#2721733:c.*4793A>G	.	.
NC_019459.2	9129505	9129505	G	A	UTR3	gene2875	rna5386#NC_019459.2#9127707:c.*1284C>T;rna5385#NC_019459.2#9127707:c.*1176C>T;rna5384#NC_019459.2#9127707:c.*756C>T;rna5383#NC_019459.2#9127707:c.*1284C>T	.	.
NC_019459.2	9165174	9165174	T	C	UTR3	gene2876	rna5387#NC_019459.2#9164885:c.*345A>G	.	.
NC_019459.2	9653955	9653955	C	T	intergenic	gene2885;gene2886	dist=7880;dist=4907	.	.
NC_019459.2	9654153	9654153	G	T	intergenic	gene2885;gene2886	dist=8078;dist=4709	.	.
NC_019459.2	10171056	10171056	T	C	UTR3	gene2889	rna5428#NC_019459.2#10170297:c.*4433A>G	.	.
NC_019459.2	10171180	10171180	T	C	UTR3	gene2889	rna5428#NC_019459.2#10170297:c.*4309A>G	.	.
NC_019459.2	10171828	10171828	G	A	UTR3	gene2889	rna5428#NC_019459.2#10170297:c.*3661C>T	.	.
NC_019459.2	10171840	10171840	G	A	UTR3	gene2889	rna5428#NC_019459.2#10170297:c.*3649C>T	.	.
NC_019459.2	10172592	10172592	A	G	UTR3	gene2889	rna5428#NC_019459.2#10170297:c.*2897T>C	.	.
NC_019459.2	10173619	10173619	C	T	UTR3	gene2889	rna5428#NC_019459.2#10170297:c.*1870G>A	.	.
NC_019459.2	10414781	10414781	C	A	UTR3	gene2900	rna5453#NC_019459.2#10414732:c.*811G>T;rna5452#NC_019459.2#10414732:c.*811G>T;rna5451#NC_019459.2#10414732:c.*811G>T;rna5450#NC_019459.2#10414732:c.*811G>T	.	.
NC_019459.2	10414825	10414825	C	A	UTR3	gene2900	rna5453#NC_019459.2#10414732:c.*767G>T;rna5452#NC_019459.2#10414732:c.*767G>T;rna5451#NC_019459.2#10414732:c.*767G>T;rna5450#NC_019459.2#10414732:c.*767G>T	.	.
NC_019459.2	10416695	10416695	A	G	exonic	gene2900	.	synonymous SNV	gene2900:rna5450#NC_019459.2#10414732:exon13:c.T1326C:p.Y442Y,gene2900:rna5451#NC_019459.2#10414732:exon13:c.T1332C:p.Y444Y,gene2900:rna5452#NC_019459.2#10414732:exon13:c.T1329C:p.Y443Y,gene2900:rna5453#NC_019459.2#10414732:exon13:c.T1335C:p.Y445Y
NC_019459.2	10519417	10519417	G	A	exonic	gene2903	.	nonsynonymous SNV	gene2903:rna5459#NC_019459.2#10484873:exon8:c.G763A:p.V255I,gene2903:rna5456#NC_019459.2#10484872:exon10:c.G937A:p.V313I,gene2903:rna5457#NC_019459.2#10484873:exon10:c.G937A:p.V313I,gene2903:rna5458#NC_019459.2#10484873:exon10:c.G937A:p.V313I,gene2903:rna5460#NC_019459.2#10484874:exon10:c.G937A:p.V313I
NC_019459.2	10815218	10815218	C	T	UTR3	gene2910	rna5472#NC_019459.2#10814154:c.*5028G>A;rna5471#NC_019459.2#10814154:c.*5029G>A;rna5470#NC_019459.2#10814154:c.*5028G>A;rna5469#NC_019459.2#10814154:c.*5028G>A;rna5468#NC_019459.2#10814154:c.*5028G>A	.	.
NC_019459.2	11128328	11128328	A	G	UTR3	gene2914	rna5481#NC_019459.2#11127888:c.*171T>C	.	.
NC_019459.2	11295894	11295894	A	G	UTR3	gene2916	rna5483#NC_019459.2#11208194:c.*1503A>G;rna5485#NC_019459.2#11208256:c.*1503A>G;rna5484#NC_019459.2#11208256:c.*1503A>G;rna5486#NC_019459.2#11246444:c.*1503A>G	.	.
NC_019459.2	11296527	11296527	C	T	UTR3	gene2916	rna5483#NC_019459.2#11208194:c.*2136C>T;rna5485#NC_019459.2#11208256:c.*2136C>T;rna5484#NC_019459.2#11208256:c.*2136C>T;rna5486#NC_019459.2#11246444:c.*2136C>T	.	.
NC_019459.2	11297105	11297105	C	T	UTR3	gene2916	rna5483#NC_019459.2#11208194:c.*2714C>T;rna5485#NC_019459.2#11208256:c.*2714C>T;rna5484#NC_019459.2#11208256:c.*2714C>T;rna5486#NC_019459.2#11246444:c.*2714C>T	.	.
NC_019459.2	11297897	11297897	A	G	UTR3	gene2916	rna5483#NC_019459.2#11208194:c.*3506A>G;rna5485#NC_019459.2#11208256:c.*3506A>G;rna5484#NC_019459.2#11208256:c.*3506A>G;rna5486#NC_019459.2#11246444:c.*3506A>G	.	.
NC_019459.2	11297951	11297951	T	C	UTR3	gene2916	rna5483#NC_019459.2#11208194:c.*3560T>C;rna5485#NC_019459.2#11208256:c.*3560T>C;rna5484#NC_019459.2#11208256:c.*3560T>C;rna5486#NC_019459.2#11246444:c.*3560T>C	.	.
NC_019459.2	11298140	11298140	T	A	UTR3	gene2916	rna5483#NC_019459.2#11208194:c.*3749T>A;rna5485#NC_019459.2#11208256:c.*3749T>A;rna5484#NC_019459.2#11208256:c.*3749T>A;rna5486#NC_019459.2#11246444:c.*3749T>A	.	.
NC_019459.2	11299198	11299198	G	A	UTR3	gene2916	rna5483#NC_019459.2#11208194:c.*4807G>A;rna5485#NC_019459.2#11208256:c.*4807G>A;rna5484#NC_019459.2#11208256:c.*4807G>A;rna5486#NC_019459.2#11246444:c.*4807G>A	.	.
NC_019459.2	11465570	11465570	A	G	UTR3	gene2918	rna5490#NC_019459.2#11332280:c.*2826A>G;rna5489#NC_019459.2#11332280:c.*2826A>G;rna5488#NC_019459.2#11332280:c.*2826A>G;rna5492#NC_019459.2#11340760:c.*2826A>G	.	.
NC_019459.2	11465571	11465571	A	C	UTR3	gene2918	rna5490#NC_019459.2#11332280:c.*2827A>C;rna5489#NC_019459.2#11332280:c.*2827A>C;rna5488#NC_019459.2#11332280:c.*2827A>C;rna5492#NC_019459.2#11340760:c.*2827A>C	.	.
NC_019459.2	11465922	11465922	C	T	UTR3	gene2918	rna5490#NC_019459.2#11332280:c.*3178C>T;rna5489#NC_019459.2#11332280:c.*3178C>T;rna5488#NC_019459.2#11332280:c.*3178C>T;rna5492#NC_019459.2#11340760:c.*3178C>T	.	.
NC_019459.2	11467460	11467460	C	T	UTR3	gene2918	rna5490#NC_019459.2#11332280:c.*4716C>T;rna5489#NC_019459.2#11332280:c.*4716C>T;rna5488#NC_019459.2#11332280:c.*4716C>T;rna5492#NC_019459.2#11340760:c.*4716C>T	.	.
NC_019459.2	11467466	11467466	G	C	UTR3	gene2918	rna5490#NC_019459.2#11332280:c.*4722G>C;rna5489#NC_019459.2#11332280:c.*4722G>C;rna5488#NC_019459.2#11332280:c.*4722G>C;rna5492#NC_019459.2#11340760:c.*4722G>C	.	.
NC_019459.2	11606208	11606208	T	C	UTR3	gene2919	rna5493#NC_019459.2#11605526:c.*1690A>G	.	.
NC_019459.2	11606266	11606266	T	C	UTR3	gene2919	rna5493#NC_019459.2#11605526:c.*1632A>G	.	.
NC_019459.2	11841844	11841844	C	T	intergenic	gene2921;gene2922	dist=4751;dist=12161	.	.
NC_019459.2	11855026	11855026	C	G	UTR3	gene2922	rna5496#NC_019459.2#11854004:c.*2035G>C	.	.
NC_019459.2	11856037	11856037	C	T	UTR3	gene2922	rna5496#NC_019459.2#11854004:c.*1024G>A	.	.
NC_019459.2	11856263	11856263	T	C	UTR3	gene2922	rna5496#NC_019459.2#11854004:c.*798A>G	.	.
NC_019459.2	12071340	12071340	T	C	exonic	gene2925	.	synonymous SNV	gene2925:rna5501#NC_019459.2#12007440:exon18:c.T1818C:p.S606S,gene2925:rna5503#NC_019459.2#12024181:exon18:c.T1833C:p.S611S,gene2925:rna5504#NC_019459.2#12024184:exon18:c.T1833C:p.S611S,gene2925:rna5502#NC_019459.2#12007452:exon19:c.T1800C:p.S600S
NC_019459.2	12117360	12117360	A	G	intergenic	gene2925;gene2926	dist=1706;dist=11086	.	.
NC_019459.2	12541075	12541075	C	T	intergenic	gene2928;gene2930	dist=4095;dist=12541	.	.
NC_019459.2	12972495	12972495	A	G	exonic	gene2932	.	synonymous SNV	gene2932:rna5515#NC_019459.2#12776719:exon48:c.A10602G:p.S3534S
NC_019459.2	14267085	14267085	T	A	intergenic	gene2945;gene2946	dist=1543;dist=4238	.	.
NC_019459.2	14268986	14268986	T	C	intergenic	gene2945;gene2946	dist=3444;dist=2337	.	.
NC_019459.2	14269023	14269023	G	A	intergenic	gene2945;gene2946	dist=3481;dist=2300	.	.
NC_019459.2	14330268	14330268	A	T	downstream	gene2947	dist=154	.	.
NC_019459.2	14330753	14330753	C	T	UTR3	gene2947	rna5551#NC_019459.2#14330421:c.*584G>A	.	.
NC_019459.2	14331220	14331220	G	A	UTR3	gene2947	rna5551#NC_019459.2#14330421:c.*117C>T	.	.
NC_019459.2	14354057	14354057	C	T	exonic	gene2948	.	synonymous SNV	gene2948:rna5553#NC_019459.2#14341109:exon10:c.C1023T:p.C341C,gene2948:rna5552#NC_019459.2#14337515:exon11:c.C1023T:p.C341C
NC_019459.2	14386949	14386949	T	C	intronic	gene2948	.	.	.
NC_019459.2	14386950	14386950	A	T	intronic	gene2948	.	.	.
NC_019459.2	14393803	14393803	G	C	UTR3	gene2948	rna5553#NC_019459.2#14341109:c.*801G>C	.	.
NC_019459.2	14393993	14393993	C	G	UTR3	gene2948	rna5553#NC_019459.2#14341109:c.*991C>G	.	.
NC_019459.2	17618080	17618080	T	C	UTR3	gene2972	rna5581#NC_019459.2#17617209:c.*1482A>G	.	.
NC_019459.2	18170527	18170527	C	T	exonic	gene2977	.	synonymous SNV	gene2977:rna5587#NC_019459.2#18119554:exon10:c.C1245T:p.V415V,gene2977:rna5584#NC_019459.2#18085367:exon13:c.C1608T:p.V536V,gene2977:rna5585#NC_019459.2#18085367:exon13:c.C1608T:p.V536V,gene2977:rna5586#NC_019459.2#18098821:exon13:c.C1608T:p.V536V,gene2977:rna5583#NC_019459.2#18085367:exon14:c.C1608T:p.V536V
NC_019459.2	18947131	18947131	A	G	exonic	gene2994	.	nonsynonymous SNV	gene2994:rna5604#NC_019459.2#18908866:exon9:c.T1016C:p.V339A
NC_019459.2	21531532	21531532	T	C	intergenic	gene2999;gene3000	dist=13430;dist=48100	.	.
NC_019459.2	21531626	21531626	A	T	intergenic	gene2999;gene3000	dist=13524;dist=48006	.	.
NC_019459.2	21531917	21531917	G	C	intergenic	gene2999;gene3000	dist=13815;dist=47715	.	.
NC_019459.2	21531940	21531940	G	A	intergenic	gene2999;gene3000	dist=13838;dist=47692	.	.
NC_019459.2	21532108	21532108	T	C	intergenic	gene2999;gene3000	dist=14006;dist=47524	.	.
NC_019459.2	21535146	21535146	G	A	intergenic	gene2999;gene3000	dist=17044;dist=44486	.	.
NC_019459.2	21535179	21535179	T	A	intergenic	gene2999;gene3000	dist=17077;dist=44453	.	.
NC_019459.2	21645383	21645383	A	G	UTR3	gene3001	rna5617#NC_019459.2#21632431:c.*17A>G;rna5618#NC_019459.2#21632498:c.*17A>G	.	.
NC_019459.2	21645443	21645443	G	A	UTR3	gene3001	rna5617#NC_019459.2#21632431:c.*77G>A;rna5618#NC_019459.2#21632498:c.*77G>A	.	.
NC_019459.2	21645520	21645520	C	T	UTR3	gene3001	rna5617#NC_019459.2#21632431:c.*154C>T;rna5618#NC_019459.2#21632498:c.*154C>T	.	.
NC_019459.2	23675065	23675065	T	C	exonic	gene3021	.	synonymous SNV	gene3021:rna5653#NC_019459.2#23664619:exon2:c.T1095C:p.T365T
NC_019459.2	24042817	24042817	T	C	intronic	gene3027	.	.	.
NC_019459.2	24065834	24065834	T	C	intronic	gene3028	.	.	.
NC_019459.2	24065902	24065902	G	A	intronic	gene3028	.	.	.
NC_019459.2	24069800	24069800	C	T	exonic	gene3028	.	synonymous SNV	gene3028:rna5659#NC_019459.2#24053051:exon13:c.G1539A:p.V513V,gene3028:rna5662#NC_019459.2#24066309:exon13:c.G1539A:p.V513V,gene3028:rna5660#NC_019459.2#24066309:exon14:c.G1539A:p.V513V,gene3028:rna5661#NC_019459.2#24066309:exon14:c.G1539A:p.V513V
NC_019459.2	28287030	28287030	A	G	exonic	gene3068	.	synonymous SNV	gene3068:rna5713#NC_019459.2#28286757:exon7:c.T474C:p.C158C
NC_019459.2	28299587	28299587	A	G	intronic	gene3068	.	.	.
NC_019459.2	28324214	28324214	T	C	intronic	gene3069	.	.	.
NC_019459.2	28379469	28379469	G	T	exonic	gene3070	.	synonymous SNV	gene3070:rna5718#NC_019459.2#28362146:exon12:c.C1408A:p.R470R
NC_019459.2	28647836	28647836	T	G	intronic	gene3073;gene3074	.	.	.
NC_019459.2	28666859	28666859	A	G	UTR3	gene3074	rna5725#NC_019459.2#28627246:c.*1919A>G;rna5724#NC_019459.2#28627246:c.*1919A>G;rna5726#NC_019459.2#28627267:c.*1919A>G	.	.
NC_019459.2	28755775	28755775	A	G	intronic	gene3073	.	.	.
NC_019459.2	29365469	29365469	C	A	UTR3	gene3084	rna5750#NC_019459.2#29352236:c.*244C>A;rna5752#NC_019459.2#29352238:c.*244C>A;rna5751#NC_019459.2#29352238:c.*244C>A	.	.
NC_019459.2	29548450	29548450	T	G	UTR3	gene3085	rna5755#NC_019459.2#29423274:c.*127T>G;rna5760#NC_019459.2#29423275:c.*127T>G;rna5759#NC_019459.2#29423275:c.*127T>G;rna5758#NC_019459.2#29423275:c.*194T>G;rna5765#NC_019459.2#29497152:c.*127T>G;rna5764#NC_019459.2#29497152:c.*194T>G	.	.
NC_019459.2	29548813	29548813	G	C	UTR3	gene3085	rna5755#NC_019459.2#29423274:c.*490G>C;rna5760#NC_019459.2#29423275:c.*490G>C;rna5759#NC_019459.2#29423275:c.*490G>C;rna5758#NC_019459.2#29423275:c.*557G>C;rna5765#NC_019459.2#29497152:c.*490G>C;rna5764#NC_019459.2#29497152:c.*557G>C	.	.
NC_019459.2	29549378	29549378	T	C	UTR3	gene3085	rna5755#NC_019459.2#29423274:c.*1055T>C;rna5760#NC_019459.2#29423275:c.*1055T>C;rna5759#NC_019459.2#29423275:c.*1055T>C;rna5758#NC_019459.2#29423275:c.*1122T>C;rna5765#NC_019459.2#29497152:c.*1055T>C;rna5764#NC_019459.2#29497152:c.*1122T>C	.	.
NC_019459.2	29675885	29675885	A	C	UTR3	gene3087	rna5768#NC_019459.2#29651777:c.*1189A>C	.	.
NC_019459.2	30075074	30075074	T	C	exonic	gene3092	.	synonymous SNV	gene3092:rna5778#NC_019459.2#30072885:exon16:c.A2997G:p.E999E,gene3092:rna5776#NC_019459.2#30072885:exon17:c.A3264G:p.E1088E,gene3092:rna5777#NC_019459.2#30072885:exon17:c.A3312G:p.E1104E,gene3092:rna5773#NC_019459.2#30072885:exon19:c.A3771G:p.E1257E,gene3092:rna5774#NC_019459.2#30072885:exon19:c.A3777G:p.E1259E,gene3092:rna5775#NC_019459.2#30072885:exon20:c.A3891G:p.E1297E
NC_019459.2	31157217	31157217	T	C	UTR3	gene3097	rna5781#NC_019459.2#30829823:c.*454T>C;rna5782#NC_019459.2#30829824:c.*454T>C	.	.
NC_019459.2	31157231	31157231	C	T	UTR3	gene3097	rna5781#NC_019459.2#30829823:c.*468C>T;rna5782#NC_019459.2#30829824:c.*468C>T	.	.
NC_019459.2	31907357	31907357	T	C	exonic	gene3107	.	synonymous SNV	gene3107:rna5804#NC_019459.2#31894475:exon21:c.A2301G:p.P767P,gene3107:rna5795#NC_019459.2#31894033:exon22:c.A2421G:p.P807P,gene3107:rna5796#NC_019459.2#31894033:exon22:c.A2421G:p.P807P,gene3107:rna5797#NC_019459.2#31894033:exon22:c.A2301G:p.P767P,gene3107:rna5798#NC_019459.2#31894033:exon22:c.A2418G:p.P806P,gene3107:rna5799#NC_019459.2#31894033:exon22:c.A2421G:p.P807P,gene3107:rna5800#NC_019459.…
NC_019459.2	33378358	33378358	C	T	UTR3	gene3110	rna5810#NC_019459.2#33325746:c.*4537C>T;rna5811#NC_019459.2#33326671:c.*4537C>T;rna5821#NC_019459.2#33326782:c.*165C>T;rna5820#NC_019459.2#33326782:c.*3555C>T;rna5819#NC_019459.2#33326782:c.*92C>T;rna5818#NC_019459.2#33326782:c.*122C>T;rna5817#NC_019459.2#33326782:c.*3425C>T;rna5816#NC_019459.2#33326782:c.*4537C>T;rna5822#NC_019459.2#33327430:c.*4537C>T	.	.
NC_019459.2	33383871	33383871	T	A	UTR3	gene3110	rna5815#NC_019459.2#33326782:c.*253T>A;rna5814#NC_019459.2#33326782:c.*368T>A;rna5813#NC_019459.2#33326782:c.*253T>A;rna5812#NC_019459.2#33326782:c.*325T>A	.	.
NC_019459.2	33967893	33967893	C	T	exonic	gene3120	.	synonymous SNV	gene3120:rna5838#NC_019459.2#33831492:exon21:c.C2940T:p.N980N,gene3120:rna5836#NC_019459.2#33801079:exon23:c.C3126T:p.N1042N,gene3120:rna5837#NC_019459.2#33801630:exon23:c.C3126T:p.N1042N
NC_019459.2	33992366	33992366	C	T	UTR3	gene3120	rna5836#NC_019459.2#33801079:c.*23C>T;rna5837#NC_019459.2#33801630:c.*23C>T;rna5838#NC_019459.2#33831492:c.*23C>T	.	.
NC_019459.2	36679788	36679788	C	T	exonic	gene3142	.	synonymous SNV	gene3142:rna5901#NC_019459.2#36679159:exon3:c.C309T:p.C103C
NC_019459.2	36724981	36724981	C	T	intronic	gene3145	.	.	.
NC_019459.2	36724994	36724994	A	C	intronic	gene3145	.	.	.
NC_019459.2	36724995	36724995	T	C	intronic	gene3145	.	.	.
NC_019459.2	36724996	36724996	G	C	intronic	gene3145	.	.	.
NC_019459.2	36725000	36725000	G	C	intronic	gene3145	.	.	.
NC_019459.2	36725001	36725001	G	C	intronic	gene3145	.	.	.
NC_019459.2	36725003	36725003	G	C	intronic	gene3145	.	.	.
NC_019459.2	36773930	36773930	G	A	UTR3	gene3150	rna5918#NC_019459.2#36770655:c.*681G>A;rna5917#NC_019459.2#36770655:c.*681G>A	.	.
NC_019459.2	36984978	36984978	G	A	UTR3	gene3154	rna5928#NC_019459.2#36926061:c.*1084G>A;rna5927#NC_019459.2#36926061:c.*1084G>A;rna5926#NC_019459.2#36926061:c.*1084G>A;rna5925#NC_019459.2#36926061:c.*1084G>A;rna5930#NC_019459.2#36977363:c.*1084G>A;rna5929#NC_019459.2#36977363:c.*1084G>A	.	.
NC_019459.2	37016539	37016539	T	C	UTR3	gene3157	rna5939#NC_019459.2#37016468:c.*209A>G;rna5938#NC_019459.2#37016468:c.*209A>G	.	.
NC_019459.2	37142442	37142442	G	A	intronic	gene3159	.	.	.
NC_019459.2	37246261	37246261	T	C	UTR3	gene3160	rna5946#NC_019459.2#37210463:c.*340T>C;rna5947#NC_019459.2#37211371:c.*340T>C	.	.
NC_019459.2	37246815	37246815	T	C	UTR3	gene3160	rna5946#NC_019459.2#37210463:c.*894T>C;rna5947#NC_019459.2#37211371:c.*894T>C	.	.
NC_019459.2	37917805	37917805	G	A	UTR3	gene3174	rna5982#NC_019459.2#37890392:c.*592G>A	.	.
NC_019459.2	37919352	37919352	T	C	intergenic	gene3174;gene3175	dist=1435;dist=2524	.	.
NC_019459.2	37919396	37919396	T	C	intergenic	gene3174;gene3175	dist=1479;dist=2480	.	.
NC_019459.2	37919397	37919397	T	C	intergenic	gene3174;gene3175	dist=1480;dist=2479	.	.
NC_019459.2	38180135	38180135	A	G	exonic	gene3184	.	nonsynonymous SNV	gene3184:rna5994#NC_019459.2#38174095:exon25:c.T2389C:p.S797P,gene3184:rna5995#NC_019459.2#38174095:exon26:c.T2515C:p.S839P,gene3184:rna5997#NC_019459.2#38174095:exon26:c.T2515C:p.S839P,gene3184:rna5998#NC_019459.2#38174095:exon26:c.T2515C:p.S839P,gene3184:rna5999#NC_019459.2#38174095:exon26:c.T2515C:p.S839P,gene3184:rna5996#NC_019459.2#38174095:exon27:c.T2515C:p.S839P
NC_019459.2	38185875	38185875	T	C	exonic	gene3184	.	nonsynonymous SNV	gene3184:rna5995#NC_019459.2#38174095:exon24:c.A2260G:p.M754V,gene3184:rna5997#NC_019459.2#38174095:exon24:c.A2260G:p.M754V,gene3184:rna5998#NC_019459.2#38174095:exon24:c.A2260G:p.M754V,gene3184:rna5999#NC_019459.2#38174095:exon24:c.A2260G:p.M754V,gene3184:rna5996#NC_019459.2#38174095:exon25:c.A2260G:p.M754V
NC_019459.2	38793594	38793594	C	T	intergenic	gene3187;gene3188	dist=10285;dist=72518	.	.
NC_019459.2	38867744	38867744	A	G	UTR3	gene3188	rna6009#NC_019459.2#38866111:c.*1025T>C;rna6008#NC_019459.2#38866111:c.*1025T>C;rna6007#NC_019459.2#38866111:c.*1025T>C	.	.
NC_019459.2	42021681	42021681	C	A	intergenic	gene3209;gene3210	dist=72998;dist=4658	.	.
NC_019459.2	42191886	42191886	C	T	UTR3	gene3213	rna6049#NC_019459.2#42157100:c.*1702C>T;rna6048#NC_019459.2#42157100:c.*1702C>T;rna6047#NC_019459.2#42157100:c.*1702C>T	.	.
NC_019459.2	42193207	42193207	C	T	UTR3	gene3213	rna6049#NC_019459.2#42157100:c.*3023C>T;rna6048#NC_019459.2#42157100:c.*3023C>T;rna6047#NC_019459.2#42157100:c.*3023C>T	.	.
NC_019459.2	42351573	42351573	A	C	UTR3	gene3216	rna6054#NC_019459.2#42351398:c.*1317T>G	.	.
NC_019459.2	42808513	42808513	A	G	UTR3	gene3223	rna6076#NC_019459.2#42807648:c.*29T>C;rna6075#NC_019459.2#42807648:c.*29T>C;rna6074#NC_019459.2#42807648:c.*29T>C;rna6073#NC_019459.2#42807648:c.*29T>C;rna6072#NC_019459.2#42807648:c.*29T>C;rna6071#NC_019459.2#42807648:c.*29T>C	.	.
NC_019459.2	42816199	42816199	C	T	intronic	gene3223	.	.	.
NC_019459.2	42887729	42887729	T	C	UTR5	gene3226	rna6086#NC_019459.2#42852324:c.-7881A>G	.	.
NC_019459.2	42887783	42887783	T	C	UTR5	gene3226	rna6086#NC_019459.2#42852324:c.-7935A>G	.	.
NC_019459.2	45705101	45705101	A	G	exonic	gene3254	.	synonymous SNV	gene3254:rna6134#NC_019459.2#45695791:exon4:c.T462C:p.G154G
NC_019459.2	47073224	47073224	C	A	intergenic	gene3259;gene3261	dist=140440;dist=93922	.	.
NC_019459.2	47345348	47345348	G	A	intronic	gene3264	.	.	.
NC_019459.2	48359535	48359535	T	C	ncRNA_exonic	gene3276	.	.	.
NC_019459.2	48426204	48426204	T	C	UTR3	gene3277	rna6166#NC_019459.2#48425802:c.*3727A>G;rna6165#NC_019459.2#48425802:c.*3727A>G	.	.
NC_019459.2	49366964	49366964	A	G	intronic	gene3286	.	.	.
NC_019459.2	49366967	49366967	A	G	intronic	gene3286	.	.	.
NC_019459.2	49368819	49368819	A	G	intronic	gene3286	.	.	.
NC_019459.2	49415676	49415676	A	T	UTR3	gene3288	rna6181#NC_019459.2#49415358:c.*91T>A;rna6180#NC_019459.2#49415358:c.*91T>A	.	.
NC_019459.2	49773080	49773080	T	G	UTR3	gene3297	rna6196#NC_019459.2#49772182:c.*644A>C;rna6195#NC_019459.2#49772182:c.*644A>C	.	.
NC_019459.2	49881422	49881422	A	G	intronic	gene3298	.	.	.
NC_019459.2	50632043	50632043	G	A	UTR3	gene3306	rna6206#NC_019459.2#50613984:c.*2900G>A;rna6207#NC_019459.2#50613986:c.*2900G>A;rna6208#NC_019459.2#50613989:c.*2900G>A;rna6210#NC_019459.2#50614372:c.*2900G>A;rna6209#NC_019459.2#50614372:c.*2900G>A;rna6211#NC_019459.2#50614373:c.*2900G>A	.	.
NC_019459.2	50632293	50632293	C	T	UTR3	gene3306	rna6206#NC_019459.2#50613984:c.*3150C>T;rna6207#NC_019459.2#50613986:c.*3150C>T;rna6208#NC_019459.2#50613989:c.*3150C>T;rna6210#NC_019459.2#50614372:c.*3150C>T;rna6209#NC_019459.2#50614372:c.*3150C>T;rna6211#NC_019459.2#50614373:c.*3150C>T	.	.
NC_019459.2	50733272	50733272	C	T	UTR3	gene3310	rna6219#NC_019459.2#50733252:c.*223G>A;rna6218#NC_019459.2#50733252:c.*223G>A;rna6217#NC_019459.2#50733252:c.*223G>A	.	.
NC_019459.2	50920377	50920377	G	A	intronic	gene3313	.	.	.
NC_019459.2	50924768	50924768	G	T	UTR3	gene3313	rna6223#NC_019459.2#50916412:c.*188G>T	.	.
NC_019459.2	50961006	50961006	G	T	intronic	gene3314	.	.	.
NC_019459.2	50961009	50961009	C	T	intronic	gene3314	.	.	.
NC_019459.2	51048051	51048051	G	A	exonic	gene3316	.	synonymous SNV	gene3316:rna6228#NC_019459.2#51019410:exon3:c.G1344A:p.P448P
NC_019459.2	52005978	52005978	G	A	UTR3	gene3324	rna6240#NC_019459.2#51926463:c.*1630G>A;rna6241#NC_019459.2#51931228:c.*1630G>A;rna6242#NC_019459.2#51945261:c.*1630G>A;rna6243#NC_019459.2#51945346:c.*1630G>A;rna6244#NC_019459.2#51945543:c.*1630G>A;rna6245#NC_019459.2#51951623:c.*1630G>A;rna6246#NC_019459.2#51953133:c.*1630G>A	.	.
NC_019459.2	52195100	52195100	C	G	exonic	gene3330	.	synonymous SNV	gene3330:rna6257#NC_019459.2#52181557:exon11:c.G1716C:p.G572G,gene3330:rna6258#NC_019459.2#52181557:exon11:c.G1596C:p.G532G,gene3330:rna6256#NC_019459.2#52181557:exon13:c.G1542C:p.G514G,gene3330:rna6255#NC_019459.2#52181557:exon15:c.G1749C:p.G583G,gene3330:rna6254#NC_019459.2#52181557:exon16:c.G1845C:p.G615G
NC_019459.2	52545907	52545907	G	C	intronic	gene3349	.	.	.
NC_019459.2	52545910	52545910	C	G	intronic	gene3349	.	.	.
NC_019459.2	52545914	52545914	C	G	intronic	gene3349	.	.	.
NC_019459.2	52545916	52545916	T	A	intronic	gene3349	.	.	.
NC_019459.2	52545925	52545925	C	T	intronic	gene3349	.	.	.
NC_019459.2	52545948	52545948	C	G	intronic	gene3349	.	.	.
NC_019459.2	52550999	52550999	G	C	exonic	gene3350	.	nonsynonymous SNV	gene3350:rna6286#NC_019459.2#52550247:exon7:c.C787G:p.L263V,gene3350:rna6285#NC_019459.2#52550247:exon8:c.C712G:p.L238V
NC_019459.2	53139932	53139932	A	T	intronic	gene3370	.	.	.
NC_019459.2	53139947	53139947	A	C	intronic	gene3370	.	.	.
NC_019459.2	53139968	53139968	C	T	intronic	gene3370	.	.	.
NC_019459.2	53139969	53139969	A	C	intronic	gene3370	.	.	.
NC_019459.2	53139972	53139972	G	A	intronic	gene3370	.	.	.
NC_019459.2	57569699	57569699	T	C	intergenic	gene3384;gene3385	dist=416851;dist=569857	.	.
NC_019459.2	58717824	58717824	C	T	UTR3	gene3389	rna6367#NC_019459.2#58398382:c.*2235C>T	.	.
NC_019459.2	58930634	58930634	A	T	UTR3	gene3392	rna6370#NC_019459.2#58738697:c.*291A>T;rna6371#NC_019459.2#58780173:c.*291A>T	.	.
NC_019459.2	58931176	58931176	G	A	UTR3	gene3392	rna6370#NC_019459.2#58738697:c.*833G>A;rna6371#NC_019459.2#58780173:c.*833G>A	.	.
NC_019459.2	58931357	58931357	A	C	downstream	gene3392	dist=156	.	.
NC_019459.2	58944845	58944845	C	A	UTR3	gene3393	rna6372#NC_019459.2#58940522:c.*1141G>T	.	.
NC_019459.2	58945560	58945560	C	T	UTR3	gene3393	rna6372#NC_019459.2#58940522:c.*426G>A	.	.
NC_019459.2	59917053	59917053	A	G	exonic	gene3400	.	nonsynonymous SNV	gene3400:rna6394#NC_019459.2#59915709:exon2:c.A163G:p.N55D
NC_019459.2	60468675	60468675	C	G	intergenic	gene3401;gene3403	dist=13992;dist=724460	.	.
NC_019459.2	61274016	61274016	C	G	UTR3	gene3406	rna6408#NC_019459.2#61248820:c.*524C>G;rna6407#NC_019459.2#61248820:c.*524C>G;rna6406#NC_019459.2#61248820:c.*524C>G;rna6405#NC_019459.2#61248820:c.*524C>G;rna6409#NC_019459.2#61248822:c.*524C>G;rna6410#NC_019459.2#61249200:c.*524C>G	.	.
NC_019459.2	61310886	61310886	T	C	intronic	gene3408	.	.	.
NC_019459.2	63032604	63032604	C	T	downstream	gene3414	dist=436	.	.
NC_019459.2	63033271	63033271	A	G	UTR3	gene3414	rna6421#NC_019459.2#63033039:c.*63T>C	.	.
NC_019459.2	63037334	63037334	T	A	exonic	gene3414	.	synonymous SNV	gene3414:rna6421#NC_019459.2#63033039:exon10:c.A708T:p.V236V
NC_019459.2	63037385	63037385	A	C	intronic	gene3414	.	.	.
NC_019459.2	63037385	63037385	A	T	intronic	gene3414	.	.	.
NC_019459.2	63050496	63050496	C	T	intronic	gene3414	.	.	.
NC_019459.2	63050520	63050520	G	A	intronic	gene3414	.	.	.
NC_019459.2	63050525	63050525	G	C	intronic	gene3414	.	.	.
NC_019459.2	63305678	63305678	T	C	exonic	gene3417	.	synonymous SNV	gene3417:rna6426#NC_019459.2#63267947:exon9:c.T948C:p.Y316Y
NC_019459.2	63867145	63867145	G	A	ncRNA_exonic	gene3424	.	.	.
NC_019459.2	63867572	63867572	G	T	ncRNA_exonic	gene3424	.	.	.
NC_019459.2	63868490	63868490	T	C	ncRNA_exonic	gene3424	.	.	.
NC_019459.2	63869283	63869283	T	C	upstream;downstream	gene3424;gene3425	dist=464;dist=805	.	.
NC_019459.2	66511337	66511337	C	G	intergenic	gene3442;gene3443	dist=5634;dist=31444	.	.
NC_019459.2	67190826	67190826	C	G	ncRNA_intronic	gene3448	.	.	.
NC_019459.2	67458138	67458138	A	T	intronic	gene3450	.	.	.
NC_019459.2	68010869	68010869	T	C	ncRNA_exonic	gene3458	.	.	.
NC_019459.2	68014875	68014875	C	T	UTR3	gene3459	rna6506#NC_019459.2#68014499:c.*845G>A;rna6505#NC_019459.2#68014499:c.*845G>A;rna6504#NC_019459.2#68014499:c.*845G>A;rna6503#NC_019459.2#68014499:c.*659G>A;rna6502#NC_019459.2#68014499:c.*845G>A	.	.
NC_019459.2	68014890	68014890	T	C	UTR3	gene3459	rna6506#NC_019459.2#68014499:c.*830A>G;rna6505#NC_019459.2#68014499:c.*830A>G;rna6504#NC_019459.2#68014499:c.*830A>G;rna6503#NC_019459.2#68014499:c.*644A>G;rna6502#NC_019459.2#68014499:c.*830A>G	.	.
NC_019459.2	68565688	68565688	A	G	exonic	gene3462	.	synonymous SNV	gene3462:rna6515#NC_019459.2#68546937:exon2:c.A555G:p.G185G,gene3462:rna6516#NC_019459.2#68565045:exon2:c.A231G:p.G77G,gene3462:rna6514#NC_019459.2#68520271:exon3:c.A1029G:p.G343G,gene3462:rna6509#NC_019459.2#68378110:exon4:c.A1029G:p.G343G,gene3462:rna6511#NC_019459.2#68378111:exon4:c.A1029G:p.G343G,gene3462:rna6513#NC_019459.2#68415433:exon4:c.A1029G:p.G343G,gene3462:rna6510#NC_019459.2#6837811…
NC_019459.2	70428572	70428572	A	T	ncRNA_intronic	gene3473	.	.	.
NC_019459.2	70428574	70428574	C	G	ncRNA_intronic	gene3473	.	.	.
NC_019459.2	70428599	70428599	G	A	ncRNA_intronic	gene3473	.	.	.
NC_019459.2	70428600	70428600	C	G	ncRNA_intronic	gene3473	.	.	.
NC_019459.2	70428806	70428806	T	C	ncRNA_intronic	gene3473	.	.	.
NC_019459.2	70664794	70664794	T	C	exonic	gene3478	.	synonymous SNV	gene3478:rna6546#NC_019459.2#70654516:exon13:c.A1359G:p.T453T,gene3478:rna6544#NC_019459.2#70654516:exon14:c.A1359G:p.T453T,gene3478:rna6545#NC_019459.2#70654516:exon14:c.A1308G:p.T436T
NC_019459.2	72391643	72391643	C	G	UTR3	gene3489	rna6567#NC_019459.2#72318326:c.*537C>G	.	.
NC_019459.2	72465495	72465495	C	T	UTR3	gene3491	rna6581#NC_019459.2#72463417:c.*1278C>T	.	.
NC_019459.2	72466234	72466234	A	T	UTR3	gene3491	rna6581#NC_019459.2#72463417:c.*2017A>T	.	.
NC_019459.2	72507268	72507268	C	T	UTR3	gene3493	rna6583#NC_019459.2#72488030:c.*1005C>T	.	.
NC_019459.2	72507589	72507589	G	A	UTR3	gene3493	rna6583#NC_019459.2#72488030:c.*1326G>A	.	.
NC_019459.2	72507597	72507597	T	A	UTR3	gene3493	rna6583#NC_019459.2#72488030:c.*1334T>A	.	.
NC_019459.2	73087616	73087616	A	G	intergenic	gene3504;gene3506	dist=1116;dist=30139	.	.
NC_019459.2	73087625	73087625	A	G	intergenic	gene3504;gene3506	dist=1125;dist=30130	.	.
NC_019459.2	73087822	73087822	A	G	intergenic	gene3504;gene3506	dist=1322;dist=29933	.	.
NC_019459.2	73421333	73421333	G	T	intronic	gene3508	.	.	.
NC_019459.2	73821971	73821971	G	A	UTR3	gene3513	rna6633#NC_019459.2#73691111:c.*1381G>A;rna6632#NC_019459.2#73691111:c.*1381G>A;rna6637#NC_019459.2#73691114:c.*1381G>A;rna6636#NC_019459.2#73691114:c.*1381G>A;rna6635#NC_019459.2#73691114:c.*1381G>A;rna6634#NC_019459.2#73691114:c.*1381G>A;rna6640#NC_019459.2#73768782:c.*1381G>A;rna6639#NC_019459.2#73768782:c.*1381G>A;rna6638#NC_019459.2#73768782:c.*1381G>A	.	.
NC_019459.2	83152521	83152521	T	A	UTR3	gene3555	rna6747#NC_019459.2#83148035:c.*2836A>T;rna6746#NC_019459.2#83148035:c.*2836A>T;rna6745#NC_019459.2#83148035:c.*2836A>T;rna6744#NC_019459.2#83148035:c.*2836A>T	.	.
NC_019459.2	83153527	83153527	A	G	UTR3	gene3555	rna6747#NC_019459.2#83148035:c.*1830T>C;rna6746#NC_019459.2#83148035:c.*1830T>C;rna6745#NC_019459.2#83148035:c.*1830T>C;rna6744#NC_019459.2#83148035:c.*1830T>C	.	.
NC_019459.2	83428614	83428614	G	A	exonic	gene3559	.	synonymous SNV	gene3559:rna6754#NC_019459.2#83426168:exon13:c.C1335T:p.A445A
NC_019459.2	85472624	85472624	A	G	intronic	gene3568	.	.	.
NC_019459.2	85472638	85472638	G	C	intronic	gene3568	.	.	.
NC_019459.2	85472670	85472670	G	A	intronic	gene3568	.	.	.
NC_019459.2	85472673	85472673	G	A	intronic	gene3568	.	.	.
NC_019459.2	85472713	85472713	A	G	intronic	gene3568	.	.	.
NC_019459.2	85472725	85472725	C	T	intronic	gene3568	.	.	.
NC_019459.2	85677984	85677984	G	A	downstream	gene3568	dist=797	.	.
NC_019459.2	87074172	87074172	A	G	intergenic	gene3574;gene3575	dist=2381;dist=4288	.	.
NC_019459.2	87075422	87075422	T	C	intergenic	gene3574;gene3575	dist=3631;dist=3038	.	.
NC_019459.2	87075423	87075423	T	C	intergenic	gene3574;gene3575	dist=3632;dist=3037	.	.
NC_019459.2	87077276	87077276	T	C	intergenic	gene3574;gene3575	dist=5485;dist=1184	.	.
NC_019459.2	87077277	87077277	T	C	intergenic	gene3574;gene3575	dist=5486;dist=1183	.	.
NC_019459.2	87077300	87077300	T	C	intergenic	gene3574;gene3575	dist=5509;dist=1160	.	.
NC_019459.2	87077348	87077348	T	C	intergenic	gene3574;gene3575	dist=5557;dist=1112	.	.
NC_019459.2	87080919	87080919	G	A	exonic	gene3575	.	synonymous SNV	gene3575:rna6792#NC_019459.2#87078459:exon16:c.C1938T:p.S646S,gene3575:rna6793#NC_019459.2#87078459:exon16:c.C1806T:p.S602S,gene3575:rna6794#NC_019459.2#87078459:exon16:c.C1806T:p.S602S
NC_019459.2	87326271	87326271	G	T	UTR3	gene3577	rna6799#NC_019459.2#87215777:c.*888G>T;rna6801#NC_019459.2#87216773:c.*888G>T;rna6800#NC_019459.2#87216773:c.*888G>T;rna6804#NC_019459.2#87249462:c.*888G>T;rna6806#NC_019459.2#87251072:c.*888G>T;rna6805#NC_019459.2#87251072:c.*888G>T	.	.
NC_019459.2	88902817	88902817	C	T	exonic	gene3586	.	nonsynonymous SNV	gene3586:rna6821#NC_019459.2#88902339:exon1:c.G95A:p.G32E
NC_019459.2	88926158	88926158	A	G	upstream	gene3587	dist=75	.	.
NC_019459.2	89087604	89087604	A	G	UTR3	gene3599	rna6831#NC_019459.2#89086225:c.*532T>C	.	.
NC_019459.2	89156726	89156726	C	A	exonic	gene3606	.	nonsynonymous SNV	gene3606:rna6837#NC_019459.2#89156321:exon1:c.C120A:p.N40K
NC_019459.2	89156733	89156733	T	C	exonic	gene3606	.	nonsynonymous SNV	gene3606:rna6837#NC_019459.2#89156321:exon1:c.T127C:p.W43R
NC_019459.2	89172798	89172798	G	C	intergenic	gene3606;gene3608	dist=15553;dist=18900	.	.
NC_019459.2	89172801	89172801	G	A	intergenic	gene3606;gene3608	dist=15556;dist=18897	.	.
NC_019459.2	89174185	89174185	C	A	intergenic	gene3606;gene3608	dist=16940;dist=17513	.	.
NC_019459.2	89174207	89174207	A	C	intergenic	gene3606;gene3608	dist=16962;dist=17491	.	.
NC_019459.2	89174208	89174208	A	G	intergenic	gene3606;gene3608	dist=16963;dist=17490	.	.
NC_019459.2	89174218	89174218	C	T	intergenic	gene3606;gene3608	dist=16973;dist=17480	.	.
NC_019459.2	89174275	89174275	G	A	intergenic	gene3606;gene3608	dist=17030;dist=17423	.	.
NC_019459.2	89174343	89174343	A	C	intergenic	gene3606;gene3608	dist=17098;dist=17355	.	.
NC_019459.2	89174345	89174345	C	T	intergenic	gene3606;gene3608	dist=17100;dist=17353	.	.
NC_019459.2	89174349	89174349	C	G	intergenic	gene3606;gene3608	dist=17104;dist=17349	.	.
NC_019459.2	89174353	89174353	T	C	intergenic	gene3606;gene3608	dist=17108;dist=17345	.	.
NC_019459.2	89174763	89174763	T	G	intergenic	gene3606;gene3608	dist=17518;dist=16935	.	.
NC_019459.2	89174844	89174844	C	G	intergenic	gene3606;gene3608	dist=17599;dist=16854	.	.
NC_019459.2	89174898	89174898	A	C	intergenic	gene3606;gene3608	dist=17653;dist=16800	.	.
NC_019459.2	89656085	89656085	A	G	UTR3	gene3617	rna6846#NC_019459.2#89618624:c.*939A>G	.	.
NC_019459.2	93326428	93326428	C	T	downstream	gene3632	dist=527	.	.
NC_019459.2	94885438	94885438	C	T	exonic	gene3643	.	synonymous SNV	gene3643:rna6900#NC_019459.2#94885057:exon1:c.C366T:p.I122I,gene3643:rna6901#NC_019459.2#94885057:exon1:c.C366T:p.I122I
NC_019459.2	100950699	100950699	G	A	intergenic	gene3672;gene3673	dist=38633;dist=6383	.	.
NC_019459.2	101048718	101048718	T	C	exonic	gene3675	.	synonymous SNV	gene3675:rna6942#NC_019459.2#101025365:exon3:c.A132G:p.V44V,gene3675:rna6943#NC_019459.2#101025889:exon3:c.A132G:p.V44V
NC_019459.2	101076974	101076974	A	T	UTR3	gene3677	rna6944#NC_019459.2#101076079:c.*1070T>A	.	.
NC_019459.2	101076978	101076978	G	A	UTR3	gene3677	rna6944#NC_019459.2#101076079:c.*1066C>T	.	.
NC_019459.2	101088794	101088794	G	A	exonic	gene3677	.	synonymous SNV	gene3677:rna6944#NC_019459.2#101076079:exon8:c.C1278T:p.D426D
NC_019459.2	103261051	103261051	A	G	UTR3	gene3696	rna6982#NC_019459.2#102883370:c.*311A>G;rna6981#NC_019459.2#102883370:c.*311A>G;rna6983#NC_019459.2#102927364:c.*311A>G	.	.
NC_019459.2	105211422	105211422	C	T	UTR3	gene3723	rna7033#NC_019459.2#105176103:c.*1908C>T	.	.
NC_019459.2	105432901	105432901	G	A	UTR3	gene3726	rna7042#NC_019459.2#105395258:c.*274G>A;rna7043#NC_019459.2#105398890:c.*274G>A	.	.
NC_019459.2	105435618	105435618	G	T	intergenic	gene3726;gene3727	dist=2545;dist=21922	.	.
NC_019459.2	109953338	109953338	A	T	exonic	gene3744	.	nonsynonymous SNV	gene3744:rna7061#NC_019459.2#109945627:exon5:c.A568T:p.S190C,gene3744:rna7063#NC_019459.2#109946455:exon5:c.A379T:p.S127C
NC_019459.2	109967422	109967422	G	A	UTR3	gene3744	rna7061#NC_019459.2#109945627:c.*458G>A;rna7063#NC_019459.2#109946455:c.*458G>A	.	.
NC_019459.2	109967483	109967483	A	G	UTR3	gene3744	rna7061#NC_019459.2#109945627:c.*519A>G;rna7063#NC_019459.2#109946455:c.*519A>G	.	.
NC_019459.2	113593345	113593345	C	T	intronic	gene3779	.	.	.
NC_019459.2	113593356	113593356	C	T	intronic	gene3779	.	.	.
NC_019459.2	113593382	113593382	G	A	intronic	gene3779	.	.	.
NC_019459.2	113593385	113593385	G	A	intronic	gene3779	.	.	.
NC_019459.2	113593450	113593450	A	G	intronic	gene3779	.	.	.
NC_019459.2	113593470	113593470	C	T	intronic	gene3779	.	.	.
NC_019459.2	113593475	113593475	C	T	intronic	gene3779	.	.	.
NC_019459.2	113593476	113593476	C	G	intronic	gene3779	.	.	.
NC_019459.2	113593543	113593543	A	G	intronic	gene3779	.	.	.
NC_019459.2	113593581	113593581	G	A	intronic	gene3779	.	.	.
NC_019459.2	113593612	113593612	G	A	intronic	gene3779	.	.	.
NC_019459.2	113727410	113727410	T	C	UTR3	gene3780	rna7134#NC_019459.2#113724971:c.*2083A>G;rna7133#NC_019459.2#113724971:c.*2083A>G;rna7132#NC_019459.2#113724971:c.*2083A>G;rna7131#NC_019459.2#113724971:c.*2083A>G;rna7130#NC_019459.2#113724971:c.*1981A>G	.	.
NC_019459.2	116194269	116194269	C	A	exonic	gene3795	.	nonsynonymous SNV	gene3795:rna7145#NC_019459.2#116159554:exon24:c.G2737T:p.V913L,gene3795:rna7146#NC_019459.2#116159554:exon25:c.G2761T:p.V921L
NC_019459.2	116323706	116323706	T	C	exonic	gene3797	.	synonymous SNV	gene3797:rna7147#NC_019459.2#116314936:exon3:c.T144C:p.V48V,gene3797:rna7148#NC_019459.2#116314936:exon3:c.T144C:p.V48V,gene3797:rna7149#NC_019459.2#116314936:exon3:c.T144C:p.V48V,gene3797:rna7150#NC_019459.2#116315776:exon3:c.T222C:p.V74V
NC_019459.2	116421445	116421445	C	A	UTR3	gene3798	rna7153#NC_019459.2#116421325:c.*88G>T	.	.
NC_019459.2	116491106	116491106	G	A	UTR3	gene3800	rna7156#NC_019459.2#116479597:c.*274G>A	.	.
NC_019459.2	116606987	116606987	C	T	intronic	gene3803	.	.	.
NC_019459.2	116607121	116607121	G	T	intronic	gene3803	.	.	.
NC_019459.2	116607232	116607232	T	C	intronic	gene3803	.	.	.
NC_019459.2	116607414	116607414	G	T	intronic	gene3803	.	.	.
NC_019459.2	116607493	116607493	G	C	intronic	gene3803	.	.	.
NC_019459.2	116607994	116607994	T	C	intronic	gene3803	.	.	.
NC_019459.2	117479960	117479960	A	C	UTR3	gene3820	rna7197#NC_019459.2#117479705:c.*4200T>G;rna7196#NC_019459.2#117479705:c.*4200T>G	.	.
NC_019459.2	117485883	117485883	T	G	exonic	gene3820	.	nonsynonymous SNV	gene3820:rna7196#NC_019459.2#117479705:exon7:c.A1286C:p.N429T,gene3820:rna7197#NC_019459.2#117479705:exon7:c.A1289C:p.N430T
NC_019459.2	117654624	117654624	T	G	intronic	gene3822	.	.	.
NC_019459.2	117663232	117663232	G	T	intronic	gene3822	.	.	.
NC_019459.2	117951269	117951269	T	C	downstream	gene3825	dist=119	.	.
NC_019459.2	118641481	118641481	G	T	intronic	gene3837	.	.	.
NC_019459.2	119205875	119205875	G	A	exonic	gene3842	.	synonymous SNV	gene3842:rna7249#NC_019459.2#119061693:exon52:c.G3996A:p.T1332T
NC_019459.2	119209403	119209403	T	A	UTR3	gene3842	rna7249#NC_019459.2#119061693:c.*392T>A	.	.
NC_019459.2	119209409	119209409	T	G	UTR3	gene3842	rna7249#NC_019459.2#119061693:c.*398T>G	.	.
NC_019459.2	119227797	119227797	T	G	UTR3	gene3843	rna7250#NC_019459.2#119227287:c.*448A>C	.	.
NC_019459.2	119241437	119241437	T	A	exonic	gene3843	.	synonymous SNV	gene3843:rna7250#NC_019459.2#119227287:exon30:c.A2052T:p.R684R
NC_019459.2	120968267	120968267	A	G	UTR3	gene3848	rna7262#NC_019459.2#120843411:c.*2887A>G;rna7261#NC_019459.2#120843411:c.*2887A>G;rna7266#NC_019459.2#120843412:c.*2887A>G;rna7265#NC_019459.2#120843412:c.*2887A>G;rna7264#NC_019459.2#120843412:c.*2887A>G;rna7263#NC_019459.2#120843412:c.*2887A>G	.	.
NC_019459.2	125427188	125427188	A	T	exonic	gene3865	.	unknown	UNKNOWN
NC_019459.2	125520535	125520535	A	C	UTR3	gene3867	rna7288#NC_019459.2#125518204:c.*363T>G	.	.
NC_019459.2	125535916	125535916	C	G	UTR5	gene3867	rna7288#NC_019459.2#125518204:c.-54G>C	.	.
NC_019459.2	125535948	125535948	C	A	UTR5	gene3867	rna7288#NC_019459.2#125518204:c.-86G>T	.	.
NC_019459.2	125783320	125783320	A	G	UTR3	gene3872	rna7291#NC_019459.2#125750189:c.*493A>G;rna7292#NC_019459.2#125750304:c.*493A>G	.	.
NC_019459.2	125860598	125860598	G	A	UTR3	gene3874	rna7298#NC_019459.2#125860471:c.*930C>T;rna7297#NC_019459.2#125860471:c.*930C>T;rna7296#NC_019459.2#125860471:c.*930C>T;rna7295#NC_019459.2#125860471:c.*930C>T;rna7294#NC_019459.2#125860471:c.*930C>T	.	.
NC_019459.2	125860879	125860879	C	T	UTR3	gene3874	rna7298#NC_019459.2#125860471:c.*649G>A;rna7297#NC_019459.2#125860471:c.*649G>A;rna7296#NC_019459.2#125860471:c.*649G>A;rna7295#NC_019459.2#125860471:c.*649G>A;rna7294#NC_019459.2#125860471:c.*649G>A	.	.
NC_019459.2	125861724	125861724	C	A	intronic	gene3874	.	.	.
NC_019459.2	125861744	125861744	C	T	intronic	gene3874	.	.	.
NC_019459.2	125869282	125869282	G	T	exonic	gene3874	.	synonymous SNV	gene3874:rna7294#NC_019459.2#125860471:exon18:c.C1917A:p.P639P,gene3874:rna7298#NC_019459.2#125860471:exon18:c.C1917A:p.P639P,gene3874:rna7295#NC_019459.2#125860471:exon19:c.C1917A:p.P639P,gene3874:rna7296#NC_019459.2#125860471:exon19:c.C1917A:p.P639P,gene3874:rna7297#NC_019459.2#125860471:exon19:c.C1917A:p.P639P
NC_019459.2	125869306	125869306	G	A	exonic	gene3874	.	synonymous SNV	gene3874:rna7294#NC_019459.2#125860471:exon18:c.C1893T:p.Y631Y,gene3874:rna7298#NC_019459.2#125860471:exon18:c.C1893T:p.Y631Y,gene3874:rna7295#NC_019459.2#125860471:exon19:c.C1893T:p.Y631Y,gene3874:rna7296#NC_019459.2#125860471:exon19:c.C1893T:p.Y631Y,gene3874:rna7297#NC_019459.2#125860471:exon19:c.C1893T:p.Y631Y
NC_019459.2	126075746	126075746	A	G	UTR5	gene3875	rna7299#NC_019459.2#126074694:c.-94T>C	.	.
NC_019459.2	127576104	127576104	T	C	intergenic	gene3885;gene3886	dist=131766;dist=29398	.	.
NC_019459.2	127605788	127605788	C	T	ncRNA_exonic	gene3886	.	.	.
NC_019459.2	129887459	129887459	T	C	intergenic	gene3899;gene3901	dist=6303;dist=30129	.	.
NC_019459.2	130881647	130881647	C	T	intergenic	gene3914;gene3915	dist=31488;dist=8168	.	.
NC_019459.2	130892215	130892215	T	C	intronic	gene3915	.	.	.
NC_019459.2	130897833	130897833	C	T	exonic	gene3915	.	synonymous SNV	gene3915:rna7381#NC_019459.2#130889814:exon8:c.G1104A:p.T368T,gene3915:rna7382#NC_019459.2#130889814:exon8:c.G1098A:p.T366T
NC_019459.2	131470883	131470883	C	T	UTR3	gene3920	rna7387#NC_019459.2#131470561:c.*1583G>A	.	.
NC_019459.2	131778598	131778598	C	T	UTR3	gene3927	rna7402#NC_019459.2#131775546:c.*1249G>A;rna7401#NC_019459.2#131775546:c.*1249G>A;rna7400#NC_019459.2#131775546:c.*1249G>A	.	.
NC_019459.2	131782678	131782678	T	C	exonic	gene3927	.	synonymous SNV	gene3927:rna7399#NC_019459.2#131775542:exon3:c.A276G:p.A92A,gene3927:rna7400#NC_019459.2#131775546:exon3:c.A210G:p.A70A,gene3927:rna7401#NC_019459.2#131775546:exon3:c.A276G:p.A92A,gene3927:rna7402#NC_019459.2#131775546:exon3:c.A276G:p.A92A
NC_019459.2	133105930	133105930	C	A	exonic	gene3948	.	synonymous SNV	gene3948:rna7425#NC_019459.2#133011854:exon13:c.C1191A:p.T397T,gene3948:rna7426#NC_019459.2#133012353:exon13:c.C1191A:p.T397T
NC_019459.2	133106338	133106338	A	G	UTR3	gene3948	rna7425#NC_019459.2#133011854:c.*309A>G;rna7426#NC_019459.2#133012353:c.*309A>G	.	.
NC_019459.2	133106738	133106738	T	C	UTR3	gene3948	rna7425#NC_019459.2#133011854:c.*709T>C;rna7426#NC_019459.2#133012353:c.*709T>C	.	.
NC_019459.2	133107444	133107444	C	G	UTR3	gene3948	rna7425#NC_019459.2#133011854:c.*1415C>G;rna7426#NC_019459.2#133012353:c.*1415C>G	.	.
NC_019459.2	133109622	133109622	T	G	UTR3	gene3948	rna7425#NC_019459.2#133011854:c.*3593T>G;rna7426#NC_019459.2#133012353:c.*3593T>G	.	.
NC_019459.2	134401616	134401616	T	G	UTR3	gene3959	rna7438#NC_019459.2#134357848:c.*2660T>G	.	.
NC_019459.2	134501885	134501885	T	C	intergenic	gene3961;gene3962	dist=3708;dist=2562	.	.
NC_019459.2	134501910	134501910	T	C	intergenic	gene3961;gene3962	dist=3733;dist=2537	.	.
NC_019459.2	134822169	134822169	G	A	exonic	gene3966	.	synonymous SNV	gene3966:rna7449#NC_019459.2#134656358:exon11:c.G1179A:p.P393P,gene3966:rna7450#NC_019459.2#134656677:exon11:c.G1266A:p.P422P,gene3966:rna7451#NC_019459.2#134658052:exon11:c.G1080A:p.P360P
NC_019459.2	135475377	135475377	A	G	intronic	gene3968	.	.	.
NC_019459.2	135582713	135582713	T	C	UTR3	gene3970	rna7461#NC_019459.2#135581566:c.*4233A>G	.	.
NC_019459.2	135583356	135583356	T	C	UTR3	gene3970	rna7461#NC_019459.2#135581566:c.*3590A>G	.	.
NC_019459.2	135583636	135583636	G	A	UTR3	gene3970	rna7461#NC_019459.2#135581566:c.*3310C>T	.	.
NC_019459.2	136158641	136158641	G	A	intergenic	gene3971;gene3973	dist=136124;dist=16971	.	.
NC_019459.2	136176483	136176483	G	A	UTR3	gene3973	rna7475#NC_019459.2#136175611:c.*1709C>T	.	.
NC_019459.2	136722210	136722210	A	G	intronic	gene3979	.	.	.
[truncated: 9,416 more rows]
