# Supplementary material for: Genome-wide profiling of RNA editing sites in sheep
Source: J Anim Sci Biotechnol. 2019 Mar 12;10:31. doi: 10.1186/s40104-019-0331-z (PMC6419479; doi:10.1186/s40104-019-0331-z)
Supplement: Supplementary file 3 — Putative RDDs in Sheep Individual2. (XLSX 880 kb) [file 40104_2019_331_MOESM3_ESM.xlsx]

## Sheet: kidney_RDD
Chr	Start	End	Ref	Alt	Func.refGene	Gene.refGene	GeneDetail.refGene	ExonicFunc.refGene	AAChange.refGene
NC_019458.2	156150	156150	C	G	exonic	gene4	.	synonymous SNV	gene4:rna4#NC_019458.2#133788:exon2:c.G147C:p.T49T
NC_019458.2	164372	164372	T	C	UTR3	gene5	rna5#NC_019458.2#164261:c.*151A>G	.	.
NC_019458.2	406192	406192	T	G	UTR3	gene13	rna15#NC_019458.2#404589:c.*144A>C	.	.
NC_019458.2	491355	491355	C	T	downstream	gene14	dist=751	.	.
NC_019458.2	962352	962352	G	A	intergenic	gene26;gene27	dist=19835;dist=8156	.	.
NC_019458.2	2730956	2730956	T	C	UTR3	gene50	rna49#NC_019458.2#2729693:c.*847A>G	.	.
NC_019458.2	2869022	2869022	T	C	intergenic	gene52;gene54	dist=13372;dist=4527	.	.
NC_019458.2	2872406	2872406	A	C	intergenic	gene52;gene54	dist=16756;dist=1143	.	.
NC_019458.2	2872418	2872418	T	C	intergenic	gene52;gene54	dist=16768;dist=1131	.	.
NC_019458.2	3866827	3866827	G	A	UTR3	gene73	rna119#NC_019458.2#3866215:c.*448C>T;rna118#NC_019458.2#3866215:c.*448C>T	.	.
NC_019458.2	4259179	4259179	T	C	ncRNA_intronic	gene75	.	.	.
NC_019458.2	4259180	4259180	T	C	ncRNA_intronic	gene75	.	.	.
NC_019458.2	4259184	4259184	T	C	ncRNA_intronic	gene75	.	.	.
NC_019458.2	4259210	4259210	T	C	ncRNA_intronic	gene75	.	.	.
NC_019458.2	4259774	4259774	T	C	ncRNA_exonic	gene75	.	.	.
NC_019458.2	4259786	4259786	T	C	ncRNA_exonic	gene75	.	.	.
NC_019458.2	4259809	4259809	T	C	ncRNA_exonic	gene75	.	.	.
NC_019458.2	6694310	6694310	G	A	intergenic	gene91;gene92	dist=333046;dist=52545	.	.
NC_019458.2	9584325	9584325	G	A	UTR3	gene131	rna212#NC_019458.2#9582254:c.*24G>A	.	.
NC_019458.2	9910070	9910070	G	T	intronic	gene141	.	.	.
NC_019458.2	10417766	10417766	C	T	exonic	gene151	.	synonymous SNV	gene151:rna261#NC_019458.2#10417147:exon2:c.G153A:p.Q51Q
NC_019458.2	10417772	10417772	T	G	exonic	gene151	.	synonymous SNV	gene151:rna261#NC_019458.2#10417147:exon2:c.A147C:p.P49P
NC_019458.2	10417777	10417777	G	T	exonic	gene151	.	nonsynonymous SNV	gene151:rna261#NC_019458.2#10417147:exon2:c.C142A:p.L48M
NC_019458.2	10727490	10727490	G	T	UTR3	gene155	rna267#NC_019458.2#10610961:c.*4711G>T;rna268#NC_019458.2#10636864:c.*4711G>T;rna269#NC_019458.2#10668136:c.*4711G>T	.	.
NC_019458.2	10752978	10752978	C	T	exonic	gene158	.	synonymous SNV	gene158:rna271#NC_019458.2#10749904:exon6:c.C601T:p.L201L
NC_019458.2	10921235	10921235	T	C	UTR3	gene163	rna279#NC_019458.2#10853741:c.*990T>C;rna281#NC_019458.2#10876388:c.*990T>C;rna280#NC_019458.2#10876388:c.*990T>C;rna282#NC_019458.2#10887496:c.*990T>C	.	.
NC_019458.2	10947109	10947109	T	C	downstream	gene166;gene167	dist=904	.	.
NC_019458.2	10948006	10948006	T	C	downstream	gene167	dist=7	.	.
NC_019458.2	12246559	12246559	T	C	intergenic	gene180;gene181	dist=52617;dist=1070	.	.
NC_019458.2	12246575	12246575	T	C	intergenic	gene180;gene181	dist=52633;dist=1054	.	.
NC_019458.2	12484505	12484505	C	T	intronic	gene189	.	.	.
NC_019458.2	12517279	12517279	C	A	intronic	gene191	.	.	.
NC_019458.2	12517298	12517298	T	A	intronic	gene191	.	.	.
NC_019458.2	16788255	16788255	G	A	exonic	gene259	.	nonsynonymous SNV	gene259:rna462#NC_019458.2#16787454:exon3:c.G631A:p.E211K
NC_019458.2	16788274	16788274	C	G	downstream	gene259	dist=11	.	.
NC_019458.2	16929282	16929282	G	A	exonic	gene263	.	nonsynonymous SNV	gene263:rna469#NC_019458.2#16928100:exon3:c.G160A:p.G54R,gene263:rna466#NC_019458.2#16928100:exon4:c.G184A:p.G62R,gene263:rna467#NC_019458.2#16928100:exon4:c.G184A:p.G62R,gene263:rna468#NC_019458.2#16928100:exon4:c.G184A:p.G62R
NC_019458.2	17809858	17809858	A	0	intronic	gene298	.	.	.
NC_019458.2	17809858	17809858	A	C	intronic	gene298	.	.	.
NC_019458.2	17809867	17809867	G	0	intronic	gene298	.	.	.
NC_019458.2	17809867	17809867	G	C	intronic	gene298	.	.	.
NC_019458.2	17831311	17831311	T	C	exonic	gene300	.	nonsynonymous SNV	gene300:rna530#NC_019458.2#17829289:exon6:c.A675G:p.I225M,gene300:rna531#NC_019458.2#17829289:exon6:c.A408G:p.I136M
NC_019458.2	18394156	18394156	C	G	intronic	gene312	.	.	.
NC_019458.2	18394159	18394159	C	G	intronic	gene312	.	.	.
NC_019458.2	19079143	19079143	C	A	intronic	gene322	.	.	.
NC_019458.2	19079149	19079149	T	G	intronic	gene322	.	.	.
NC_019458.2	19079157	19079157	C	G	intronic	gene322	.	.	.
NC_019458.2	19079159	19079159	T	A	intronic	gene322	.	.	.
NC_019458.2	19101887	19101887	G	T	UTR5	gene327	rna597#NC_019458.2#19101876:c.-16085G>T	.	.
NC_019458.2	19101890	19101890	C	T	UTR5	gene327	rna597#NC_019458.2#19101876:c.-16082C>T	.	.
NC_019458.2	19101900	19101900	G	A	UTR5	gene327	rna597#NC_019458.2#19101876:c.-16072G>A	.	.
NC_019458.2	20696840	20696840	A	G	intergenic	gene369;gene370	dist=4027;dist=4870	.	.
NC_019458.2	20696841	20696841	A	G	intergenic	gene369;gene370	dist=4028;dist=4869	.	.
NC_019458.2	20960306	20960306	T	C	downstream	gene377	dist=5	.	.
NC_019458.2	21176967	21176967	G	A	UTR3	gene384	rna716#NC_019458.2#21176130:c.*190C>T	.	.
NC_019458.2	21176993	21176993	A	C	UTR3	gene384	rna716#NC_019458.2#21176130:c.*164T>G	.	.
NC_019458.2	21176998	21176998	A	G	UTR3	gene384	rna716#NC_019458.2#21176130:c.*159T>C	.	.
NC_019458.2	21177019	21177019	T	G	UTR3	gene384	rna716#NC_019458.2#21176130:c.*138A>C	.	.
NC_019458.2	21184166	21184166	C	G	intronic	gene384	.	.	.
NC_019458.2	21184194	21184194	C	A	intronic	gene384	.	.	.
NC_019458.2	21184198	21184198	T	C	intronic	gene384	.	.	.
NC_019458.2	21184202	21184202	T	A	intronic	gene384	.	.	.
NC_019458.2	21215930	21215930	C	T	intergenic	gene384;gene385	dist=24282;dist=5238	.	.
NC_019458.2	21215931	21215931	A	G	intergenic	gene384;gene385	dist=24283;dist=5237	.	.
NC_019458.2	21215935	21215935	C	G	intergenic	gene384;gene385	dist=24287;dist=5233	.	.
NC_019458.2	21215937	21215937	C	A	intergenic	gene384;gene385	dist=24289;dist=5231	.	.
NC_019458.2	21215945	21215945	A	G	intergenic	gene384;gene385	dist=24297;dist=5223	.	.
NC_019458.2	21225111	21225111	G	A	UTR5	gene385	rna717#NC_019458.2#21221167:c.-25C>T;rna718#NC_019458.2#21222708:c.-25C>T	.	.
NC_019458.2	21225136	21225136	T	C	UTR5	gene385	rna717#NC_019458.2#21221167:c.-50A>G;rna718#NC_019458.2#21222708:c.-50A>G	.	.
NC_019458.2	21225145	21225145	A	G	UTR5	gene385	rna717#NC_019458.2#21221167:c.-59T>C;rna718#NC_019458.2#21222708:c.-59T>C	.	.
NC_019458.2	21230981	21230981	T	C	intergenic	gene385;gene386	dist=4164;dist=10865	.	.
NC_019458.2	21231016	21231016	T	C	intergenic	gene385;gene386	dist=4199;dist=10830	.	.
NC_019458.2	21234714	21234714	T	C	intergenic	gene385;gene386	dist=7897;dist=7132	.	.
NC_019458.2	21234717	21234717	T	C	intergenic	gene385;gene386	dist=7900;dist=7129	.	.
NC_019458.2	21234720	21234720	T	C	intergenic	gene385;gene386	dist=7903;dist=7126	.	.
NC_019458.2	21234776	21234776	T	C	intergenic	gene385;gene386	dist=7959;dist=7070	.	.
NC_019458.2	21235048	21235048	T	C	intergenic	gene385;gene386	dist=8231;dist=6798	.	.
NC_019458.2	21235246	21235246	T	C	intergenic	gene385;gene386	dist=8429;dist=6600	.	.
NC_019458.2	21235338	21235338	T	C	intergenic	gene385;gene386	dist=8521;dist=6508	.	.
NC_019458.2	21235376	21235376	T	C	intergenic	gene385;gene386	dist=8559;dist=6470	.	.
NC_019458.2	21235412	21235412	T	C	intergenic	gene385;gene386	dist=8595;dist=6434	.	.
NC_019458.2	21235434	21235434	T	C	intergenic	gene385;gene386	dist=8617;dist=6412	.	.
NC_019458.2	21235757	21235757	C	G	intergenic	gene385;gene386	dist=8940;dist=6089	.	.
NC_019458.2	21235762	21235762	T	G	intergenic	gene385;gene386	dist=8945;dist=6084	.	.
NC_019458.2	21235764	21235764	T	C	intergenic	gene385;gene386	dist=8947;dist=6082	.	.
NC_019458.2	21237375	21237375	T	C	intergenic	gene385;gene386	dist=10558;dist=4471	.	.
NC_019458.2	21237435	21237435	T	C	intergenic	gene385;gene386	dist=10618;dist=4411	.	.
NC_019458.2	21237438	21237438	T	C	intergenic	gene385;gene386	dist=10621;dist=4408	.	.
NC_019458.2	21237440	21237440	T	C	intergenic	gene385;gene386	dist=10623;dist=4406	.	.
NC_019458.2	21237527	21237527	T	C	intergenic	gene385;gene386	dist=10710;dist=4319	.	.
NC_019458.2	21237532	21237532	T	C	intergenic	gene385;gene386	dist=10715;dist=4314	.	.
NC_019458.2	21237551	21237551	T	C	intergenic	gene385;gene386	dist=10734;dist=4295	.	.
NC_019458.2	21237621	21237621	T	C	intergenic	gene385;gene386	dist=10804;dist=4225	.	.
NC_019458.2	21237656	21237656	T	C	intergenic	gene385;gene386	dist=10839;dist=4190	.	.
NC_019458.2	21237673	21237673	T	C	intergenic	gene385;gene386	dist=10856;dist=4173	.	.
NC_019458.2	21237717	21237717	T	C	intergenic	gene385;gene386	dist=10900;dist=4129	.	.
NC_019458.2	21237770	21237770	T	C	intergenic	gene385;gene386	dist=10953;dist=4076	.	.
NC_019458.2	21237849	21237849	T	C	intergenic	gene385;gene386	dist=11032;dist=3997	.	.
NC_019458.2	21237942	21237942	T	C	intergenic	gene385;gene386	dist=11125;dist=3904	.	.
NC_019458.2	21241524	21241524	A	G	downstream	gene386	dist=322	.	.
NC_019458.2	21241526	21241526	G	A	downstream	gene386	dist=320	.	.
NC_019458.2	21241527	21241527	G	T	downstream	gene386	dist=319	.	.
NC_019458.2	21241819	21241819	A	C	downstream	gene386	dist=27	.	.
NC_019458.2	21241826	21241826	G	A	downstream	gene386	dist=20	.	.
NC_019458.2	21241828	21241828	G	C	downstream	gene386	dist=18	.	.
NC_019458.2	21269036	21269036	A	C	intergenic	gene386;gene388	dist=14598;dist=74002	.	.
NC_019458.2	21269086	21269086	T	C	intergenic	gene386;gene388	dist=14648;dist=73952	.	.
NC_019458.2	21308397	21308397	A	G	intergenic	gene386;gene388	dist=53959;dist=34641	.	.
NC_019458.2	21309979	21309979	A	T	intergenic	gene386;gene388	dist=55541;dist=33059	.	.
NC_019458.2	21309982	21309982	T	G	intergenic	gene386;gene388	dist=55544;dist=33056	.	.
NC_019458.2	21310089	21310089	A	C	intergenic	gene386;gene388	dist=55651;dist=32949	.	.
NC_019458.2	21347540	21347540	T	G	exonic	gene388	.	synonymous SNV	gene388:rna721#NC_019458.2#21343037:exon8:c.A1083C:p.I361I
NC_019458.2	21347699	21347699	G	A	exonic	gene388	.	synonymous SNV	gene388:rna721#NC_019458.2#21343037:exon8:c.C924T:p.D308D
NC_019458.2	22504859	22504859	C	T	exonic	gene402	.	nonsynonymous SNV	gene402:rna737#NC_019458.2#22500906:exon2:c.C28T:p.P10S
NC_019458.2	22504877	22504877	G	A	exonic	gene402	.	nonsynonymous SNV	gene402:rna737#NC_019458.2#22500906:exon2:c.G46A:p.G16R
NC_019458.2	22540922	22540922	T	C	intergenic	gene402;gene403	dist=14032;dist=12827	.	.
NC_019458.2	25199015	25199015	A	G	intergenic	gene413;gene414	dist=37307;dist=92003	.	.
NC_019458.2	26237379	26237379	C	G	intergenic	gene431;gene434	dist=1444;dist=5684	.	.
NC_019458.2	26472908	26472908	T	C	intergenic	gene435;gene436	dist=2418;dist=1646	.	.
NC_019458.2	26481205	26481205	T	C	exonic	gene436	.	synonymous SNV	gene436:rna801#NC_019458.2#26474553:exon13:c.A1398G:p.L466L,gene436:rna799#NC_019458.2#26474553:exon14:c.A1494G:p.L498L,gene436:rna798#NC_019458.2#26474553:exon15:c.A1398G:p.L466L,gene436:rna800#NC_019458.2#26474553:exon15:c.A1620G:p.L540L,gene436:rna802#NC_019458.2#26474553:exon15:c.A1620G:p.L540L
NC_019458.2	26581731	26581731	A	0	intronic	gene440	.	.	.
NC_019458.2	26581731	26581731	A	G	intronic	gene440	.	.	.
NC_019458.2	26581738	26581738	T	0	intronic	gene440	.	.	.
NC_019458.2	26581738	26581738	T	A	intronic	gene440	.	.	.
NC_019458.2	26948414	26948414	G	A	UTR3	gene445	rna822#NC_019458.2#26880213:c.*2404G>A	.	.
NC_019458.2	27044561	27044561	T	C	exonic	gene449	.	nonsynonymous SNV	gene449:rna826#NC_019458.2#27032806:exon7:c.A664G:p.N222D,gene449:rna825#NC_019458.2#27032806:exon8:c.A664G:p.N222D
NC_019458.2	27044562	27044562	G	A	exonic	gene449	.	synonymous SNV	gene449:rna826#NC_019458.2#27032806:exon7:c.C663T:p.G221G,gene449:rna825#NC_019458.2#27032806:exon8:c.C663T:p.G221G
NC_019458.2	27044631	27044631	A	G	exonic	gene449	.	synonymous SNV	gene449:rna826#NC_019458.2#27032806:exon7:c.T594C:p.R198R,gene449:rna825#NC_019458.2#27032806:exon8:c.T594C:p.R198R
NC_019458.2	27239686	27239686	A	G	intergenic	gene451;gene454	dist=39100;dist=42293	.	.
NC_019458.2	27239722	27239722	A	G	intergenic	gene451;gene454	dist=39136;dist=42257	.	.
NC_019458.2	27240113	27240113	A	G	intergenic	gene451;gene454	dist=39527;dist=41866	.	.
NC_019458.2	27240130	27240130	A	G	intergenic	gene451;gene454	dist=39544;dist=41849	.	.
NC_019458.2	27240133	27240133	A	G	intergenic	gene451;gene454	dist=39547;dist=41846	.	.
NC_019458.2	27240135	27240135	A	G	intergenic	gene451;gene454	dist=39549;dist=41844	.	.
NC_019458.2	28748578	28748578	A	G	intronic	gene477	.	.	.
NC_019458.2	28748594	28748594	C	A	intronic	gene477	.	.	.
NC_019458.2	28900764	28900764	C	G	intergenic	gene482;gene483	dist=4721;dist=1205	.	.
NC_019458.2	28900809	28900809	C	A	intergenic	gene482;gene483	dist=4766;dist=1160	.	.
NC_019458.2	30720264	30720264	T	G	UTR3	gene497	rna908#NC_019458.2#30719479:c.*1033A>C;rna907#NC_019458.2#30719479:c.*1033A>C	.	.
NC_019458.2	30720275	30720275	G	A	UTR3	gene497	rna908#NC_019458.2#30719479:c.*1022C>T;rna907#NC_019458.2#30719479:c.*1022C>T	.	.
NC_019458.2	30945480	30945480	G	T	intergenic	gene499;gene500	dist=1187;dist=10995	.	.
NC_019458.2	30947796	30947796	A	G	intergenic	gene499;gene500	dist=3503;dist=8679	.	.
NC_019458.2	30950947	30950947	A	G	intergenic	gene499;gene500	dist=6654;dist=5528	.	.
NC_019458.2	37103602	37103602	A	G	intergenic	gene541;gene546	dist=125143;dist=92121	.	.
NC_019458.2	37462755	37462755	A	C	intronic	gene549	.	.	.
NC_019458.2	37462755	37462755	A	0	intronic	gene549	.	.	.
NC_019458.2	37462761	37462761	A	0	intronic	gene549	.	.	.
NC_019458.2	37462761	37462761	A	C	intronic	gene549	.	.	.
NC_019458.2	37462774	37462774	A	C	intronic	gene549	.	.	.
NC_019458.2	37462774	37462774	A	0	intronic	gene549	.	.	.
NC_019458.2	37673807	37673807	A	G	UTR5	gene552	rna1003#NC_019458.2#37673706:c.-28839A>G;rna1002#NC_019458.2#37673706:c.-28839A>G;rna1004#NC_019458.2#37673725:c.-28839A>G;rna1005#NC_019458.2#37673757:c.-28839A>G	.	.
NC_019458.2	40194997	40194997	T	C	intergenic	gene570;gene572	dist=57995;dist=67887	.	.
NC_019458.2	40195017	40195017	T	C	intergenic	gene570;gene572	dist=58015;dist=67867	.	.
NC_019458.2	40195031	40195031	T	C	intergenic	gene570;gene572	dist=58029;dist=67853	.	.
NC_019458.2	40195114	40195114	T	C	intergenic	gene570;gene572	dist=58112;dist=67770	.	.
NC_019458.2	40195124	40195124	G	A	intergenic	gene570;gene572	dist=58122;dist=67760	.	.
NC_019458.2	42183081	42183081	T	G	UTR3	gene587	rna1089#NC_019458.2#42121151:c.*2569T>G	.	.
NC_019458.2	42183098	42183098	G	C	UTR3	gene587	rna1089#NC_019458.2#42121151:c.*2586G>C	.	.
NC_019458.2	42183103	42183103	C	G	UTR3	gene587	rna1089#NC_019458.2#42121151:c.*2591C>G	.	.
NC_019458.2	46323579	46323579	A	C	intronic	gene613	.	.	.
NC_019458.2	53484046	53484046	A	G	exonic	gene643	.	synonymous SNV	gene643:rna1195#NC_019458.2#53468618:exon9:c.T870C:p.C290C,gene643:rna1190#NC_019458.2#53459223:exon10:c.T870C:p.C290C,gene643:rna1191#NC_019458.2#53459223:exon10:c.T870C:p.C290C,gene643:rna1192#NC_019458.2#53459223:exon10:c.T870C:p.C290C,gene643:rna1194#NC_019458.2#53459223:exon10:c.T870C:p.C290C,gene643:rna1193#NC_019458.2#53459223:exon11:c.T870C:p.C290C
NC_019458.2	53484070	53484070	C	T	exonic	gene643	.	synonymous SNV	gene643:rna1195#NC_019458.2#53468618:exon9:c.G846A:p.Q282Q,gene643:rna1190#NC_019458.2#53459223:exon10:c.G846A:p.Q282Q,gene643:rna1191#NC_019458.2#53459223:exon10:c.G846A:p.Q282Q,gene643:rna1192#NC_019458.2#53459223:exon10:c.G846A:p.Q282Q,gene643:rna1194#NC_019458.2#53459223:exon10:c.G846A:p.Q282Q,gene643:rna1193#NC_019458.2#53459223:exon11:c.G846A:p.Q282Q
NC_019458.2	53617428	53617428	C	A	UTR3	gene644	rna1196#NC_019458.2#53542100:c.*2176C>A;rna1197#NC_019458.2#53544455:c.*2176C>A	.	.
NC_019458.2	54300255	54300255	T	C	UTR3	gene657	rna1235#NC_019458.2#54239241:c.*849T>C;rna1236#NC_019458.2#54239243:c.*849T>C	.	.
NC_019458.2	54625930	54625930	T	G	UTR3	gene663	rna1242#NC_019458.2#54623322:c.*283A>C	.	.
NC_019458.2	57983759	57983759	G	A	UTR3	gene666	rna1245#NC_019458.2#57669270:c.*87G>A;rna1247#NC_019458.2#57775918:c.*87G>A;rna1248#NC_019458.2#57776193:c.*87G>A;rna1249#NC_019458.2#57776207:c.*87G>A;rna1259#NC_019458.2#57776507:c.*87G>A;rna1258#NC_019458.2#57776507:c.*830G>A;rna1257#NC_019458.2#57776507:c.*87G>A;rna1256#NC_019458.2#57776507:c.*87G>A;rna1255#NC_019458.2#57776507:c.*87G>A;rna1254#NC_019458.2#57776507:c.*87G>A;rna1253#NC_019458.…	.	.
NC_019458.2	63204941	63204941	A	C	UTR3	gene712	rna1357#NC_019458.2#63159671:c.*4553A>C;rna1356#NC_019458.2#63159671:c.*4553A>C;rna1355#NC_019458.2#63159671:c.*4553A>C	.	.
NC_019458.2	63500427	63500427	A	G	UTR3	gene716	rna1364#NC_019458.2#63500424:c.*499T>C	.	.
NC_019458.2	63500437	63500437	A	G	UTR3	gene716	rna1364#NC_019458.2#63500424:c.*489T>C	.	.
NC_019458.2	63500438	63500438	A	G	UTR3	gene716	rna1364#NC_019458.2#63500424:c.*488T>C	.	.
NC_019458.2	63500460	63500460	A	G	UTR3	gene716	rna1364#NC_019458.2#63500424:c.*466T>C	.	.
NC_019458.2	63500467	63500467	A	G	UTR3	gene716	rna1364#NC_019458.2#63500424:c.*459T>C	.	.
NC_019458.2	63500486	63500486	A	G	UTR3	gene716	rna1364#NC_019458.2#63500424:c.*440T>C	.	.
NC_019458.2	63500537	63500537	A	G	UTR3	gene716	rna1364#NC_019458.2#63500424:c.*389T>C	.	.
NC_019458.2	63500585	63500585	A	G	UTR3	gene716	rna1364#NC_019458.2#63500424:c.*341T>C	.	.
NC_019458.2	65546723	65546723	C	A	exonic	gene726	.	nonsynonymous SNV	gene726:rna1379#NC_019458.2#65542372:exon7:c.G1016T:p.G339V
NC_019458.2	65556864	65556864	G	A	UTR5	gene726	rna1379#NC_019458.2#65542372:c.-3877C>T	.	.
NC_019458.2	65640705	65640705	C	T	exonic	gene728	.	nonsynonymous SNV	gene728:rna1381#NC_019458.2#65639357:exon2:c.G247A:p.V83M
NC_019458.2	65916558	65916558	C	T	UTR3	gene735	rna1394#NC_019458.2#65915838:c.*2452G>A	.	.
NC_019458.2	65916570	65916570	C	A	UTR3	gene735	rna1394#NC_019458.2#65915838:c.*2440G>T	.	.
NC_019458.2	65916583	65916583	A	G	UTR3	gene735	rna1394#NC_019458.2#65915838:c.*2427T>C	.	.
NC_019458.2	65918689	65918689	C	G	UTR3	gene735	rna1394#NC_019458.2#65915838:c.*321G>C	.	.
NC_019458.2	65918700	65918700	C	T	UTR3	gene735	rna1394#NC_019458.2#65915838:c.*310G>A	.	.
NC_019458.2	65921783	65921783	A	G	exonic	gene735	.	synonymous SNV	gene735:rna1394#NC_019458.2#65915838:exon8:c.T1275C:p.A425A
NC_019458.2	65991288	65991288	T	C	intergenic	gene735;gene736	dist=36478;dist=2964	.	.
NC_019458.2	65991296	65991296	C	A	intergenic	gene735;gene736	dist=36486;dist=2956	.	.
NC_019458.2	66119556	66119556	A	G	intergenic	gene737;gene738	dist=2857;dist=28475	.	.
NC_019458.2	66357366	66357366	C	G	intronic	gene741	.	.	.
NC_019458.2	66357369	66357369	T	G	intronic	gene741	.	.	.
NC_019458.2	66357377	66357377	A	T	intronic	gene741	.	.	.
NC_019458.2	66357378	66357378	T	G	intronic	gene741	.	.	.
NC_019458.2	66567151	66567151	A	G	intergenic	gene742;gene743	dist=1548;dist=617022	.	.
NC_019458.2	66567178	66567178	A	G	intergenic	gene742;gene743	dist=1575;dist=616995	.	.
NC_019458.2	66567259	66567259	T	G	intergenic	gene742;gene743	dist=1656;dist=616914	.	.
NC_019458.2	68872546	68872546	C	A	UTR3	gene762	rna1515#NC_019458.2#68872516:c.*808G>T;rna1514#NC_019458.2#68872516:c.*808G>T;rna1513#NC_019458.2#68872516:c.*808G>T;rna1512#NC_019458.2#68872516:c.*808G>T;rna1511#NC_019458.2#68872516:c.*808G>T;rna1510#NC_019458.2#68872516:c.*808G>T;rna1509#NC_019458.2#68872516:c.*808G>T;rna1508#NC_019458.2#68872516:c.*808G>T;rna1507#NC_019458.2#68872516:c.*808G>T	.	.
NC_019458.2	68872547	68872547	G	A	UTR3	gene762	rna1515#NC_019458.2#68872516:c.*807C>T;rna1514#NC_019458.2#68872516:c.*807C>T;rna1513#NC_019458.2#68872516:c.*807C>T;rna1512#NC_019458.2#68872516:c.*807C>T;rna1511#NC_019458.2#68872516:c.*807C>T;rna1510#NC_019458.2#68872516:c.*807C>T;rna1509#NC_019458.2#68872516:c.*807C>T;rna1508#NC_019458.2#68872516:c.*807C>T;rna1507#NC_019458.2#68872516:c.*807C>T	.	.
NC_019458.2	69876419	69876419	A	T	intronic	gene772	.	.	.
NC_019458.2	69876437	69876437	C	A	intronic	gene772	.	.	.
NC_019458.2	69876439	69876439	G	A	intronic	gene772	.	.	.
NC_019458.2	69876439	69876439	G	0	intronic	gene772	.	.	.
NC_019458.2	69876443	69876443	C	A	intronic	gene772	.	.	.
NC_019458.2	69876447	69876447	T	C	intronic	gene772	.	.	.
NC_019458.2	69876447	69876447	T	0	intronic	gene772	.	.	.
NC_019458.2	69876450	69876450	T	0	intronic	gene772	.	.	.
NC_019458.2	69876450	69876450	T	A	intronic	gene772	.	.	.
NC_019458.2	69876451	69876451	T	0	intronic	gene772	.	.	.
NC_019458.2	69876451	69876451	T	A	intronic	gene772	.	.	.
NC_019458.2	69876454	69876454	G	C	intronic	gene772	.	.	.
NC_019458.2	69876454	69876454	G	0	intronic	gene772	.	.	.
NC_019458.2	69876458	69876458	T	C	intronic	gene772	.	.	.
NC_019458.2	69876458	69876458	T	0	intronic	gene772	.	.	.
NC_019458.2	69876461	69876461	A	C	intronic	gene772	.	.	.
NC_019458.2	69876462	69876462	A	C	intronic	gene772	.	.	.
NC_019458.2	70162565	70162565	A	G	UTR3	gene776	rna1556#NC_019458.2#70159998:c.*1274T>C	.	.
NC_019458.2	71123689	71123689	A	G	intronic	gene783	.	.	.
NC_019458.2	71130101	71130101	A	G	intronic	gene783	.	.	.
NC_019458.2	71130119	71130119	A	G	intronic	gene783	.	.	.
NC_019458.2	71130128	71130128	A	G	intronic	gene783	.	.	.
NC_019458.2	71130145	71130145	A	G	intronic	gene783	.	.	.
NC_019458.2	71318707	71318707	G	A	exonic	gene784	.	synonymous SNV	gene784:rna1573#NC_019458.2#71216151:exon1:c.C9T:p.G3G
NC_019458.2	71485705	71485705	T	G	UTR3	gene786	rna1580#NC_019458.2#71469644:c.*41T>G	.	.
NC_019458.2	73373161	73373161	T	A	exonic	gene792	.	nonsynonymous SNV	gene792:rna1588#NC_019458.2#73347329:exon21:c.A2685T:p.L895F
NC_019458.2	73841297	73841297	T	A	intronic	gene792	.	.	.
NC_019458.2	73987678	73987678	T	C	intronic	gene792	.	.	.
NC_019458.2	77115441	77115441	T	C	exonic	gene819	.	synonymous SNV	gene819:rna1636#NC_019458.2#77098161:exon8:c.T1932C:p.Y644Y
NC_019458.2	77115450	77115450	A	G	exonic	gene819	.	synonymous SNV	gene819:rna1636#NC_019458.2#77098161:exon8:c.A1941G:p.L647L
NC_019458.2	77115479	77115479	C	A	exonic	gene819	.	nonsynonymous SNV	gene819:rna1636#NC_019458.2#77098161:exon8:c.C1970A:p.P657H
NC_019458.2	77119139	77119139	C	T	UTR3	gene819	rna1636#NC_019458.2#77098161:c.*55C>T	.	.
NC_019458.2	77119233	77119233	G	A	UTR3	gene819	rna1636#NC_019458.2#77098161:c.*149G>A	.	.
NC_019458.2	77141913	77141913	G	A	exonic	gene820	.	synonymous SNV	gene820:rna1637#NC_019458.2#77138276:exon3:c.G552A:p.S184S,gene820:rna1638#NC_019458.2#77138276:exon3:c.G552A:p.S184S
NC_019458.2	78932004	78932004	T	C	exonic	gene835	.	unknown	UNKNOWN
NC_019458.2	85100064	85100064	T	C	intronic	gene857	.	.	.
NC_019458.2	85327688	85327688	C	T	UTR3	gene862	rna1703#NC_019458.2#85327306:c.*1600G>A;rna1702#NC_019458.2#85327306:c.*1600G>A;rna1701#NC_019458.2#85327306:c.*1600G>A;rna1700#NC_019458.2#85327306:c.*1600G>A	.	.
NC_019458.2	85328145	85328145	C	T	UTR3	gene862	rna1703#NC_019458.2#85327306:c.*1143G>A;rna1702#NC_019458.2#85327306:c.*1143G>A;rna1701#NC_019458.2#85327306:c.*1143G>A;rna1700#NC_019458.2#85327306:c.*1143G>A	.	.
NC_019458.2	85328321	85328321	G	A	UTR3	gene862	rna1703#NC_019458.2#85327306:c.*967C>T;rna1702#NC_019458.2#85327306:c.*967C>T;rna1701#NC_019458.2#85327306:c.*967C>T;rna1700#NC_019458.2#85327306:c.*967C>T	.	.
NC_019458.2	85658601	85658601	A	G	exonic	gene874	.	synonymous SNV	gene874:rna1731#NC_019458.2#85657865:exon18:c.T2349C:p.C783C,gene874:rna1732#NC_019458.2#85657865:exon18:c.T2352C:p.C784C,gene874:rna1729#NC_019458.2#85657865:exon19:c.T2448C:p.C816C,gene874:rna1730#NC_019458.2#85657865:exon19:c.T2451C:p.C817C
NC_019458.2	85900854	85900854	G	T	UTR3	gene882	rna1745#NC_019458.2#85856258:c.*1385G>T	.	.
NC_019458.2	85901457	85901457	G	T	UTR3	gene882	rna1745#NC_019458.2#85856258:c.*1988G>T	.	.
NC_019458.2	86036690	86036690	A	G	UTR3	gene886	rna1750#NC_019458.2#86026368:c.*64A>G;rna1754#NC_019458.2#86027694:c.*64A>G;rna1753#NC_019458.2#86027694:c.*64A>G;rna1752#NC_019458.2#86027694:c.*64A>G;rna1751#NC_019458.2#86027694:c.*64A>G;rna1756#NC_019458.2#86027720:c.*64A>G;rna1755#NC_019458.2#86027720:c.*64A>G;rna1758#NC_019458.2#86027744:c.*64A>G;rna1757#NC_019458.2#86027744:c.*64A>G	.	.
NC_019458.2	86105686	86105686	G	A	UTR3	gene889	rna1763#NC_019458.2#86081234:c.*556G>A	.	.
NC_019458.2	86105688	86105688	A	G	UTR3	gene889	rna1763#NC_019458.2#86081234:c.*558A>G	.	.
NC_019458.2	86682742	86682742	T	C	intronic	gene900	.	.	.
NC_019458.2	86682777	86682777	T	C	intronic	gene900	.	.	.
NC_019458.2	86682780	86682780	T	C	intronic	gene900	.	.	.
NC_019458.2	86682781	86682781	T	C	intronic	gene900	.	.	.
NC_019458.2	86683434	86683434	T	C	intronic	gene900	.	.	.
NC_019458.2	86708081	86708081	T	C	intronic	gene901	.	.	.
NC_019458.2	86708347	86708347	T	C	intronic	gene901	.	.	.
NC_019458.2	86716868	86716868	T	C	intronic	gene901	.	.	.
NC_019458.2	86716877	86716877	T	C	intronic	gene901	.	.	.
NC_019458.2	86718083	86718083	T	C	intronic	gene901	.	.	.
NC_019458.2	86718215	86718215	T	C	intronic	gene901	.	.	.
NC_019458.2	88897873	88897873	A	G	UTR3	gene939	rna1833#NC_019458.2#88837949:c.*2725A>G;rna1834#NC_019458.2#88844228:c.*2725A>G;rna1835#NC_019458.2#88845671:c.*2725A>G	.	.
NC_019458.2	89470317	89470317	C	G	intronic	gene953	.	.	.
NC_019458.2	89501614	89501614	C	A	exonic	gene953	.	synonymous SNV	gene953:rna1869#NC_019458.2#89461536:exon8:c.C655A:p.R219R
NC_019458.2	89521543	89521543	A	G	downstream	gene953	dist=248	.	.
NC_019458.2	90217124	90217124	T	C	intergenic	gene962;gene963	dist=5051;dist=1030	.	.
NC_019458.2	90217174	90217174	T	C	downstream	gene963	dist=980	.	.
NC_019458.2	90217202	90217202	T	C	downstream	gene963	dist=952	.	.
NC_019458.2	90217203	90217203	T	C	downstream	gene963	dist=951	.	.
NC_019458.2	90967385	90967385	C	T	exonic	gene971	.	synonymous SNV	gene971:rna1910#NC_019458.2#90967068:exon4:c.G306A:p.A102A
NC_019458.2	91100888	91100888	C	T	intergenic	gene973;gene974	dist=13133;dist=1499	.	.
NC_019458.2	91156288	91156288	T	C	intergenic	gene975;gene976	dist=11574;dist=5065	.	.
NC_019458.2	91159774	91159774	T	C	intergenic	gene975;gene976	dist=15060;dist=1579	.	.
NC_019458.2	91159803	91159803	T	C	intergenic	gene975;gene976	dist=15089;dist=1550	.	.
NC_019458.2	92729281	92729281	T	G	exonic	gene998	.	nonsynonymous SNV	gene998:rna1948#NC_019458.2#92717732:exon2:c.T98G:p.L33R
NC_019458.2	92738268	92738268	T	C	exonic	gene998	.	nonsynonymous SNV	gene998:rna1948#NC_019458.2#92717732:exon11:c.T1456C:p.Y486H
NC_019458.2	92747224	92747224	G	T	exonic	gene998	.	nonsynonymous SNV	gene998:rna1948#NC_019458.2#92717732:exon20:c.G2837T:p.G946V
NC_019458.2	92845112	92845112	T	C	intergenic	gene998;gene999	dist=94443;dist=22328	.	.
NC_019458.2	93539818	93539818	A	G	exonic	gene1006	.	synonymous SNV	gene1006:rna1974#NC_019458.2#93530747:exon1:c.T294C:p.D98D
NC_019458.2	93539825	93539825	A	G	exonic	gene1006	.	nonsynonymous SNV	gene1006:rna1974#NC_019458.2#93530747:exon1:c.T287C:p.V96A
NC_019458.2	93798915	93798915	T	C	UTR5	gene1008	rna1979#NC_019458.2#93798321:c.-302T>C	.	.
NC_019458.2	94303729	94303729	T	C	UTR3	gene1012	rna1985#NC_019458.2#94292647:c.*334A>G	.	.
NC_019458.2	95919520	95919520	C	G	intronic	gene1019	.	.	.
NC_019458.2	95919528	95919528	A	G	intronic	gene1019	.	.	.
NC_019458.2	95920041	95920041	C	T	intronic	gene1019	.	.	.
NC_019458.2	95922062	95922062	C	T	intronic	gene1019	.	.	.
NC_019458.2	95922135	95922135	A	G	intronic	gene1019	.	.	.
NC_019458.2	95933737	95933737	T	A	UTR3	gene1019	rna1996#NC_019458.2#95903737:c.*1292T>A;rna1997#NC_019458.2#95903758:c.*1292T>A;rna1998#NC_019458.2#95903765:c.*1292T>A;rna1999#NC_019458.2#95903820:c.*1292T>A	.	.
NC_019458.2	97609694	97609694	T	C	intronic	gene1046	.	.	.
NC_019458.2	97609730	97609730	T	C	intronic	gene1046	.	.	.
NC_019458.2	97695972	97695972	T	C	intergenic	gene1047;gene1049	dist=41830;dist=4718	.	.
NC_019458.2	97695975	97695975	T	C	intergenic	gene1047;gene1049	dist=41833;dist=4715	.	.
NC_019458.2	97699220	97699220	T	C	intergenic	gene1047;gene1049	dist=45078;dist=1470	.	.
NC_019458.2	97699229	97699229	T	C	intergenic	gene1047;gene1049	dist=45087;dist=1461	.	.
NC_019458.2	97699348	97699348	T	C	intergenic	gene1047;gene1049	dist=45206;dist=1342	.	.
NC_019458.2	97699353	97699353	T	C	intergenic	gene1047;gene1049	dist=45211;dist=1337	.	.
NC_019458.2	97699377	97699377	T	C	intergenic	gene1047;gene1049	dist=45235;dist=1313	.	.
NC_019458.2	97699378	97699378	T	C	intergenic	gene1047;gene1049	dist=45236;dist=1312	.	.
NC_019458.2	97699397	97699397	T	C	intergenic	gene1047;gene1049	dist=45255;dist=1293	.	.
NC_019458.2	97903403	97903403	T	A	intronic	gene1052	.	.	.
NC_019458.2	97911175	97911175	G	T	exonic	gene1052	.	synonymous SNV	gene1052:rna2051#NC_019458.2#97901619:exon5:c.C618A:p.I206I,gene1052:rna2052#NC_019458.2#97901619:exon5:c.C618A:p.I206I,gene1052:rna2053#NC_019458.2#97901619:exon5:c.C618A:p.I206I
NC_019458.2	97915326	97915326	T	G	exonic	gene1052	.	nonsynonymous SNV	gene1052:rna2051#NC_019458.2#97901619:exon2:c.A1C:p.M1L,gene1052:rna2052#NC_019458.2#97901619:exon2:c.A1C:p.M1L,gene1052:rna2053#NC_019458.2#97901619:exon2:c.A1C:p.M1L
NC_019458.2	98015173	98015173	C	G	exonic	gene1053	.	nonsynonymous SNV	gene1053:rna2054#NC_019458.2#97986151:exon4:c.G357C:p.M119I
NC_019458.2	98148190	98148190	A	G	upstream	gene1061	dist=924	.	.
NC_019458.2	98787791	98787791	A	T	intronic	gene1136	.	.	.
NC_019458.2	98787888	98787888	T	G	exonic	gene1136	.	nonsynonymous SNV	gene1136:rna2153#NC_019458.2#98787181:exon2:c.T289G:p.L97V
NC_019458.2	98827042	98827042	A	G	intronic	gene1139	.	.	.
NC_019458.2	98827047	98827047	T	G	intronic	gene1139	.	.	.
NC_019458.2	98827054	98827054	G	T	intronic	gene1139	.	.	.
NC_019458.2	98827055	98827055	G	A	intronic	gene1139	.	.	.
NC_019458.2	98827056	98827056	G	C	intronic	gene1139	.	.	.
NC_019458.2	98827059	98827059	C	A	intronic	gene1139	.	.	.
NC_019458.2	99082619	99082619	T	C	UTR3	gene1143	rna2168#NC_019458.2#99081189:c.*1156A>G	.	.
NC_019458.2	99082624	99082624	T	C	UTR3	gene1143	rna2168#NC_019458.2#99081189:c.*1151A>G	.	.
NC_019458.2	99082640	99082640	T	C	UTR3	gene1143	rna2168#NC_019458.2#99081189:c.*1135A>G	.	.
NC_019458.2	99082676	99082676	T	C	UTR3	gene1143	rna2168#NC_019458.2#99081189:c.*1099A>G	.	.
NC_019458.2	99082686	99082686	T	C	UTR3	gene1143	rna2168#NC_019458.2#99081189:c.*1089A>G	.	.
NC_019458.2	99314367	99314367	C	T	exonic	gene1154	.	nonsynonymous SNV	gene1154:rna2202#NC_019458.2#99312553:exon3:c.C214T:p.H72Y,gene1154:rna2203#NC_019458.2#99312553:exon3:c.C214T:p.H72Y,gene1154:rna2204#NC_019458.2#99312553:exon3:c.C214T:p.H72Y,gene1154:rna2205#NC_019458.2#99312553:exon3:c.C214T:p.H72Y
NC_019458.2	99361675	99361675	C	A	intronic	gene1157	.	.	.
NC_019458.2	99361677	99361677	A	T	intronic	gene1157	.	.	.
NC_019458.2	99361678	99361678	T	G	intronic	gene1157	.	.	.
NC_019458.2	99376652	99376652	T	G	intronic	gene1158	.	.	.
NC_019458.2	99393756	99393756	T	C	intergenic	gene1158;gene1159	dist=16800;dist=5969	.	.
NC_019458.2	99393807	99393807	T	C	intergenic	gene1158;gene1159	dist=16851;dist=5918	.	.
NC_019458.2	99396914	99396914	T	C	intergenic	gene1158;gene1159	dist=19958;dist=2811	.	.
NC_019458.2	99428819	99428819	C	T	intronic	gene1160	.	.	.
NC_019458.2	99428822	99428822	A	C	intronic	gene1160	.	.	.
NC_019458.2	99428831	99428831	A	G	intronic	gene1160	.	.	.
NC_019458.2	99672728	99672728	C	T	exonic	gene1168	.	synonymous SNV	gene1168:rna2221#NC_019458.2#99669779:exon4:c.C387T:p.D129D,gene1168:rna2222#NC_019458.2#99669779:exon4:c.C387T:p.D129D,gene1168:rna2223#NC_019458.2#99669787:exon4:c.C387T:p.D129D
NC_019458.2	99752891	99752891	T	A	intronic	gene1173	.	.	.
NC_019458.2	99780471	99780471	C	T	ncRNA_exonic	gene1178	.	.	.
NC_019458.2	99806229	99806229	A	G	intergenic	gene1179;gene1181	dist=2777;dist=7516	.	.
NC_019458.2	100049492	100049492	A	G	intronic	gene1196	.	.	.
NC_019458.2	100460668	100460668	T	C	intergenic	gene1210;gene1211	dist=12863;dist=6790	.	.
NC_019458.2	100460673	100460673	T	C	intergenic	gene1210;gene1211	dist=12868;dist=6785	.	.
NC_019458.2	100460730	100460730	T	C	intergenic	gene1210;gene1211	dist=12925;dist=6728	.	.
NC_019458.2	100460760	100460760	T	C	intergenic	gene1210;gene1211	dist=12955;dist=6698	.	.
NC_019458.2	100461154	100461154	T	C	intergenic	gene1210;gene1211	dist=13349;dist=6304	.	.
NC_019458.2	100461205	100461205	T	C	intergenic	gene1210;gene1211	dist=13400;dist=6253	.	.
NC_019458.2	100464386	100464386	T	C	intergenic	gene1210;gene1211	dist=16581;dist=3072	.	.
NC_019458.2	100464387	100464387	T	C	intergenic	gene1210;gene1211	dist=16582;dist=3071	.	.
NC_019458.2	100464388	100464388	T	C	intergenic	gene1210;gene1211	dist=16583;dist=3070	.	.
NC_019458.2	100464746	100464746	T	C	intergenic	gene1210;gene1211	dist=16941;dist=2712	.	.
NC_019458.2	100464762	100464762	T	C	intergenic	gene1210;gene1211	dist=16957;dist=2696	.	.
NC_019458.2	100466843	100466843	T	C	downstream	gene1211	dist=615	.	.
NC_019458.2	100467026	100467026	T	C	downstream	gene1211	dist=432	.	.
NC_019458.2	100467054	100467054	T	C	downstream	gene1211	dist=404	.	.
NC_019458.2	100467076	100467076	T	C	downstream	gene1211	dist=382	.	.
NC_019458.2	100467077	100467077	T	C	downstream	gene1211	dist=381	.	.
NC_019458.2	100603595	100603595	T	G	intergenic	gene1217;gene1218	dist=30348;dist=1645	.	.
NC_019458.2	100775205	100775205	C	T	downstream	gene1222	dist=468	.	.
NC_019458.2	102589593	102589593	A	G	UTR3	gene1286	rna2407#NC_019458.2#102587118:c.*111A>G	.	.
NC_019458.2	103061141	103061141	G	C	exonic	gene1310	.	synonymous SNV	gene1310:rna2474#NC_019458.2#103047422:exon23:c.G3018C:p.S1006S
NC_019458.2	103602549	103602549	T	C	intergenic	gene1319;gene1320	dist=45741;dist=3068	.	.
NC_019458.2	103602638	103602638	T	C	intergenic	gene1319;gene1320	dist=45830;dist=2979	.	.
NC_019458.2	103605089	103605089	T	C	downstream	gene1320	dist=528	.	.
NC_019458.2	103643801	103643801	A	C	intronic	gene1322	.	.	.
NC_019458.2	103643806	103643806	T	G	intronic	gene1322	.	.	.
NC_019458.2	103643874	103643874	T	A	intronic	gene1322	.	.	.
NC_019458.2	103650053	103650053	G	A	UTR5	gene1323	rna2495#NC_019458.2#103644982:c.-1032C>T	.	.
NC_019458.2	103650473	103650473	A	T	UTR3	gene1324	rna2503#NC_019458.2#103650456:c.*758T>A;rna2502#NC_019458.2#103650456:c.*758T>A;rna2501#NC_019458.2#103650456:c.*758T>A;rna2500#NC_019458.2#103650456:c.*758T>A;rna2499#NC_019458.2#103650456:c.*758T>A;rna2498#NC_019458.2#103650456:c.*758T>A;rna2497#NC_019458.2#103650456:c.*758T>A;rna2496#NC_019458.2#103650456:c.*758T>A	.	.
NC_019458.2	103729775	103729775	G	C	intronic	gene1330	.	.	.
NC_019458.2	103729784	103729784	A	G	intronic	gene1330	.	.	.
NC_019458.2	103731143	103731143	A	G	intronic	gene1330	.	.	.
NC_019458.2	103731150	103731150	T	G	intronic	gene1330	.	.	.
NC_019458.2	103731159	103731159	G	T	intronic	gene1330	.	.	.
NC_019458.2	103810916	103810916	C	T	intronic	gene1334	.	.	.
NC_019458.2	103810940	103810940	C	A	intronic	gene1334	.	.	.
NC_019458.2	103847179	103847179	A	G	exonic	gene1338	.	synonymous SNV	gene1338:rna2521#NC_019458.2#103843145:exon2:c.T435C:p.T145T
NC_019458.2	103847182	103847182	T	C	exonic	gene1338	.	synonymous SNV	gene1338:rna2521#NC_019458.2#103843145:exon2:c.A432G:p.S144S
NC_019458.2	103865924	103865924	A	0	intronic	gene1340	.	.	.
NC_019458.2	103865924	103865924	A	G	intronic	gene1340	.	.	.
NC_019458.2	103865932	103865932	A	0	intronic	gene1340	.	.	.
NC_019458.2	103865932	103865932	A	T	intronic	gene1340	.	.	.
NC_019458.2	103869336	103869336	G	A	exonic	gene1341	.	synonymous SNV	gene1341:rna2527#NC_019458.2#103866218:exon8:c.C777T:p.Y259Y
NC_019458.2	103889840	103889840	T	C	exonic	gene1342	.	synonymous SNV	gene1342:rna2528#NC_019458.2#103887520:exon10:c.A1029G:p.P343P,gene1342:rna2529#NC_019458.2#103887520:exon10:c.A1032G:p.P344P,gene1342:rna2530#NC_019458.2#103887520:exon10:c.A1107G:p.P369P,gene1342:rna2531#NC_019458.2#103887520:exon10:c.A1110G:p.P370P
NC_019458.2	105161014	105161014	T	C	downstream	gene1398;gene1399	dist=85	.	.
NC_019458.2	106160872	106160872	A	G	UTR3	gene1418	rna2665#NC_019458.2#106146391:c.*4081A>G;rna2666#NC_019458.2#106146430:c.*4081A>G	.	.
NC_019458.2	106161277	106161277	G	A	UTR3	gene1418	rna2665#NC_019458.2#106146391:c.*4486G>A;rna2666#NC_019458.2#106146430:c.*4486G>A	.	.
NC_019458.2	106631488	106631488	C	A	intronic	gene1426	.	.	.
NC_019458.2	106631505	106631505	A	G	intronic	gene1426	.	.	.
NC_019458.2	106631628	106631628	T	A	intronic	gene1426	.	.	.
NC_019458.2	108124185	108124185	T	C	intergenic	gene1473;gene1474	dist=18002;dist=2000	.	.
NC_019458.2	108135913	108135913	A	T	intronic	gene1474	.	.	.
NC_019458.2	108135916	108135916	A	G	intronic	gene1474	.	.	.
NC_019458.2	108135918	108135918	T	A	intronic	gene1474	.	.	.
NC_019458.2	108135929	108135929	A	G	intronic	gene1474	.	.	.
NC_019458.2	108135930	108135930	A	T	intronic	gene1474	.	.	.
NC_019458.2	109259033	109259033	A	G	intergenic	gene1501;gene1502	dist=2058;dist=2775	.	.
NC_019458.2	110423651	110423651	C	A	downstream	gene1538	dist=590	.	.
NC_019458.2	110470474	110470474	C	0	intronic	gene1540	.	.	.
NC_019458.2	110470474	110470474	C	G	intronic	gene1540	.	.	.
NC_019458.2	110579720	110579720	G	0	intronic	gene1552	.	.	.
NC_019458.2	110579720	110579720	G	A	intronic	gene1552	.	.	.
NC_019458.2	110579725	110579725	T	A	intronic	gene1552	.	.	.
NC_019458.2	110579725	110579725	T	0	intronic	gene1552	.	.	.
NC_019458.2	110579728	110579728	G	0	intronic	gene1552	.	.	.
NC_019458.2	110579728	110579728	G	C	intronic	gene1552	.	.	.
NC_019458.2	110727105	110727105	G	C	UTR3	gene1563	rna2846#NC_019458.2#110696941:c.*483G>C	.	.
NC_019458.2	110902813	110902813	G	A	UTR3	gene1581	rna2872#NC_019458.2#110902141:c.*501C>T;rna2871#NC_019458.2#110902141:c.*501C>T;rna2870#NC_019458.2#110902141:c.*501C>T	.	.
NC_019458.2	110903259	110903259	G	A	UTR3	gene1581	rna2872#NC_019458.2#110902141:c.*55C>T;rna2871#NC_019458.2#110902141:c.*55C>T;rna2870#NC_019458.2#110902141:c.*55C>T	.	.
NC_019458.2	110903259	110903259	G	0	UTR3	gene1581	rna2872#NC_019458.2#110902141:c.*55C>0;rna2871#NC_019458.2#110902141:c.*55C>0;rna2870#NC_019458.2#110902141:c.*55C>0	.	.
NC_019458.2	111318952	111318952	C	T	UTR3	gene1586	rna2879#NC_019458.2#111078120:c.*1284C>T;rna2878#NC_019458.2#111078120:c.*1284C>T	.	.
NC_019458.2	112260034	112260034	C	G	UTR3	gene1598	rna2908#NC_019458.2#112181788:c.*687C>G	.	.
NC_019458.2	112260035	112260035	T	G	UTR3	gene1598	rna2908#NC_019458.2#112181788:c.*688T>G	.	.
NC_019458.2	112745815	112745815	G	A	intergenic	gene1602;gene1604	dist=13478;dist=1050	.	.
NC_019458.2	112745828	112745828	A	G	intergenic	gene1602;gene1604	dist=13491;dist=1037	.	.
NC_019458.2	115674009	115674009	C	T	UTR3	gene1619	rna2945#NC_019458.2#115673912:c.*559G>A	.	.
NC_019458.2	115727006	115727006	T	C	intergenic	gene1619;gene1620	dist=36009;dist=6836	.	.
NC_019458.2	115727502	115727502	A	C	intergenic	gene1619;gene1620	dist=36505;dist=6340	.	.
NC_019458.2	115728327	115728327	G	A	intergenic	gene1619;gene1620	dist=37330;dist=5515	.	.
NC_019458.2	115728782	115728782	C	A	intergenic	gene1619;gene1620	dist=37785;dist=5060	.	.
NC_019458.2	115730922	115730922	G	A	intergenic	gene1619;gene1620	dist=39925;dist=2920	.	.
NC_019458.2	115731724	115731724	T	C	intergenic	gene1619;gene1620	dist=40727;dist=2118	.	.
NC_019458.2	116846668	116846668	T	A	downstream	gene1627	dist=111	.	.
NC_019458.2	117537901	117537901	G	T	intronic	gene1636	.	.	.
NC_019458.2	117537905	117537905	A	C	intronic	gene1636	.	.	.
NC_019458.2	119995618	119995618	A	C	intronic	gene1666	.	.	.
NC_019458.2	119995633	119995633	A	G	intronic	gene1666	.	.	.
NC_019458.2	119995637	119995637	T	A	intronic	gene1666	.	.	.
NC_019458.2	119998260	119998260	A	G	ncRNA_intronic	gene1667	.	.	.
NC_019458.2	119998364	119998364	A	G	ncRNA_intronic	gene1667	.	.	.
NC_019458.2	120004907	120004907	C	G	ncRNA_intronic	gene1667	.	.	.
NC_019458.2	120004921	120004921	C	T	ncRNA_intronic	gene1667	.	.	.
NC_019458.2	120040508	120040508	T	C	exonic	gene1669	.	nonsynonymous SNV	gene1669:rna3045#NC_019458.2#120015904:exon3:c.A1729G:p.R577G,gene1669:rna3046#NC_019458.2#120015904:exon3:c.A1729G:p.R577G,gene1669:rna3048#NC_019458.2#120026984:exon3:c.A1729G:p.R577G,gene1669:rna3049#NC_019458.2#120032748:exon3:c.A1729G:p.R577G
NC_019458.2	120073621	120073621	A	T	intronic	gene1670	.	.	.
NC_019458.2	120073635	120073635	A	T	intronic	gene1670	.	.	.
NC_019458.2	120073650	120073650	A	G	intronic	gene1670	.	.	.
NC_019458.2	120073653	120073653	A	C	intronic	gene1670	.	.	.
NC_019458.2	120073663	120073663	T	G	intronic	gene1670	.	.	.
NC_019458.2	120260962	120260962	T	C	UTR3	gene1675	rna3066#NC_019458.2#120260135:c.*2947A>G	.	.
NC_019458.2	120260984	120260984	T	C	UTR3	gene1675	rna3066#NC_019458.2#120260135:c.*2925A>G	.	.
NC_019458.2	120260998	120260998	T	C	UTR3	gene1675	rna3066#NC_019458.2#120260135:c.*2911A>G	.	.
NC_019458.2	120261134	120261134	T	C	UTR3	gene1675	rna3066#NC_019458.2#120260135:c.*2775A>G	.	.
NC_019458.2	120268457	120268457	A	T	intronic	gene1675	.	.	.
NC_019458.2	120268457	120268457	A	0	intronic	gene1675	.	.	.
NC_019458.2	120268479	120268479	A	C	intronic	gene1675	.	.	.
NC_019458.2	120268479	120268479	A	0	intronic	gene1675	.	.	.
NC_019458.2	120268502	120268502	G	T	intronic	gene1675	.	.	.
NC_019458.2	120268502	120268502	G	0	intronic	gene1675	.	.	.
NC_019458.2	121017629	121017629	T	C	UTR5	gene1685	rna3077#NC_019458.2#121017583:c.-656T>C;rna3076#NC_019458.2#121017583:c.-656T>C	.	.
NC_019458.2	121936841	121936841	T	C	intergenic	gene1695;gene1696	dist=7286;dist=1481	.	.
NC_019458.2	123714551	123714551	C	T	intergenic	gene1714;gene1715	dist=33612;dist=46947	.	.
NC_019458.2	127444548	127444548	T	C	intergenic	gene1729;gene1730	dist=247999;dist=1787	.	.
NC_019458.2	127498888	127498888	G	A	UTR3	gene1730	rna3134#NC_019458.2#127446334:c.*2483G>A	.	.
NC_019458.2	128435973	128435973	G	A	exonic	gene1734	.	synonymous SNV	gene1734:rna3143#NC_019458.2#128262344:exon6:c.G858A:p.V286V,gene1734:rna3144#NC_019458.2#128262344:exon6:c.G858A:p.V286V,gene1734:rna3145#NC_019458.2#128262344:exon6:c.G858A:p.V286V,gene1734:rna3146#NC_019458.2#128262344:exon6:c.G858A:p.V286V,gene1734:rna3147#NC_019458.2#128262344:exon6:c.G858A:p.V286V,gene1734:rna3148#NC_019458.2#128262344:exon6:c.G858A:p.V286V
NC_019458.2	133395759	133395759	A	T	intergenic	gene1747;gene1749	dist=1804894;dist=72720	.	.
NC_019458.2	133395794	133395794	G	A	intergenic	gene1747;gene1749	dist=1804929;dist=72685	.	.
NC_019458.2	147577187	147577187	T	C	exonic	gene1793	.	synonymous SNV	gene1793:rna3263#NC_019458.2#147485503:exon10:c.A1293G:p.G431G
NC_019458.2	154458873	154458873	T	G	UTR3	gene1813	rna3282#NC_019458.2#154458425:c.*3057A>C	.	.
NC_019458.2	154577157	154577157	C	T	intergenic	gene1815;gene1816	dist=4044;dist=182740	.	.
NC_019458.2	161388340	161388340	A	T	UTR3	gene1864;gene1865	rna3346#NC_019458.2#161302192:c.*827A>T;rna3354#NC_019458.2#161387335:c.*2290T>A;rna3353#NC_019458.2#161387335:c.*2290T>A	.	.
NC_019458.2	162402362	162402362	G	A	exonic	gene1870	.	synonymous SNV	gene1870:rna3359#NC_019458.2#162381750:exon2:c.C225T:p.N75N,gene1870:rna3360#NC_019458.2#162381750:exon3:c.C225T:p.N75N,gene1870:rna3358#NC_019458.2#162381750:exon5:c.C936T:p.N312N
NC_019458.2	162716766	162716766	T	C	intronic	gene1869	.	.	.
NC_019458.2	162716793	162716793	C	T	intronic	gene1869	.	.	.
NC_019458.2	162734426	162734426	A	G	intronic	gene1869	.	.	.
NC_019458.2	162734492	162734492	A	G	intronic	gene1869	.	.	.
NC_019458.2	162920509	162920509	A	T	exonic	gene1874	.	nonsynonymous SNV	gene1874:rna3372#NC_019458.2#162912435:exon5:c.A364T:p.I122F,gene1874:rna3370#NC_019458.2#162907039:exon6:c.A511T:p.I171F,gene1874:rna3371#NC_019458.2#162912435:exon6:c.A364T:p.I122F,gene1874:rna3369#NC_019458.2#162906988:exon7:c.A523T:p.I175F
NC_019458.2	163425728	163425728	G	A	exonic	gene1880	.	synonymous SNV	gene1880:rna3391#NC_019458.2#163399447:exon7:c.G924A:p.Q308Q,gene1880:rna3392#NC_019458.2#163399447:exon7:c.G921A:p.Q307Q,gene1880:rna3393#NC_019458.2#163399447:exon7:c.G912A:p.Q304Q,gene1880:rna3394#NC_019458.2#163399447:exon7:c.G909A:p.Q303Q
NC_019458.2	164239726	164239726	A	G	downstream	gene1888	dist=123	.	.
NC_019458.2	164244503	164244503	A	G	intergenic	gene1889;gene1890	dist=2377;dist=7273	.	.
NC_019458.2	170098920	170098920	A	T	ncRNA_exonic	gene1911	.	.	.
NC_019458.2	171061963	171061963	A	G	exonic	gene1918	.	synonymous SNV	gene1918:rna3498#NC_019458.2#171012165:exon2:c.T72C:p.T24T,gene1918:rna3499#NC_019458.2#171012165:exon2:c.T72C:p.T24T,gene1918:rna3500#NC_019458.2#171012165:exon2:c.T72C:p.T24T,gene1918:rna3501#NC_019458.2#171012165:exon2:c.T72C:p.T24T,gene1918:rna3503#NC_019458.2#171024095:exon2:c.T72C:p.T24T
NC_019458.2	171062078	171062078	T	C	intronic	gene1918	.	.	.
NC_019458.2	171062078	171062078	T	0	intronic	gene1918	.	.	.
NC_019458.2	174253459	174253459	A	G	UTR3	gene1940	rna3552#NC_019458.2#174168711:c.*3204A>G	.	.
NC_019458.2	174255469	174255469	A	G	intergenic	gene1940;gene1941	dist=1613;dist=35842	.	.
NC_019458.2	174692296	174692296	C	T	UTR5	gene1947	rna3560#NC_019458.2#174692105:c.-117910C>T;rna3563#NC_019458.2#174692110:c.-148919C>T;rna3562#NC_019458.2#174692110:c.-117910C>T;rna3561#NC_019458.2#174692110:c.-117910C>T;rna3565#NC_019458.2#174692111:c.-117910C>T;rna3564#NC_019458.2#174692111:c.-117910C>T;rna3567#NC_019458.2#174692114:c.-117910C>T;rna3566#NC_019458.2#174692114:c.-117910C>T;rna3569#NC_019458.2#174692115:c.-117910C>T;rna3568#NC_0…	.	.
NC_019458.2	174934065	174934065	C	A	UTR3	gene1947	rna3560#NC_019458.2#174692105:c.*334C>A;rna3563#NC_019458.2#174692110:c.*334C>A;rna3562#NC_019458.2#174692110:c.*334C>A;rna3561#NC_019458.2#174692110:c.*334C>A;rna3565#NC_019458.2#174692111:c.*334C>A;rna3564#NC_019458.2#174692111:c.*334C>A;rna3567#NC_019458.2#174692114:c.*334C>A;rna3566#NC_019458.2#174692114:c.*334C>A;rna3569#NC_019458.2#174692115:c.*334C>A;rna3568#NC_019458.2#174692115:c.*334C>A…	.	.
NC_019458.2	175750782	175750782	T	C	intronic	gene1962	.	.	.
NC_019458.2	175750792	175750792	G	A	intronic	gene1962	.	.	.
NC_019458.2	175847533	175847533	T	C	exonic	gene1965	.	synonymous SNV	gene1965:rna3598#NC_019458.2#175846767:exon1:c.T585C:p.D195D
NC_019458.2	175847560	175847560	T	C	exonic	gene1965	.	synonymous SNV	gene1965:rna3598#NC_019458.2#175846767:exon1:c.T612C:p.G204G
NC_019458.2	175847566	175847566	T	G	exonic	gene1965	.	synonymous SNV	gene1965:rna3598#NC_019458.2#175846767:exon1:c.T618G:p.P206P
NC_019458.2	176496809	176496809	A	G	exonic	gene1970	.	synonymous SNV	gene1970:rna3613#NC_019458.2#176419777:exon13:c.A1131G:p.Q377Q
NC_019458.2	176535600	176535600	G	A	intergenic	gene1970;gene1971	dist=10565;dist=4760	.	.
NC_019458.2	176538993	176538993	T	C	intergenic	gene1970;gene1971	dist=13958;dist=1367	.	.
NC_019458.2	176538995	176538995	T	C	intergenic	gene1970;gene1971	dist=13960;dist=1365	.	.
NC_019458.2	177153491	177153491	T	C	intergenic	gene1981;gene1982	dist=7427;dist=17258	.	.
NC_019458.2	177157286	177157286	C	A	intergenic	gene1981;gene1982	dist=11222;dist=13463	.	.
NC_019458.2	177165164	177165164	C	T	intergenic	gene1981;gene1982	dist=19100;dist=5585	.	.
NC_019458.2	177166225	177166225	G	A	intergenic	gene1981;gene1982	dist=20161;dist=4524	.	.
NC_019458.2	177168342	177168342	A	C	intergenic	gene1981;gene1982	dist=22278;dist=2407	.	.
NC_019458.2	183202797	183202797	C	T	intergenic	gene2013;gene2014	dist=31583;dist=3148	.	.
NC_019458.2	183205320	183205320	C	A	downstream	gene2014	dist=625	.	.
NC_019458.2	183205333	183205333	T	C	downstream	gene2014	dist=612	.	.
NC_019458.2	183479995	183479995	A	G	exonic	gene2018	.	synonymous SNV	gene2018:rna3706#NC_019458.2#183461434:exon6:c.T417C:p.N139N
NC_019458.2	184069884	184069884	C	T	UTR3	gene2023	rna3730#NC_019458.2#184069375:c.*400G>A;rna3729#NC_019458.2#184069375:c.*400G>A;rna3728#NC_019458.2#184069375:c.*400G>A	.	.
NC_019458.2	184128581	184128581	A	G	exonic	gene2023	.	synonymous SNV	gene2023:rna3730#NC_019458.2#184069375:exon13:c.T1953C:p.A651A,gene2023:rna3728#NC_019458.2#184069375:exon15:c.T2454C:p.A818A,gene2023:rna3729#NC_019458.2#184069375:exon15:c.T2484C:p.A828A,gene2023:rna3733#NC_019458.2#184098197:exon15:c.T2484C:p.A828A
NC_019458.2	184179275	184179275	C	T	intergenic	gene2023;gene2025	dist=6786;dist=18211	.	.
NC_019458.2	184179283	184179283	C	T	intergenic	gene2023;gene2025	dist=6794;dist=18203	.	.
NC_019458.2	184201667	184201667	T	G	ncRNA_exonic	gene2026	.	.	.
NC_019458.2	184495464	184495464	C	A	ncRNA_intronic	gene2034	.	.	.
NC_019458.2	184510059	184510059	A	G	ncRNA_intronic	gene2034	.	.	.
NC_019458.2	184510073	184510073	C	T	ncRNA_intronic	gene2034	.	.	.
NC_019458.2	184516428	184516428	C	T	ncRNA_intronic	gene2034	.	.	.
NC_019458.2	184518994	184518994	G	A	ncRNA_intronic	gene2034	.	.	.
NC_019458.2	184544437	184544437	A	T	exonic	gene2037	.	nonsynonymous SNV	gene2037:rna3758#NC_019458.2#184523882:exon4:c.A254T:p.Y85F
NC_019458.2	184544442	184544442	A	C	exonic	gene2037	.	nonsynonymous SNV	gene2037:rna3758#NC_019458.2#184523882:exon4:c.A259C:p.N87H
NC_019458.2	184544444	184544444	C	T	exonic	gene2037	.	synonymous SNV	gene2037:rna3758#NC_019458.2#184523882:exon4:c.C261T:p.N87N
NC_019458.2	184544454	184544454	G	A	exonic	gene2037	.	nonsynonymous SNV	gene2037:rna3758#NC_019458.2#184523882:exon4:c.G271A:p.D91N
NC_019458.2	184544477	184544477	C	T	exonic	gene2037	.	synonymous SNV	gene2037:rna3758#NC_019458.2#184523882:exon4:c.C294T:p.H98H
NC_019458.2	184571721	184571721	A	G	exonic	gene2037	.	nonsynonymous SNV	gene2037:rna3758#NC_019458.2#184523882:exon22:c.A1963G:p.I655V
NC_019458.2	184571724	184571724	G	C	exonic	gene2037	.	nonsynonymous SNV	gene2037:rna3758#NC_019458.2#184523882:exon22:c.G1966C:p.V656L
NC_019458.2	184571732	184571732	A	G	exonic	gene2037	.	synonymous SNV	gene2037:rna3758#NC_019458.2#184523882:exon22:c.A1974G:p.A658A
NC_019458.2	184571747	184571747	T	A	exonic	gene2037	.	synonymous SNV	gene2037:rna3758#NC_019458.2#184523882:exon22:c.T1989A:p.T663T
NC_019458.2	184571748	184571748	A	G	exonic	gene2037	.	nonsynonymous SNV	gene2037:rna3758#NC_019458.2#184523882:exon22:c.A1990G:p.I664V
NC_019458.2	184571750	184571750	A	T	exonic	gene2037	.	synonymous SNV	gene2037:rna3758#NC_019458.2#184523882:exon22:c.A1992T:p.I664I
NC_019458.2	184571754	184571754	T	G	exonic	gene2037	.	nonsynonymous SNV	gene2037:rna3758#NC_019458.2#184523882:exon22:c.T1996G:p.F666V
NC_019458.2	184571768	184571768	C	T	exonic	gene2037	.	synonymous SNV	gene2037:rna3758#NC_019458.2#184523882:exon22:c.C2010T:p.I670I
NC_019458.2	184571783	184571783	G	A	exonic	gene2037	.	synonymous SNV	gene2037:rna3758#NC_019458.2#184523882:exon22:c.G2025A:p.A675A
NC_019458.2	187480987	187480987	C	G	exonic	gene2075	.	nonsynonymous SNV	gene2075:rna3827#NC_019458.2#187480550:exon1:c.G1019C:p.S340T
NC_019458.2	187480989	187480989	G	A	exonic	gene2075	.	synonymous SNV	gene2075:rna3827#NC_019458.2#187480550:exon1:c.C1017T:p.R339R
NC_019458.2	188063276	188063276	T	C	UTR3	gene2082	rna3841#NC_019458.2#188062872:c.*1234A>G	.	.
NC_019458.2	188287968	188287968	A	G	exonic	gene2085	.	nonsynonymous SNV	gene2085:rna3848#NC_019458.2#188271878:exon3:c.A127G:p.T43A,gene2085:rna3853#NC_019458.2#188280177:exon3:c.A127G:p.T43A,gene2085:rna3852#NC_019458.2#188280177:exon4:c.A127G:p.T43A
NC_019458.2	188965222	188965222	A	G	UTR3	gene2099	rna3882#NC_019458.2#188965202:c.*84T>C	.	.
NC_019458.2	189016245	189016245	T	C	UTR3	gene2101	rna3884#NC_019458.2#189010051:c.*1939A>G	.	.
NC_019458.2	189182518	189182518	C	T	UTR3	gene2107	rna3894#NC_019458.2#189168716:c.*3210C>T	.	.
NC_019458.2	189407992	189407992	G	T	UTR3	gene2112	rna3899#NC_019458.2#189326857:c.*2151G>T	.	.
NC_019458.2	189477099	189477099	A	C	UTR3	gene2114	rna3903#NC_019458.2#189475749:c.*91T>G	.	.
NC_019458.2	189488816	189488816	T	C	exonic	gene2115	.	synonymous SNV	gene2115:rna3905#NC_019458.2#189485684:exon2:c.A189G:p.T63T,gene2115:rna3904#NC_019458.2#189485684:exon3:c.A189G:p.T63T
NC_019458.2	190087304	190087304	A	G	upstream	gene2121	dist=801	.	.
NC_019458.2	190087358	190087358	A	G	upstream	gene2121	dist=855	.	.
NC_019458.2	190957043	190957043	C	T	exonic	gene2127	.	nonsynonymous SNV	gene2127:rna3939#NC_019458.2#190956169:exon2:c.G1274A:p.R425H
NC_019458.2	191200284	191200284	T	C	intronic	gene2131	.	.	.
NC_019458.2	194985386	194985386	T	C	downstream	gene2154	dist=427	.	.
NC_019458.2	196949769	196949769	A	G	exonic	gene2162	.	nonsynonymous SNV	gene2162:rna4022#NC_019458.2#196520086:exon3:c.T247C:p.S83P,gene2162:rna4021#NC_019458.2#196520086:exon4:c.T247C:p.S83P,gene2162:rna4009#NC_019458.2#196520086:exon5:c.T247C:p.S83P,gene2162:rna4011#NC_019458.2#196520086:exon5:c.T247C:p.S83P,gene2162:rna4014#NC_019458.2#196520086:exon5:c.T247C:p.S83P,gene2162:rna4015#NC_019458.2#196520086:exon5:c.T247C:p.S83P,gene2162:rna4016#NC_019458.2#196520086:…
NC_019458.2	198579636	198579636	T	C	intergenic	gene2182;gene2183	dist=4426;dist=1113	.	.
NC_019458.2	199633838	199633838	T	C	UTR3	gene2195	rna4095#NC_019458.2#199631149:c.*2157A>G;rna4094#NC_019458.2#199631149:c.*2157A>G;rna4093#NC_019458.2#199631149:c.*2157A>G	.	.
NC_019458.2	200070984	200070984	A	T	intronic	gene2202	.	.	.
NC_019458.2	200070988	200070988	G	A	intronic	gene2202	.	.	.
NC_019458.2	201022686	201022686	C	G	exonic	gene2223	.	nonsynonymous SNV	gene2223:rna4147#NC_019458.2#201016176:exon5:c.G358C:p.A120P
NC_019458.2	201045805	201045805	A	T	intronic	gene2225	.	.	.
NC_019458.2	201045809	201045809	A	C	intronic	gene2225	.	.	.
NC_019458.2	201045839	201045839	G	C	intronic	gene2225	.	.	.
NC_019458.2	201045839	201045839	G	0	intronic	gene2225	.	.	.
NC_019458.2	204145678	204145678	T	C	intronic	gene2254	.	.	.
NC_019458.2	204464786	204464786	C	T	intronic	gene2256	.	.	.
NC_019458.2	205908245	205908245	T	G	UTR3	gene2269	rna4253#NC_019458.2#205904439:c.*309A>C;rna4252#NC_019458.2#205904439:c.*309A>C;rna4251#NC_019458.2#205904439:c.*309A>C	.	.
NC_019458.2	206068047	206068047	G	A	downstream	gene2270	dist=158	.	.
NC_019458.2	206069947	206069947	T	A	intergenic	gene2270;gene2271	dist=2058;dist=116352	.	.
NC_019458.2	206071236	206071236	G	A	intergenic	gene2270;gene2271	dist=3347;dist=115063	.	.
NC_019458.2	214389517	214389517	T	C	intronic	gene2297	.	.	.
NC_019458.2	214389527	214389527	T	C	intronic	gene2297	.	.	.
NC_019458.2	214405423	214405423	C	T	intergenic	gene2297;gene2298	dist=3856;dist=45305	.	.
NC_019458.2	214406024	214406024	T	C	intergenic	gene2297;gene2298	dist=4457;dist=44704	.	.
NC_019458.2	214478252	214478252	C	T	intergenic	gene2298;gene2299	dist=3078;dist=9807	.	.
NC_019458.2	214478265	214478265	G	A	intergenic	gene2298;gene2299	dist=3091;dist=9794	.	.
NC_019458.2	214492186	214492186	G	A	downstream	gene2299	dist=314	.	.
NC_019458.2	215662278	215662278	T	C	intronic	gene2324	.	.	.
NC_019458.2	215662794	215662794	C	T	intronic	gene2324	.	.	.
NC_019458.2	215663367	215663367	T	C	intronic	gene2324	.	.	.
NC_019458.2	215663495	215663495	G	T	intronic	gene2324	.	.	.
NC_019458.2	225083224	225083224	C	A	exonic	gene2371	.	synonymous SNV	gene2371:rna4470#NC_019458.2#224976314:exon17:c.C1920A:p.I640I,gene2371:rna4471#NC_019458.2#224984260:exon17:c.C1920A:p.I640I,gene2371:rna4469#NC_019458.2#224976312:exon18:c.C1920A:p.I640I
NC_019458.2	226855826	226855826	A	C	UTR3	gene2389	rna4497#NC_019458.2#226854498:c.*176T>G;rna4496#NC_019458.2#226854498:c.*176T>G;rna4495#NC_019458.2#226854498:c.*176T>G	.	.
NC_019458.2	226855851	226855851	T	G	UTR3	gene2389	rna4497#NC_019458.2#226854498:c.*151A>C;rna4496#NC_019458.2#226854498:c.*151A>C;rna4495#NC_019458.2#226854498:c.*151A>C	.	.
NC_019458.2	226857613	226857613	A	G	intronic	gene2389	.	.	.
NC_019458.2	226857619	226857619	T	G	intronic	gene2389	.	.	.
NC_019458.2	226857626	226857626	A	G	intronic	gene2389	.	.	.
NC_019458.2	226857633	226857633	A	C	intronic	gene2389	.	.	.
NC_019458.2	226857642	226857642	A	G	intronic	gene2389	.	.	.
NC_019458.2	228262303	228262303	C	T	UTR3	gene2394	rna4501#NC_019458.2#227994934:c.*301C>T	.	.
NC_019458.2	229567460	229567460	T	C	ncRNA_exonic	gene2408	.	.	.
NC_019458.2	229567467	229567467	G	A	ncRNA_exonic	gene2408	.	.	.
NC_019458.2	229855787	229855787	A	G	UTR3	gene2412	rna4527#NC_019458.2#229830271:c.*461A>G;rna4528#NC_019458.2#229830589:c.*461A>G	.	.
NC_019458.2	230437998	230437998	T	C	UTR3	gene2417	rna4546#NC_019458.2#230437013:c.*131A>G;rna4545#NC_019458.2#230437013:c.*131A>G;rna4544#NC_019458.2#230437013:c.*131A>G;rna4543#NC_019458.2#230437013:c.*131A>G;rna4542#NC_019458.2#230437013:c.*131A>G;rna4541#NC_019458.2#230437013:c.*131A>G;rna4540#NC_019458.2#230437013:c.*131A>G;rna4539#NC_019458.2#230437013:c.*131A>G;rna4538#NC_019458.2#230437013:c.*131A>G;rna4537#NC_019458.2#230437013:c.*131A>G…	.	.
NC_019458.2	231220504	231220504	A	G	intergenic	gene2419;gene2420	dist=85516;dist=5838	.	.
NC_019458.2	231220540	231220540	G	C	intergenic	gene2419;gene2420	dist=85552;dist=5802	.	.
NC_019458.2	231220549	231220549	A	G	intergenic	gene2419;gene2420	dist=85561;dist=5793	.	.
NC_019458.2	234039463	234039463	A	G	intergenic	gene2433;gene2434	dist=61781;dist=15044	.	.
NC_019458.2	234039468	234039468	G	C	intergenic	gene2433;gene2434	dist=61786;dist=15039	.	.
NC_019458.2	234039480	234039480	A	C	intergenic	gene2433;gene2434	dist=61798;dist=15027	.	.
NC_019458.2	234039485	234039485	A	T	intergenic	gene2433;gene2434	dist=61803;dist=15022	.	.
NC_019458.2	234039486	234039486	G	A	intergenic	gene2433;gene2434	dist=61804;dist=15021	.	.
NC_019458.2	234119505	234119505	A	G	intergenic	gene2434;gene2437	dist=47669;dist=1522	.	.
NC_019458.2	235341033	235341033	T	C	intronic	gene2450	.	.	.
NC_019458.2	235341086	235341086	T	C	intronic	gene2450	.	.	.
NC_019458.2	235341087	235341087	T	C	intronic	gene2450	.	.	.
NC_019458.2	235341165	235341165	T	C	intronic	gene2450	.	.	.
NC_019458.2	235342929	235342929	T	C	intronic	gene2450	.	.	.
NC_019458.2	235396891	235396891	G	C	intergenic	gene2450;gene2451	dist=19796;dist=5634	.	.
NC_019458.2	235454733	235454733	T	C	downstream	gene2452	dist=786	.	.
NC_019458.2	235474099	235474099	A	G	intronic	gene2452	.	.	.
NC_019458.2	235474114	235474114	A	T	intronic	gene2452	.	.	.
NC_019458.2	239908177	239908177	A	G	exonic	gene2490	.	synonymous SNV	gene2490:rna4678#NC_019458.2#239887178:exon7:c.A792G:p.P264P
NC_019458.2	240194103	240194103	C	T	UTR3	gene2495	rna4690#NC_019458.2#240064577:c.*198C>T;rna4689#NC_019458.2#240064577:c.*198C>T;rna4688#NC_019458.2#240064577:c.*198C>T;rna4687#NC_019458.2#240064577:c.*198C>T;rna4686#NC_019458.2#240064577:c.*198C>T;rna4691#NC_019458.2#240064895:c.*198C>T;rna4693#NC_019458.2#240153467:c.*198C>T	.	.
NC_019458.2	240194422	240194422	C	T	UTR3	gene2495	rna4690#NC_019458.2#240064577:c.*517C>T;rna4689#NC_019458.2#240064577:c.*517C>T;rna4688#NC_019458.2#240064577:c.*517C>T;rna4687#NC_019458.2#240064577:c.*517C>T;rna4686#NC_019458.2#240064577:c.*517C>T;rna4691#NC_019458.2#240064895:c.*517C>T;rna4693#NC_019458.2#240153467:c.*517C>T	.	.
NC_019458.2	241296880	241296880	C	T	intergenic	gene2497;gene2498	dist=924750;dist=185393	.	.
NC_019458.2	241299658	241299658	T	C	intergenic	gene2497;gene2498	dist=927528;dist=182615	.	.
NC_019458.2	241299831	241299831	G	A	intergenic	gene2497;gene2498	dist=927701;dist=182442	.	.
NC_019458.2	247489608	247489608	T	G	exonic	gene2542	.	nonsynonymous SNV	gene2542:rna4786#NC_019458.2#247483249:exon2:c.T62G:p.M21R
NC_019458.2	247613530	247613530	G	A	downstream	gene2543;gene2544	dist=280	.	.
NC_019458.2	247615463	247615463	A	G	intronic	gene2544	.	.	.
NC_019458.2	247615478	247615478	A	G	intronic	gene2544	.	.	.
NC_019458.2	247615491	247615491	A	G	intronic	gene2544	.	.	.
NC_019458.2	247615498	247615498	A	G	intronic	gene2544	.	.	.
NC_019458.2	247616817	247616817	A	G	intronic	gene2544	.	.	.
NC_019458.2	247616821	247616821	A	G	intronic	gene2544	.	.	.
NC_019458.2	247616831	247616831	A	G	intronic	gene2544	.	.	.
NC_019458.2	247616888	247616888	A	G	intronic	gene2544	.	.	.
NC_019458.2	247617225	247617225	A	C	intronic	gene2544	.	.	.
NC_019458.2	250121335	250121335	C	T	intergenic	gene2566;gene2567	dist=1062;dist=3806	.	.
NC_019458.2	250786293	250786293	C	G	intronic	gene2571	.	.	.
NC_019458.2	250800493	250800493	T	C	UTR3	gene2571	rna4849#NC_019458.2#250330219:c.*550T>C;rna4850#NC_019458.2#250621191:c.*550T>C	.	.
NC_019458.2	252670777	252670777	A	T	intronic	gene2583	.	.	.
NC_019458.2	252670784	252670784	A	C	intronic	gene2583	.	.	.
NC_019458.2	252670786	252670786	A	C	intronic	gene2583	.	.	.
NC_019458.2	252670794	252670794	A	C	intronic	gene2583	.	.	.
NC_019458.2	253539608	253539608	T	G	UTR3	gene2594	rna4895#NC_019458.2#253539510:c.*190A>C;rna4894#NC_019458.2#253539510:c.*190A>C	.	.
NC_019458.2	253539664	253539664	T	C	UTR3	gene2594	rna4895#NC_019458.2#253539510:c.*134A>G;rna4894#NC_019458.2#253539510:c.*134A>G	.	.
NC_019458.2	254103918	254103918	A	0	intronic	gene2600	.	.	.
NC_019458.2	254103918	254103918	A	C	intronic	gene2600	.	.	.
NC_019458.2	254103924	254103924	T	0	intronic	gene2600	.	.	.
NC_019458.2	254103924	254103924	T	C	intronic	gene2600	.	.	.
NC_019458.2	254103952	254103952	G	0	intronic	gene2600	.	.	.
NC_019458.2	254103952	254103952	G	A	intronic	gene2600	.	.	.
NC_019458.2	254104033	254104033	C	T	intronic	gene2600	.	.	.
NC_019458.2	254104041	254104041	C	T	intronic	gene2600	.	.	.
NC_019458.2	254104053	254104053	C	T	intronic	gene2600	.	.	.
NC_019458.2	254104063	254104063	A	G	intronic	gene2600	.	.	.
NC_019458.2	254104106	254104106	C	T	intronic	gene2600	.	.	.
NC_019458.2	254104107	254104107	T	C	intronic	gene2600	.	.	.
NC_019458.2	254104150	254104150	G	A	intronic	gene2600	.	.	.
NC_019458.2	254104152	254104152	A	T	intronic	gene2600	.	.	.
NC_019458.2	254878389	254878389	G	A	intronic	gene2607	.	.	.
NC_019458.2	254968747	254968747	A	G	intronic	gene2607	.	.	.
NC_019458.2	254968750	254968750	A	C	intronic	gene2607	.	.	.
NC_019458.2	254968752	254968752	T	C	intronic	gene2607	.	.	.
NC_019458.2	254968756	254968756	T	G	intronic	gene2607	.	.	.
NC_019458.2	254968778	254968778	A	T	intronic	gene2607	.	.	.
NC_019458.2	254968783	254968783	C	T	intronic	gene2607	.	.	.
NC_019458.2	254968787	254968787	A	C	intronic	gene2607	.	.	.
NC_019458.2	254968790	254968790	A	G	intronic	gene2607	.	.	.
NC_019458.2	257768872	257768872	G	A	exonic	gene2633	.	unknown	UNKNOWN
NC_019458.2	257768912	257768912	C	T	exonic	gene2633	.	unknown	UNKNOWN
NC_019458.2	259384086	259384086	A	C	UTR3	gene2639	rna4988#NC_019458.2#259280323:c.*296A>C	.	.
NC_019458.2	259602076	259602076	C	T	downstream	gene2645	dist=364	.	.
NC_019458.2	259603184	259603184	G	A	UTR3	gene2645	rna5000#NC_019458.2#259602439:c.*741C>T	.	.
NC_019458.2	260534148	260534148	A	T	exonic	gene2656	.	synonymous SNV	gene2656:rna5016#NC_019458.2#260533492:exon2:c.T189A:p.P63P
NC_019458.2	262353273	262353273	C	T	downstream	gene2687	dist=885	.	.
NC_019458.2	262693459	262693459	G	A	exonic	gene2706	.	nonsynonymous SNV	gene2706:rna5079#NC_019458.2#262693014:exon12:c.C1484T:p.A495V
NC_019458.2	266475992	266475992	C	T	exonic	gene2747	.	synonymous SNV	gene2747:rna5154#NC_019458.2#266447901:exon10:c.C1182T:p.Y394Y
NC_019458.2	268434005	268434005	A	G	downstream	gene2768	dist=248	.	.
NC_019458.2	268434027	268434027	A	G	downstream	gene2768	dist=270	.	.
NC_019458.2	268434028	268434028	A	G	downstream	gene2768	dist=271	.	.
NC_019458.2	268434061	268434061	A	G	downstream	gene2768	dist=304	.	.
NC_019458.2	268434066	268434066	A	G	downstream	gene2768	dist=309	.	.
NC_019458.2	268434087	268434087	A	G	downstream	gene2768	dist=330	.	.
NC_019458.2	268434099	268434099	A	G	downstream	gene2768	dist=342	.	.
NC_019458.2	268434110	268434110	A	G	downstream	gene2768	dist=353	.	.
NC_019458.2	268501064	268501064	C	A	UTR3	gene2769	rna5202#NC_019458.2#268499853:c.*178G>T	.	.
NC_019458.2	269320464	269320464	T	A	exonic	gene2772	.	unknown	UNKNOWN
NC_019458.2	270114176	270114176	C	T	downstream	gene2778	dist=338	.	.
NC_019458.2	271962917	271962917	C	T	exonic	gene2797	.	synonymous SNV	gene2797:rna5249#NC_019458.2#271851618:exon6:c.C2811T:p.Y937Y
NC_019458.2	275002370	275002370	C	T	UTR3	gene2805	rna5264#NC_019458.2#275002291:c.*84G>A;rna5263#NC_019458.2#275002291:c.*84G>A	.	.
NC_019458.2	275002381	275002381	A	G	UTR3	gene2805	rna5264#NC_019458.2#275002291:c.*73T>C;rna5263#NC_019458.2#275002291:c.*73T>C	.	.
NC_019458.2	275002388	275002388	G	A	UTR3	gene2805	rna5264#NC_019458.2#275002291:c.*66C>T;rna5263#NC_019458.2#275002291:c.*66C>T	.	.
NC_019458.2	275002399	275002399	C	T	UTR3	gene2805	rna5264#NC_019458.2#275002291:c.*55G>A;rna5263#NC_019458.2#275002291:c.*55G>A	.	.
NC_019458.2	275003030	275003030	A	G	intronic	gene2805	.	.	.
NC_019459.2	1856697	1856697	A	G	exonic	gene2828	.	unknown	UNKNOWN
NC_019459.2	1856711	1856711	T	C	exonic	gene2828	.	unknown	UNKNOWN
NC_019459.2	1856714	1856714	G	A	exonic	gene2828	.	unknown	UNKNOWN
NC_019459.2	2197292	2197292	A	G	exonic	gene2840	.	unknown	UNKNOWN
NC_019459.2	2327866	2327866	G	A	intronic	gene2842	.	.	.
NC_019459.2	2327872	2327872	A	C	intronic	gene2842	.	.	.
NC_019459.2	2327878	2327878	G	T	intronic	gene2842	.	.	.
NC_019459.2	2327882	2327882	G	C	intronic	gene2842	.	.	.
NC_019459.2	2341851	2341851	C	T	exonic	gene2842	.	nonsynonymous SNV	gene2842:rna5328#NC_019459.2#2324911:exon34:c.G5341A:p.V1781I,gene2842:rna5329#NC_019459.2#2336445:exon35:c.G5398A:p.V1800I
NC_019459.2	2756989	2756989	A	G	intergenic	gene2850;gene2851	dist=4704;dist=65744	.	.
NC_019459.2	3025830	3025830	C	T	exonic	gene2852	.	unknown	UNKNOWN
NC_019459.2	3025847	3025847	G	A	exonic	gene2852	.	unknown	UNKNOWN
NC_019459.2	9611434	9611434	C	T	intronic	gene2884	.	.	.
NC_019459.2	9611436	9611436	G	A	intronic	gene2884	.	.	.
NC_019459.2	9611510	9611510	T	A	intronic	gene2884	.	.	.
NC_019459.2	9611512	9611512	G	C	intronic	gene2884	.	.	.
NC_019459.2	9644928	9644928	G	C	exonic	gene2885	.	nonsynonymous SNV	gene2885:rna5399#NC_019459.2#9633612:exon9:c.G878C:p.R293P
NC_019459.2	9653955	9653955	C	T	intergenic	gene2885;gene2886	dist=7880;dist=4907	.	.
NC_019459.2	10333759	10333759	A	G	intronic	gene2894	.	.	.
NC_019459.2	10335077	10335077	A	G	intronic	gene2894	.	.	.
NC_019459.2	10335127	10335127	A	G	intronic	gene2894	.	.	.
NC_019459.2	10335223	10335223	A	G	intronic	gene2894	.	.	.
NC_019459.2	10818362	10818362	G	A	UTR3	gene2910	rna5472#NC_019459.2#10814154:c.*1918C>T;rna5471#NC_019459.2#10814154:c.*1918C>T;rna5470#NC_019459.2#10814154:c.*1918C>T;rna5469#NC_019459.2#10814154:c.*1918C>T;rna5468#NC_019459.2#10814154:c.*1918C>T	.	.
NC_019459.2	11128328	11128328	A	G	UTR3	gene2914	rna5481#NC_019459.2#11127888:c.*171T>C	.	.
NC_019459.2	11290596	11290596	C	T	exonic	gene2916	.	synonymous SNV	gene2916:rna5485#NC_019459.2#11208256:exon11:c.C1119T:p.F373F,gene2916:rna5486#NC_019459.2#11246444:exon11:c.C1152T:p.F384F,gene2916:rna5483#NC_019459.2#11208194:exon12:c.C1335T:p.F445F,gene2916:rna5484#NC_019459.2#11208256:exon13:c.C1428T:p.F476F
NC_019459.2	11298140	11298140	T	A	UTR3	gene2916	rna5483#NC_019459.2#11208194:c.*3749T>A;rna5485#NC_019459.2#11208256:c.*3749T>A;rna5484#NC_019459.2#11208256:c.*3749T>A;rna5486#NC_019459.2#11246444:c.*3749T>A	.	.
NC_019459.2	11298182	11298182	G	A	UTR3	gene2916	rna5483#NC_019459.2#11208194:c.*3791G>A;rna5485#NC_019459.2#11208256:c.*3791G>A;rna5484#NC_019459.2#11208256:c.*3791G>A;rna5486#NC_019459.2#11246444:c.*3791G>A	.	.
NC_019459.2	11606208	11606208	T	C	UTR3	gene2919	rna5493#NC_019459.2#11605526:c.*1690A>G	.	.
NC_019459.2	11841601	11841601	C	G	intergenic	gene2921;gene2922	dist=4508;dist=12404	.	.
NC_019459.2	11856432	11856432	C	T	UTR3	gene2922	rna5496#NC_019459.2#11854004:c.*629G>A	.	.
NC_019459.2	11934863	11934863	A	G	intronic	gene2923	.	.	.
NC_019459.2	11943530	11943530	T	C	exonic	gene2923	.	synonymous SNV	gene2923:rna5498#NC_019459.2#11922212:exon7:c.T651C:p.N217N,gene2923:rna5497#NC_019459.2#11922212:exon8:c.T651C:p.N217N
NC_019459.2	12071984	12071984	C	T	exonic	gene2925	.	synonymous SNV	gene2925:rna5501#NC_019459.2#12007440:exon19:c.C2029T:p.L677L,gene2925:rna5503#NC_019459.2#12024181:exon19:c.C2044T:p.L682L,gene2925:rna5504#NC_019459.2#12024184:exon19:c.C2044T:p.L682L,gene2925:rna5502#NC_019459.2#12007452:exon20:c.C2011T:p.L671L
NC_019459.2	13939940	13939940	C	T	exonic	gene2942	.	synonymous SNV	gene2942:rna5539#NC_019459.2#13789356:exon24:c.C2658T:p.Y886Y,gene2942:rna5543#NC_019459.2#13828634:exon24:c.C2640T:p.Y880Y,gene2942:rna5544#NC_019459.2#13828634:exon24:c.C2691T:p.Y897Y,gene2942:rna5546#NC_019459.2#13828650:exon24:c.C2442T:p.Y814Y,gene2942:rna5540#NC_019459.2#13789416:exon25:c.C2664T:p.Y888Y,gene2942:rna5541#NC_019459.2#13828634:exon25:c.C2736T:p.Y912Y,gene2942:rna5542#NC_019459.…
NC_019459.2	14358584	14358584	A	G	exonic	gene2948	.	synonymous SNV	gene2948:rna5553#NC_019459.2#14341109:exon13:c.A1515G:p.L505L,gene2948:rna5552#NC_019459.2#14337515:exon14:c.A1515G:p.L505L
NC_019459.2	14358588	14358588	T	G	exonic	gene2948	.	nonsynonymous SNV	gene2948:rna5553#NC_019459.2#14341109:exon13:c.T1519G:p.S507A,gene2948:rna5552#NC_019459.2#14337515:exon14:c.T1519G:p.S507A
NC_019459.2	16175020	16175020	A	G	exonic	gene2959	.	unknown	UNKNOWN
NC_019459.2	16760337	16760337	T	G	exonic	gene2962	.	nonsynonymous SNV	gene2962:rna5568#NC_019459.2#16760155:exon4:c.A338C:p.E113A
NC_019459.2	21637427	21637427	T	G	exonic	gene3001	.	nonsynonymous SNV	gene3001:rna5618#NC_019459.2#21632498:exon2:c.T102G:p.D34E,gene3001:rna5617#NC_019459.2#21632431:exon3:c.T102G:p.D34E
NC_019459.2	21644381	21644381	T	C	intronic	gene3001	.	.	.
NC_019459.2	21644382	21644382	G	T	intronic	gene3001	.	.	.
NC_019459.2	21648497	21648497	T	G	intergenic	gene3001;gene3002	dist=2693;dist=7884	.	.
NC_019459.2	21651197	21651197	A	G	intergenic	gene3001;gene3002	dist=5393;dist=5184	.	.
NC_019459.2	21651202	21651202	A	G	intergenic	gene3001;gene3002	dist=5398;dist=5179	.	.
NC_019459.2	21651220	21651220	A	G	intergenic	gene3001;gene3002	dist=5416;dist=5161	.	.
NC_019459.2	21651242	21651242	A	G	intergenic	gene3001;gene3002	dist=5438;dist=5139	.	.
NC_019459.2	21651243	21651243	A	G	intergenic	gene3001;gene3002	dist=5439;dist=5138	.	.
NC_019459.2	21651248	21651248	A	G	intergenic	gene3001;gene3002	dist=5444;dist=5133	.	.
NC_019459.2	21651346	21651346	A	G	intergenic	gene3001;gene3002	dist=5542;dist=5035	.	.
NC_019459.2	21651396	21651396	A	G	intergenic	gene3001;gene3002	dist=5592;dist=4985	.	.
NC_019459.2	21651432	21651432	A	G	intergenic	gene3001;gene3002	dist=5628;dist=4949	.	.
NC_019459.2	21652309	21652309	T	C	intergenic	gene3001;gene3002	dist=6505;dist=4072	.	.
NC_019459.2	21652365	21652365	A	G	intergenic	gene3001;gene3002	dist=6561;dist=4016	.	.
NC_019459.2	21652378	21652378	A	G	intergenic	gene3001;gene3002	dist=6574;dist=4003	.	.
NC_019459.2	21652379	21652379	A	G	intergenic	gene3001;gene3002	dist=6575;dist=4002	.	.
NC_019459.2	21652392	21652392	A	G	intergenic	gene3001;gene3002	dist=6588;dist=3989	.	.
NC_019459.2	21652395	21652395	A	G	intergenic	gene3001;gene3002	dist=6591;dist=3986	.	.
NC_019459.2	21652396	21652396	A	G	intergenic	gene3001;gene3002	dist=6592;dist=3985	.	.
NC_019459.2	21652401	21652401	A	G	intergenic	gene3001;gene3002	dist=6597;dist=3980	.	.
NC_019459.2	21652490	21652490	A	G	intergenic	gene3001;gene3002	dist=6686;dist=3891	.	.
NC_019459.2	21652565	21652565	A	G	intergenic	gene3001;gene3002	dist=6761;dist=3816	.	.
NC_019459.2	21652577	21652577	A	G	intergenic	gene3001;gene3002	dist=6773;dist=3804	.	.
NC_019459.2	21652578	21652578	A	G	intergenic	gene3001;gene3002	dist=6774;dist=3803	.	.
NC_019459.2	21652583	21652583	A	G	intergenic	gene3001;gene3002	dist=6779;dist=3798	.	.
NC_019459.2	21652632	21652632	A	G	intergenic	gene3001;gene3002	dist=6828;dist=3749	.	.
NC_019459.2	21652934	21652934	A	G	intergenic	gene3001;gene3002	dist=7130;dist=3447	.	.
NC_019459.2	21652950	21652950	A	G	intergenic	gene3001;gene3002	dist=7146;dist=3431	.	.
NC_019459.2	21652964	21652964	A	G	intergenic	gene3001;gene3002	dist=7160;dist=3417	.	.
NC_019459.2	21652992	21652992	A	G	intergenic	gene3001;gene3002	dist=7188;dist=3389	.	.
NC_019459.2	21653000	21653000	A	G	intergenic	gene3001;gene3002	dist=7196;dist=3381	.	.
NC_019459.2	21653344	21653344	A	G	intergenic	gene3001;gene3002	dist=7540;dist=3037	.	.
NC_019459.2	21653399	21653399	A	G	intergenic	gene3001;gene3002	dist=7595;dist=2982	.	.
NC_019459.2	21654487	21654487	A	G	intergenic	gene3001;gene3002	dist=8683;dist=1894	.	.
NC_019459.2	21654563	21654563	A	G	intergenic	gene3001;gene3002	dist=8759;dist=1818	.	.
NC_019459.2	21654567	21654567	A	G	intergenic	gene3001;gene3002	dist=8763;dist=1814	.	.
NC_019459.2	21654592	21654592	A	G	intergenic	gene3001;gene3002	dist=8788;dist=1789	.	.
NC_019459.2	24042817	24042817	T	C	intronic	gene3027	.	.	.
NC_019459.2	24051068	24051068	G	T	UTR3	gene3027	rna5658#NC_019459.2#24013403:c.*48G>T	.	.
NC_019459.2	28287030	28287030	A	G	exonic	gene3068	.	synonymous SNV	gene3068:rna5713#NC_019459.2#28286757:exon7:c.T474C:p.C158C
NC_019459.2	28647836	28647836	T	G	intronic	gene3073;gene3074	.	.	.
NC_019459.2	28728771	28728771	A	G	intronic	gene3073	.	.	.
NC_019459.2	29202034	29202034	T	C	exonic	gene3082	.	synonymous SNV	gene3082:rna5745#NC_019459.2#29199413:exon5:c.T615C:p.L205L,gene3082:rna5746#NC_019459.2#29199535:exon5:c.T615C:p.L205L,gene3082:rna5747#NC_019459.2#29199575:exon5:c.T615C:p.L205L,gene3082:rna5748#NC_019459.2#29199741:exon5:c.T615C:p.L205L
NC_019459.2	29202048	29202048	G	T	intronic	gene3082	.	.	.
NC_019459.2	29203517	29203517	G	C	exonic	gene3082	.	nonsynonymous SNV	gene3082:rna5745#NC_019459.2#29199413:exon7:c.G895C:p.V299L,gene3082:rna5746#NC_019459.2#29199535:exon7:c.G895C:p.V299L,gene3082:rna5747#NC_019459.2#29199575:exon7:c.G895C:p.V299L,gene3082:rna5748#NC_019459.2#29199741:exon7:c.G895C:p.V299L
NC_019459.2	29745055	29745055	A	G	intergenic	gene3088;gene3090	dist=6212;dist=8861	.	.
NC_019459.2	31714841	31714841	C	A	exonic	gene3103	.	synonymous SNV	gene3103:rna5792#NC_019459.2#31686469:exon5:c.C702A:p.P234P
NC_019459.2	34308964	34308964	G	A	intergenic	gene3121;gene3124	dist=212862;dist=183174	.	.
NC_019459.2	36724981	36724981	C	T	intronic	gene3145	.	.	.
NC_019459.2	36724994	36724994	A	C	intronic	gene3145	.	.	.
NC_019459.2	36724995	36724995	T	C	intronic	gene3145	.	.	.
NC_019459.2	36724996	36724996	G	C	intronic	gene3145	.	.	.
NC_019459.2	36725000	36725000	G	C	intronic	gene3145	.	.	.
NC_019459.2	36725001	36725001	G	C	intronic	gene3145	.	.	.
NC_019459.2	36725003	36725003	G	C	intronic	gene3145	.	.	.
NC_019459.2	37006202	37006202	A	G	intronic	gene3156	.	.	.
NC_019459.2	37006317	37006317	A	G	intronic	gene3156	.	.	.
NC_019459.2	37142421	37142421	T	C	intronic	gene3159	.	.	.
NC_019459.2	37544586	37544586	C	A	intronic	gene3164	.	.	.
NC_019459.2	37544596	37544596	A	C	intronic	gene3164	.	.	.
NC_019459.2	37599508	37599508	C	T	intronic	gene3165	.	.	.
NC_019459.2	37599512	37599512	G	C	intronic	gene3165	.	.	.
NC_019459.2	37599517	37599517	C	A	intronic	gene3165	.	.	.
NC_019459.2	37599534	37599534	T	A	intronic	gene3165	.	.	.
NC_019459.2	37599537	37599537	G	A	intronic	gene3165	.	.	.
NC_019459.2	37683839	37683839	T	C	upstream	gene3167	dist=10	.	.
NC_019459.2	37683843	37683843	T	C	upstream	gene3167	dist=6	.	.
NC_019459.2	37683857	37683857	T	C	ncRNA_exonic	gene3167	.	.	.
NC_019459.2	37683873	37683873	T	C	ncRNA_exonic	gene3167	.	.	.
NC_019459.2	37919352	37919352	T	C	intergenic	gene3174;gene3175	dist=1435;dist=2524	.	.
NC_019459.2	37919408	37919408	T	C	intergenic	gene3174;gene3175	dist=1491;dist=2468	.	.
NC_019459.2	37919781	37919781	A	G	intergenic	gene3174;gene3175	dist=1864;dist=2095	.	.
NC_019459.2	42809839	42809839	A	G	intronic	gene3223	.	.	.
NC_019459.2	42809852	42809852	A	C	intronic	gene3223	.	.	.
NC_019459.2	42809866	42809866	T	G	intronic	gene3223	.	.	.
NC_019459.2	42809868	42809868	A	C	intronic	gene3223	.	.	.
NC_019459.2	42809871	42809871	C	G	intronic	gene3223	.	.	.
NC_019459.2	43217856	43217856	A	C	intronic	gene3232	.	.	.
NC_019459.2	49415676	49415676	A	T	UTR3	gene3288	rna6181#NC_019459.2#49415358:c.*91T>A;rna6180#NC_019459.2#49415358:c.*91T>A	.	.
NC_019459.2	49712013	49712013	A	T	intronic	gene3295	.	.	.
NC_019459.2	49712014	49712014	A	T	intronic	gene3295	.	.	.
NC_019459.2	49712049	49712049	G	T	intronic	gene3295	.	.	.
NC_019459.2	49712059	49712059	C	T	intronic	gene3295	.	.	.
NC_019459.2	49712061	49712061	A	T	intronic	gene3295	.	.	.
NC_019459.2	49712062	49712062	A	T	intronic	gene3295	.	.	.
NC_019459.2	49712064	49712064	A	T	intronic	gene3295	.	.	.
NC_019459.2	49712070	49712070	A	T	intronic	gene3295	.	.	.
NC_019459.2	49712080	49712080	T	C	intronic	gene3295	.	.	.
NC_019459.2	49712090	49712090	C	T	intronic	gene3295	.	.	.
NC_019459.2	49712093	49712093	G	T	intronic	gene3295	.	.	.
NC_019459.2	52576077	52576077	G	A	intronic	gene3351	.	.	.
NC_019459.2	52576082	52576082	T	G	intronic	gene3351	.	.	.
NC_019459.2	52576090	52576090	T	A	intronic	gene3351	.	.	.
NC_019459.2	52576095	52576095	C	T	intronic	gene3351	.	.	.
NC_019459.2	52576101	52576101	C	A	intronic	gene3351	.	.	.
NC_019459.2	52576102	52576102	T	G	intronic	gene3351	.	.	.
NC_019459.2	52576103	52576103	C	A	intronic	gene3351	.	.	.
NC_019459.2	52576711	52576711	A	C	intronic	gene3351	.	.	.
NC_019459.2	53114210	53114210	C	G	intronic	gene3367	.	.	.
NC_019459.2	53114225	53114225	C	G	intronic	gene3367	.	.	.
NC_019459.2	53114226	53114226	C	G	intronic	gene3367	.	.	.
NC_019459.2	53114230	53114230	C	A	intronic	gene3367	.	.	.
NC_019459.2	53114232	53114232	T	G	intronic	gene3367	.	.	.
NC_019459.2	53114236	53114236	T	C	intronic	gene3367	.	.	.
NC_019459.2	53119615	53119615	T	C	intronic	gene3368	.	.	.
NC_019459.2	53119615	53119615	T	0	intronic	gene3368	.	.	.
NC_019459.2	55270644	55270644	G	C	intergenic	gene3378;gene3379	dist=2952;dist=352565	.	.
NC_019459.2	58718509	58718509	G	A	UTR3	gene3389	rna6367#NC_019459.2#58398382:c.*2920G>A	.	.
NC_019459.2	60468560	60468560	C	A	intergenic	gene3401;gene3403	dist=13877;dist=724575	.	.
NC_019459.2	62401879	62401879	A	G	intergenic	gene3411;gene3412	dist=756750;dist=239669	.	.
NC_019459.2	63033383	63033383	G	A	exonic	gene3414	.	nonsynonymous SNV	gene3414:rna6421#NC_019459.2#63033039:exon13:c.C992T:p.T331I
NC_019459.2	75722694	75722694	A	T	intronic	gene3528	.	.	.
NC_019459.2	75929027	75929027	C	G	intronic	gene3528	.	.	.
NC_019459.2	87075422	87075422	T	C	intergenic	gene3574;gene3575	dist=3631;dist=3038	.	.
NC_019459.2	87075423	87075423	T	C	intergenic	gene3574;gene3575	dist=3632;dist=3037	.	.
NC_019459.2	87075427	87075427	T	C	intergenic	gene3574;gene3575	dist=3636;dist=3033	.	.
NC_019459.2	89174384	89174384	C	T	intergenic	gene3606;gene3608	dist=17139;dist=17314	.	.
NC_019459.2	89174403	89174403	G	A	intergenic	gene3606;gene3608	dist=17158;dist=17295	.	.
NC_019459.2	94671690	94671690	C	A	intronic	gene3637;gene3638	.	.	.
NC_019459.2	94671708	94671708	C	A	intronic	gene3637;gene3638	.	.	.
NC_019459.2	94671710	94671710	G	T	intronic	gene3637;gene3638	.	.	.
NC_019459.2	94671721	94671721	A	C	intronic	gene3637;gene3638	.	.	.
NC_019459.2	94885438	94885438	C	T	exonic	gene3643	.	synonymous SNV	gene3643:rna6900#NC_019459.2#94885057:exon1:c.C366T:p.I122I,gene3643:rna6901#NC_019459.2#94885057:exon1:c.C366T:p.I122I
NC_019459.2	100485878	100485878	C	T	exonic	gene3666	.	synonymous SNV	gene3666:rna6928#NC_019459.2#100483594:exon4:c.G1572A:p.K524K
NC_019459.2	100959657	100959657	G	A	UTR3	gene3673	rna6940#NC_019459.2#100957081:c.*634C>T	.	.
NC_019459.2	102005118	102005118	T	C	exonic	gene3688	.	synonymous SNV	gene3688:rna6960#NC_019459.2#101984149:exon3:c.T480C:p.L160L
NC_019459.2	102875576	102875576	G	T	UTR3	gene3695	rna6980#NC_019459.2#102873490:c.*537G>T	.	.
NC_019459.2	105179091	105179091	A	C	intronic	gene3723	.	.	.
NC_019459.2	109946590	109946590	T	G	exonic	gene3744	.	nonsynonymous SNV	gene3744:rna7061#NC_019459.2#109945627:exon2:c.T231G:p.S77R
NC_019459.2	110278590	110278590	A	G	exonic	gene3748	.	synonymous SNV	gene3748:rna7069#NC_019459.2#110254293:exon7:c.T882C:p.G294G
NC_019459.2	110828452	110828452	G	A	exonic	gene3752	.	synonymous SNV	gene3752:rna7081#NC_019459.2#110811248:exon6:c.G636A:p.A212A
NC_019459.2	110845703	110845703	C	T	UTR3	gene3753	rna7082#NC_019459.2#110844763:c.*756G>A	.	.
NC_019459.2	113064998	113064998	C	A	UTR3	gene3773	rna7122#NC_019459.2#113064687:c.*932G>T;rna7121#NC_019459.2#113064687:c.*932G>T	.	.
NC_019459.2	113074905	113074905	T	C	intergenic	gene3774;gene3775	dist=1042;dist=9514	.	.
NC_019459.2	113593356	113593356	C	T	intronic	gene3779	.	.	.
NC_019459.2	113727298	113727298	A	T	UTR3	gene3780	rna7134#NC_019459.2#113724971:c.*2195T>A;rna7133#NC_019459.2#113724971:c.*2195T>A;rna7132#NC_019459.2#113724971:c.*2195T>A;rna7131#NC_019459.2#113724971:c.*2195T>A;rna7130#NC_019459.2#113724971:c.*2093T>A	.	.
NC_019459.2	113727300	113727300	A	T	UTR3	gene3780	rna7134#NC_019459.2#113724971:c.*2193T>A;rna7133#NC_019459.2#113724971:c.*2193T>A;rna7132#NC_019459.2#113724971:c.*2193T>A;rna7131#NC_019459.2#113724971:c.*2193T>A;rna7130#NC_019459.2#113724971:c.*2091T>A	.	.
NC_019459.2	113727302	113727302	A	T	UTR3	gene3780	rna7134#NC_019459.2#113724971:c.*2191T>A;rna7133#NC_019459.2#113724971:c.*2191T>A;rna7132#NC_019459.2#113724971:c.*2191T>A;rna7131#NC_019459.2#113724971:c.*2191T>A;rna7130#NC_019459.2#113724971:c.*2089T>A	.	.
NC_019459.2	113731940	113731940	T	G	exonic	gene3780	.	nonsynonymous SNV	gene3780:rna7134#NC_019459.2#113724971:exon4:c.A230C:p.Y77S,gene3780:rna7130#NC_019459.2#113724971:exon5:c.A311C:p.Y104S,gene3780:rna7131#NC_019459.2#113724971:exon5:c.A311C:p.Y104S,gene3780:rna7132#NC_019459.2#113724971:exon5:c.A230C:p.Y77S,gene3780:rna7133#NC_019459.2#113724971:exon5:c.A230C:p.Y77S
NC_019459.2	116741657	116741657	C	0	intronic	gene3809	.	.	.
NC_019459.2	116741657	116741657	C	A	intronic	gene3809	.	.	.
NC_019459.2	117398673	117398673	G	A	downstream	gene3818	dist=712	.	.
NC_019459.2	117792491	117792491	T	C	exonic	gene3824	.	nonsynonymous SNV	gene3824:rna7207#NC_019459.2#117791823:exon6:c.A709G:p.I237V,gene3824:rna7208#NC_019459.2#117791823:exon6:c.A565G:p.I189V,gene3824:rna7210#NC_019459.2#117791823:exon6:c.A709G:p.I237V,gene3824:rna7212#NC_019459.2#117791823:exon6:c.A565G:p.I189V,gene3824:rna7214#NC_019459.2#117791823:exon6:c.A709G:p.I237V,gene3824:rna7209#NC_019459.2#117791823:exon7:c.A709G:p.I237V,gene3824:rna7211#NC_019459.2#1177…
NC_019459.2	118733449	118733449	A	G	ncRNA_exonic	gene3838	.	.	.
NC_019459.2	119198652	119198652	T	C	exonic	gene3842	.	synonymous SNV	gene3842:rna7249#NC_019459.2#119061693:exon48:c.T3399C:p.H1133H
NC_019459.2	119453020	119453020	G	C	intergenic	gene3843;gene3845	dist=185197;dist=233052	.	.
NC_019459.2	120927674	120927674	G	T	exonic	gene3848	.	synonymous SNV	gene3848:rna7262#NC_019459.2#120843411:exon8:c.G462T:p.S154S,gene3848:rna7266#NC_019459.2#120843412:exon8:c.G462T:p.S154S,gene3848:rna7261#NC_019459.2#120843411:exon9:c.G462T:p.S154S,gene3848:rna7264#NC_019459.2#120843412:exon9:c.G462T:p.S154S,gene3848:rna7265#NC_019459.2#120843412:exon9:c.G462T:p.S154S,gene3848:rna7263#NC_019459.2#120843412:exon10:c.G462T:p.S154S
NC_019459.2	121611020	121611020	T	G	intronic	gene3853	.	.	.
NC_019459.2	121613464	121613464	T	C	intronic	gene3853	.	.	.
NC_019459.2	125427133	125427133	A	G	exonic	gene3865	.	unknown	UNKNOWN
NC_019459.2	125427133	125427133	A	0	exonic	gene3865	.	.	.
NC_019459.2	125518797	125518797	C	T	UTR3	gene3867	rna7288#NC_019459.2#125518204:c.*2101G>A	.	.
NC_019459.2	125639945	125639945	A	G	exonic	gene3869	.	synonymous SNV	gene3869:rna7289#NC_019459.2#125570904:exon19:c.A1701G:p.Q567Q
NC_019459.2	125639960	125639960	T	C	exonic	gene3869	.	synonymous SNV	gene3869:rna7289#NC_019459.2#125570904:exon19:c.T1716C:p.I572I
NC_019459.2	125639963	125639963	G	A	exonic	gene3869	.	synonymous SNV	gene3869:rna7289#NC_019459.2#125570904:exon19:c.G1719A:p.A573A
NC_019459.2	125639972	125639972	A	G	exonic	gene3869	.	synonymous SNV	gene3869:rna7289#NC_019459.2#125570904:exon19:c.A1728G:p.L576L
NC_019459.2	125639999	125639999	A	G	exonic	gene3869	.	synonymous SNV	gene3869:rna7289#NC_019459.2#125570904:exon19:c.A1755G:p.T585T
NC_019459.2	125813816	125813816	A	G	exonic	gene3873	.	synonymous SNV	gene3873:rna7293#NC_019459.2#125813713:exon1:c.T105C:p.I35I
NC_019459.2	125860598	125860598	G	A	UTR3	gene3874	rna7298#NC_019459.2#125860471:c.*930C>T;rna7297#NC_019459.2#125860471:c.*930C>T;rna7296#NC_019459.2#125860471:c.*930C>T;rna7295#NC_019459.2#125860471:c.*930C>T;rna7294#NC_019459.2#125860471:c.*930C>T	.	.
NC_019459.2	125860822	125860822	T	C	UTR3	gene3874	rna7298#NC_019459.2#125860471:c.*706A>G;rna7297#NC_019459.2#125860471:c.*706A>G;rna7296#NC_019459.2#125860471:c.*706A>G;rna7295#NC_019459.2#125860471:c.*706A>G;rna7294#NC_019459.2#125860471:c.*706A>G	.	.
NC_019459.2	125860847	125860847	T	C	UTR3	gene3874	rna7298#NC_019459.2#125860471:c.*681A>G;rna7297#NC_019459.2#125860471:c.*681A>G;rna7296#NC_019459.2#125860471:c.*681A>G;rna7295#NC_019459.2#125860471:c.*681A>G;rna7294#NC_019459.2#125860471:c.*681A>G	.	.
NC_019459.2	125860848	125860848	G	A	UTR3	gene3874	rna7298#NC_019459.2#125860471:c.*680C>T;rna7297#NC_019459.2#125860471:c.*680C>T;rna7296#NC_019459.2#125860471:c.*680C>T;rna7295#NC_019459.2#125860471:c.*680C>T;rna7294#NC_019459.2#125860471:c.*680C>T	.	.
NC_019459.2	125860879	125860879	C	T	UTR3	gene3874	rna7298#NC_019459.2#125860471:c.*649G>A;rna7297#NC_019459.2#125860471:c.*649G>A;rna7296#NC_019459.2#125860471:c.*649G>A;rna7295#NC_019459.2#125860471:c.*649G>A;rna7294#NC_019459.2#125860471:c.*649G>A	.	.
NC_019459.2	125896140	125896140	T	C	exonic	gene3874	.	synonymous SNV	gene3874:rna7294#NC_019459.2#125860471:exon7:c.A675G:p.L225L,gene3874:rna7298#NC_019459.2#125860471:exon7:c.A675G:p.L225L,gene3874:rna7295#NC_019459.2#125860471:exon8:c.A675G:p.L225L,gene3874:rna7296#NC_019459.2#125860471:exon8:c.A675G:p.L225L,gene3874:rna7297#NC_019459.2#125860471:exon8:c.A675G:p.L225L
NC_019459.2	126075746	126075746	A	G	UTR5	gene3875	rna7299#NC_019459.2#126074694:c.-94T>C	.	.
NC_019459.2	128992116	128992116	C	T	exonic	gene3893	.	synonymous SNV	gene3893:rna7333#NC_019459.2#128927605:exon20:c.C2196T:p.I732I,gene3893:rna7334#NC_019459.2#128927787:exon20:c.C2196T:p.I732I,gene3893:rna7335#NC_019459.2#128927787:exon20:c.C2196T:p.I732I,gene3893:rna7336#NC_019459.2#128930122:exon20:c.C2196T:p.I732I
NC_019459.2	128993269	128993269	G	A	UTR3	gene3893	rna7333#NC_019459.2#128927605:c.*646G>A;rna7335#NC_019459.2#128927787:c.*646G>A;rna7334#NC_019459.2#128927787:c.*646G>A;rna7336#NC_019459.2#128930122:c.*646G>A	.	.
NC_019459.2	131455391	131455391	C	T	exonic	gene3919	.	synonymous SNV	gene3919:rna7386#NC_019459.2#131449562:exon1:c.C300T:p.R100R
NC_019459.2	131455400	131455400	G	T	exonic	gene3919	.	nonsynonymous SNV	gene3919:rna7386#NC_019459.2#131449562:exon1:c.G309T:p.L103F
NC_019459.2	131455419	131455419	G	A	exonic	gene3919	.	nonsynonymous SNV	gene3919:rna7386#NC_019459.2#131449562:exon1:c.G328A:p.A110T
NC_019459.2	131455457	131455457	T	C	exonic	gene3919	.	synonymous SNV	gene3919:rna7386#NC_019459.2#131449562:exon1:c.T366C:p.I122I
NC_019459.2	131455471	131455471	C	G	exonic	gene3919	.	nonsynonymous SNV	gene3919:rna7386#NC_019459.2#131449562:exon1:c.C380G:p.A127G
NC_019459.2	131455472	131455472	A	C	exonic	gene3919	.	synonymous SNV	gene3919:rna7386#NC_019459.2#131449562:exon1:c.A381C:p.A127A
NC_019459.2	131467580	131467580	C	T	intergenic	gene3919;gene3920	dist=9884;dist=2982	.	.
NC_019459.2	132212099	132212099	C	G	ncRNA_exonic	gene3930	.	.	.
NC_019459.2	132212154	132212154	A	G	ncRNA_exonic	gene3930	.	.	.
NC_019459.2	132214269	132214269	T	C	ncRNA_exonic	gene3930	.	.	.
NC_019459.2	132214271	132214271	T	C	ncRNA_exonic	gene3930	.	.	.
NC_019459.2	132214310	132214310	T	C	ncRNA_exonic	gene3930	.	.	.
NC_019459.2	132214311	132214311	T	C	ncRNA_exonic	gene3930	.	.	.
NC_019459.2	132215833	132215833	T	C	ncRNA_exonic	gene3930	.	.	.
NC_019459.2	132215849	132215849	T	C	ncRNA_exonic	gene3930	.	.	.
NC_019459.2	132215859	132215859	T	C	ncRNA_exonic	gene3930	.	.	.
NC_019459.2	132216358	132216358	T	C	ncRNA_exonic	gene3930	.	.	.
NC_019459.2	132216371	132216371	T	C	ncRNA_exonic	gene3930	.	.	.
NC_019459.2	132216426	132216426	T	C	ncRNA_exonic	gene3930	.	.	.
NC_019459.2	132866010	132866010	A	T	intronic	gene3937	.	.	.
NC_019459.2	132866012	132866012	A	T	intronic	gene3937	.	.	.
NC_019459.2	132866056	132866056	G	A	intronic	gene3937	.	.	.
NC_019459.2	133823415	133823415	A	G	intronic	gene3952	.	.	.
NC_019459.2	133823416	133823416	A	G	intronic	gene3952	.	.	.
NC_019459.2	133823417	133823417	A	T	intronic	gene3952	.	.	.
NC_019459.2	133823421	133823421	T	G	intronic	gene3952	.	.	.
NC_019459.2	133823425	133823425	T	C	intronic	gene3952	.	.	.
NC_019459.2	133823438	133823438	G	C	intronic	gene3952	.	.	.
NC_019459.2	133917599	133917599	C	T	UTR3	gene3953	rna7431#NC_019459.2#133837897:c.*2071C>T	.	.
NC_019459.2	134399094	134399094	T	C	UTR3	gene3959	rna7438#NC_019459.2#134357848:c.*138T>C	.	.
NC_019459.2	134399632	134399632	A	T	UTR3	gene3959	rna7438#NC_019459.2#134357848:c.*676A>T	.	.
NC_019459.2	134496809	134496809	G	A	intronic	gene3961	.	.	.
NC_019459.2	134501838	134501838	T	C	intergenic	gene3961;gene3962	dist=3661;dist=2609	.	.
NC_019459.2	134501885	134501885	T	C	intergenic	gene3961;gene3962	dist=3708;dist=2562	.	.
NC_019459.2	134503639	134503639	G	A	downstream	gene3962	dist=808	.	.
NC_019459.2	134504209	134504209	T	C	downstream	gene3962	dist=238	.	.
NC_019459.2	134504223	134504223	T	C	downstream	gene3962	dist=224	.	.
NC_019459.2	134504268	134504268	T	C	downstream	gene3962	dist=179	.	.
NC_019459.2	136712283	136712283	A	C	intronic	gene3979	.	.	.
NC_019459.2	136712284	136712284	A	T	intronic	gene3979	.	.	.
NC_019459.2	136820969	136820969	T	A	exonic	gene3980	.	synonymous SNV	gene3980:rna7485#NC_019459.2#136799123:exon3:c.T342A:p.L114L,gene3980:rna7486#NC_019459.2#136812751:exon3:c.T162A:p.L54L,gene3980:rna7483#NC_019459.2#136779233:exon5:c.T429A:p.L143L,gene3980:rna7484#NC_019459.2#136779789:exon5:c.T483A:p.L161L
NC_019459.2	137058244	137058244	T	C	exonic	gene3983	.	synonymous SNV	gene3983:rna7494#NC_019459.2#137054612:exon5:c.A807G:p.P269P
NC_019459.2	137137362	137137362	G	A	intergenic	gene3983;gene3985	dist=29393;dist=1714	.	.
NC_019459.2	137859024	137859024	C	0	ncRNA_intronic	gene3994	.	.	.
NC_019459.2	137859024	137859024	C	G	ncRNA_intronic	gene3994	.	.	.
NC_019459.2	137927368	137927368	A	G	ncRNA_exonic	gene3994	.	.	.
NC_019459.2	137927404	137927404	A	G	ncRNA_exonic	gene3994	.	.	.
NC_019459.2	137927492	137927492	A	G	ncRNA_exonic	gene3994	.	.	.
NC_019459.2	137927969	137927969	A	G	ncRNA_exonic	gene3994	.	.	.
NC_019459.2	137927973	137927973	A	G	ncRNA_exonic	gene3994	.	.	.
NC_019459.2	137927979	137927979	A	G	ncRNA_exonic	gene3994	.	.	.
NC_019459.2	137928007	137928007	A	G	ncRNA_exonic	gene3994	.	.	.
NC_019459.2	138664318	138664318	A	C	intronic	gene3999	.	.	.
NC_019459.2	138664340	138664340	G	T	intronic	gene3999	.	.	.
NC_019459.2	138739887	138739887	T	C	intronic	gene4003	.	.	.
NC_019459.2	138739956	138739956	T	C	intronic	gene4003	.	.	.
NC_019459.2	138739968	138739968	T	C	intronic	gene4003	.	.	.
NC_019459.2	138739996	138739996	T	C	intronic	gene4003	.	.	.
NC_019459.2	139127169	139127169	T	C	exonic	gene4010	.	synonymous SNV	gene4010:rna7567#NC_019459.2#139044604:exon43:c.T8919C:p.G2973G,gene4010:rna7565#NC_019459.2#138984087:exon52:c.T10083C:p.G3361G,gene4010:rna7566#NC_019459.2#139005537:exon52:c.T10197C:p.G3399G
NC_019459.2	139148657	139148657	T	G	exonic	gene4010	.	nonsynonymous SNV	gene4010:rna7567#NC_019459.2#139044604:exon58:c.T11216G:p.V3739G,gene4010:rna7565#NC_019459.2#138984087:exon67:c.T12380G:p.V4127G,gene4010:rna7566#NC_019459.2#139005537:exon67:c.T12494G:p.V4165G
NC_019459.2	142514976	142514976	G	A	exonic	gene4029	.	synonymous SNV	gene4029:rna7614#NC_019459.2#142479665:exon13:c.G1593A:p.L531L,gene4029:rna7615#NC_019459.2#142479665:exon13:c.G1593A:p.L531L
NC_019459.2	146327014	146327014	A	G	UTR3	gene4047	rna7657#NC_019459.2#146325573:c.*1127T>C	.	.
NC_019459.2	148677224	148677224	A	G	intergenic	gene4070;gene4071	dist=8869;dist=36443	.	.
NC_019459.2	148678106	148678106	A	G	intergenic	gene4070;gene4071	dist=9751;dist=35561	.	.
NC_019459.2	148678107	148678107	A	G	intergenic	gene4070;gene4071	dist=9752;dist=35560	.	.
NC_019459.2	148792055	148792055	T	C	intronic	gene4072	.	.	.
NC_019459.2	148830014	148830014	A	C	intronic	gene4072	.	.	.
NC_019459.2	148830016	148830016	G	T	intronic	gene4072	.	.	.
NC_019459.2	148830018	148830018	T	G	intronic	gene4072	.	.	.
NC_019459.2	150475275	150475275	A	C	intronic	gene4085	.	.	.
NC_019459.2	150477248	150477248	T	C	UTR3	gene4086	rna7784#NC_019459.2#150477026:c.*3142A>G	.	.
NC_019459.2	150477257	150477257	T	C	UTR3	gene4086	rna7784#NC_019459.2#150477026:c.*3133A>G	.	.
NC_019459.2	150477384	150477384	T	C	UTR3	gene4086	rna7784#NC_019459.2#150477026:c.*3006A>G	.	.
NC_019459.2	150477408	150477408	T	C	UTR3	gene4086	rna7784#NC_019459.2#150477026:c.*2982A>G	.	.
NC_019459.2	150477424	150477424	T	C	UTR3	gene4086	rna7784#NC_019459.2#150477026:c.*2966A>G	.	.
NC_019459.2	150477432	150477432	T	C	UTR3	gene4086	rna7784#NC_019459.2#150477026:c.*2958A>G	.	.
NC_019459.2	150477585	150477585	G	T	UTR3	gene4086	rna7784#NC_019459.2#150477026:c.*2805C>A	.	.
NC_019459.2	150477858	150477858	A	G	UTR3	gene4086	rna7784#NC_019459.2#150477026:c.*2532T>C	.	.
NC_019459.2	150478766	150478766	C	T	UTR3	gene4086	rna7784#NC_019459.2#150477026:c.*1624G>A	.	.
NC_019459.2	154274520	154274520	C	G	intronic	gene4103	.	.	.
NC_019459.2	154274606	154274606	C	T	intronic	gene4103	.	.	.
NC_019459.2	154274612	154274612	C	T	intronic	gene4103	.	.	.
NC_019459.2	154274617	154274617	G	A	intronic	gene4103	.	.	.
NC_019459.2	154274627	154274627	T	C	intronic	gene4103	.	.	.
NC_019459.2	155718499	155718499	A	C	UTR3	gene4107	rna7833#NC_019459.2#155718234:c.*1068T>G	.	.
NC_019459.2	156644061	156644061	G	A	intergenic	gene4115;gene4116	dist=1395;dist=20336	.	.
NC_019459.2	156898188	156898188	T	A	UTR3	gene4118	rna7889#NC_019459.2#156895566:c.*3379A>T;rna7888#NC_019459.2#156895566:c.*3379A>T;rna7887#NC_019459.2#156895566:c.*3379A>T;rna7886#NC_019459.2#156895566:c.*3379A>T;rna7885#NC_019459.2#156895566:c.*3379A>T;rna7884#NC_019459.2#156895566:c.*3379A>T;rna7883#NC_019459.2#156895566:c.*3379A>T;rna7882#NC_019459.2#156895566:c.*3379A>T;rna7881#NC_019459.2#156895566:c.*3379A>T	.	.
NC_019459.2	156898514	156898514	A	C	UTR3	gene4118	rna7889#NC_019459.2#156895566:c.*3053T>G;rna7888#NC_019459.2#156895566:c.*3053T>G;rna7887#NC_019459.2#156895566:c.*3053T>G;rna7886#NC_019459.2#156895566:c.*3053T>G;rna7885#NC_019459.2#156895566:c.*3053T>G;rna7884#NC_019459.2#156895566:c.*3053T>G;rna7883#NC_019459.2#156895566:c.*3053T>G;rna7882#NC_019459.2#156895566:c.*3053T>G;rna7881#NC_019459.2#156895566:c.*3053T>G	.	.
NC_019459.2	157888503	157888503	T	C	UTR3	gene4124	rna7903#NC_019459.2#157888385:c.*201A>G	.	.
NC_019459.2	157888569	157888569	T	C	UTR3	gene4124	rna7903#NC_019459.2#157888385:c.*135A>G	.	.
NC_019459.2	157888618	157888618	A	G	UTR3	gene4124	rna7903#NC_019459.2#157888385:c.*86T>C	.	.
NC_019459.2	158820323	158820323	A	G	UTR3	gene4131	rna7913#NC_019459.2#158819116:c.*1803T>C;rna7912#NC_019459.2#158819116:c.*1803T>C;rna7911#NC_019459.2#158819116:c.*1803T>C	.	.
NC_019459.2	158820368	158820368	C	T	UTR3	gene4131	rna7913#NC_019459.2#158819116:c.*1758G>A;rna7912#NC_019459.2#158819116:c.*1758G>A;rna7911#NC_019459.2#158819116:c.*1758G>A	.	.
NC_019459.2	173829982	173829982	A	G	intergenic	gene4177;gene4178	dist=5493;dist=29257	.	.
NC_019459.2	174005547	174005547	A	C	intronic	gene4181	.	.	.
NC_019459.2	174005547	174005547	A	0	intronic	gene4181	.	.	.
NC_019459.2	174005549	174005549	A	C	intronic	gene4181	.	.	.
NC_019459.2	174005549	174005549	A	0	intronic	gene4181	.	.	.
NC_019459.2	174005554	174005554	A	C	intronic	gene4181	.	.	.
NC_019459.2	174005554	174005554	A	G	intronic	gene4181	.	.	.
NC_019459.2	174005562	174005562	A	C	intronic	gene4181	.	.	.
NC_019459.2	174005562	174005562	A	0	intronic	gene4181	.	.	.
NC_019459.2	174064554	174064554	G	A	exonic	gene4181	.	stopgain	gene4181:rna8006#NC_019459.2#174004170:exon8:c.C478T:p.Q160X,gene4181:rna8005#NC_019459.2#174004170:exon9:c.C478T:p.Q160X,gene4181:rna8000#NC_019459.2#174004170:exon11:c.C850T:p.Q284X,gene4181:rna8007#NC_019459.2#174004170:exon11:c.C850T:p.Q284X,gene4181:rna7999#NC_019459.2#174004170:exon12:c.C982T:p.Q328X,gene4181:rna7994#NC_019459.2#174004170:exon13:c.C982T:p.Q328X,gene4181:rna7995#NC_019459.2#…
NC_019459.2	174064579	174064579	A	T	exonic	gene4181	.	nonsynonymous SNV	gene4181:rna8006#NC_019459.2#174004170:exon8:c.T453A:p.D151E,gene4181:rna8005#NC_019459.2#174004170:exon9:c.T453A:p.D151E,gene4181:rna8000#NC_019459.2#174004170:exon11:c.T825A:p.D275E,gene4181:rna8007#NC_019459.2#174004170:exon11:c.T825A:p.D275E,gene4181:rna7999#NC_019459.2#174004170:exon12:c.T957A:p.D319E,gene4181:rna7994#NC_019459.2#174004170:exon13:c.T957A:p.D319E,gene4181:rna7995#NC_019459.2#…
NC_019459.2	174064582	174064582	G	T	exonic	gene4181	.	nonsynonymous SNV	gene4181:rna8006#NC_019459.2#174004170:exon8:c.C450A:p.D150E,gene4181:rna8005#NC_019459.2#174004170:exon9:c.C450A:p.D150E,gene4181:rna8000#NC_019459.2#174004170:exon11:c.C822A:p.D274E,gene4181:rna8007#NC_019459.2#174004170:exon11:c.C822A:p.D274E,gene4181:rna7999#NC_019459.2#174004170:exon12:c.C954A:p.D318E,gene4181:rna7994#NC_019459.2#174004170:exon13:c.C954A:p.D318E,gene4181:rna7995#NC_019459.2#…
NC_019459.2	174064601	174064601	G	0	intronic	gene4181	.	.	.
NC_019459.2	174064601	174064601	G	T	intronic	gene4181	.	.	.
NC_019459.2	174064612	174064612	A	G	intronic	gene4181	.	.	.
NC_019459.2	174064637	174064637	A	T	intronic	gene4181	.	.	.
NC_019459.2	174849276	174849276	A	T	intronic	gene4191	.	.	.
NC_019459.2	174849675	174849675	G	A	intronic	gene4191	.	.	.
NC_019459.2	174851441	174851441	A	G	intronic	gene4191	.	.	.
NC_019459.2	174851711	174851711	T	C	intronic	gene4191	.	.	.
NC_019459.2	174852353	174852353	T	C	intronic	gene4191	.	.	.
NC_019459.2	174852374	174852374	T	C	intronic	gene4191	.	.	.
NC_019459.2	174852407	174852407	T	C	UTR3	gene4191	rna8027#NC_019459.2#174852398:c.*578A>G	.	.
NC_019459.2	174852408	174852408	T	C	UTR3	gene4191	rna8027#NC_019459.2#174852398:c.*577A>G	.	.
NC_019459.2	174852412	174852412	T	C	UTR3	gene4191	rna8027#NC_019459.2#174852398:c.*573A>G	.	.
NC_019459.2	177367093	177367093	C	A	exonic	gene4202	.	nonsynonymous SNV	gene4202:rna8064#NC_019459.2#177366758:exon2:c.G1204T:p.A402S
NC_019459.2	177367113	177367113	G	A	exonic	gene4202	.	nonsynonymous SNV	gene4202:rna8064#NC_019459.2#177366758:exon2:c.C1184T:p.P395L
NC_019459.2	182047716	182047716	C	T	UTR3	gene4218	rna8080#NC_019459.2#182043910:c.*824G>A;rna8079#NC_019459.2#182043910:c.*824G>A	.	.
NC_019459.2	182273566	182273566	T	C	UTR3	gene4220	rna8082#NC_019459.2#182252611:c.*896T>C	.	.
NC_019459.2	182274059	182274059	T	C	UTR3	gene4220	rna8082#NC_019459.2#182252611:c.*1389T>C	.	.
NC_019459.2	183565591	183565591	C	T	intergenic	gene4229;gene4231	dist=4813;dist=53011	.	.
NC_019459.2	183565595	183565595	C	T	intergenic	gene4229;gene4231	dist=4817;dist=53007	.	.
NC_019459.2	183565632	183565632	G	A	intergenic	gene4229;gene4231	dist=4854;dist=52970	.	.
NC_019459.2	183565668	183565668	G	A	intergenic	gene4229;gene4231	dist=4890;dist=52934	.	.
NC_019459.2	183565737	183565737	T	C	intergenic	gene4229;gene4231	dist=4959;dist=52865	.	.
NC_019459.2	183567644	183567644	G	A	intergenic	gene4229;gene4231	dist=6866;dist=50958	.	.
NC_019459.2	183567667	183567667	C	T	intergenic	gene4229;gene4231	dist=6889;dist=50935	.	.
NC_019459.2	183567692	183567692	G	T	intergenic	gene4229;gene4231	dist=6914;dist=50910	.	.
NC_019459.2	184522517	184522517	C	T	UTR3	gene4243	rna8120#NC_019459.2#184475372:c.*1047C>T;rna8123#NC_019459.2#184475708:c.*1047C>T	.	.
NC_019459.2	185486077	185486077	A	G	UTR3	gene4250	rna8133#NC_019459.2#185481342:c.*2440T>C;rna8132#NC_019459.2#185481342:c.*2440T>C;rna8131#NC_019459.2#185481342:c.*2440T>C;rna8130#NC_019459.2#185481342:c.*2440T>C;rna8129#NC_019459.2#185481342:c.*2440T>C	.	.
NC_019459.2	185631966	185631966	G	A	exonic	gene4252	.	synonymous SNV	gene4252:rna8137#NC_019459.2#185597512:exon31:c.C3427T:p.L1143L,gene4252:rna8138#NC_019459.2#185597512:exon32:c.C3451T:p.L1151L,gene4252:rna8141#NC_019459.2#185597512:exon32:c.C3475T:p.L1159L,gene4252:rna8136#NC_019459.2#185597512:exon33:c.C3454T:p.L1152L,gene4252:rna8139#NC_019459.2#185597512:exon33:c.C3478T:p.L1160L,gene4252:rna8140#NC_019459.2#185597512:exon34:c.C3502T:p.L1168L,gene4252:rna813…
NC_019459.2	191590886	191590886	A	G	UTR3	gene4269	rna8155#NC_019459.2#191542648:c.*121A>G;rna8156#NC_019459.2#191542659:c.*121A>G	.	.
NC_019459.2	192918269	192918269	A	C	UTR3	gene4279	rna8179#NC_019459.2#192909712:c.*422A>C;rna8180#NC_019459.2#192910085:c.*422A>C;rna8181#NC_019459.2#192910091:c.*422A>C	.	.
NC_019459.2	192918270	192918270	A	C	UTR3	gene4279	rna8179#NC_019459.2#192909712:c.*423A>C;rna8180#NC_019459.2#192910085:c.*423A>C;rna8181#NC_019459.2#192910091:c.*423A>C	.	.
NC_019459.2	197403291	197403291	T	C	UTR3	gene4288	rna8202#NC_019459.2#197399973:c.*4521A>G;rna8201#NC_019459.2#197399973:c.*4521A>G;rna8200#NC_019459.2#197399973:c.*4521A>G;rna8199#NC_019459.2#197399973:c.*4521A>G;rna8198#NC_019459.2#197399973:c.*4521A>G	.	.
NC_019459.2	198122935	198122935	C	T	downstream	gene4293	dist=522	.	.
NC_019459.2	198122945	198122945	T	C	downstream	gene4293	dist=512	.	.
NC_019459.2	198645578	198645578	C	T	exonic	gene4298	.	synonymous SNV	gene4298:rna8226#NC_019459.2#198636779:exon16:c.G2118A:p.R706R,gene4298:rna8225#NC_019459.2#198636779:exon19:c.G2556A:p.R852R
NC_019459.2	201207446	201207446	A	G	UTR3	gene4313	rna8265#NC_019459.2#201207240:c.*3260T>C	.	.
NC_019459.2	201208918	201208918	T	C	UTR3	gene4313	rna8265#NC_019459.2#201207240:c.*1788A>G	.	.
NC_019459.2	201208927	201208927	T	C	UTR3	gene4313	rna8265#NC_019459.2#201207240:c.*1779A>G	.	.
NC_019459.2	201208935	201208935	T	C	UTR3	gene4313	rna8265#NC_019459.2#201207240:c.*1771A>G	.	.
NC_019459.2	201208951	201208951	T	C	UTR3	gene4313	rna8265#NC_019459.2#201207240:c.*1755A>G	.	.
NC_019459.2	201210413	201210413	T	C	UTR3	gene4313	rna8265#NC_019459.2#201207240:c.*293A>G	.	.
NC_019459.2	201210414	201210414	T	C	UTR3	gene4313	rna8265#NC_019459.2#201207240:c.*292A>G	.	.
NC_019459.2	202173299	202173299	A	G	intronic	gene4326	.	.	.
NC_019459.2	202187428	202187428	T	C	exonic	gene4327	.	unknown	UNKNOWN
NC_019459.2	202264056	202264056	A	G	UTR3	gene4331	rna8309#NC_019459.2#202263136:c.*6170T>C;rna8308#NC_019459.2#202263136:c.*6170T>C;rna8307#NC_019459.2#202263136:c.*6170T>C;rna8306#NC_019459.2#202263136:c.*6170T>C	.	.
NC_019459.2	202264170	202264170	T	A	UTR3	gene4331	rna8309#NC_019459.2#202263136:c.*6056A>T;rna8308#NC_019459.2#202263136:c.*6056A>T;rna8307#NC_019459.2#202263136:c.*6056A>T;rna8306#NC_019459.2#202263136:c.*6056A>T	.	.
NC_019459.2	202619381	202619381	A	G	exonic	gene4340	.	synonymous SNV	gene4340:rna8333#NC_019459.2#202606562:exon13:c.T1455C:p.R485R
NC_019459.2	203270637	203270637	T	C	exonic	gene4351	.	synonymous SNV	gene4351:rna8356#NC_019459.2#203268309:exon2:c.T1380C:p.T460T
NC_019459.2	203270652	203270652	G	A	exonic	gene4351	.	synonymous SNV	gene4351:rna8356#NC_019459.2#203268309:exon2:c.G1395A:p.K465K
NC_019459.2	203984735	203984735	C	G	exonic	gene4362	.	nonsynonymous SNV	gene4362:rna8391#NC_019459.2#203949335:exon11:c.C1469G:p.T490S,gene4362:rna8392#NC_019459.2#203949335:exon12:c.C1469G:p.T490S,gene4362:rna8393#NC_019459.2#203949339:exon12:c.C1583G:p.T528S,gene4362:rna8394#NC_019459.2#203949342:exon12:c.C1469G:p.T490S,gene4362:rna8395#NC_019459.2#203949451:exon12:c.C1469G:p.T490S,gene4362:rna8390#NC_019459.2#203946042:exon14:c.C1880G:p.T627S,gene4362:rna8387#NC_0…
NC_019459.2	204172916	204172916	A	G	UTR3	gene4363	rna8396#NC_019459.2#204015570:c.*322A>G;rna8397#NC_019459.2#204023285:c.*322A>G;rna8403#NC_019459.2#204024218:c.*322A>G;rna8402#NC_019459.2#204024218:c.*322A>G;rna8401#NC_019459.2#204024218:c.*322A>G;rna8400#NC_019459.2#204024218:c.*322A>G;rna8404#NC_019459.2#204024450:c.*322A>G;rna8405#NC_019459.2#204024607:c.*322A>G;rna8407#NC_019459.2#204045466:c.*322A>G	.	.
NC_019459.2	204172934	204172934	G	T	UTR3	gene4363	rna8396#NC_019459.2#204015570:c.*340G>T;rna8397#NC_019459.2#204023285:c.*340G>T;rna8403#NC_019459.2#204024218:c.*340G>T;rna8402#NC_019459.2#204024218:c.*340G>T;rna8401#NC_019459.2#204024218:c.*340G>T;rna8400#NC_019459.2#204024218:c.*340G>T;rna8404#NC_019459.2#204024450:c.*340G>T;rna8405#NC_019459.2#204024607:c.*340G>T;rna8407#NC_019459.2#204045466:c.*340G>T	.	.
NC_019459.2	204180530	204180530	T	A	UTR3	gene4363	rna8399#NC_019459.2#204024218:c.*5313T>A;rna8398#NC_019459.2#204024218:c.*5313T>A;rna8406#NC_019459.2#204045466:c.*5313T>A	.	.
NC_019459.2	204181559	204181559	A	T	UTR3	gene4363	rna8399#NC_019459.2#204024218:c.*6342A>T;rna8398#NC_019459.2#204024218:c.*6342A>T;rna8406#NC_019459.2#204045466:c.*6342A>T	.	.
NC_019459.2	205957569	205957569	G	C	intronic	gene4371	.	.	.
NC_019459.2	205957600	205957600	C	T	intronic	gene4371	.	.	.
NC_019459.2	205957601	205957601	C	T	intronic	gene4371	.	.	.
NC_019459.2	205957635	205957635	G	T	intronic	gene4371	.	.	.
NC_019459.2	207185962	207185962	A	C	exonic	gene4378	.	nonsynonymous SNV	gene4378:rna8451#NC_019459.2#207181116:exon16:c.T1716G:p.H572Q
NC_019459.2	207217502	207217502	T	A	intronic	gene4379	.	.	.
NC_019459.2	208760531	208760531	A	C	intronic	gene4398	.	.	.
NC_019459.2	208760533	208760533	A	G	intronic	gene4398	.	.	.
NC_019459.2	208763101	208763101	A	G	UTR3	gene4398	rna8497#NC_019459.2#208728618:c.*917A>G;rna8496#NC_019459.2#208728618:c.*917A>G	.	.
NC_019459.2	208763107	208763107	A	G	UTR3	gene4398	rna8497#NC_019459.2#208728618:c.*923A>G;rna8496#NC_019459.2#208728618:c.*923A>G	.	.
NC_019459.2	208763113	208763113	A	G	UTR3	gene4398	rna8497#NC_019459.2#208728618:c.*929A>G;rna8496#NC_019459.2#208728618:c.*929A>G	.	.
NC_019459.2	208763146	208763146	A	G	UTR3	gene4398	rna8497#NC_019459.2#208728618:c.*962A>G;rna8496#NC_019459.2#208728618:c.*962A>G	.	.
NC_019459.2	208763147	208763147	A	G	UTR3	gene4398	rna8497#NC_019459.2#208728618:c.*963A>G;rna8496#NC_019459.2#208728618:c.*963A>G	.	.
NC_019459.2	208763153	208763153	A	G	UTR3	gene4398	rna8497#NC_019459.2#208728618:c.*969A>G;rna8496#NC_019459.2#208728618:c.*969A>G	.	.
NC_019459.2	208763160	208763160	A	G	UTR3	gene4398	rna8497#NC_019459.2#208728618:c.*976A>G;rna8496#NC_019459.2#208728618:c.*976A>G	.	.
NC_019459.2	208763161	208763161	A	G	UTR3	gene4398	rna8497#NC_019459.2#208728618:c.*977A>G;rna8496#NC_019459.2#208728618:c.*977A>G	.	.
NC_019459.2	208763174	208763174	A	G	UTR3	gene4398	rna8497#NC_019459.2#208728618:c.*990A>G;rna8496#NC_019459.2#208728618:c.*990A>G	.	.
NC_019459.2	208763231	208763231	A	G	UTR3	gene4398	rna8497#NC_019459.2#208728618:c.*1047A>G;rna8496#NC_019459.2#208728618:c.*1047A>G	.	.
NC_019459.2	208763259	208763259	A	G	UTR3	gene4398	rna8497#NC_019459.2#208728618:c.*1075A>G;rna8496#NC_019459.2#208728618:c.*1075A>G	.	.
NC_019459.2	208763273	208763273	A	G	UTR3	gene4398	rna8497#NC_019459.2#208728618:c.*1089A>G;rna8496#NC_019459.2#208728618:c.*1089A>G	.	.
NC_019459.2	208763277	208763277	A	G	UTR3	gene4398	rna8497#NC_019459.2#208728618:c.*1093A>G;rna8496#NC_019459.2#208728618:c.*1093A>G	.	.
NC_019459.2	208763292	208763292	A	G	UTR3	gene4398	rna8497#NC_019459.2#208728618:c.*1108A>G;rna8496#NC_019459.2#208728618:c.*1108A>G	.	.
NC_019459.2	208866024	208866024	A	G	intronic	gene4401	.	.	.
NC_019459.2	210688768	210688768	G	T	intronic	gene4419	.	.	.
NC_019459.2	210688776	210688776	A	T	intronic	gene4419	.	.	.
NC_019459.2	210688795	210688795	T	G	intronic	gene4419	.	.	.
NC_019459.2	210807292	210807292	T	C	intergenic	gene4419;gene4420	dist=8656;dist=3934	.	.
NC_019459.2	217449896	217449896	C	T	intronic	gene4455	.	.	.
NC_019459.2	217449901	217449901	G	A	intronic	gene4455	.	.	.
NC_019459.2	217449907	217449907	G	A	intronic	gene4455	.	.	.
NC_019459.2	217449909	217449909	G	A	intronic	gene4455	.	.	.
NC_019459.2	217449917	217449917	A	T	intronic	gene4455	.	.	.
NC_019459.2	217469528	217469528	C	A	ncRNA_exonic	gene4456	.	.	.
NC_019459.2	217469532	217469532	T	G	ncRNA_exonic	gene4456	.	.	.
NC_019459.2	217664663	217664663	G	C	UTR5	gene4459	rna8677#NC_019459.2#217641543:c.-403C>G	.	.
NC_019459.2	217665004	217665004	G	A	upstream	gene4459	dist=331	.	.
NC_019459.2	217665008	217665008	A	G	upstream	gene4459	dist=335	.	.
NC_019459.2	219278623	219278623	C	G	UTR3	gene4474	rna8699#NC_019459.2#219278396:c.*193G>C;rna8698#NC_019459.2#219278396:c.*193G>C	.	.
NC_019459.2	219647231	219647231	A	C	intronic	gene4490	.	.	.
NC_019459.2	219647236	219647236	T	A	intronic	gene4490	.	.	.
NC_019459.2	219647264	219647264	A	C	intronic	gene4490	.	.	.
NC_019459.2	219996188	219996188	T	C	downstream	gene4501	dist=554	.	.
NC_019459.2	219996189	219996189	T	C	downstream	gene4501	dist=553	.	.
NC_019459.2	220091037	220091037	T	A	intronic	gene4502	.	.	.
NC_019459.2	220091048	220091048	T	A	intronic	gene4502	.	.	.
NC_019459.2	220091057	220091057	T	A	intronic	gene4502	.	.	.
NC_019459.2	220091063	220091063	C	G	intronic	gene4502	.	.	.
NC_019459.2	220091073	220091073	T	G	intronic	gene4502	.	.	.
NC_019459.2	220192376	220192376	T	C	exonic	gene4513	.	synonymous SNV	gene4513:rna8786#NC_019459.2#220186754:exon4:c.T975C:p.P325P
NC_019459.2	220192397	220192397	C	T	exonic	gene4513	.	synonymous SNV	gene4513:rna8786#NC_019459.2#220186754:exon4:c.C996T:p.I332I
NC_019459.2	220192401	220192401	A	G	exonic	gene4513	.	nonsynonymous SNV	gene4513:rna8786#NC_019459.2#220186754:exon4:c.A1000G:p.T334A
NC_019459.2	220286357	220286357	T	G	exonic	gene4518	.	unknown	UNKNOWN
NC_019459.2	220403350	220403350	C	A	intronic	gene4525	.	.	.
NC_019459.2	220403353	220403353	C	G	intronic	gene4525	.	.	.
NC_019459.2	220452947	220452947	C	G	exonic	gene4531	.	nonsynonymous SNV	gene4531:rna8807#NC_019459.2#220452069:exon15:c.G3396C:p.E1132D
NC_019459.2	220501247	220501247	T	C	exonic	gene4533	.	synonymous SNV	gene4533:rna8810#NC_019459.2#220492523:exon18:c.T2349C:p.A783A,gene4533:rna8811#NC_019459.2#220492525:exon18:c.T2349C:p.A783A,gene4533:rna8809#NC_019459.2#220489060:exon20:c.T2574C:p.A858A
NC_019459.2	228094142	228094142	T	G	exonic	gene4568	.	nonsynonymous SNV	gene4568:rna8857#NC_019459.2#228031476:exon3:c.A2510C:p.Q837P
NC_019459.2	228279388	228279388	C	T	intergenic	gene4570;gene4571	dist=8774;dist=1110	.	.
NC_019459.2	228280026	228280026	T	C	downstream	gene4571	dist=472	.	.
NC_019459.2	228280077	228280077	A	G	downstream	gene4571	dist=421	.	.
NC_019459.2	228280079	228280079	A	G	downstream	gene4571	dist=419	.	.
NC_019459.2	228609873	228609873	C	0	intronic	gene4573	.	.	.
NC_019459.2	228609873	228609873	C	A	intronic	gene4573	.	.	.
NC_019459.2	228609882	228609882	A	C	intronic	gene4573	.	.	.
NC_019459.2	228609887	228609887	C	T	intronic	gene4573	.	.	.
NC_019459.2	231144109	231144109	T	C	intergenic	gene4588;gene4589	dist=3685;dist=4117	.	.
NC_019459.2	231144155	231144155	T	C	intergenic	gene4588;gene4589	dist=3731;dist=4071	.	.
NC_019459.2	231144156	231144156	T	C	intergenic	gene4588;gene4589	dist=3732;dist=4070	.	.
NC_019459.2	231147189	231147189	T	C	intergenic	gene4588;gene4589	dist=6765;dist=1037	.	.
NC_019459.2	231147224	231147224	T	C	intergenic	gene4588;gene4589	dist=6800;dist=1002	.	.
NC_019459.2	231148020	231148020	T	C	downstream	gene4589	dist=206	.	.
NC_019459.2	231173199	231173199	T	C	intronic	gene4589	.	.	.
NC_019459.2	231173201	231173201	A	C	intronic	gene4589	.	.	.
NC_019459.2	231715003	231715003	G	A	UTR3	gene4598	rna8950#NC_019459.2#231662494:c.*2245G>A	.	.
NC_019459.2	231933704	231933704	G	A	UTR3	gene4603	rna8960#NC_019459.2#231925332:c.*528G>A	.	.
NC_019459.2	232752553	232752553	A	G	UTR5	gene4621	rna8988#NC_019459.2#232697492:c.-71A>G;rna8987#NC_019459.2#232697492:c.-71A>G;rna8990#NC_019459.2#232697584:c.-71A>G;rna8991#NC_019459.2#232697643:c.-71A>G;rna8993#NC_019459.2#232739748:c.-71A>G	.	.
NC_019459.2	233906946	233906946	T	C	UTR3	gene4651	rna9049#NC_019459.2#233905344:c.*896A>G;rna9048#NC_019459.2#233905344:c.*896A>G;rna9047#NC_019459.2#233905344:c.*896A>G;rna9046#NC_019459.2#233905344:c.*896A>G;rna9045#NC_019459.2#233905344:c.*896A>G;rna9044#NC_019459.2#233905344:c.*896A>G;rna9043#NC_019459.2#233905344:c.*896A>G;rna9042#NC_019459.2#233905344:c.*896A>G;rna9041#NC_019459.2#233905344:c.*896A>G;rna9040#NC_019459.2#233905344:c.*896A>G…	.	.
NC_019459.2	234063703	234063703	T	C	intronic	gene4655	.	.	.
NC_019459.2	234081920	234081920	C	G	intronic	gene4656	.	.	.
NC_019459.2	234096444	234096444	A	G	downstream	gene4657	dist=895	.	.
NC_019459.2	234096453	234096453	A	G	downstream	gene4657	dist=904	.	.
NC_019459.2	234096650	234096650	A	G	intergenic	gene4657;gene4658	dist=1101;dist=8866	.	.
NC_019459.2	234097276	234097276	A	G	intergenic	gene4657;gene4658	dist=1727;dist=8240	.	.
NC_019459.2	234097309	234097309	A	G	intergenic	gene4657;gene4658	dist=1760;dist=8207	.	.
NC_019459.2	234291733	234291733	G	A	intronic	gene4661	.	.	.
NC_019459.2	234291734	234291734	G	T	intronic	gene4661	.	.	.
NC_019459.2	234291744	234291744	A	C	intronic	gene4661	.	.	.
NC_019459.2	234291762	234291762	C	T	intronic	gene4661	.	.	.
NC_019459.2	234291771	234291771	C	A	intronic	gene4661	.	.	.
NC_019459.2	234424138	234424138	C	G	intronic	gene4673;gene4674	.	.	.
NC_019459.2	234424141	234424141	C	T	intronic	gene4673;gene4674	.	.	.
NC_019459.2	234424159	234424159	C	A	intronic	gene4673;gene4674	.	.	.
NC_019459.2	234424166	234424166	C	T	intronic	gene4673;gene4674	.	.	.
NC_019459.2	234934774	234934774	A	T	exonic	gene4683	.	synonymous SNV	gene4683:rna9103#NC_019459.2#234924685:exon2:c.A321T:p.G107G
NC_019459.2	234991918	234991918	G	A	exonic	gene4685	.	synonymous SNV	gene4685:rna9106#NC_019459.2#234989196:exon5:c.C331T:p.L111L,gene4685:rna9107#NC_019459.2#234989196:exon5:c.C331T:p.L111L
NC_019459.2	235119778	235119778	T	C	ncRNA_exonic	gene4688	.	.	.
NC_019459.2	237243579	237243579	A	G	intergenic	gene4703;gene4704	dist=6428;dist=1465	.	.
NC_019459.2	237724644	237724644	T	C	downstream	gene4715;gene4716	dist=830	.	.
NC_019459.2	237724648	237724648	T	C	downstream	gene4715;gene4716	dist=826	.	.
NC_019459.2	237724708	237724708	T	C	downstream	gene4715;gene4716	dist=766	.	.
NC_019459.2	237725111	237725111	T	C	downstream	gene4716	dist=363	.	.
NC_019459.2	237754500	237754500	C	T	exonic	gene4717	.	synonymous SNV	gene4717:rna9192#NC_019459.2#237753107:exon9:c.G1038A:p.T346T,gene4717:rna9189#NC_019459.2#237751751:exon10:c.G1104A:p.T368T,gene4717:rna9190#NC_019459.2#237753107:exon10:c.G1038A:p.T346T,gene4717:rna9186#NC_019459.2#237751751:exon11:c.G1104A:p.T368T,gene4717:rna9188#NC_019459.2#237751751:exon11:c.G1104A:p.T368T,gene4717:rna9191#NC_019459.2#237753107:exon11:c.G1038A:p.T346T,gene4717:rna9187#NC_01…
NC_019459.2	238009155	238009155	G	C	upstream	gene4725	dist=39	.	.
NC_019459.2	238009183	238009183	T	C	upstream	gene4725	dist=67	.	.
NC_019459.2	238009197	238009197	A	C	upstream	gene4725	dist=81	.	.
NC_019459.2	238009198	238009198	C	T	upstream	gene4725	dist=82	.	.
NC_019459.2	238278209	238278209	C	T	intronic	gene4733	.	.	.
NC_019459.2	238319769	238319769	G	C	exonic	gene4734	.	nonsynonymous SNV	gene4734:rna9230#NC_019459.2#238318820:exon2:c.G328C:p.G110R,gene4734:rna9232#NC_019459.2#238319358:exon2:c.G52C:p.G18R,gene4734:rna9231#NC_019459.2#238318823:exon3:c.G328C:p.G110R
NC_019459.2	238799199	238799199	T	C	intronic	gene4749	.	.	.
NC_019459.2	238799213	238799213	G	A	intronic	gene4749	.	.	.
NC_019459.2	238799226	238799226	A	C	intronic	gene4749	.	.	.
NC_019459.2	238799228	238799228	A	C	intronic	gene4749	.	.	.
NC_019459.2	238814482	238814482	C	G	exonic	gene4751	.	synonymous SNV	gene4751:rna9256#NC_019459.2#238812192:exon5:c.G360C:p.S120S
NC_019459.2	239003683	239003683	A	C	downstream	gene4755	dist=305	.	.
NC_019459.2	239003695	239003695	G	C	downstream	gene4755	dist=317	.	.
NC_019459.2	239639607	239639607	G	A	downstream	gene4777	dist=668	.	.
NC_019459.2	239970018	239970018	A	G	intronic	gene4792	.	.	.
NC_019459.2	240149528	240149528	A	0	intronic	gene4798	.	.	.
NC_019459.2	240149528	240149528	A	T	intronic	gene4798	.	.	.
NC_019459.2	240149529	240149529	G	C	intronic	gene4798	.	.	.
NC_019459.2	240149532	240149532	C	T	intronic	gene4798	.	.	.
NC_019459.2	240149533	240149533	A	G	intronic	gene4798	.	.	.
NC_019459.2	240149556	240149556	G	A	intronic	gene4798	.	.	.
NC_019459.2	240149559	240149559	G	T	intronic	gene4798	.	.	.
NC_019459.2	240149561	240149561	C	G	intronic	gene4798	.	.	.
NC_019459.2	240149569	240149569	C	A	intronic	gene4798	.	.	.
NC_019459.2	240181403	240181403	T	G	intronic	gene4799	.	.	.
NC_019459.2	240999780	240999780	T	C	UTR3	gene4807	rna9346#NC_019459.2#240998711:c.*2342A>G	.	.
NC_019459.2	241001164	241001164	G	T	UTR3	gene4807	rna9346#NC_019459.2#240998711:c.*958C>A	.	.
NC_019459.2	241344027	241344027	G	T	UTR3	gene4816	rna9358#NC_019459.2#241340351:c.*116C>A;rna9357#NC_019459.2#241340351:c.*116C>A	.	.
NC_019459.2	241344037	241344037	A	T	UTR3	gene4816	rna9358#NC_019459.2#241340351:c.*106T>A;rna9357#NC_019459.2#241340351:c.*106T>A	.	.
NC_019459.2	241837348	241837348	T	C	UTR3	gene4824	rna9372#NC_019459.2#241837149:c.*1429A>G	.	.
NC_019459.2	241864275	241864275	A	G	UTR3	gene4825	rna9373#NC_019459.2#241864265:c.*513T>C	.	.
NC_019459.2	241995685	241995685	A	C	intronic	gene4828	.	.	.
NC_019459.2	241995693	241995693	C	T	intronic	gene4828	.	.	.
NC_019459.2	242294422	242294422	C	T	intronic	gene4837	.	.	.
NC_019459.2	242294425	242294425	T	G	intronic	gene4837	.	.	.
NC_019459.2	242294426	242294426	C	A	intronic	gene4837	.	.	.
NC_019459.2	242297205	242297205	C	A	intronic	gene4837	.	.	.
NC_019459.2	242297206	242297206	C	T	intronic	gene4837	.	.	.
NC_019459.2	242297211	242297211	C	A	intronic	gene4837	.	.	.
NC_019459.2	244049873	244049873	G	C	intronic	gene4865	.	.	.
NC_019459.2	244049875	244049875	T	C	intronic	gene4865	.	.	.
NC_019459.2	244076268	244076268	G	A	intronic	gene4866	.	.	.
NC_019459.2	244821984	244821984	A	C	intronic	gene4874	.	.	.
NC_019459.2	244898230	244898230	T	C	intergenic	gene4876;gene4877	dist=12443;dist=3798	.	.
NC_019459.2	244898879	244898879	T	C	intergenic	gene4876;gene4877	dist=13092;dist=3149	.	.
NC_019459.2	244898881	244898881	T	C	intergenic	gene4876;gene4877	dist=13094;dist=3147	.	.
NC_019459.2	244898892	244898892	T	C	intergenic	gene4876;gene4877	dist=13105;dist=3136	.	.
NC_019459.2	244898894	244898894	T	C	intergenic	gene4876;gene4877	dist=13107;dist=3134	.	.
NC_019459.2	244898960	244898960	T	C	intergenic	gene4876;gene4877	dist=13173;dist=3068	.	.
NC_019459.2	245792936	245792936	C	A	intronic	gene4898	.	.	.
NC_019459.2	245792937	245792937	C	T	intronic	gene4898	.	.	.
NC_019459.2	246216808	246216808	C	T	exonic	gene4906	.	synonymous SNV	gene4906:rna9557#NC_019459.2#246215228:exon2:c.C318T:p.D106D,gene4906:rna9556#NC_019459.2#246207079:exon3:c.C222T:p.D74D
NC_019459.2	246995606	246995606	T	C	intergenic	gene4915;gene4916	dist=74228;dist=9066	.	.
NC_019459.2	248376483	248376483	A	G	intronic	gene4931	.	.	.
NC_019459.2	248376500	248376500	C	G	intronic	gene4931	.	.	.
NC_019459.2	248376512	248376512	A	G	intronic	gene4931	.	.	.
NC_019459.2	248376523	248376523	A	G	intronic	gene4931	.	.	.
NC_019459.2	248379916	248379916	A	T	exonic	gene4931	.	unknown	UNKNOWN
NC_019460.2	383682	383682	G	T	exonic	gene4956	.	synonymous SNV	gene4956:rna9609#NC_019460.2#383432:exon14:c.C2238A:p.A746A
NC_019460.2	383688	383688	G	T	exonic	gene4956	.	stopgain	gene4956:rna9609#NC_019460.2#383432:exon14:c.C2232A:p.C744X
NC_019460.2	424606	424606	T	C	intronic	gene4958	.	.	.
NC_019460.2	440243	440243	G	C	downstream	gene4958;gene4959	dist=515	.	.
NC_019460.2	629049	629049	T	C	intronic	gene4961	.	.	.
NC_019460.2	959996	959996	C	T	intergenic	gene4980;gene4981	dist=12973;dist=1717	.	.
NC_019460.2	959997	959997	T	C	intergenic	gene4980;gene4981	dist=12974;dist=1716	.	.
NC_019460.2	964557	964557	A	G	intronic	gene4981	.	.	.
NC_019460.2	1728678	1728678	A	G	exonic	gene4994	.	unknown	UNKNOWN
NC_019460.2	1953593	1953593	G	T	exonic	gene5007	.	unknown	UNKNOWN
NC_019460.2	2191542	2191542	A	G	downstream	gene5009	dist=789	.	.
NC_019460.2	2191657	2191657	A	G	downstream	gene5009	dist=904	.	.
NC_019460.2	2191846	2191846	T	C	intergenic	gene5009;gene5010	dist=1093;dist=8355	.	.
NC_019460.2	2197090	2197090	T	C	intergenic	gene5009;gene5010	dist=6337;dist=3111	.	.
NC_019460.2	2200945	2200945	T	C	exonic	gene5010	.	nonsynonymous SNV	gene5010:rna9669#NC_019460.2#2200200:exon1:c.T13C:p.F5L
NC_019460.2	2203260	2203260	C	T	intronic	gene5010	.	.	.
NC_019460.2	2530547	2530547	G	C	UTR3	gene5021	rna9681#NC_019460.2#2527939:c.*67G>C;rna9682#NC_019460.2#2528095:c.*67G>C	.	.
NC_019460.2	2531633	2531633	G	T	exonic	gene5022	.	nonsynonymous SNV	gene5022:rna9683#NC_019460.2#2530813:exon5:c.C507A:p.F169L
NC_019460.2	2531650	2531650	A	T	intronic	gene5022	.	.	.
NC_019460.2	2531652	2531652	A	G	intronic	gene5022	.	.	.
NC_019460.2	2531653	2531653	C	G	intronic	gene5022	.	.	.
NC_019460.2	2531655	2531655	G	T	intronic	gene5022	.	.	.
NC_019460.2	2538634	2538634	A	C	intronic	gene5023	.	.	.
NC_019460.2	2656540	2656540	T	G	ncRNA_intronic	gene5027	.	.	.
NC_019460.2	4069621	4069621	T	C	intergenic	gene5067;gene5068	dist=20543;dist=4123	.	.
NC_019460.2	4069671	4069671	T	C	intergenic	gene5067;gene5068	dist=20593;dist=4073	.	.
NC_019460.2	4072759	4072759	T	C	downstream	gene5068	dist=985	.	.
NC_019460.2	4072760	4072760	T	C	downstream	gene5068	dist=984	.	.
NC_019460.2	4072811	4072811	T	C	downstream	gene5068	dist=933	.	.
NC_019460.2	5046495	5046495	T	A	intronic	gene5079	.	.	.
NC_019460.2	5209300	5209300	T	A	ncRNA_intronic	gene5082	.	.	.
NC_019460.2	5209309	5209309	G	A	ncRNA_intronic	gene5082	.	.	.
NC_019460.2	5209313	5209313	T	G	ncRNA_intronic	gene5082	.	.	.
NC_019460.2	5496987	5496987	C	T	UTR3	gene5088	rna9788#NC_019460.2#5495188:c.*891G>A	.	.
NC_019460.2	5525988	5525988	G	C	UTR3	gene5089	rna9789#NC_019460.2#5524907:c.*157C>G	.	.
NC_019460.2	5526031	5526031	A	G	UTR3	gene5089	rna9789#NC_019460.2#5524907:c.*114T>C	.	.
NC_019460.2	6036199	6036199	T	G	exonic	gene5096	.	nonsynonymous SNV	gene5096:rna9796#NC_019460.2#5996178:exon3:c.A200C:p.E67A
NC_019460.2	6278068	6278068	C	T	intergenic	gene5097;gene5098	dist=62410;dist=10907	.	.
NC_019460.2	7312259	7312259	A	C	intronic	gene5124	.	.	.
NC_019460.2	7336272	7336272	A	G	intronic	gene5125	.	.	.
NC_019460.2	7411925	7411925	G	A	exonic	gene5129	.	synonymous SNV	gene5129:rna9853#NC_019460.2#7403889:exon2:c.C333T:p.A111A,gene5129:rna9856#NC_019460.2#7403889:exon2:c.C333T:p.A111A,gene5129:rna9857#NC_019460.2#7403889:exon2:c.C333T:p.A111A,gene5129:rna9851#NC_019460.2#7403889:exon3:c.C333T:p.A111A,gene5129:rna9855#NC_019460.2#7403889:exon3:c.C333T:p.A111A,gene5129:rna9852#NC_019460.2#7403889:exon4:c.C333T:p.A111A,gene5129:rna9854#NC_019460.2#7403889:exon4:c.…
NC_019460.2	7445301	7445301	G	A	intronic	gene5130	.	.	.
NC_019460.2	7446044	7446044	A	G	intronic	gene5130	.	.	.
NC_019460.2	7446045	7446045	A	G	intronic	gene5130	.	.	.
NC_019460.2	7446071	7446071	A	G	intronic	gene5130	.	.	.
NC_019460.2	7446075	7446075	A	G	intronic	gene5130	.	.	.
NC_019460.2	7446076	7446076	A	G	intronic	gene5130	.	.	.
NC_019460.2	7446079	7446079	A	G	intronic	gene5130	.	.	.
NC_019460.2	7446081	7446081	A	G	intronic	gene5130	.	.	.
NC_019460.2	7446086	7446086	A	G	intronic	gene5130	.	.	.
NC_019460.2	7446097	7446097	A	G	intronic	gene5130	.	.	.
NC_019460.2	7446109	7446109	A	G	intronic	gene5130	.	.	.
NC_019460.2	7446111	7446111	A	G	intronic	gene5130	.	.	.
NC_019460.2	7447411	7447411	C	T	intronic	gene5130	.	.	.
NC_019460.2	7454961	7454961	A	C	intronic	gene5130	.	.	.
NC_019460.2	7455001	7455001	G	A	intronic	gene5130	.	.	.
NC_019460.2	7459754	7459754	G	A	exonic	gene5130	.	synonymous SNV	gene5130:rna9866#NC_019460.2#7450826:exon8:c.G1110A:p.S370S,gene5130:rna9867#NC_019460.2#7450826:exon8:c.G1041A:p.S347S,gene5130:rna9865#NC_019460.2#7450731:exon9:c.G969A:p.S323S,gene5130:rna9860#NC_019460.2#7432880:exon10:c.G1038A:p.S346S,gene5130:rna9861#NC_019460.2#7449579:exon10:c.G1098A:p.S366S,gene5130:rna9862#NC_019460.2#7449579:exon10:c.G1068A:p.S356S,gene5130:rna9863#NC_019460.2#7449932:…
NC_019460.2	7645435	7645435	A	C	exonic	gene5139	.	nonsynonymous SNV	gene5139:rna9881#NC_019460.2#7609983:exon13:c.T1617G:p.D539E
NC_019460.2	7858681	7858681	A	G	downstream	gene5149	dist=108	.	.
NC_019460.2	7858744	7858744	A	G	downstream	gene5149	dist=171	.	.
NC_019460.2	7877118	7877118	G	0	intronic	gene5150	.	.	.
NC_019460.2	7877118	7877118	G	A	intronic	gene5150	.	.	.
NC_019460.2	7877124	7877124	T	0	intronic	gene5150	.	.	.
NC_019460.2	7877124	7877124	T	A	intronic	gene5150	.	.	.
NC_019460.2	7877162	7877162	A	0	intronic	gene5150	.	.	.
NC_019460.2	7877162	7877162	A	T	intronic	gene5150	.	.	.
NC_019460.2	7877165	7877165	C	T	intronic	gene5150	.	.	.
NC_019460.2	7877166	7877166	A	C	intronic	gene5150	.	.	.
NC_019460.2	7877166	7877166	A	T	intronic	gene5150	.	.	.
NC_019460.2	7877172	7877172	A	0	intronic	gene5150	.	.	.
NC_019460.2	7877172	7877172	A	G	intronic	gene5150	.	.	.
NC_019460.2	7877191	7877191	G	C	intronic	gene5150	.	.	.
NC_019460.2	7877196	7877196	G	C	intronic	gene5150	.	.	.
NC_019460.2	7877216	7877216	C	G	intronic	gene5150	.	.	.
NC_019460.2	7877218	7877218	T	C	intronic	gene5150	.	.	.
NC_019460.2	7877223	7877223	T	A	intronic	gene5150	.	.	.
NC_019460.2	7884168	7884168	G	T	exonic	gene5151	.	synonymous SNV	gene5151:rna9899#NC_019460.2#7877376:exon5:c.G423T:p.V141V
NC_019460.2	8011762	8011762	G	T	UTR3	gene5159	rna9916#NC_019460.2#8011531:c.*1634C>A;rna9915#NC_019460.2#8011531:c.*1634C>A	.	.
NC_019460.2	8189681	8189681	C	T	exonic	gene5165	.	synonymous SNV	gene5165:rna9931#NC_019460.2#8188224:exon2:c.C129T:p.H43H,gene5165:rna9928#NC_019460.2#8182919:exon3:c.C36T:p.H12H,gene5165:rna9927#NC_019460.2#8181846:exon4:c.C441T:p.H147H
NC_019460.2	8250640	8250640	G	A	exonic	gene5167	.	synonymous SNV	gene5167:rna9934#NC_019460.2#8228628:exon5:c.G639A:p.A213A
NC_019460.2	8296814	8296814	A	T	intronic	gene5169	.	.	.
NC_019460.2	8296824	8296824	G	A	intronic	gene5169	.	.	.
NC_019460.2	8296835	8296835	C	T	intronic	gene5169	.	.	.
NC_019460.2	8296854	8296854	A	G	intronic	gene5169	.	.	.
NC_019460.2	8542885	8542885	C	T	downstream	gene5177	dist=292	.	.
NC_019460.2	8545868	8545868	T	C	intronic	gene5178	.	.	.
NC_019460.2	8545876	8545876	C	A	intronic	gene5178	.	.	.
NC_019460.2	8545881	8545881	C	A	intronic	gene5178	.	.	.
NC_019460.2	8545885	8545885	C	T	intronic	gene5178	.	.	.
NC_019460.2	10903899	10903899	G	A	exonic	gene5199	.	synonymous SNV	gene5199:rna10010#NC_019460.2#10902220:exon3:c.C210T:p.N70N
NC_019460.2	10962025	10962025	C	T	UTR3	gene5202	rna10017#NC_019460.2#10960156:c.*2072G>A	.	.
NC_019460.2	12509796	12509796	A	G	exonic	gene5220	.	nonsynonymous SNV	gene5220:rna10056#NC_019460.2#12504922:exon12:c.T887C:p.V296A,gene5220:rna10055#NC_019460.2#12504922:exon22:c.T2363C:p.V788A,gene5220:rna10054#NC_019460.2#12504922:exon24:c.T2870C:p.V957A,gene5220:rna10053#NC_019460.2#12504922:exon25:c.T2870C:p.V957A
NC_019460.2	12661088	12661088	A	G	UTR5	gene5220	rna10053#NC_019460.2#12504922:c.-18707T>C	.	.
NC_019460.2	13406099	13406099	A	T	intronic	gene5268	.	.	.
NC_019460.2	13406099	13406099	A	0	intronic	gene5268	.	.	.
NC_019460.2	19085809	19085809	C	T	ncRNA_exonic	gene5318	.	.	.
NC_019460.2	19088022	19088022	C	T	downstream	gene5318	dist=164	.	.
NC_019460.2	19088242	19088242	C	G	downstream	gene5318	dist=384	.	.
NC_019460.2	19977499	19977499	T	G	UTR3	gene5329	rna10212#NC_019460.2#19976249:c.*2123A>C;rna10211#NC_019460.2#19976249:c.*2123A>C;rna10209#NC_019460.2#19976249:c.*2139A>C;rna10208#NC_019460.2#19976249:c.*2123A>C;rna10207#NC_019460.2#19976249:c.*2105A>C;rna10206#NC_019460.2#19976249:c.*2123A>C	.	.
NC_019460.2	19978108	19978108	G	A	UTR3	gene5329	rna10212#NC_019460.2#19976249:c.*1514C>T;rna10211#NC_019460.2#19976249:c.*1514C>T;rna10209#NC_019460.2#19976249:c.*1530C>T;rna10208#NC_019460.2#19976249:c.*1514C>T;rna10207#NC_019460.2#19976249:c.*1496C>T;rna10206#NC_019460.2#19976249:c.*1514C>T	.	.
NC_019460.2	20365771	20365771	A	G	UTR3	gene5331	rna10214#NC_019460.2#20239245:c.*306A>G	.	.
NC_019460.2	20372489	20372489	G	A	intergenic	gene5331;gene5332	dist=5514;dist=3323	.	.
NC_019460.2	23791334	23791334	G	A	exonic	gene5349	.	synonymous SNV	gene5349:rna10232#NC_019460.2#23779913:exon12:c.G735A:p.E245E
NC_019460.2	23791346	23791346	T	C	exonic	gene5349	.	synonymous SNV	gene5349:rna10232#NC_019460.2#23779913:exon12:c.T747C:p.F249F
NC_019460.2	27844066	27844066	A	G	intergenic	gene5369;gene5370	dist=143614;dist=1331	.	.
NC_019460.2	28577680	28577680	T	C	intergenic	gene5377;gene5380	dist=163770;dist=1195	.	.
NC_019460.2	28579171	28579171	T	C	exonic	gene5380	.	nonsynonymous SNV	gene5380:rna10286#NC_019460.2#28578874:exon29:c.A13729G:p.T4577A
NC_019460.2	28579473	28579473	T	C	exonic	gene5380	.	nonsynonymous SNV	gene5380:rna10286#NC_019460.2#28578874:exon29:c.A13427G:p.K4476R
NC_019460.2	28579477	28579477	C	T	exonic	gene5380	.	nonsynonymous SNV	gene5380:rna10286#NC_019460.2#28578874:exon29:c.G13423A:p.E4475K
NC_019460.2	28583036	28583036	C	T	exonic	gene5380	.	synonymous SNV	gene5380:rna10286#NC_019460.2#28578874:exon26:c.G11685A:p.S3895S
NC_019460.2	32871313	32871313	G	T	intergenic	gene5416;gene5417	dist=49524;dist=2005	.	.
NC_019460.2	32872669	32872669	C	T	downstream	gene5417	dist=649	.	.
NC_019460.2	33293582	33293582	A	G	downstream	gene5423	dist=639	.	.
NC_019460.2	33293723	33293723	A	G	downstream	gene5423	dist=780	.	.
NC_019460.2	33294233	33294233	T	C	intergenic	gene5423;gene5424	dist=1290;dist=4229	.	.
NC_019460.2	33718159	33718159	T	C	UTR3	gene5432	rna10389#NC_019460.2#33702927:c.*21T>C	.	.
NC_019460.2	33927043	33927043	G	C	intronic	gene5436	.	.	.
NC_019460.2	33927044	33927044	A	C	intronic	gene5436	.	.	.
NC_019460.2	33967914	33967914	G	A	exonic	gene5441	.	nonsynonymous SNV	gene5441:rna10415#NC_019460.2#33964123:exon6:c.G1073A:p.R358H
NC_019460.2	33977820	33977820	T	C	intronic	gene5442	.	.	.
NC_019460.2	34088395	34088395	G	A	exonic	gene5447	.	synonymous SNV	gene5447:rna10434#NC_019460.2#34082469:exon17:c.C1758T:p.R586R,gene5447:rna10435#NC_019460.2#34087070:exon17:c.C1758T:p.R586R,gene5447:rna10436#NC_019460.2#34087070:exon17:c.C1758T:p.R586R,gene5447:rna10437#NC_019460.2#34087070:exon17:c.C1758T:p.R586R,gene5447:rna10438#NC_019460.2#34087070:exon17:c.C1758T:p.R586R,gene5447:rna10439#NC_019460.2#34087070:exon17:c.C1758T:p.R586R,gene5447:rna10440#NC_…
NC_019460.2	34234752	34234752	C	T	UTR3	gene5457	rna10456#NC_019460.2#34228863:c.*272C>T	.	.
NC_019460.2	34442947	34442947	T	C	downstream	gene5467	dist=191	.	.
NC_019460.2	34442971	34442971	T	C	downstream	gene5467	dist=167	.	.
NC_019460.2	34591652	34591652	A	G	intronic	gene5473	.	.	.
NC_019460.2	36799064	36799064	T	C	UTR3	gene5493	rna10514#NC_019460.2#36785504:c.*1133T>C;rna10515#NC_019460.2#36786533:c.*1133T>C	.	.
NC_019460.2	36895293	36895293	C	T	UTR3	gene5495	rna10517#NC_019460.2#36893762:c.*215C>T	.	.
NC_019460.2	37276124	37276124	A	G	UTR3	gene5497	rna10519#NC_019460.2#37086392:c.*1868A>G;rna10520#NC_019460.2#37162668:c.*1868A>G	.	.
NC_019460.2	37956038	37956038	G	A	intergenic	gene5505;gene5507	dist=7241;dist=6028	.	.
NC_019460.2	37956052	37956052	A	G	intergenic	gene5505;gene5507	dist=7255;dist=6014	.	.
NC_019460.2	38031075	38031075	G	A	exonic	gene5509	.	synonymous SNV	gene5509:rna10540#NC_019460.2#38000873:exon8:c.G1428A:p.V476V,gene5509:rna10541#NC_019460.2#38015495:exon8:c.G1428A:p.V476V
NC_019460.2	38728006	38728006	T	G	intergenic	gene5523;gene5524	dist=1629;dist=9309	.	.
NC_019460.2	38728007	38728007	C	T	intergenic	gene5523;gene5524	dist=1630;dist=9308	.	.
NC_019460.2	38798644	38798644	C	T	UTR3	gene5524	rna10562#NC_019460.2#38737314:c.*481C>T	.	.
NC_019460.2	38799518	38799518	G	A	UTR3	gene5524	rna10562#NC_019460.2#38737314:c.*1355G>A	.	.
NC_019460.2	38799839	38799839	T	G	UTR3	gene5524	rna10562#NC_019460.2#38737314:c.*1676T>G	.	.
NC_019460.2	38891993	38891993	A	G	UTR3	gene5526	rna10564#NC_019460.2#38891885:c.*3487T>C	.	.
NC_019460.2	38893560	38893560	T	G	UTR3	gene5526	rna10564#NC_019460.2#38891885:c.*1920A>C	.	.
NC_019460.2	40054115	40054115	C	T	UTR3	gene5541	rna10599#NC_019460.2#40033370:c.*1313C>T;rna10600#NC_019460.2#40033639:c.*1313C>T;rna10601#NC_019460.2#40034127:c.*1313C>T;rna10602#NC_019460.2#40037404:c.*1313C>T;rna10603#NC_019460.2#40041897:c.*1313C>T	.	.
NC_019460.2	40054443	40054443	T	G	UTR3	gene5541	rna10599#NC_019460.2#40033370:c.*1641T>G;rna10600#NC_019460.2#40033639:c.*1641T>G;rna10601#NC_019460.2#40034127:c.*1641T>G;rna10602#NC_019460.2#40037404:c.*1641T>G;rna10603#NC_019460.2#40041897:c.*1641T>G	.	.
NC_019460.2	42868976	42868976	A	T	intergenic	gene5548;gene5549	dist=41378;dist=3429	.	.
NC_019460.2	44812355	44812355	A	G	UTR3	gene5566	rna10656#NC_019460.2#44509311:c.*1136A>G;rna10655#NC_019460.2#44509311:c.*1209A>G;rna10654#NC_019460.2#44509311:c.*1279A>G	.	.
NC_019460.2	44812376	44812376	A	G	UTR3	gene5566	rna10656#NC_019460.2#44509311:c.*1157A>G;rna10655#NC_019460.2#44509311:c.*1230A>G;rna10654#NC_019460.2#44509311:c.*1300A>G	.	.
NC_019460.2	44813142	44813142	A	G	UTR3	gene5566	rna10656#NC_019460.2#44509311:c.*1923A>G;rna10655#NC_019460.2#44509311:c.*1996A>G;rna10654#NC_019460.2#44509311:c.*2066A>G	.	.
NC_019460.2	44814620	44814620	A	G	intronic	gene5566	.	.	.
NC_019460.2	44814670	44814670	A	G	intronic	gene5566	.	.	.
NC_019460.2	44814671	44814671	A	G	intronic	gene5566	.	.	.
NC_019460.2	44814779	44814779	A	G	intronic	gene5566	.	.	.
NC_019460.2	44814852	44814852	A	G	intronic	gene5566	.	.	.
NC_019460.2	44814869	44814869	A	G	intronic	gene5566	.	.	.
NC_019460.2	44814883	44814883	A	G	intronic	gene5566	.	.	.
NC_019460.2	44814885	44814885	A	G	intronic	gene5566	.	.	.
NC_019460.2	44814886	44814886	A	G	intronic	gene5566	.	.	.
NC_019460.2	44814963	44814963	A	G	intronic	gene5566	.	.	.
NC_019460.2	44814964	44814964	A	G	intronic	gene5566	.	.	.
NC_019460.2	44815579	44815579	A	G	intronic	gene5566	.	.	.
NC_019460.2	44815614	44815614	A	G	intronic	gene5566	.	.	.
NC_019460.2	44815615	44815615	A	G	intronic	gene5566	.	.	.
NC_019460.2	44815811	44815811	A	G	intronic	gene5566	.	.	.
NC_019460.2	46388542	46388542	T	0	intronic	gene5581	.	.	.
NC_019460.2	46388542	46388542	T	A	intronic	gene5581	.	.	.
NC_019460.2	46388546	46388546	G	C	intronic	gene5581	.	.	.
NC_019460.2	46388553	46388553	G	C	intronic	gene5581	.	.	.
NC_019460.2	46388556	46388556	T	G	intronic	gene5581	.	.	.
NC_019460.2	46388573	46388573	T	A	intronic	gene5581	.	.	.
NC_019460.2	46388575	46388575	T	A	intronic	gene5581	.	.	.
NC_019460.2	46398247	46398247	G	A	UTR3	gene5581	rna10674#NC_019460.2#46359312:c.*1379G>A	.	.
NC_019460.2	46533570	46533570	T	G	intronic	gene5582	.	.	.
NC_019460.2	47935241	47935241	T	A	intergenic	gene5586;gene5589	dist=1230665;dist=66977	.	.
NC_019460.2	47935242	47935242	T	C	intergenic	gene5586;gene5589	dist=1230666;dist=66976	.	.
NC_019460.2	57148298	57148298	A	G	UTR3	gene5627	rna10737#NC_019460.2#57148243:c.*499T>C	.	.
NC_019460.2	57160545	57160545	G	T	intronic	gene5629	.	.	.
NC_019460.2	57160545	57160545	G	0	intronic	gene5629	.	.	.
NC_019460.2	57160548	57160548	G	C	intronic	gene5629	.	.	.
NC_019460.2	57160548	57160548	G	0	intronic	gene5629	.	.	.
NC_019460.2	57840569	57840569	C	A	intronic	gene5643	.	.	.
NC_019460.2	57840613	57840613	C	T	intronic	gene5643	.	.	.
NC_019460.2	57840614	57840614	T	G	intronic	gene5643	.	.	.
NC_019460.2	57840617	57840617	T	A	intronic	gene5643	.	.	.
NC_019460.2	57840639	57840639	G	A	intronic	gene5643	.	.	.
NC_019460.2	57840652	57840652	G	T	intronic	gene5643	.	.	.
NC_019460.2	57840675	57840675	T	C	intronic	gene5643	.	.	.
NC_019460.2	57840680	57840680	A	T	intronic	gene5643	.	.	.
NC_019460.2	58103546	58103546	A	G	UTR3	gene5645	rna10767#NC_019460.2#58103177:c.*22T>C;rna10768#NC_019460.2#58103180:c.*22T>C	.	.
NC_019460.2	58186716	58186716	C	G	UTR5	gene5645	rna10767#NC_019460.2#58103177:c.-134G>C;rna10769#NC_019460.2#58165046:c.-134G>C	.	.
NC_019460.2	58590083	58590083	A	G	exonic	gene5655	.	nonsynonymous SNV	gene5655:rna10781#NC_019460.2#58578312:exon5:c.A883G:p.I295V
NC_019460.2	58590087	58590087	A	G	exonic	gene5655	.	nonsynonymous SNV	gene5655:rna10781#NC_019460.2#58578312:exon5:c.A887G:p.Q296R
NC_019460.2	58595589	58595589	G	A	downstream	gene5655	dist=418	.	.
NC_019460.2	58595594	58595594	C	A	downstream	gene5655	dist=423	.	.
NC_019460.2	58595629	58595629	G	A	downstream	gene5655	dist=458	.	.
NC_019460.2	58595632	58595632	T	G	downstream	gene5655	dist=461	.	.
NC_019460.2	58595638	58595638	G	A	downstream	gene5655	dist=467	.	.
NC_019460.2	58948572	58948572	C	T	UTR3	gene5660	rna10787#NC_019460.2#58948307:c.*736G>A	.	.
NC_019460.2	61576090	61576090	A	T	ncRNA_intronic	gene5703	.	.	.
NC_019460.2	61869862	61869862	A	G	intergenic	gene5710;gene5711	dist=5785;dist=2108	.	.
NC_019460.2	61873903	61873903	A	G	intronic	gene5711	.	.	.
NC_019460.2	61873938	61873938	A	G	intronic	gene5711	.	.	.
NC_019460.2	62142865	62142865	G	A	exonic	gene5712	.	synonymous SNV	gene5712:rna10866#NC_019460.2#62062937:exon11:c.G1764A:p.P588P
NC_019460.2	62391474	62391474	A	T	upstream	gene5716	dist=973	.	.
NC_019460.2	68204379	68204379	T	C	ncRNA_intronic	gene5744	.	.	.
NC_019460.2	68204383	68204383	C	T	ncRNA_intronic	gene5744	.	.	.
NC_019460.2	68204385	68204385	A	T	ncRNA_intronic	gene5744	.	.	.
NC_019460.2	68204390	68204390	T	G	ncRNA_intronic	gene5744	.	.	.
NC_019460.2	68204396	68204396	T	C	ncRNA_intronic	gene5744	.	.	.
NC_019460.2	68204397	68204397	T	C	ncRNA_intronic	gene5744	.	.	.
NC_019460.2	68287201	68287201	G	C	intronic	gene5747	.	.	.
NC_019460.2	68287206	68287206	A	C	intronic	gene5747	.	.	.
NC_019460.2	68287209	68287209	A	G	intronic	gene5747	.	.	.
NC_019460.2	68287224	68287224	A	T	intronic	gene5747	.	.	.
NC_019460.2	68287229	68287229	A	C	intronic	gene5747	.	.	.
NC_019460.2	68287231	68287231	G	T	intronic	gene5747	.	.	.
NC_019460.2	69750187	69750187	G	T	ncRNA_intronic	gene5763	.	.	.
NC_019460.2	69987001	69987001	A	G	UTR3	gene5765	rna10992#NC_019460.2#69975219:c.*2336A>G;rna10993#NC_019460.2#69978037:c.*2336A>G;rna10994#NC_019460.2#69978038:c.*2336A>G;rna10995#NC_019460.2#69978048:c.*2336A>G;rna10996#NC_019460.2#69978325:c.*2336A>G	.	.
NC_019460.2	76383031	76383031	C	T	ncRNA_exonic	gene5795	.	.	.
NC_019460.2	77041501	77041501	T	C	UTR3	gene5807	rna11045#NC_019460.2#77041112:c.*1608A>G	.	.
NC_019460.2	77819836	77819836	C	G	UTR5	gene5817	rna11078#NC_019460.2#77726431:c.-93G>C	.	.
NC_019460.2	79770276	79770276	T	A	UTR3	gene5827	rna11092#NC_019460.2#79734027:c.*400T>A;rna11093#NC_019460.2#79734028:c.*400T>A;rna11095#NC_019460.2#79734041:c.*400T>A;rna11094#NC_019460.2#79734041:c.*400T>A;rna11096#NC_019460.2#79734043:c.*400T>A;rna11097#NC_019460.2#79734044:c.*400T>A;rna11098#NC_019460.2#79734050:c.*400T>A;rna11099#NC_019460.2#79734054:c.*400T>A;rna11100#NC_019460.2#79734143:c.*400T>A	.	.
NC_019460.2	79770468	79770468	C	T	UTR3	gene5827;gene5828	rna11092#NC_019460.2#79734027:c.*592C>T;rna11093#NC_019460.2#79734028:c.*592C>T;rna11095#NC_019460.2#79734041:c.*592C>T;rna11094#NC_019460.2#79734041:c.*592C>T;rna11096#NC_019460.2#79734043:c.*592C>T;rna11097#NC_019460.2#79734044:c.*592C>T;rna11098#NC_019460.2#79734050:c.*592C>T;rna11099#NC_019460.2#79734054:c.*592C>T;rna11100#NC_019460.2#79734143:c.*592C>T;rna11102#NC_019460.2#79770392:c.*321G>A…	.	.
NC_019460.2	79770473	79770473	C	T	UTR3	gene5827;gene5828	rna11092#NC_019460.2#79734027:c.*597C>T;rna11093#NC_019460.2#79734028:c.*597C>T;rna11095#NC_019460.2#79734041:c.*597C>T;rna11094#NC_019460.2#79734041:c.*597C>T;rna11096#NC_019460.2#79734043:c.*597C>T;rna11097#NC_019460.2#79734044:c.*597C>T;rna11098#NC_019460.2#79734050:c.*597C>T;rna11099#NC_019460.2#79734054:c.*597C>T;rna11100#NC_019460.2#79734143:c.*597C>T;rna11102#NC_019460.2#79770392:c.*316G>A…	.	.
NC_019460.2	79770480	79770480	G	A	UTR3	gene5827;gene5828	rna11092#NC_019460.2#79734027:c.*604G>A;rna11093#NC_019460.2#79734028:c.*604G>A;rna11095#NC_019460.2#79734041:c.*604G>A;rna11094#NC_019460.2#79734041:c.*604G>A;rna11096#NC_019460.2#79734043:c.*604G>A;rna11097#NC_019460.2#79734044:c.*604G>A;rna11098#NC_019460.2#79734050:c.*604G>A;rna11099#NC_019460.2#79734054:c.*604G>A;rna11100#NC_019460.2#79734143:c.*604G>A;rna11102#NC_019460.2#79770392:c.*309C>T…	.	.
NC_019460.2	79771400	79771400	G	A	UTR3	gene5827	rna11092#NC_019460.2#79734027:c.*1524G>A;rna11093#NC_019460.2#79734028:c.*1524G>A;rna11095#NC_019460.2#79734041:c.*1524G>A;rna11094#NC_019460.2#79734041:c.*1524G>A;rna11096#NC_019460.2#79734043:c.*1524G>A;rna11097#NC_019460.2#79734044:c.*1524G>A;rna11098#NC_019460.2#79734050:c.*1524G>A;rna11099#NC_019460.2#79734054:c.*1524G>A;rna11100#NC_019460.2#79734143:c.*1524G>A	.	.
NC_019460.2	79782163	79782163	G	T	exonic	gene5828	.	synonymous SNV	gene5828:rna11101#NC_019460.2#79770392:exon7:c.C1020A:p.V340V,gene5828:rna11102#NC_019460.2#79770392:exon7:c.C1020A:p.V340V
NC_019460.2	80140254	80140254	A	C	exonic	gene5832	.	nonsynonymous SNV	gene5832:rna11109#NC_019460.2#80072504:exon27:c.A2827C:p.M943L
NC_019460.2	81591132	81591132	G	C	exonic	gene5853	.	nonsynonymous SNV	gene5853:rna11149#NC_019460.2#81524927:exon4:c.C395G:p.S132C,gene5853:rna11153#NC_019460.2#81524927:exon4:c.C437G:p.S146C,gene5853:rna11154#NC_019460.2#81524927:exon4:c.C437G:p.S146C,gene5853:rna11155#NC_019460.2#81524927:exon4:c.C437G:p.S146C,gene5853:rna11156#NC_019460.2#81524927:exon5:c.C158G:p.S53C
NC_019460.2	85090685	85090685	G	A	exonic	gene5878	.	nonsynonymous SNV	gene5878:rna11201#NC_019460.2#85083452:exon2:c.G83A:p.S28N,gene5878:rna11203#NC_019460.2#85083547:exon2:c.G83A:p.S28N,gene5878:rna11204#NC_019460.2#85083823:exon2:c.G83A:p.S28N,gene5878:rna11206#NC_019460.2#85083967:exon2:c.G212A:p.S71N,gene5878:rna11207#NC_019460.2#85083967:exon2:c.G212A:p.S71N,gene5878:rna11202#NC_019460.2#85083510:exon3:c.G83A:p.S28N,gene5878:rna11205#NC_019460.2#85083923:exon…
NC_019460.2	86629159	86629159	A	T	intronic	gene5900	.	.	.
NC_019460.2	86741224	86741224	A	G	intergenic	gene5905;gene5906	dist=1238;dist=6988	.	.
NC_019460.2	86741250	86741250	A	G	intergenic	gene5905;gene5906	dist=1264;dist=6962	.	.
NC_019460.2	86741475	86741475	A	G	intergenic	gene5905;gene5906	dist=1489;dist=6737	.	.
NC_019460.2	86741480	86741480	A	G	intergenic	gene5905;gene5906	dist=1494;dist=6732	.	.
NC_019460.2	86741492	86741492	A	G	intergenic	gene5905;gene5906	dist=1506;dist=6720	.	.
NC_019460.2	86741502	86741502	A	G	intergenic	gene5905;gene5906	dist=1516;dist=6710	.	.
NC_019460.2	86743200	86743200	A	G	intergenic	gene5905;gene5906	dist=3214;dist=5012	.	.
NC_019460.2	86743572	86743572	A	G	intergenic	gene5905;gene5906	dist=3586;dist=4640	.	.
NC_019460.2	86743613	86743613	A	G	intergenic	gene5905;gene5906	dist=3627;dist=4599	.	.
NC_019460.2	86743623	86743623	A	G	intergenic	gene5905;gene5906	dist=3637;dist=4589	.	.
NC_019460.2	86746149	86746149	C	A	intergenic	gene5905;gene5906	dist=6163;dist=2063	.	.
NC_019460.2	86835985	86835985	T	C	exonic	gene5907	.	synonymous SNV	gene5907:rna11257#NC_019460.2#86761968:exon27:c.T4239C:p.S1413S,gene5907:rna11258#NC_019460.2#86762029:exon27:c.T4239C:p.S1413S
NC_019460.2	86862225	86862225	C	T	UTR3	gene5907	rna11257#NC_019460.2#86761968:c.*1327C>T	.	.
NC_019460.2	90908060	90908060	C	T	exonic	gene5925	.	synonymous SNV	gene5925:rna11285#NC_019460.2#90904012:exon18:c.G2238A:p.L746L,gene5925:rna11284#NC_019460.2#90904012:exon19:c.G2403A:p.L801L,gene5925:rna11286#NC_019460.2#90904012:exon19:c.G2379A:p.L793L,gene5925:rna11287#NC_019460.2#90904119:exon19:c.G2403A:p.L801L
NC_019460.2	91590517	91590517	T	0	intronic	gene5935	.	.	.
NC_019460.2	91590517	91590517	T	A	intronic	gene5935	.	.	.
NC_019460.2	92278887	92278887	C	T	UTR3	gene5944	rna11311#NC_019460.2#92276936:c.*2209G>A;rna11310#NC_019460.2#92276936:c.*2209G>A	.	.
NC_019460.2	92772657	92772657	A	T	exonic	gene5951	.	nonsynonymous SNV	gene5951:rna11319#NC_019460.2#92772390:exon1:c.A103T:p.T35S
NC_019460.2	92798247	92798247	C	A	UTR3	gene5951	rna11319#NC_019460.2#92772390:c.*943C>A	.	.
NC_019460.2	92863452	92863452	T	C	intergenic	gene5954;gene5955	dist=3793;dist=3315	.	.
NC_019460.2	92864307	92864307	T	C	intergenic	gene5954;gene5955	dist=4648;dist=2460	.	.
NC_019460.2	92864360	92864360	T	C	intergenic	gene5954;gene5955	dist=4701;dist=2407	.	.
NC_019460.2	92867741	92867741	C	T	UTR3	gene5955	rna11323#NC_019460.2#92866766:c.*539G>A	.	.
NC_019460.2	93284150	93284150	A	G	exonic	gene5959	.	nonsynonymous SNV	gene5959:rna11343#NC_019460.2#93121749:exon39:c.A4180G:p.I1394V,gene5959:rna11344#NC_019460.2#93121749:exon39:c.A4180G:p.I1394V,gene5959:rna11339#NC_019460.2#93121749:exon40:c.A4273G:p.I1425V,gene5959:rna11340#NC_019460.2#93121749:exon40:c.A4273G:p.I1425V,gene5959:rna11341#NC_019460.2#93121749:exon40:c.A4222G:p.I1408V,gene5959:rna11342#NC_019460.2#93121749:exon40:c.A4222G:p.I1408V,gene5959:rna113…
NC_019460.2	95029059	95029059	G	T	intronic	gene5974	.	.	.
NC_019460.2	95029069	95029069	G	C	intronic	gene5974	.	.	.
NC_019460.2	95029076	95029076	G	A	intronic	gene5974	.	.	.
NC_019460.2	95029081	95029081	C	A	intronic	gene5974	.	.	.
NC_019460.2	95029083	95029083	C	T	intronic	gene5974	.	.	.
NC_019460.2	95029086	95029086	A	G	intronic	gene5974	.	.	.
NC_019460.2	95029088	95029088	T	C	intronic	gene5974	.	.	.
NC_019460.2	95029091	95029091	C	G	intronic	gene5974	.	.	.
NC_019460.2	95029107	95029107	G	C	intronic	gene5974	.	.	.
NC_019460.2	95032326	95032326	C	T	UTR3	gene5974	rna11356#NC_019460.2#95020408:c.*356C>T	.	.
NC_019460.2	95486489	95486489	C	T	intergenic	gene5987;gene5988	dist=9281;dist=16990	.	.
NC_019460.2	95768858	95768858	A	G	UTR3	gene5993	rna11394#NC_019460.2#95766841:c.*1570T>C	.	.
NC_019460.2	95768910	95768910	G	C	UTR3	gene5993	rna11394#NC_019460.2#95766841:c.*1518C>G	.	.
NC_019460.2	95769260	95769260	T	C	UTR3	gene5993	rna11394#NC_019460.2#95766841:c.*1168A>G	.	.
NC_019460.2	95850178	95850178	G	C	downstream	gene5994	dist=137	.	.
NC_019460.2	95850186	95850186	T	C	downstream	gene5994	dist=145	.	.
NC_019460.2	95850869	95850869	C	T	downstream	gene5994;gene5995	dist=361	.	.
NC_019460.2	96143688	96143688	T	C	UTR3	gene6008	rna11431#NC_019460.2#96135392:c.*805T>C	.	.
NC_019460.2	96174734	96174734	G	T	exonic	gene6013	.	nonsynonymous SNV	gene6013:rna11439#NC_019460.2#96173420:exon6:c.C832A:p.L278I,gene6013:rna11440#NC_019460.2#96173420:exon7:c.C676A:p.L226I,gene6013:rna11441#NC_019460.2#96173728:exon7:c.C676A:p.L226I
NC_019460.2	98859347	98859347	C	T	UTR3	gene6036	rna11475#NC_019460.2#98846457:c.*601C>T	.	.
NC_019460.2	98866254	98866254	T	C	UTR3	gene6037	rna11476#NC_019460.2#98864379:c.*276A>G	.	.
NC_019460.2	98900001	98900001	T	G	exonic	gene6037	.	synonymous SNV	gene6037:rna11476#NC_019460.2#98864379:exon3:c.A771C:p.T257T
NC_019460.2	99618847	99618847	A	C	intronic	gene6046	.	.	.
NC_019460.2	99618851	99618851	A	C	intronic	gene6046	.	.	.
NC_019460.2	99618859	99618859	A	C	intronic	gene6046	.	.	.
NC_019460.2	99618859	99618859	A	T	intronic	gene6046	.	.	.
NC_019460.2	99618869	99618869	A	C	exonic	gene6046	.	synonymous SNV	gene6046:rna11516#NC_019460.2#99613975:exon25:c.T2901G:p.S967S,gene6046:rna11521#NC_019460.2#99613975:exon25:c.T3087G:p.S1029S,gene6046:rna11518#NC_019460.2#99613975:exon26:c.T3186G:p.S1062S,gene6046:rna11522#NC_019460.2#99613975:exon26:c.T3096G:p.S1032S,gene6046:rna11523#NC_019460.2#99613975:exon26:c.T3189G:p.S1063S,gene6046:rna11505#NC_019460.2#99613975:exon27:c.T3393G:p.S1131S,gene6046:rna1150…
NC_019460.2	99618871	99618871	A	C	exonic	gene6046	.	nonsynonymous SNV	gene6046:rna11516#NC_019460.2#99613975:exon25:c.T2899G:p.S967A,gene6046:rna11521#NC_019460.2#99613975:exon25:c.T3085G:p.S1029A,gene6046:rna11518#NC_019460.2#99613975:exon26:c.T3184G:p.S1062A,gene6046:rna11522#NC_019460.2#99613975:exon26:c.T3094G:p.S1032A,gene6046:rna11523#NC_019460.2#99613975:exon26:c.T3187G:p.S1063A,gene6046:rna11505#NC_019460.2#99613975:exon27:c.T3391G:p.S1131A,gene6046:rna1150…
NC_019460.2	99618884	99618884	T	G	exonic	gene6046	.	nonsynonymous SNV	gene6046:rna11516#NC_019460.2#99613975:exon25:c.A2886C:p.R962S,gene6046:rna11521#NC_019460.2#99613975:exon25:c.A3072C:p.R1024S,gene6046:rna11518#NC_019460.2#99613975:exon26:c.A3171C:p.R1057S,gene6046:rna11522#NC_019460.2#99613975:exon26:c.A3081C:p.R1027S,gene6046:rna11523#NC_019460.2#99613975:exon26:c.A3174C:p.R1058S,gene6046:rna11505#NC_019460.2#99613975:exon27:c.A3378C:p.R1126S,gene6046:rna1150…
NC_019460.2	100249985	100249985	T	G	UTR3	gene6053	rna11538#NC_019460.2#100113004:c.*162T>G;rna11539#NC_019460.2#100113178:c.*162T>G;rna11540#NC_019460.2#100162757:c.*162T>G	.	.
NC_019460.2	100574856	100574856	A	G	intergenic	gene6056;gene6058	dist=187210;dist=69208	.	.
NC_019460.2	102388929	102388929	A	G	UTR3	gene6080	rna11591#NC_019460.2#102268978:c.*2954A>G;rna11592#NC_019460.2#102271901:c.*2954A>G;rna11593#NC_019460.2#102271904:c.*2954A>G	.	.
NC_019460.2	102402324	102402324	C	A	UTR5	gene6082	rna11596#NC_019460.2#102393595:c.-1122G>T	.	.
NC_019460.2	103459214	103459214	T	G	intronic	gene6096	.	.	.
NC_019460.2	103459214	103459214	T	0	intronic	gene6096	.	.	.
NC_019460.2	103462688	103462688	G	T	intergenic	gene6096;gene6097	dist=1275;dist=1311	.	.
NC_019460.2	103463560	103463560	T	A	downstream	gene6097	dist=439	.	.
NC_019460.2	104084642	104084642	G	0	intronic	gene6116	.	.	.
NC_019460.2	104084642	104084642	G	C	intronic	gene6116	.	.	.
NC_019460.2	104084649	104084649	G	0	intronic	gene6116	.	.	.
NC_019460.2	104084649	104084649	G	C	intronic	gene6116	.	.	.
NC_019460.2	104084654	104084654	T	C	intronic	gene6116	.	.	.
NC_019460.2	104084664	104084664	A	C	intronic	gene6116	.	.	.
NC_019460.2	104084666	104084666	A	C	intronic	gene6116	.	.	.
NC_019460.2	104640004	104640004	C	A	intronic	gene6130	.	.	.
NC_019460.2	104640005	104640005	C	A	intronic	gene6130	.	.	.
NC_019460.2	104640015	104640015	C	G	intronic	gene6130	.	.	.
NC_019460.2	104645322	104645322	A	G	downstream	gene6130	dist=247	.	.
NC_019460.2	104645357	104645357	G	A	downstream	gene6130	dist=282	.	.
NC_019460.2	104648213	104648213	A	G	intergenic	gene6130;gene6131	dist=3138;dist=2281	.	.
NC_019460.2	104648295	104648295	A	G	intergenic	gene6130;gene6131	dist=3220;dist=2199	.	.
NC_019460.2	104648300	104648300	A	G	intergenic	gene6130;gene6131	dist=3225;dist=2194	.	.
NC_019460.2	104649370	104649370	A	G	intergenic	gene6130;gene6131	dist=4295;dist=1124	.	.
NC_019460.2	104649371	104649371	A	G	intergenic	gene6130;gene6131	dist=4296;dist=1123	.	.
NC_019460.2	104649372	104649372	A	G	intergenic	gene6130;gene6131	dist=4297;dist=1122	.	.
NC_019460.2	104649375	104649375	A	G	intergenic	gene6130;gene6131	dist=4300;dist=1119	.	.
NC_019460.2	104649422	104649422	A	G	intergenic	gene6130;gene6131	dist=4347;dist=1072	.	.
NC_019460.2	104649432	104649432	A	G	intergenic	gene6130;gene6131	dist=4357;dist=1062	.	.
NC_019460.2	104649443	104649443	A	G	intergenic	gene6130;gene6131	dist=4368;dist=1051	.	.
NC_019460.2	104649467	104649467	A	G	intergenic	gene6130;gene6131	dist=4392;dist=1027	.	.
NC_019460.2	104649470	104649470	A	G	intergenic	gene6130;gene6131	dist=4395;dist=1024	.	.
NC_019460.2	104650060	104650060	A	G	downstream	gene6131	dist=434	.	.
NC_019460.2	104650065	104650065	A	G	downstream	gene6131	dist=429	.	.
NC_019460.2	104650068	104650068	A	G	downstream	gene6131	dist=426	.	.
NC_019460.2	104650070	104650070	A	G	downstream	gene6131	dist=424	.	.
NC_019460.2	105769387	105769387	T	C	exonic	gene6136	.	nonsynonymous SNV	gene6136:rna11715#NC_019460.2#105683580:exon10:c.A1213G:p.I405V,gene6136:rna11709#NC_019460.2#105683580:exon16:c.A1819G:p.I607V,gene6136:rna11710#NC_019460.2#105683580:exon16:c.A1822G:p.I608V,gene6136:rna11711#NC_019460.2#105683580:exon16:c.A1822G:p.I608V,gene6136:rna11712#NC_019460.2#105683580:exon16:c.A1822G:p.I608V,gene6136:rna11713#NC_019460.2#105683580:exon16:c.A1822G:p.I608V,gene6136:rna117…
NC_019460.2	111739028	111739028	G	C	exonic	gene6177	.	nonsynonymous SNV	gene6177:rna11763#NC_019460.2#111733451:exon5:c.C567G:p.H189Q
NC_019460.2	111753509	111753509	A	C	UTR3	gene6178	rna11767#NC_019460.2#111751998:c.*1643T>G;rna11766#NC_019460.2#111751998:c.*1643T>G;rna11765#NC_019460.2#111751998:c.*1643T>G;rna11764#NC_019460.2#111751998:c.*1643T>G	.	.
NC_019460.2	111761212	111761212	A	G	exonic	gene6178	.	nonsynonymous SNV	gene6178:rna11766#NC_019460.2#111751998:exon6:c.T440C:p.M147T,gene6178:rna11764#NC_019460.2#111751998:exon7:c.T440C:p.M147T,gene6178:rna11767#NC_019460.2#111751998:exon8:c.T629C:p.M210T,gene6178:rna11765#NC_019460.2#111751998:exon9:c.T629C:p.M210T,gene6178:rna11768#NC_019460.2#111757070:exon9:c.T629C:p.M210T
NC_019460.2	111997338	111997338	G	A	UTR3	gene6182	rna11780#NC_019460.2#111994125:c.*831C>T;rna11779#NC_019460.2#111994125:c.*831C>T;rna11778#NC_019460.2#111994125:c.*831C>T;rna11777#NC_019460.2#111994125:c.*831C>T;rna11776#NC_019460.2#111994125:c.*831C>T;rna11775#NC_019460.2#111994125:c.*831C>T;rna11774#NC_019460.2#111994125:c.*831C>T;rna11773#NC_019460.2#111994125:c.*831C>T	.	.
NC_019460.2	111997496	111997496	A	G	UTR3	gene6182	rna11780#NC_019460.2#111994125:c.*673T>C;rna11779#NC_019460.2#111994125:c.*673T>C;rna11778#NC_019460.2#111994125:c.*673T>C;rna11777#NC_019460.2#111994125:c.*673T>C;rna11776#NC_019460.2#111994125:c.*673T>C;rna11775#NC_019460.2#111994125:c.*673T>C;rna11774#NC_019460.2#111994125:c.*673T>C;rna11773#NC_019460.2#111994125:c.*673T>C	.	.
NC_019460.2	112020871	112020871	G	A	intronic	gene6182	.	.	.
NC_019460.2	112020872	112020872	C	T	intronic	gene6182	.	.	.
NC_019460.2	115321218	115321218	T	A	UTR3	gene6194	rna11808#NC_019460.2#115319232:c.*5587A>T	.	.
NC_019460.2	125502362	125502362	T	C	UTR3	gene6243	rna11930#NC_019460.2#125501971:c.*1064A>G;rna11929#NC_019460.2#125501971:c.*1064A>G;rna11928#NC_019460.2#125501971:c.*1064A>G;rna11927#NC_019460.2#125501971:c.*1064A>G	.	.
NC_019460.2	128842081	128842081	T	A	UTR3	gene6262	rna11962#NC_019460.2#128841460:c.*2699A>T;rna11961#NC_019460.2#128841460:c.*2699A>T;rna11960#NC_019460.2#128841460:c.*2699A>T;rna11959#NC_019460.2#128841460:c.*2699A>T;rna11958#NC_019460.2#128841460:c.*1804A>T;rna11957#NC_019460.2#128841460:c.*2699A>T;rna11956#NC_019460.2#128841460:c.*2699A>T	.	.
NC_019460.2	128843421	128843421	G	A	UTR3	gene6262	rna11962#NC_019460.2#128841460:c.*1359C>T;rna11961#NC_019460.2#128841460:c.*1359C>T;rna11960#NC_019460.2#128841460:c.*1359C>T;rna11959#NC_019460.2#128841460:c.*1359C>T;rna11958#NC_019460.2#128841460:c.*464C>T;rna11957#NC_019460.2#128841460:c.*1359C>T;rna11956#NC_019460.2#128841460:c.*1359C>T	.	.
NC_019460.2	128844907	128844907	A	C	intronic	gene6262	.	.	.
NC_019460.2	128844909	128844909	A	C	intronic	gene6262	.	.	.
NC_019460.2	128844914	128844914	A	G	intronic	gene6262	.	.	.
NC_019460.2	128844923	128844923	A	G	intronic	gene6262	.	.	.
NC_019460.2	128844925	128844925	A	C	intronic	gene6262	.	.	.
NC_019460.2	129496255	129496255	A	G	UTR3	gene6270	rna11972#NC_019460.2#129466060:c.*127A>G;rna11973#NC_019460.2#129466061:c.*127A>G;rna11974#NC_019460.2#129466067:c.*127A>G	.	.
NC_019460.2	130968071	130968071	T	C	intergenic	gene6282;gene6284	dist=10013;dist=2427	.	.
NC_019460.2	132032360	132032360	G	A	intronic	gene6305	.	.	.
NC_019460.2	132516353	132516353	A	T	exonic	gene6326	.	synonymous SNV	gene6326:rna12066#NC_019460.2#132507287:exon8:c.A936T:p.A312A
NC_019460.2	132751305	132751305	A	C	UTR5	gene6334	rna12114#NC_019460.2#132747901:c.-675T>G	.	.
NC_019460.2	132788434	132788434	G	A	UTR3	gene6336	rna12116#NC_019460.2#132783514:c.*141C>T;rna12118#NC_019460.2#132783515:c.*141C>T;rna12117#NC_019460.2#132783515:c.*141C>T	.	.
NC_019460.2	133020221	133020221	A	G	UTR3	gene6347	rna12133#NC_019460.2#132995776:c.*212A>G	.	.
NC_019460.2	133076516	133076516	A	T	exonic	gene6351	.	nonsynonymous SNV	gene6351:rna12142#NC_019460.2#133074091:exon27:c.T3262A:p.S1088T
NC_019460.2	133796088	133796088	T	C	intronic	gene6384	.	.	.
NC_019460.2	133796089	133796089	G	A	intronic	gene6384	.	.	.
NC_019460.2	133796091	133796091	C	T	intronic	gene6384	.	.	.
NC_019460.2	133796093	133796093	G	C	intronic	gene6384	.	.	.
NC_019460.2	134621009	134621009	C	A	intronic	gene6403	.	.	.
NC_019460.2	134621019	134621019	G	T	intronic	gene6403	.	.	.
NC_019460.2	134621037	134621037	A	T	intronic	gene6403	.	.	.
NC_019460.2	135014961	135014961	G	A	exonic	gene6416	.	synonymous SNV	gene6416:rna12246#NC_019460.2#134974045:exon13:c.G1572A:p.G524G,gene6416:rna12248#NC_019460.2#134974046:exon13:c.G1572A:p.G524G,gene6416:rna12249#NC_019460.2#134980924:exon13:c.G1392A:p.G464G,gene6416:rna12245#NC_019460.2#134973447:exon14:c.G1473A:p.G491G
NC_019460.2	135015569	135015569	G	A	exonic	gene6416	.	synonymous SNV	gene6416:rna12246#NC_019460.2#134974045:exon14:c.G1644A:p.T548T,gene6416:rna12248#NC_019460.2#134974046:exon14:c.G1644A:p.T548T,gene6416:rna12249#NC_019460.2#134980924:exon14:c.G1464A:p.T488T,gene6416:rna12245#NC_019460.2#134973447:exon15:c.G1545A:p.T515T
NC_019460.2	135015572	135015572	T	C	exonic	gene6416	.	synonymous SNV	gene6416:rna12246#NC_019460.2#134974045:exon14:c.T1647C:p.S549S,gene6416:rna12248#NC_019460.2#134974046:exon14:c.T1647C:p.S549S,gene6416:rna12249#NC_019460.2#134980924:exon14:c.T1467C:p.S489S,gene6416:rna12245#NC_019460.2#134973447:exon15:c.T1548C:p.S516S
NC_019460.2	135848093	135848093	T	C	intronic	gene6429	.	.	.
NC_019460.2	135848093	135848093	T	0	intronic	gene6429	.	.	.
NC_019460.2	135848384	135848384	T	C	intronic	gene6429	.	.	.
NC_019460.2	135851979	135851979	A	C	intronic	gene6429	.	.	.
NC_019460.2	135851982	135851982	A	G	intronic	gene6429	.	.	.
NC_019460.2	135864405	135864405	A	T	intronic	gene6431	.	.	.
NC_019460.2	135865415	135865415	A	T	intronic	gene6431	.	.	.
NC_019460.2	136176947	136176947	A	G	intergenic	gene6441;gene6442	dist=20691;dist=1361	.	.
NC_019460.2	136256270	136256270	C	G	intronic	gene6444	.	.	.
NC_019460.2	136338858	136338858	C	T	UTR3	gene6447	rna12314#NC_019460.2#136329557:c.*8C>T;rna12316#NC_019460.2#136329628:c.*8C>T;rna12315#NC_019460.2#136329628:c.*8C>T	.	.
NC_019460.2	136538910	136538910	T	C	UTR3	gene6450	rna12319#NC_019460.2#136537772:c.*1064A>G	.	.
NC_019460.2	136540196	136540196	A	G	intronic	gene6450	.	.	.
NC_019460.2	136540219	136540219	G	C	intronic	gene6450	.	.	.
NC_019460.2	136540228	136540228	C	G	intronic	gene6450	.	.	.
NC_019460.2	136613540	136613540	G	A	exonic	gene6455	.	unknown	UNKNOWN
NC_019460.2	136837357	136837357	G	T	exonic	gene6463	.	unknown	UNKNOWN
NC_019460.2	136837365	136837365	T	G	exonic	gene6463	.	unknown	UNKNOWN
NC_019460.2	138347219	138347219	T	G	exonic	gene6516	.	synonymous SNV	gene6516:rna12398#NC_019460.2#138254271:exon6:c.T519G:p.T173T
NC_019460.2	138360026	138360026	A	C	exonic	gene6516	.	synonymous SNV	gene6516:rna12398#NC_019460.2#138254271:exon10:c.A1218C:p.S406S
NC_019460.2	138419399	138419399	A	G	intronic	gene6518	.	.	.
NC_019460.2	138419410	138419410	A	G	intronic	gene6518	.	.	.
NC_019460.2	138419411	138419411	C	A	intronic	gene6518	.	.	.
NC_019460.2	138419435	138419435	C	A	intronic	gene6518	.	.	.
NC_019460.2	138419443	138419443	C	G	intronic	gene6518	.	.	.
NC_019460.2	138464496	138464496	G	A	intronic	gene6520	.	.	.
NC_019460.2	138464496	138464496	G	0	intronic	gene6520	.	.	.
NC_019460.2	140186698	140186698	G	0	intronic	gene6532	.	.	.
NC_019460.2	140186698	140186698	G	C	intronic	gene6532	.	.	.
NC_019460.2	140186700	140186700	T	G	intronic	gene6532	.	.	.
NC_019460.2	140186714	140186714	A	0	intronic	gene6532	.	.	.
NC_019460.2	140186714	140186714	A	G	intronic	gene6532	.	.	.
NC_019460.2	140186715	140186715	T	0	intronic	gene6532	.	.	.
NC_019460.2	140186715	140186715	T	C	intronic	gene6532	.	.	.
NC_019460.2	140188934	140188934	T	G	UTR3	gene6532	rna12443#NC_019460.2#140130990:c.*1663T>G;rna12442#NC_019460.2#140130990:c.*1663T>G;rna12444#NC_019460.2#140139750:c.*1663T>G	.	.
NC_019460.2	140189109	140189109	G	A	UTR3	gene6532	rna12443#NC_019460.2#140130990:c.*1838G>A;rna12442#NC_019460.2#140130990:c.*1838G>A;rna12444#NC_019460.2#140139750:c.*1838G>A	.	.
NC_019460.2	144341228	144341228	T	A	intronic	gene6551	.	.	.
NC_019460.2	144341232	144341232	C	A	intronic	gene6551	.	.	.
NC_019460.2	144478060	144478060	C	T	downstream	gene6552	dist=454	.	.
NC_019460.2	144478873	144478873	T	G	intergenic	gene6552;gene6555	dist=1267;dist=618961	.	.
NC_019460.2	146367228	146367228	C	T	intergenic	gene6560;gene6561	dist=16598;dist=2687	.	.
NC_019460.2	146369096	146369096	T	C	downstream	gene6561	dist=819	.	.
NC_019460.2	146369100	146369100	T	C	downstream	gene6561	dist=815	.	.
NC_019460.2	146369368	146369368	T	C	downstream	gene6561	dist=547	.	.
NC_019460.2	146369380	146369380	T	C	downstream	gene6561	dist=535	.	.
NC_019460.2	146369385	146369385	T	C	downstream	gene6561	dist=530	.	.
NC_019460.2	146369386	146369386	T	C	downstream	gene6561	dist=529	.	.
NC_019460.2	146369405	146369405	T	C	downstream	gene6561	dist=510	.	.
NC_019460.2	147254164	147254164	T	C	UTR3	gene6562	rna12534#NC_019460.2#146738593:c.*2810T>C	.	.
NC_019460.2	147255738	147255738	C	T	UTR3	gene6562	rna12534#NC_019460.2#146738593:c.*4384C>T	.	.
NC_019460.2	148876331	148876331	A	T	UTR3	gene6572	rna12575#NC_019460.2#148751884:c.*3966A>T;rna12576#NC_019460.2#148785880:c.*3966A>T	.	.
NC_019460.2	149116495	149116495	C	T	upstream	gene6576	dist=98	.	.
NC_019460.2	150283509	150283509	T	A	UTR3	gene6599	rna12641#NC_019460.2#150277370:c.*5336A>T;rna12640#NC_019460.2#150277370:c.*5336A>T;rna12638#NC_019460.2#150277370:c.*5336A>T;rna12637#NC_019460.2#150277370:c.*5256A>T	.	.
NC_019460.2	152172890	152172890	G	T	UTR3	gene6615	rna12665#NC_019460.2#152170507:c.*2184C>A	.	.
NC_019460.2	152172891	152172891	G	A	UTR3	gene6615	rna12665#NC_019460.2#152170507:c.*2183C>T	.	.
NC_019460.2	153174985	153174985	C	T	downstream	gene6621	dist=224	.	.
NC_019460.2	153205753	153205753	A	G	exonic	gene6623	.	synonymous SNV	gene6623:rna12674#NC_019460.2#153180245:exon6:c.T1536C:p.F512F,gene6623:rna12675#NC_019460.2#153180245:exon6:c.T1878C:p.F626F,gene6623:rna12676#NC_019460.2#153180245:exon6:c.T1878C:p.F626F
NC_019460.2	153265182	153265182	G	C	downstream	gene6624	dist=441	.	.
NC_019460.2	153265243	153265243	G	A	downstream	gene6624	dist=380	.	.
NC_019460.2	153265248	153265248	G	A	downstream	gene6624	dist=375	.	.
NC_019460.2	155048074	155048074	G	A	exonic	gene6643	.	synonymous SNV	gene6643:rna12703#NC_019460.2#155027131:exon14:c.C1500T:p.D500D,gene6643:rna12702#NC_019460.2#155027131:exon17:c.C1770T:p.D590D,gene6643:rna12701#NC_019460.2#155027131:exon19:c.C1770T:p.D590D,gene6643:rna12700#NC_019460.2#155027131:exon20:c.C1770T:p.D590D
NC_019460.2	156674925	156674925	C	T	UTR3	gene6658	rna12725#NC_019460.2#156674511:c.*2253G>A;rna12724#NC_019460.2#156674511:c.*2253G>A;rna12723#NC_019460.2#156674511:c.*2253G>A;rna12722#NC_019460.2#156674511:c.*2458G>A;rna12721#NC_019460.2#156674511:c.*2253G>A;rna12720#NC_019460.2#156674511:c.*2253G>A;rna12719#NC_019460.2#156674511:c.*2253G>A;rna12718#NC_019460.2#156674511:c.*2253G>A;rna12717#NC_019460.2#156674511:c.*2253G>A	.	.
NC_019460.2	156690536	156690536	T	G	intronic	gene6658	.	.	.
NC_019460.2	156690550	156690550	G	C	intronic	gene6658	.	.	.
NC_019460.2	156690551	156690551	G	C	intronic	gene6658	.	.	.
NC_019460.2	159333611	159333611	G	T	UTR3	gene6665	rna12738#NC_019460.2#159333525:c.*8723C>A;rna12737#NC_019460.2#159333525:c.*8723C>A;rna12736#NC_019460.2#159333525:c.*8723C>A;rna12735#NC_019460.2#159333525:c.*8723C>A	.	.
NC_019460.2	160007278	160007278	G	A	ncRNA_exonic	gene6667	.	.	.
NC_019460.2	161385973	161385973	C	A	intronic	gene6677	.	.	.
NC_019460.2	161415008	161415008	A	G	UTR3	gene6681	rna12757#NC_019460.2#161414638:c.*1067T>C	.	.
NC_019460.2	161487369	161487369	G	A	exonic	gene6687	.	synonymous SNV	gene6687:rna12766#NC_019460.2#161454698:exon5:c.C552T:p.N184N,gene6687:rna12767#NC_019460.2#161454698:exon5:c.C552T:p.N184N,gene6687:rna12768#NC_019460.2#161454698:exon5:c.C552T:p.N184N,gene6687:rna12769#NC_019460.2#161454698:exon5:c.C561T:p.N187N,gene6687:rna12770#NC_019460.2#161454698:exon5:c.C561T:p.N187N,gene6687:rna12771#NC_019460.2#161454698:exon5:c.C561T:p.N187N
NC_019460.2	161596053	161596053	C	T	UTR5	gene6693	rna12785#NC_019460.2#161583587:c.-19G>A;rna12784#NC_019460.2#161583587:c.-19G>A;rna12783#NC_019460.2#161583587:c.-19G>A	.	.
NC_019460.2	162241669	162241669	A	G	intergenic	gene6721;gene6722	dist=2994;dist=18052	.	.
NC_019460.2	162509956	162509956	G	A	exonic	gene6731	.	nonsynonymous SNV	gene6731:rna12870#NC_019460.2#162509139:exon2:c.G310A:p.G104S
NC_019460.2	162550623	162550623	C	G	UTR3	gene6732	rna12875#NC_019460.2#162528044:c.*1558C>G;rna12874#NC_019460.2#162528044:c.*1558C>G	.	.
NC_019460.2	163278541	163278541	T	C	exonic	gene6783	.	synonymous SNV	gene6783:rna12984#NC_019460.2#163257840:exon25:c.T3078C:p.P1026P
NC_019460.2	166713311	166713311	A	G	intergenic	gene6881;gene6882	dist=3102;dist=811535	.	.
NC_019460.2	169006911	169006911	A	C	intronic	gene6897	.	.	.
NC_019460.2	169006914	169006914	A	T	intronic	gene6897	.	.	.
NC_019460.2	170085787	170085787	A	G	exonic	gene6908	.	nonsynonymous SNV	gene6908:rna13160#NC_019460.2#170023421:exon38:c.A4912G:p.T1638A,gene6908:rna13159#NC_019460.2#170017790:exon44:c.A5737G:p.T1913A
NC_019460.2	170120634	170120634	A	G	intergenic	gene6909;gene6910	dist=2497;dist=43683	.	.
NC_019460.2	173224906	173224906	T	C	downstream	gene6951	dist=397	.	.
NC_019460.2	174478511	174478511	A	G	exonic	gene6958	.	synonymous SNV	gene6958:rna13240#NC_019460.2#174476649:exon2:c.T1062C:p.A354A
NC_019460.2	175959143	175959143	G	T	intronic	gene6975	.	.	.
NC_019460.2	175959147	175959147	T	G	intronic	gene6975	.	.	.
NC_019460.2	175959179	175959179	T	G	intronic	gene6975	.	.	.
NC_019460.2	178466678	178466678	C	T	exonic	gene6995	.	synonymous SNV	gene6995:rna13305#NC_019460.2#178459199:exon7:c.C858T:p.G286G
NC_019460.2	179159019	179159019	G	A	UTR3	gene7008	rna13334#NC_019460.2#179158852:c.*2006C>T	.	.
NC_019460.2	179159029	179159029	T	G	UTR3	gene7008	rna13334#NC_019460.2#179158852:c.*1996A>C	.	.
NC_019460.2	179159290	179159290	T	C	UTR3	gene7008	rna13334#NC_019460.2#179158852:c.*1735A>G	.	.
NC_019460.2	179160324	179160324	A	G	UTR3	gene7008	rna13334#NC_019460.2#179158852:c.*701T>C	.	.
NC_019460.2	179191934	179191934	C	A	intergenic	gene7009;gene7011	dist=10040;dist=109613	.	.
NC_019460.2	179191952	179191952	G	A	intergenic	gene7009;gene7011	dist=10058;dist=109595	.	.
NC_019460.2	179192072	179192072	T	G	intergenic	gene7009;gene7011	dist=10178;dist=109475	.	.
NC_019460.2	179192080	179192080	A	T	intergenic	gene7009;gene7011	dist=10186;dist=109467	.	.
NC_019460.2	179192089	179192089	A	G	intergenic	gene7009;gene7011	dist=10195;dist=109458	.	.
NC_019460.2	179192098	179192098	A	C	intergenic	gene7009;gene7011	dist=10204;dist=109449	.	.
NC_019460.2	179192104	179192104	G	A	intergenic	gene7009;gene7011	dist=10210;dist=109443	.	.
NC_019460.2	179192107	179192107	G	A	intergenic	gene7009;gene7011	dist=10213;dist=109440	.	.
NC_019460.2	179192110	179192110	T	G	intergenic	gene7009;gene7011	dist=10216;dist=109437	.	.
NC_019460.2	179192131	179192131	G	T	intergenic	gene7009;gene7011	dist=10237;dist=109416	.	.
NC_019460.2	179192245	179192245	C	T	intergenic	gene7009;gene7011	dist=10351;dist=109302	.	.
NC_019460.2	179192249	179192249	C	G	intergenic	gene7009;gene7011	dist=10355;dist=109298	.	.
NC_019460.2	179192250	179192250	A	G	intergenic	gene7009;gene7011	dist=10356;dist=109297	.	.
NC_019460.2	179192260	179192260	A	T	intergenic	gene7009;gene7011	dist=10366;dist=109287	.	.
NC_019460.2	179192263	179192263	C	A	intergenic	gene7009;gene7011	dist=10369;dist=109284	.	.
NC_019460.2	179342780	179342780	A	C	exonic	gene7012	.	nonsynonymous SNV	gene7012:rna13341#NC_019460.2#179333636:exon28:c.T3632G:p.V1211G
NC_019460.2	180069946	180069946	T	C	intergenic	gene7027;gene7028	dist=19704;dist=7903	.	.
NC_019460.2	180148447	180148447	G	A	exonic	gene7030	.	stopgain	gene7030:rna13375#NC_019460.2#180146101:exon11:c.C1612T:p.Q538X,gene7030:rna13376#NC_019460.2#180146101:exon11:c.C1648T:p.Q550X,gene7030:rna13377#NC_019460.2#180146101:exon11:c.C1579T:p.Q527X,gene7030:rna13378#NC_019460.2#180146101:exon11:c.C1612T:p.Q538X
NC_019460.2	180698127	180698127	T	C	UTR3	gene7044	rna13396#NC_019460.2#180697826:c.*2108A>G	.	.
NC_019460.2	181627408	181627408	A	T	UTR3	gene7049	rna13401#NC_019460.2#181616570:c.*248A>T	.	.
NC_019460.2	181627417	181627417	A	G	UTR3	gene7049	rna13401#NC_019460.2#181616570:c.*257A>G	.	.
NC_019460.2	181631770	181631770	T	C	intronic	gene7050	.	.	.
NC_019460.2	181631780	181631780	C	T	intronic	gene7050	.	.	.
NC_019460.2	181631789	181631789	C	T	intronic	gene7050	.	.	.
NC_019460.2	181631803	181631803	G	C	intronic	gene7050	.	.	.
NC_019460.2	181631847	181631847	A	G	intronic	gene7050	.	.	.
NC_019460.2	181631860	181631860	A	C	intronic	gene7050	.	.	.
NC_019460.2	181631863	181631863	A	G	intronic	gene7050	.	.	.
NC_019460.2	181644175	181644175	C	T	exonic	gene7050	.	synonymous SNV	gene7050:rna13402#NC_019460.2#181628363:exon11:c.G1071A:p.T357T
NC_019460.2	183077801	183077801	A	G	exonic	gene7065	.	synonymous SNV	gene7065:rna13437#NC_019460.2#182962689:exon15:c.A2718G:p.S906S,gene7065:rna13438#NC_019460.2#182962689:exon15:c.A2193G:p.S731S,gene7065:rna13442#NC_019460.2#182969551:exon15:c.A2631G:p.S877S,gene7065:rna13436#NC_019460.2#182962689:exon16:c.A2829G:p.S943S,gene7065:rna13440#NC_019460.2#182962689:exon16:c.A2193G:p.S731S,gene7065:rna13441#NC_019460.2#182969551:exon16:c.A2742G:p.S914S,gene7065:rna134…
NC_019460.2	184774669	184774669	A	G	downstream	gene7079	dist=304	.	.
NC_019460.2	186677700	186677700	G	A	UTR3	gene7092	rna13497#NC_019460.2#186676336:c.*409C>T;rna13504#NC_019460.2#186676338:c.*409C>T;rna13503#NC_019460.2#186676338:c.*409C>T;rna13502#NC_019460.2#186676338:c.*409C>T;rna13501#NC_019460.2#186676338:c.*409C>T;rna13500#NC_019460.2#186676338:c.*409C>T;rna13499#NC_019460.2#186676338:c.*409C>T;rna13498#NC_019460.2#186676338:c.*409C>T	.	.
NC_019460.2	187392010	187392010	A	G	UTR3	gene7100	rna13520#NC_019460.2#187351084:c.*458A>G	.	.
NC_019460.2	187392017	187392017	G	A	UTR3	gene7100	rna13520#NC_019460.2#187351084:c.*465G>A	.	.
NC_019460.2	187406998	187406998	C	T	UTR3	gene7101	rna13521#NC_019460.2#187406190:c.*1188G>A	.	.
NC_019460.2	187407008	187407008	T	A	UTR3	gene7101	rna13521#NC_019460.2#187406190:c.*1178A>T	.	.
NC_019460.2	192077155	192077155	C	A	UTR3	gene7128	rna13613#NC_019460.2#192074803:c.*3279G>T	.	.
NC_019460.2	192102856	192102856	G	A	exonic	gene7128	.	synonymous SNV	gene7128:rna13613#NC_019460.2#192074803:exon3:c.C513T:p.F171F
NC_019460.2	192144783	192144783	C	T	exonic	gene7129	.	synonymous SNV	gene7129:rna13614#NC_019460.2#192144678:exon1:c.C69T:p.D23D
NC_019460.2	193277716	193277716	T	C	intronic	gene7144	.	.	.
NC_019460.2	193277722	193277722	G	C	intronic	gene7144	.	.	.
NC_019460.2	193277723	193277723	G	T	intronic	gene7144	.	.	.
NC_019460.2	193695466	193695466	G	T	intergenic	gene7149;gene7151	dist=36113;dist=1892	.	.
NC_019460.2	198473141	198473141	T	C	UTR3	gene7178	rna13731#NC_019460.2#198471160:c.*6663A>G	.	.
NC_019460.2	198475424	198475424	T	C	UTR3	gene7178	rna13731#NC_019460.2#198471160:c.*4380A>G	.	.
NC_019460.2	198475425	198475425	T	C	UTR3	gene7178	rna13731#NC_019460.2#198471160:c.*4379A>G	.	.
NC_019460.2	198475448	198475448	T	C	UTR3	gene7178	rna13731#NC_019460.2#198471160:c.*4356A>G	.	.
NC_019460.2	198476128	198476128	T	C	UTR3	gene7178	rna13731#NC_019460.2#198471160:c.*3676A>G	.	.
NC_019460.2	198476129	198476129	T	C	UTR3	gene7178	rna13731#NC_019460.2#198471160:c.*3675A>G	.	.
NC_019460.2	198476138	198476138	T	C	UTR3	gene7178	rna13731#NC_019460.2#198471160:c.*3666A>G	.	.
NC_019460.2	198476148	198476148	T	C	UTR3	gene7178	rna13731#NC_019460.2#198471160:c.*3656A>G	.	.
NC_019460.2	198476163	198476163	T	C	UTR3	gene7178	rna13731#NC_019460.2#198471160:c.*3641A>G	.	.
NC_019460.2	198476177	198476177	T	C	UTR3	gene7178	rna13731#NC_019460.2#198471160:c.*3627A>G	.	.
NC_019460.2	198476178	198476178	T	C	UTR3	gene7178	rna13731#NC_019460.2#198471160:c.*3626A>G	.	.
NC_019460.2	198476179	198476179	T	C	UTR3	gene7178	rna13731#NC_019460.2#198471160:c.*3625A>G	.	.
NC_019460.2	198937350	198937350	A	C	intergenic	gene7182;gene7183	dist=12517;dist=4387	.	.
NC_019460.2	199048165	199048165	T	C	exonic	gene7183	.	synonymous SNV	gene7183:rna13743#NC_019460.2#198941736:exon6:c.A1143G:p.A381A,gene7183:rna13744#NC_019460.2#198941736:exon6:c.A1143G:p.A381A,gene7183:rna13745#NC_019460.2#198941736:exon6:c.A1143G:p.A381A
NC_019460.2	199976683	199976683	C	T	exonic	gene7198	.	synonymous SNV	gene7198:rna13774#NC_019460.2#199901608:exon8:c.C1068T:p.D356D
NC_019460.2	203256931	203256931	A	G	UTR5	gene7242	rna13836#NC_019460.2#203254663:c.-56T>C	.	.
NC_019460.2	203637572	203637572	G	T	UTR5	gene7258	rna13851#NC_019460.2#203637395:c.-5359G>T	.	.
NC_019460.2	203637584	203637584	G	A	UTR5	gene7258	rna13851#NC_019460.2#203637395:c.-5347G>A	.	.
NC_019460.2	203637587	203637587	C	A	UTR5	gene7258	rna13851#NC_019460.2#203637395:c.-5344C>A	.	.
NC_019460.2	203802945	203802945	A	C	exonic	gene7262	.	nonsynonymous SNV	gene7262:rna13858#NC_019460.2#203774272:exon5:c.T518G:p.I173R
NC_019460.2	204156427	204156427	A	C	intergenic	gene7272;gene7273	dist=54745;dist=4685	.	.
NC_019460.2	204156709	204156709	G	T	intergenic	gene7272;gene7273	dist=55027;dist=4403	.	.
NC_019460.2	204159291	204159291	A	G	intergenic	gene7272;gene7273	dist=57609;dist=1821	.	.
NC_019460.2	204159309	204159309	T	A	intergenic	gene7272;gene7273	dist=57627;dist=1803	.	.
NC_019460.2	204159310	204159310	T	G	intergenic	gene7272;gene7273	dist=57628;dist=1802	.	.
NC_019460.2	204160027	204160027	T	C	intergenic	gene7272;gene7273	dist=58345;dist=1085	.	.
NC_019460.2	204160035	204160035	T	C	intergenic	gene7272;gene7273	dist=58353;dist=1077	.	.
NC_019460.2	204167025	204167025	T	A	exonic	gene7273	.	nonsynonymous SNV	gene7273:rna13884#NC_019460.2#204161111:exon5:c.A332T:p.E111V
NC_019460.2	204195990	204195990	T	C	intergenic	gene7274;gene7275	dist=2574;dist=4695	.	.
NC_019460.2	204204910	204204910	G	C	intronic	gene7275	.	.	.
NC_019460.2	204280845	204280845	T	C	upstream;downstream	gene7278;gene7277	dist=86;dist=59	.	.
NC_019460.2	204280866	204280866	G	A	upstream;downstream	gene7278;gene7277	dist=65;dist=80	.	.
NC_019460.2	204300291	204300291	T	C	UTR3	gene7278	rna13896#NC_019460.2#204280930:c.*147T>C;rna13897#NC_019460.2#204290123:c.*147T>C	.	.
NC_019460.2	206348551	206348551	C	A	intronic	gene7305	.	.	.
NC_019460.2	206348579	206348579	C	T	intronic	gene7305	.	.	.
NC_019460.2	206348587	206348587	A	C	intronic	gene7305	.	.	.
NC_019460.2	207039524	207039524	A	G	intergenic	gene7347;gene7348	dist=4748;dist=11924	.	.
NC_019460.2	207252090	207252090	T	C	exonic	gene7359	.	unknown	UNKNOWN
NC_019460.2	207303329	207303329	C	T	downstream	gene7364;gene7365	dist=17	.	.
NC_019460.2	207311913	207311913	G	A	downstream	gene7366	dist=361	.	.
NC_019460.2	207596296	207596296	A	T	exonic	gene7386	.	nonsynonymous SNV	gene7386:rna14070#NC_019460.2#207594185:exon3:c.T27A:p.F9L
NC_019460.2	207629808	207629808	A	G	downstream	gene7388	dist=778	.	.
NC_019460.2	207629809	207629809	A	G	downstream	gene7388	dist=779	.	.
NC_019460.2	207629816	207629816	A	G	downstream	gene7388	dist=786	.	.
NC_019460.2	207629852	207629852	A	G	downstream	gene7388	dist=822	.	.
NC_019460.2	207629881	207629881	A	G	downstream	gene7388	dist=851	.	.
NC_019460.2	207629950	207629950	A	G	downstream	gene7388	dist=920	.	.
NC_019460.2	207630266	207630266	A	G	intergenic	gene7388;gene7389	dist=1236;dist=10072	.	.
NC_019460.2	207736332	207736332	A	G	exonic	gene7393	.	nonsynonymous SNV	gene7393:rna14083#NC_019460.2#207717530:exon7:c.A1066G:p.T356A
NC_019460.2	208022999	208022999	C	T	exonic	gene7398	.	synonymous SNV	gene7398:rna14089#NC_019460.2#207942543:exon33:c.C4998T:p.I1666I
NC_019460.2	209867962	209867962	G	A	exonic	gene7419	.	nonsynonymous SNV	gene7419:rna14116#NC_019460.2#209849132:exon2:c.G85A:p.V29I,gene7419:rna14118#NC_019460.2#209849381:exon2:c.G85A:p.V29I
NC_019460.2	209885587	209885587	T	G	intergenic	gene7419;gene7420	dist=1602;dist=1379	.	.
NC_019460.2	210696521	210696521	T	G	exonic	gene7433	.	nonsynonymous SNV	gene7433:rna14145#NC_019460.2#210696382:exon10:c.A1213C:p.K405Q
NC_019460.2	211003959	211003959	T	C	exonic	gene7439	.	nonsynonymous SNV	gene7439:rna14155#NC_019460.2#210978767:exon20:c.A2806G:p.I936V,gene7439:rna14156#NC_019460.2#210992733:exon20:c.A2806G:p.I936V
NC_019460.2	211027196	211027196	G	C	intronic	gene7439	.	.	.
NC_019460.2	211027198	211027198	A	T	intronic	gene7439	.	.	.
NC_019460.2	211027208	211027208	G	A	intronic	gene7439	.	.	.
NC_019460.2	212841615	212841615	G	A	intronic	gene7464	.	.	.
NC_019460.2	212841635	212841635	T	C	intronic	gene7464	.	.	.
NC_019460.2	212878546	212878546	T	A	exonic	gene7464	.	stopgain	gene7464:rna14206#NC_019460.2#212832438:exon5:c.T594A:p.C198X
NC_019460.2	212878548	212878548	C	T	exonic	gene7464	.	nonsynonymous SNV	gene7464:rna14206#NC_019460.2#212832438:exon5:c.C596T:p.P199L
NC_019460.2	212878550	212878550	T	G	exonic	gene7464	.	nonsynonymous SNV	gene7464:rna14206#NC_019460.2#212832438:exon5:c.T598G:p.W200G
NC_019460.2	214097092	214097092	G	T	intronic	gene7514	.	.	.
NC_019460.2	214486919	214486919	A	G	exonic	gene7524	.	nonsynonymous SNV	gene7524:rna14304#NC_019460.2#214481862:exon2:c.T193C:p.S65P
NC_019460.2	215794014	215794014	G	A	UTR3	gene7546	rna14336#NC_019460.2#215793204:c.*150C>T	.	.
NC_019460.2	215794053	215794053	A	G	UTR3	gene7546	rna14336#NC_019460.2#215793204:c.*111T>C	.	.
NC_019460.2	215910695	215910695	T	C	intronic	gene7548	.	.	.
NC_019460.2	216369999	216369999	T	G	exonic	gene7562	.	nonsynonymous SNV	gene7562:rna14369#NC_019460.2#216326127:exon17:c.T2468G:p.F823C
NC_019460.2	216486669	216486669	G	T	intronic	gene7569	.	.	.
NC_019460.2	216486671	216486671	A	0	intronic	gene7569	.	.	.
NC_019460.2	216486671	216486671	A	T	intronic	gene7569	.	.	.
NC_019460.2	216486673	216486673	A	0	intronic	gene7569	.	.	.
NC_019460.2	216486673	216486673	A	C	intronic	gene7569	.	.	.
NC_019460.2	216486684	216486684	A	C	intronic	gene7569	.	.	.
NC_019460.2	216486686	216486686	T	G	intronic	gene7569	.	.	.
NC_019460.2	216486690	216486690	A	C	intronic	gene7569	.	.	.
NC_019460.2	216486690	216486690	A	0	intronic	gene7569	.	.	.
NC_019460.2	216486701	216486701	A	C	intronic	gene7569	.	.	.
NC_019460.2	216865330	216865330	G	A	exonic	gene7585	.	unknown	UNKNOWN
NC_019460.2	216868216	216868216	T	C	UTR5	gene7585	rna14417#NC_019460.2#216864057:c.-10A>G	.	.
NC_019460.2	217361099	217361099	T	G	intergenic	gene7596;gene7597	dist=37780;dist=39800	.	.
NC_019460.2	220357085	220357085	A	G	intronic	gene7636	.	.	.
NC_019460.2	220357131	220357131	A	G	intronic	gene7636	.	.	.
NC_019460.2	220357155	220357155	A	G	intronic	gene7636	.	.	.
NC_019460.2	220357735	220357735	A	G	intronic	gene7636	.	.	.
NC_019460.2	220357742	220357742	A	G	intronic	gene7636	.	.	.
NC_019460.2	220357746	220357746	A	G	intronic	gene7636	.	.	.
NC_019460.2	220357770	220357770	A	G	intronic	gene7636	.	.	.
NC_019460.2	220357779	220357779	A	G	intronic	gene7636	.	.	.
NC_019460.2	220407744	220407744	A	G	intronic	gene7636	.	.	.
NC_019460.2	220834202	220834202	G	A	intronic	gene7648	.	.	.
NC_019460.2	220834215	220834215	A	T	intronic	gene7648	.	.	.
NC_019460.2	220834217	220834217	C	T	intronic	gene7648	.	.	.
NC_019460.2	220834220	220834220	G	T	intronic	gene7648	.	.	.
NC_019460.2	223535260	223535260	T	A	exonic	gene7666	.	nonsynonymous SNV	gene7666:rna14535#NC_019460.2#223520765:exon4:c.T612A:p.S204R
NC_019460.2	223596744	223596744	G	C	exonic	gene7672	.	unknown	UNKNOWN
NC_019460.2	223974216	223974216	C	G	intronic	gene7690	.	.	.
NC_019461.2	4794735	4794735	T	C	exonic	gene7709	.	nonsynonymous SNV	gene7709:rna14583#NC_019461.2#4775053:exon3:c.T1412C:p.V471A,gene7709:rna14582#NC_019461.2#4732292:exon4:c.T1412C:p.V471A
NC_019461.2	5200125	5200125	C	A	intronic	gene7710	.	.	.
NC_019461.2	7695073	7695073	C	A	UTR3	gene7722	rna14608#NC_019461.2#7682365:c.*1362C>A;rna14609#NC_019461.2#7682367:c.*1362C>A;rna14610#NC_019461.2#7682368:c.*1362C>A;rna14611#NC_019461.2#7682391:c.*1362C>A	.	.
NC_019461.2	7695081	7695081	T	C	UTR3	gene7722	rna14608#NC_019461.2#7682365:c.*1370T>C;rna14609#NC_019461.2#7682367:c.*1370T>C;rna14610#NC_019461.2#7682368:c.*1370T>C;rna14611#NC_019461.2#7682391:c.*1370T>C	.	.
NC_019461.2	7695090	7695090	C	T	UTR3	gene7722	rna14608#NC_019461.2#7682365:c.*1379C>T;rna14609#NC_019461.2#7682367:c.*1379C>T;rna14610#NC_019461.2#7682368:c.*1379C>T;rna14611#NC_019461.2#7682391:c.*1379C>T	.	.
NC_019461.2	8539268	8539268	C	T	downstream	gene7724	dist=559	.	.
NC_019461.2	9334926	9334926	T	G	intronic	gene7732	.	.	.
NC_019461.2	9334926	9334926	T	A	intronic	gene7732	.	.	.
NC_019461.2	9334939	9334939	T	C	intronic	gene7732	.	.	.
NC_019461.2	9334940	9334940	A	C	intronic	gene7732	.	.	.
NC_019461.2	9334944	9334944	T	G	intronic	gene7732	.	.	.
NC_019461.2	9348130	9348130	C	T	UTR3	gene7733	rna14634#NC_019461.2#9347516:c.*520G>A;rna14633#NC_019461.2#9347516:c.*520G>A	.	.
NC_019461.2	9520658	9520658	A	G	intronic	gene7736	.	.	.
NC_019461.2	9520672	9520672	A	G	intronic	gene7736	.	.	.
NC_019461.2	9520673	9520673	A	G	intronic	gene7736	.	.	.
NC_019461.2	9520677	9520677	A	G	intronic	gene7736	.	.	.
NC_019461.2	9520705	9520705	A	G	intronic	gene7736	.	.	.
NC_019461.2	9707854	9707854	T	C	exonic	gene7740	.	synonymous SNV	gene7740:rna14654#NC_019461.2#9687132:exon12:c.A1944G:p.S648S,gene7740:rna14655#NC_019461.2#9691565:exon12:c.A1944G:p.S648S
NC_019461.2	11076596	11076596	A	G	UTR3	gene7753	rna14675#NC_019461.2#11076368:c.*720T>C	.	.
NC_019461.2	11120692	11120692	G	A	UTR3	gene7755	rna14679#NC_019461.2#11115792:c.*248G>A	.	.
NC_019461.2	12394534	12394534	A	G	UTR3	gene7765	rna14692#NC_019461.2#12056946:c.*2774A>G;rna14695#NC_019461.2#12057948:c.*2774A>G;rna14694#NC_019461.2#12057948:c.*2774A>G;rna14693#NC_019461.2#12057948:c.*2774A>G;rna14696#NC_019461.2#12057949:c.*2774A>G;rna14697#NC_019461.2#12057950:c.*2774A>G;rna14699#NC_019461.2#12057951:c.*2774A>G;rna14698#NC_019461.2#12057951:c.*2774A>G;rna14700#NC_019461.2#12057952:c.*2774A>G;rna14703#NC_019461.2#12057953:…	.	.
NC_019461.2	12395589	12395589	C	T	UTR3	gene7765	rna14692#NC_019461.2#12056946:c.*3829C>T;rna14695#NC_019461.2#12057948:c.*3829C>T;rna14694#NC_019461.2#12057948:c.*3829C>T;rna14693#NC_019461.2#12057948:c.*3829C>T;rna14696#NC_019461.2#12057949:c.*3829C>T;rna14697#NC_019461.2#12057950:c.*3829C>T;rna14699#NC_019461.2#12057951:c.*3829C>T;rna14698#NC_019461.2#12057951:c.*3829C>T;rna14700#NC_019461.2#12057952:c.*3829C>T;rna14703#NC_019461.2#12057953:…	.	.
NC_019461.2	12450566	12450566	T	C	downstream	gene7768	dist=157	.	.
NC_019461.2	12450568	12450568	T	C	downstream	gene7768	dist=155	.	.
NC_019461.2	12768986	12768986	G	A	UTR3	gene7772	rna14711#NC_019461.2#12768543:c.*2042C>T	.	.
NC_019461.2	12770958	12770958	A	G	UTR3	gene7772	rna14711#NC_019461.2#12768543:c.*70T>C	.	.
NC_019461.2	12770959	12770959	G	A	UTR3	gene7772	rna14711#NC_019461.2#12768543:c.*69C>T	.	.
NC_019461.2	12771039	12771039	C	T	exonic	gene7772	.	nonsynonymous SNV	gene7772:rna14711#NC_019461.2#12768543:exon11:c.G1213A:p.V405M
NC_019461.2	15188936	15188936	T	C	UTR3	gene7786	rna14742#NC_019461.2#15136884:c.*4423T>C	.	.
NC_019461.2	15561733	15561733	G	A	downstream	gene7790	dist=139	.	.
NC_019461.2	19473009	19473009	G	C	UTR3	gene7803	rna14783#NC_019461.2#19471527:c.*3832C>G	.	.
NC_019461.2	20367348	20367348	C	A	UTR3	gene7805	rna14784#NC_019461.2#20342342:c.*4208C>A;rna14785#NC_019461.2#20342410:c.*4208C>A	.	.
NC_019461.2	20367751	20367751	G	A	UTR3	gene7805	rna14784#NC_019461.2#20342342:c.*4611G>A;rna14785#NC_019461.2#20342410:c.*4611G>A	.	.
NC_019461.2	20670289	20670289	G	A	exonic	gene7809	.	synonymous SNV	gene7809:rna14789#NC_019461.2#20618057:exon6:c.G825A:p.A275A
NC_019461.2	22121578	22121578	T	C	UTR3	gene7813	rna14799#NC_019461.2#22119532:c.*482A>G;rna14798#NC_019461.2#22119532:c.*482A>G;rna14797#NC_019461.2#22119532:c.*482A>G;rna14796#NC_019461.2#22119532:c.*482A>G;rna14795#NC_019461.2#22119532:c.*482A>G	.	.
NC_019461.2	24601741	24601741	T	C	ncRNA_exonic	gene7823	.	.	.
NC_019461.2	24603411	24603411	G	A	UTR3	gene7824	rna14833#NC_019461.2#24602947:c.*147C>T	.	.
NC_019461.2	27588789	27588789	C	G	intergenic	gene7845;gene7846	dist=108969;dist=25640	.	.
NC_019461.2	27588798	27588798	G	C	intergenic	gene7845;gene7846	dist=108978;dist=25631	.	.
NC_019461.2	32250555	32250555	G	T	intergenic	gene7876;gene7878	dist=34562;dist=24054	.	.
NC_019461.2	32389909	32389909	T	G	intronic	gene7881	.	.	.
NC_019461.2	32389914	32389914	A	C	intronic	gene7881	.	.	.
NC_019461.2	32389918	32389918	T	G	intronic	gene7881	.	.	.
NC_019461.2	32389918	32389918	T	0	intronic	gene7881	.	.	.
NC_019461.2	32389919	32389919	T	C	intronic	gene7881	.	.	.
NC_019461.2	32389919	32389919	T	0	intronic	gene7881	.	.	.
NC_019461.2	32389920	32389920	T	G	intronic	gene7881	.	.	.
NC_019461.2	32389921	32389921	A	G	intronic	gene7881	.	.	.
NC_019461.2	32792215	32792215	C	G	ncRNA_exonic	gene7883	.	.	.
NC_019461.2	32792281	32792281	G	A	ncRNA_exonic	gene7883	.	.	.
NC_019461.2	32792308	32792308	G	A	ncRNA_exonic	gene7883	.	.	.
NC_019461.2	32926980	32926980	G	A	exonic	gene7882	.	synonymous SNV	gene7882:rna14943#NC_019461.2#32454804:exon6:c.G885A:p.Q295Q
NC_019461.2	43984565	43984565	G	A	intronic	gene7932	.	.	.
NC_019461.2	47350295	47350295	C	A	intronic	gene7964	.	.	.
NC_019461.2	47350299	47350299	G	A	intronic	gene7964	.	.	.
NC_019461.2	50061401	50061401	T	C	exonic	gene7994	.	unknown	UNKNOWN
NC_019461.2	52427798	52427798	G	A	UTR3	gene8013	rna15254#NC_019461.2#52200786:c.*3518G>A;rna15255#NC_019461.2#52321907:c.*3518G>A;rna15256#NC_019461.2#52321909:c.*3518G>A;rna15257#NC_019461.2#52321929:c.*3518G>A;rna15258#NC_019461.2#52381983:c.*3518G>A	.	.
NC_019461.2	55637690	55637690	C	A	intergenic	gene8028;gene8030	dist=2734;dist=110528	.	.
NC_019461.2	55908558	55908558	A	T	intergenic	gene8032;gene8033	dist=2425;dist=94744	.	.
NC_019461.2	55908674	55908674	A	T	intergenic	gene8032;gene8033	dist=2541;dist=94628	.	.
NC_019461.2	59578395	59578395	T	C	intergenic	gene8038;gene8040	dist=442359;dist=4813	.	.
NC_019461.2	59578396	59578396	T	C	intergenic	gene8038;gene8040	dist=442360;dist=4812	.	.
NC_019461.2	59578708	59578708	T	C	intergenic	gene8038;gene8040	dist=442672;dist=4500	.	.
NC_019461.2	59578711	59578711	T	C	intergenic	gene8038;gene8040	dist=442675;dist=4497	.	.
NC_019461.2	60781046	60781046	G	A	UTR3	gene8047	rna15326#NC_019461.2#60780743:c.*924C>T;rna15325#NC_019461.2#60780743:c.*924C>T;rna15324#NC_019461.2#60780743:c.*924C>T;rna15323#NC_019461.2#60780743:c.*924C>T;rna15322#NC_019461.2#60780743:c.*924C>T;rna15321#NC_019461.2#60780743:c.*924C>T;rna15320#NC_019461.2#60780743:c.*924C>T	.	.
NC_019461.2	63689887	63689887	T	C	UTR3	gene8061	rna15357#NC_019461.2#63689877:c.*173A>G	.	.
NC_019461.2	63769859	63769859	A	T	UTR3	gene8065	rna15371#NC_019461.2#63769321:c.*938T>A	.	.
NC_019461.2	65891025	65891025	G	C	intergenic	gene8087;gene8088	dist=42349;dist=31515	.	.
NC_019461.2	65893160	65893160	T	C	intergenic	gene8087;gene8088	dist=44484;dist=29380	.	.
NC_019461.2	66934444	66934444	T	C	intergenic	gene8099;gene8102	dist=27586;dist=27419	.	.
NC_019461.2	66934556	66934556	A	G	intergenic	gene8099;gene8102	dist=27698;dist=27307	.	.
NC_019461.2	66934576	66934576	A	C	intergenic	gene8099;gene8102	dist=27718;dist=27287	.	.
NC_019461.2	66934577	66934577	G	A	intergenic	gene8099;gene8102	dist=27719;dist=27286	.	.
NC_019461.2	66934593	66934593	G	A	intergenic	gene8099;gene8102	dist=27735;dist=27270	.	.
NC_019461.2	66934623	66934623	C	T	intergenic	gene8099;gene8102	dist=27765;dist=27240	.	.
NC_019461.2	66934653	66934653	T	C	intergenic	gene8099;gene8102	dist=27795;dist=27210	.	.
NC_019461.2	66934656	66934656	G	A	intergenic	gene8099;gene8102	dist=27798;dist=27207	.	.
NC_019461.2	66934674	66934674	G	A	intergenic	gene8099;gene8102	dist=27816;dist=27189	.	.
NC_019461.2	68860231	68860231	G	C	exonic	gene8119	.	synonymous SNV	gene8119:rna15467#NC_019461.2#68857165:exon2:c.G492C:p.R164R,gene8119:rna15464#NC_019461.2#68852656:exon4:c.G588C:p.R196R,gene8119:rna15465#NC_019461.2#68852656:exon4:c.G441C:p.R147R,gene8119:rna15462#NC_019461.2#68845165:exon5:c.G417C:p.R139R,gene8119:rna15463#NC_019461.2#68845165:exon5:c.G417C:p.R139R
NC_019461.2	68860300	68860300	A	G	exonic	gene8119	.	synonymous SNV	gene8119:rna15467#NC_019461.2#68857165:exon2:c.A561G:p.E187E,gene8119:rna15464#NC_019461.2#68852656:exon4:c.A657G:p.E219E,gene8119:rna15465#NC_019461.2#68852656:exon4:c.A510G:p.E170E,gene8119:rna15462#NC_019461.2#68845165:exon5:c.A486G:p.E162E,gene8119:rna15463#NC_019461.2#68845165:exon5:c.A486G:p.E162E
NC_019461.2	68860303	68860303	A	C	exonic	gene8119	.	synonymous SNV	gene8119:rna15467#NC_019461.2#68857165:exon2:c.A564C:p.I188I,gene8119:rna15464#NC_019461.2#68852656:exon4:c.A660C:p.I220I,gene8119:rna15465#NC_019461.2#68852656:exon4:c.A513C:p.I171I,gene8119:rna15462#NC_019461.2#68845165:exon5:c.A489C:p.I163I,gene8119:rna15463#NC_019461.2#68845165:exon5:c.A489C:p.I163I
NC_019461.2	68860307	68860307	A	C	exonic	gene8119	.	nonsynonymous SNV	gene8119:rna15467#NC_019461.2#68857165:exon2:c.A568C:p.N190H,gene8119:rna15464#NC_019461.2#68852656:exon4:c.A664C:p.N222H,gene8119:rna15465#NC_019461.2#68852656:exon4:c.A517C:p.N173H,gene8119:rna15462#NC_019461.2#68845165:exon5:c.A493C:p.N165H,gene8119:rna15463#NC_019461.2#68845165:exon5:c.A493C:p.N165H
NC_019461.2	69675702	69675702	T	C	UTR3	gene8131	rna15480#NC_019461.2#69675105:c.*591A>G;rna15479#NC_019461.2#69675105:c.*591A>G	.	.
NC_019461.2	69697714	69697714	A	G	exonic	gene8132	.	synonymous SNV	gene8132:rna15487#NC_019461.2#69691340:exon9:c.A867G:p.G289G,gene8132:rna15488#NC_019461.2#69691340:exon9:c.A951G:p.G317G,gene8132:rna15481#NC_019461.2#69691340:exon10:c.A987G:p.G329G,gene8132:rna15483#NC_019461.2#69691340:exon10:c.A987G:p.G329G,gene8132:rna15484#NC_019461.2#69691340:exon10:c.A987G:p.G329G,gene8132:rna15486#NC_019461.2#69691340:exon10:c.A987G:p.G329G
NC_019461.2	70735310	70735310	T	C	UTR3	gene8144	rna15502#NC_019461.2#70724585:c.*502T>C	.	.
NC_019461.2	70893064	70893064	T	C	UTR5	gene8145	rna15503#NC_019461.2#70797120:c.-20T>C	.	.
NC_019461.2	71119718	71119718	T	C	UTR3	gene8148	rna15509#NC_019461.2#71118212:c.*4687A>G;rna15508#NC_019461.2#71118212:c.*4687A>G	.	.
NC_019461.2	74418101	74418101	T	A	exonic	gene8161	.	nonsynonymous SNV	gene8161:rna15538#NC_019461.2#74395869:exon4:c.T1152A:p.N384K
NC_019461.2	74554856	74554856	A	G	intergenic	gene8163;gene8164	dist=2538;dist=13126	.	.
NC_019461.2	76142474	76142474	A	G	intergenic	gene8169;gene8170	dist=2143;dist=7481	.	.
NC_019461.2	76490846	76490846	T	C	UTR3	gene8172	rna15562#NC_019461.2#76490457:c.*517A>G	.	.
NC_019461.2	76491438	76491438	G	T	exonic	gene8172	.	synonymous SNV	gene8172:rna15562#NC_019461.2#76490457:exon3:c.C378A:p.T126T
NC_019461.2	76550824	76550824	C	A	intronic	gene8173	.	.	.
NC_019461.2	76550829	76550829	A	T	intronic	gene8173	.	.	.
NC_019461.2	76550835	76550835	A	T	intronic	gene8173	.	.	.
NC_019461.2	76550848	76550848	A	G	intronic	gene8173	.	.	.
NC_019461.2	76550854	76550854	C	A	intronic	gene8173	.	.	.
NC_019461.2	76868346	76868346	C	A	exonic	gene8182	.	synonymous SNV	gene8182:rna15577#NC_019461.2#76854664:exon5:c.C969A:p.T323T
NC_019461.2	76869295	76869295	A	G	intronic	gene8182	.	.	.
NC_019461.2	76869296	76869296	C	A	intronic	gene8182	.	.	.
NC_019461.2	77205935	77205935	C	T	downstream	gene8191;gene8192	dist=259	.	.
NC_019461.2	78162200	78162200	A	G	intergenic	gene8204;gene8205	dist=1999;dist=3979	.	.
NC_019461.2	78162720	78162720	A	G	intergenic	gene8204;gene8205	dist=2519;dist=3459	.	.
NC_019461.2	78163177	78163177	A	G	intergenic	gene8204;gene8205	dist=2976;dist=3002	.	.
NC_019461.2	78163181	78163181	A	G	intergenic	gene8204;gene8205	dist=2980;dist=2998	.	.
NC_019461.2	78163182	78163182	A	G	intergenic	gene8204;gene8205	dist=2981;dist=2997	.	.
NC_019461.2	78163287	78163287	A	G	intergenic	gene8204;gene8205	dist=3086;dist=2892	.	.
NC_019461.2	81036550	81036550	T	G	exonic	gene8215	.	synonymous SNV	gene8215:rna15635#NC_019461.2#80954484:exon4:c.A679C:p.R227R
NC_019461.2	82023699	82023699	G	A	exonic	gene8222	.	synonymous SNV	gene8222:rna15640#NC_019461.2#81978179:exon3:c.G102A:p.R34R,gene8222:rna15641#NC_019461.2#81984533:exon3:c.G141A:p.R47R
NC_019461.2	82186808	82186808	C	T	UTR3	gene8222	rna15641#NC_019461.2#81984533:c.*460C>T	.	.
NC_019461.2	86496916	86496916	G	A	downstream	gene8252	dist=221	.	.
NC_019461.2	87443512	87443512	T	C	intronic	gene8260	.	.	.
NC_019461.2	87443526	87443526	T	C	intronic	gene8260	.	.	.
NC_019461.2	87443527	87443527	T	C	intronic	gene8260	.	.	.
NC_019461.2	87443529	87443529	T	C	intronic	gene8260	.	.	.
NC_019461.2	87443542	87443542	T	C	intronic	gene8260	.	.	.
NC_019461.2	87444557	87444557	T	C	intronic	gene8260	.	.	.
NC_019461.2	87444811	87444811	T	C	intronic	gene8260	.	.	.
NC_019461.2	87445584	87445584	A	G	intronic	gene8260	.	.	.
NC_019461.2	87446276	87446276	T	C	intronic	gene8260	.	.	.
NC_019461.2	87446371	87446371	T	C	intronic	gene8260	.	.	.
NC_019461.2	87446413	87446413	T	C	intronic	gene8260	.	.	.
NC_019461.2	87446435	87446435	T	C	intronic	gene8260	.	.	.
NC_019461.2	87446469	87446469	T	C	intronic	gene8260	.	.	.
NC_019461.2	87447071	87447071	T	C	intronic	gene8260	.	.	.
NC_019461.2	87447123	87447123	T	C	intronic	gene8260	.	.	.
NC_019461.2	87447151	87447151	T	C	intronic	gene8260	.	.	.
NC_019461.2	87447152	87447152	G	A	intronic	gene8260	.	.	.
NC_019461.2	87447195	87447195	A	G	intronic	gene8260	.	.	.
NC_019461.2	87450424	87450424	T	C	intronic	gene8260	.	.	.
NC_019461.2	87451183	87451183	T	C	intronic	gene8260	.	.	.
NC_019461.2	87452613	87452613	T	C	intronic	gene8260	.	.	.
NC_019461.2	87452626	87452626	T	C	intronic	gene8260	.	.	.
NC_019461.2	87452665	87452665	T	C	intronic	gene8260	.	.	.
NC_019461.2	87452695	87452695	T	C	intronic	gene8260	.	.	.
NC_019461.2	87452703	87452703	T	C	intronic	gene8260	.	.	.
NC_019461.2	87452712	87452712	T	C	intronic	gene8260	.	.	.
NC_019461.2	87454350	87454350	T	C	intronic	gene8260	.	.	.
NC_019461.2	87454354	87454354	T	C	intronic	gene8260	.	.	.
NC_019461.2	87455322	87455322	T	C	intronic	gene8260	.	.	.
NC_019461.2	87455455	87455455	T	C	intronic	gene8260	.	.	.
NC_019461.2	87455456	87455456	T	C	intronic	gene8260	.	.	.
NC_019461.2	87455485	87455485	T	C	intronic	gene8260	.	.	.
NC_019461.2	87455533	87455533	T	C	intronic	gene8260	.	.	.
NC_019461.2	87455548	87455548	T	C	intronic	gene8260	.	.	.
NC_019461.2	87455584	87455584	T	C	intronic	gene8260	.	.	.
NC_019461.2	87457071	87457071	T	C	intronic	gene8260	.	.	.
NC_019461.2	87457123	87457123	T	C	intronic	gene8260	.	.	.
NC_019461.2	87457376	87457376	T	C	intronic	gene8260	.	.	.
NC_019461.2	87459606	87459606	T	C	intronic	gene8260	.	.	.
NC_019461.2	87637759	87637759	T	C	intergenic	gene8260;gene8261	dist=102372;dist=104974	.	.
NC_019461.2	87651284	87651284	C	T	intergenic	gene8260;gene8261	dist=115897;dist=91449	.	.
NC_019461.2	90335595	90335595	T	C	exonic	gene8280	.	synonymous SNV	gene8280:rna15731#NC_019461.2#90335423:exon1:c.T150C:p.N50N
NC_019461.2	92348633	92348633	T	C	exonic	gene8291	.	synonymous SNV	gene8291:rna15744#NC_019461.2#91929817:exon26:c.T2661C:p.H887H
NC_019461.2	92737594	92737594	T	C	intronic	gene8301	.	.	.
NC_019461.2	92737610	92737610	T	C	intronic	gene8301	.	.	.
NC_019461.2	92737630	92737630	T	C	intronic	gene8301	.	.	.
NC_019461.2	93118150	93118150	T	G	intronic	gene8313	.	.	.
NC_019461.2	93364961	93364961	T	C	UTR3	gene8315	rna15782#NC_019461.2#93178672:c.*2634T>C;rna15781#NC_019461.2#93178672:c.*2634T>C;rna15784#NC_019461.2#93305289:c.*2634T>C;rna15785#NC_019461.2#93305290:c.*2634T>C;rna15787#NC_019461.2#93311269:c.*2634T>C;rna15786#NC_019461.2#93311269:c.*2634T>C	.	.
NC_019461.2	94976868	94976868	T	C	intronic	gene8340	.	.	.
NC_019461.2	94977096	94977096	T	C	intronic	gene8340	.	.	.
NC_019461.2	94977231	94977231	T	C	intronic	gene8340	.	.	.
NC_019461.2	94977232	94977232	T	C	intronic	gene8340	.	.	.
NC_019461.2	95780894	95780894	C	T	exonic	gene8345	.	synonymous SNV	gene8345:rna15865#NC_019461.2#95759217:exon31:c.G5040A:p.L1680L
NC_019461.2	97909952	97909952	A	C	UTR3	gene8355	rna15882#NC_019461.2#97909814:c.*582T>G	.	.
NC_019461.2	98191838	98191838	C	T	intronic	gene8359	.	.	.
NC_019461.2	98196733	98196733	C	T	UTR3	gene8359	rna15885#NC_019461.2#98177932:c.*245C>T	.	.
NC_019461.2	98628794	98628794	T	C	UTR3	gene8361	rna15888#NC_019461.2#98421505:c.*2263T>C;rna15891#NC_019461.2#98421514:c.*2263T>C;rna15890#NC_019461.2#98421514:c.*2263T>C;rna15893#NC_019461.2#98421515:c.*2263T>C;rna15892#NC_019461.2#98421515:c.*2263T>C;rna15894#NC_019461.2#98520866:c.*2263T>C;rna15895#NC_019461.2#98549091:c.*2263T>C	.	.
NC_019461.2	98769883	98769883	A	G	intergenic	gene8365;gene8366	dist=1487;dist=5502	.	.
NC_019461.2	98769934	98769934	A	G	intergenic	gene8365;gene8366	dist=1538;dist=5451	.	.
NC_019461.2	98769988	98769988	A	G	intergenic	gene8365;gene8366	dist=1592;dist=5397	.	.
NC_019461.2	98770199	98770199	A	G	intergenic	gene8365;gene8366	dist=1803;dist=5186	.	.
NC_019461.2	98770210	98770210	A	G	intergenic	gene8365;gene8366	dist=1814;dist=5175	.	.
NC_019461.2	98770213	98770213	A	G	intergenic	gene8365;gene8366	dist=1817;dist=5172	.	.
NC_019461.2	98770299	98770299	A	G	intergenic	gene8365;gene8366	dist=1903;dist=5086	.	.
NC_019461.2	98770367	98770367	A	G	intergenic	gene8365;gene8366	dist=1971;dist=5018	.	.
NC_019461.2	98770378	98770378	A	G	intergenic	gene8365;gene8366	dist=1982;dist=5007	.	.
NC_019461.2	98770418	98770418	A	G	intergenic	gene8365;gene8366	dist=2022;dist=4967	.	.
NC_019461.2	98770452	98770452	A	G	intergenic	gene8365;gene8366	dist=2056;dist=4933	.	.
NC_019461.2	98770454	98770454	A	G	intergenic	gene8365;gene8366	dist=2058;dist=4931	.	.
NC_019461.2	98770613	98770613	A	G	intergenic	gene8365;gene8366	dist=2217;dist=4772	.	.
NC_019461.2	98770619	98770619	G	A	intergenic	gene8365;gene8366	dist=2223;dist=4766	.	.
NC_019461.2	98770622	98770622	A	G	intergenic	gene8365;gene8366	dist=2226;dist=4763	.	.
NC_019461.2	98770633	98770633	A	G	intergenic	gene8365;gene8366	dist=2237;dist=4752	.	.
NC_019461.2	98770649	98770649	A	G	intergenic	gene8365;gene8366	dist=2253;dist=4736	.	.
NC_019461.2	102212274	102212274	G	A	exonic	gene8392	.	nonsynonymous SNV	gene8392:rna15949#NC_019461.2#102212214:exon1:c.G8A:p.G3D,gene8392:rna15950#NC_019461.2#102212214:exon1:c.G8A:p.G3D
NC_019461.2	102785811	102785811	G	C	UTR3	gene8406	rna15972#NC_019461.2#102781050:c.*6863C>G	.	.
NC_019461.2	105516644	105516644	G	A	exonic	gene8465	.	unknown	UNKNOWN
NC_019461.2	111634278	111634278	C	G	exonic	gene8540	.	synonymous SNV	gene8540:rna16117#NC_019461.2#111631154:exon2:c.C501G:p.R167R
NC_019461.2	111634288	111634288	A	G	exonic	gene8540	.	nonsynonymous SNV	gene8540:rna16117#NC_019461.2#111631154:exon2:c.A511G:p.M171V
NC_019461.2	111846782	111846782	G	A	exonic	gene8554	.	synonymous SNV	gene8554:rna16133#NC_019461.2#111828575:exon1:c.C108T:p.C36C
NC_019461.2	111846788	111846788	G	C	exonic	gene8554	.	synonymous SNV	gene8554:rna16133#NC_019461.2#111828575:exon1:c.C102G:p.A34A
NC_019461.2	112238716	112238716	A	G	exonic	gene8578	.	unknown	UNKNOWN
NC_019461.2	112238788	112238788	C	T	exonic	gene8578	.	unknown	UNKNOWN
NC_019461.2	112412509	112412509	C	A	UTR3	gene8586	rna16170#NC_019461.2#112412121:c.*165G>T;rna16169#NC_019461.2#112412121:c.*165G>T;rna16168#NC_019461.2#112412121:c.*165G>T	.	.
NC_019461.2	112412616	112412616	T	C	UTR3	gene8586	rna16170#NC_019461.2#112412121:c.*58A>G;rna16169#NC_019461.2#112412121:c.*58A>G;rna16168#NC_019461.2#112412121:c.*58A>G	.	.
NC_019461.2	112412630	112412630	A	G	UTR3	gene8586	rna16170#NC_019461.2#112412121:c.*44T>C;rna16169#NC_019461.2#112412121:c.*44T>C;rna16168#NC_019461.2#112412121:c.*44T>C	.	.
NC_019461.2	112412647	112412647	A	C	UTR3	gene8586	rna16170#NC_019461.2#112412121:c.*27T>G;rna16169#NC_019461.2#112412121:c.*27T>G;rna16168#NC_019461.2#112412121:c.*27T>G	.	.
NC_019461.2	112412671	112412671	A	T	UTR3	gene8586	rna16170#NC_019461.2#112412121:c.*3T>A;rna16169#NC_019461.2#112412121:c.*3T>A;rna16168#NC_019461.2#112412121:c.*3T>A	.	.
NC_019461.2	112412697	112412697	C	T	exonic	gene8586	.	nonsynonymous SNV	gene8586:rna16168#NC_019461.2#112412121:exon2:c.G856A:p.G286R,gene8586:rna16169#NC_019461.2#112412121:exon2:c.G856A:p.G286R,gene8586:rna16170#NC_019461.2#112412121:exon2:c.G856A:p.G286R
NC_019461.2	112412717	112412717	A	G	exonic	gene8586	.	nonsynonymous SNV	gene8586:rna16168#NC_019461.2#112412121:exon2:c.T836C:p.M279T,gene8586:rna16169#NC_019461.2#112412121:exon2:c.T836C:p.M279T,gene8586:rna16170#NC_019461.2#112412121:exon2:c.T836C:p.M279T
NC_019461.2	112412740	112412740	A	G	exonic	gene8586	.	synonymous SNV	gene8586:rna16168#NC_019461.2#112412121:exon2:c.T813C:p.N271N,gene8586:rna16169#NC_019461.2#112412121:exon2:c.T813C:p.N271N,gene8586:rna16170#NC_019461.2#112412121:exon2:c.T813C:p.N271N
NC_019461.2	112412782	112412782	G	A	exonic	gene8586	.	synonymous SNV	gene8586:rna16168#NC_019461.2#112412121:exon2:c.C771T:p.H257H,gene8586:rna16169#NC_019461.2#112412121:exon2:c.C771T:p.H257H,gene8586:rna16170#NC_019461.2#112412121:exon2:c.C771T:p.H257H
NC_019461.2	112412792	112412792	T	A	exonic	gene8586	.	nonsynonymous SNV	gene8586:rna16168#NC_019461.2#112412121:exon2:c.A761T:p.K254M,gene8586:rna16169#NC_019461.2#112412121:exon2:c.A761T:p.K254M,gene8586:rna16170#NC_019461.2#112412121:exon2:c.A761T:p.K254M
NC_019461.2	112412801	112412801	A	T	exonic	gene8586	.	nonsynonymous SNV	gene8586:rna16168#NC_019461.2#112412121:exon2:c.T752A:p.M251K,gene8586:rna16169#NC_019461.2#112412121:exon2:c.T752A:p.M251K,gene8586:rna16170#NC_019461.2#112412121:exon2:c.T752A:p.M251K
NC_019461.2	112412889	112412889	T	G	exonic	gene8586	.	nonsynonymous SNV	gene8586:rna16168#NC_019461.2#112412121:exon2:c.A664C:p.K222Q,gene8586:rna16169#NC_019461.2#112412121:exon2:c.A664C:p.K222Q,gene8586:rna16170#NC_019461.2#112412121:exon2:c.A664C:p.K222Q
NC_019461.2	112412904	112412904	T	C	exonic	gene8586	.	nonsynonymous SNV	gene8586:rna16168#NC_019461.2#112412121:exon2:c.A649G:p.M217V,gene8586:rna16169#NC_019461.2#112412121:exon2:c.A649G:p.M217V,gene8586:rna16170#NC_019461.2#112412121:exon2:c.A649G:p.M217V
NC_019461.2	112412964	112412964	C	G	exonic	gene8586	.	nonsynonymous SNV	gene8586:rna16168#NC_019461.2#112412121:exon2:c.G589C:p.E197Q,gene8586:rna16169#NC_019461.2#112412121:exon2:c.G589C:p.E197Q,gene8586:rna16170#NC_019461.2#112412121:exon2:c.G589C:p.E197Q
NC_019461.2	112412997	112412997	C	T	exonic	gene8586	.	nonsynonymous SNV	gene8586:rna16168#NC_019461.2#112412121:exon2:c.G556A:p.V186M,gene8586:rna16169#NC_019461.2#112412121:exon2:c.G556A:p.V186M,gene8586:rna16170#NC_019461.2#112412121:exon2:c.G556A:p.V186M
NC_019461.2	112413025	112413025	G	A	exonic	gene8586	.	synonymous SNV	gene8586:rna16168#NC_019461.2#112412121:exon2:c.C528T:p.A176A,gene8586:rna16169#NC_019461.2#112412121:exon2:c.C528T:p.A176A,gene8586:rna16170#NC_019461.2#112412121:exon2:c.C528T:p.A176A
NC_019461.2	112413033	112413033	C	G	exonic	gene8586	.	nonsynonymous SNV	gene8586:rna16168#NC_019461.2#112412121:exon2:c.G520C:p.E174Q,gene8586:rna16169#NC_019461.2#112412121:exon2:c.G520C:p.E174Q,gene8586:rna16170#NC_019461.2#112412121:exon2:c.G520C:p.E174Q
NC_019461.2	112413120	112413120	A	C	exonic	gene8586	.	nonsynonymous SNV	gene8586:rna16168#NC_019461.2#112412121:exon2:c.T433G:p.F145V,gene8586:rna16169#NC_019461.2#112412121:exon2:c.T433G:p.F145V,gene8586:rna16170#NC_019461.2#112412121:exon2:c.T433G:p.F145V
NC_019461.2	112413133	112413133	C	A	exonic	gene8586	.	nonsynonymous SNV	gene8586:rna16168#NC_019461.2#112412121:exon2:c.G420T:p.Q140H,gene8586:rna16169#NC_019461.2#112412121:exon2:c.G420T:p.Q140H,gene8586:rna16170#NC_019461.2#112412121:exon2:c.G420T:p.Q140H
NC_019461.2	112413147	112413147	C	G	exonic	gene8586	.	nonsynonymous SNV	gene8586:rna16168#NC_019461.2#112412121:exon2:c.G406C:p.E136Q,gene8586:rna16169#NC_019461.2#112412121:exon2:c.G406C:p.E136Q,gene8586:rna16170#NC_019461.2#112412121:exon2:c.G406C:p.E136Q
NC_019461.2	112413177	112413177	A	G	exonic	gene8586	.	nonsynonymous SNV	gene8586:rna16168#NC_019461.2#112412121:exon2:c.T376C:p.Y126H,gene8586:rna16169#NC_019461.2#112412121:exon2:c.T376C:p.Y126H,gene8586:rna16170#NC_019461.2#112412121:exon2:c.T376C:p.Y126H
NC_019461.2	112413187	112413187	T	C	exonic	gene8586	.	synonymous SNV	gene8586:rna16168#NC_019461.2#112412121:exon2:c.A366G:p.A122A,gene8586:rna16169#NC_019461.2#112412121:exon2:c.A366G:p.A122A,gene8586:rna16170#NC_019461.2#112412121:exon2:c.A366G:p.A122A
NC_019461.2	112413249	112413249	T	C	exonic	gene8586	.	nonsynonymous SNV	gene8586:rna16168#NC_019461.2#112412121:exon2:c.A304G:p.S102G,gene8586:rna16169#NC_019461.2#112412121:exon2:c.A304G:p.S102G,gene8586:rna16170#NC_019461.2#112412121:exon2:c.A304G:p.S102G
NC_019461.2	112413300	112413300	C	T	exonic	gene8586	.	nonsynonymous SNV	gene8586:rna16168#NC_019461.2#112412121:exon2:c.G253A:p.V85I,gene8586:rna16169#NC_019461.2#112412121:exon2:c.G253A:p.V85I,gene8586:rna16170#NC_019461.2#112412121:exon2:c.G253A:p.V85I
NC_019461.2	112413319	112413319	G	T	exonic	gene8586	.	stopgain	gene8586:rna16168#NC_019461.2#112412121:exon2:c.C234A:p.C78X,gene8586:rna16169#NC_019461.2#112412121:exon2:c.C234A:p.C78X,gene8586:rna16170#NC_019461.2#112412121:exon2:c.C234A:p.C78X
NC_019461.2	112413321	112413321	A	G	exonic	gene8586	.	nonsynonymous SNV	gene8586:rna16168#NC_019461.2#112412121:exon2:c.T232C:p.C78R,gene8586:rna16169#NC_019461.2#112412121:exon2:c.T232C:p.C78R,gene8586:rna16170#NC_019461.2#112412121:exon2:c.T232C:p.C78R
NC_019461.2	112413426	112413426	C	G	exonic	gene8586	.	nonsynonymous SNV	gene8586:rna16168#NC_019461.2#112412121:exon2:c.G127C:p.V43L,gene8586:rna16169#NC_019461.2#112412121:exon2:c.G127C:p.V43L,gene8586:rna16170#NC_019461.2#112412121:exon2:c.G127C:p.V43L
NC_019461.2	112413756	112413756	T	C	intronic	gene8586	.	.	.
NC_019461.2	112413761	112413761	G	A	intronic	gene8586	.	.	.
NC_019461.2	112413777	112413777	T	G	intronic	gene8586	.	.	.
NC_019461.2	112413892	112413892	C	A	intronic	gene8586	.	.	.
NC_019461.2	112413907	112413907	C	T	intronic	gene8586	.	.	.
NC_019461.2	112536463	112536463	C	T	exonic	gene8590	.	nonsynonymous SNV	gene8590:rna16174#NC_019461.2#112535996:exon1:c.G322A:p.D108N
NC_019461.2	112536469	112536469	T	C	exonic	gene8590	.	nonsynonymous SNV	gene8590:rna16174#NC_019461.2#112535996:exon1:c.A316G:p.M106V
NC_019461.2	112546720	112546720	A	G	intergenic	gene8590;gene8594	dist=9147;dist=48221	.	.
NC_019461.2	112546855	112546855	C	T	intergenic	gene8590;gene8594	dist=9282;dist=48086	.	.
NC_019461.2	112546857	112546857	C	T	intergenic	gene8590;gene8594	dist=9284;dist=48084	.	.
NC_019461.2	112546872	112546872	G	C	intergenic	gene8590;gene8594	dist=9299;dist=48069	.	.
NC_019461.2	112546887	112546887	C	T	intergenic	gene8590;gene8594	dist=9314;dist=48054	.	.
NC_019461.2	112546919	112546919	C	T	intergenic	gene8590;gene8594	dist=9346;dist=48022	.	.
NC_019461.2	112548317	112548317	G	T	intergenic	gene8590;gene8594	dist=10744;dist=46624	.	.
NC_019461.2	112548331	112548331	A	C	intergenic	gene8590;gene8594	dist=10758;dist=46610	.	.
NC_019461.2	112548346	112548346	G	A	intergenic	gene8590;gene8594	dist=10773;dist=46595	.	.
NC_019461.2	112548381	112548381	C	T	intergenic	gene8590;gene8594	dist=10808;dist=46560	.	.
NC_019461.2	112548439	112548439	T	C	intergenic	gene8590;gene8594	dist=10866;dist=46502	.	.
NC_019461.2	112548507	112548507	T	C	intergenic	gene8590;gene8594	dist=10934;dist=46434	.	.
NC_019461.2	112548536	112548536	T	G	intergenic	gene8590;gene8594	dist=10963;dist=46405	.	.
NC_019461.2	112548547	112548547	C	T	intergenic	gene8590;gene8594	dist=10974;dist=46394	.	.
NC_019461.2	112595134	112595134	A	G	exonic	gene8594	.	nonsynonymous SNV	gene8594:rna16175#NC_019461.2#112594940:exon1:c.A194G:p.H65R
NC_019461.2	112595316	112595316	C	G	exonic	gene8594	.	nonsynonymous SNV	gene8594:rna16175#NC_019461.2#112594940:exon1:c.C376G:p.Q126E
NC_019461.2	112595322	112595322	T	A	exonic	gene8594	.	nonsynonymous SNV	gene8594:rna16175#NC_019461.2#112594940:exon1:c.T382A:p.Y128N
[truncated: 4,277 more rows]

## Sheet: spleen_RDD
Chr	Start	End	Ref	Alt	Func.refGene	Gene.refGene	GeneDetail.refGene	ExonicFunc.refGene	AAChange.refGene
NC_019458.2	154272	154272	T	C	intronic	gene4	.	.	.
NC_019458.2	154286	154286	T	C	intronic	gene4	.	.	.
NC_019458.2	156150	156150	C	G	exonic	gene4	.	synonymous SNV	gene4:rna4#NC_019458.2#133788:exon2:c.G147C:p.T49T
NC_019458.2	156811	156811	T	C	intronic	gene4	.	.	.
NC_019458.2	156832	156832	T	C	intronic	gene4	.	.	.
NC_019458.2	164372	164372	T	C	UTR3	gene5	rna5#NC_019458.2#164261:c.*151A>G	.	.
NC_019458.2	201856	201856	G	A	intronic	gene7	.	.	.
NC_019458.2	215871	215871	G	T	intronic	gene8	.	.	.
NC_019458.2	215886	215886	G	T	intronic	gene8	.	.	.
NC_019458.2	215888	215888	T	A	intronic	gene8	.	.	.
NC_019458.2	324217	324217	T	C	intronic	gene12	.	.	.
NC_019458.2	406192	406192	T	G	UTR3	gene13	rna15#NC_019458.2#404589:c.*144A>C	.	.
NC_019458.2	491355	491355	C	T	downstream	gene14	dist=751	.	.
NC_019458.2	962352	962352	G	A	intergenic	gene26;gene27	dist=19835;dist=8156	.	.
NC_019458.2	2730956	2730956	T	C	UTR3	gene50	rna49#NC_019458.2#2729693:c.*847A>G	.	.
NC_019458.2	2871998	2871998	A	G	intergenic	gene52;gene54	dist=16348;dist=1551	.	.
NC_019458.2	2872509	2872509	C	T	intergenic	gene52;gene54	dist=16859;dist=1040	.	.
NC_019458.2	2872522	2872522	A	G	intergenic	gene52;gene54	dist=16872;dist=1027	.	.
NC_019458.2	2872526	2872526	T	C	intergenic	gene52;gene54	dist=16876;dist=1023	.	.
NC_019458.2	2872529	2872529	C	G	intergenic	gene52;gene54	dist=16879;dist=1020	.	.
NC_019458.2	2897076	2897076	G	A	intronic	gene55	.	.	.
NC_019458.2	2943416	2943416	T	C	ncRNA_exonic	gene57	.	.	.
NC_019458.2	3181917	3181917	T	C	intronic	gene67	.	.	.
NC_019458.2	3181918	3181918	T	C	intronic	gene67	.	.	.
NC_019458.2	3182021	3182021	T	C	intronic	gene67	.	.	.
NC_019458.2	3589515	3589515	T	C	exonic	gene71	.	synonymous SNV	gene71:rna116#NC_019458.2#3544034:exon12:c.T5253C:p.F1751F
NC_019458.2	3866827	3866827	G	A	UTR3	gene73	rna119#NC_019458.2#3866215:c.*448C>T;rna118#NC_019458.2#3866215:c.*448C>T	.	.
NC_019458.2	6957951	6957951	G	A	UTR3	gene95	rna147#NC_019458.2#6944036:c.*774G>A	.	.
NC_019458.2	7522499	7522499	C	T	UTR3	gene113	rna179#NC_019458.2#7521702:c.*414G>A	.	.
NC_019458.2	8136352	8136352	A	G	exonic	gene121	.	synonymous SNV	gene121:rna197#NC_019458.2#8120112:exon8:c.A2877G:p.P959P,gene121:rna198#NC_019458.2#8120124:exon8:c.A2889G:p.P963P,gene121:rna199#NC_019458.2#8120124:exon8:c.A2886G:p.P962P,gene121:rna200#NC_019458.2#8120150:exon8:c.A2721G:p.P907P,gene121:rna201#NC_019458.2#8120241:exon8:c.A2721G:p.P907P
NC_019458.2	9584325	9584325	G	A	UTR3	gene131	rna212#NC_019458.2#9582254:c.*24G>A	.	.
NC_019458.2	10208967	10208967	C	T	exonic	gene146	.	nonsynonymous SNV	gene146:rna256#NC_019458.2#10177907:exon8:c.G1355A:p.G452D
NC_019458.2	10417766	10417766	C	T	exonic	gene151	.	synonymous SNV	gene151:rna261#NC_019458.2#10417147:exon2:c.G153A:p.Q51Q
NC_019458.2	10417772	10417772	T	G	exonic	gene151	.	synonymous SNV	gene151:rna261#NC_019458.2#10417147:exon2:c.A147C:p.P49P
NC_019458.2	10417777	10417777	G	T	exonic	gene151	.	nonsynonymous SNV	gene151:rna261#NC_019458.2#10417147:exon2:c.C142A:p.L48M
NC_019458.2	10726061	10726061	T	C	UTR3	gene155	rna267#NC_019458.2#10610961:c.*3282T>C;rna268#NC_019458.2#10636864:c.*3282T>C;rna269#NC_019458.2#10668136:c.*3282T>C	.	.
NC_019458.2	10727490	10727490	G	T	UTR3	gene155	rna267#NC_019458.2#10610961:c.*4711G>T;rna268#NC_019458.2#10636864:c.*4711G>T;rna269#NC_019458.2#10668136:c.*4711G>T	.	.
NC_019458.2	10732667	10732667	G	A	UTR3	gene155	rna267#NC_019458.2#10610961:c.*9888G>A;rna268#NC_019458.2#10636864:c.*9888G>A;rna269#NC_019458.2#10668136:c.*9888G>A	.	.
NC_019458.2	10752978	10752978	C	T	exonic	gene158	.	synonymous SNV	gene158:rna271#NC_019458.2#10749904:exon6:c.C601T:p.L201L
NC_019458.2	10921235	10921235	T	C	UTR3	gene163	rna279#NC_019458.2#10853741:c.*990T>C;rna281#NC_019458.2#10876388:c.*990T>C;rna280#NC_019458.2#10876388:c.*990T>C;rna282#NC_019458.2#10887496:c.*990T>C	.	.
NC_019458.2	10947109	10947109	T	C	downstream	gene166;gene167	dist=904	.	.
NC_019458.2	10948006	10948006	T	C	downstream	gene167	dist=7	.	.
NC_019458.2	12147421	12147421	G	A	exonic	gene179	.	synonymous SNV	gene179:rna302#NC_019458.2#12136085:exon8:c.C810T:p.A270A
NC_019458.2	12246550	12246550	T	C	intergenic	gene180;gene181	dist=52608;dist=1079	.	.
NC_019458.2	12246559	12246559	T	C	intergenic	gene180;gene181	dist=52617;dist=1070	.	.
NC_019458.2	12246575	12246575	T	C	intergenic	gene180;gene181	dist=52633;dist=1054	.	.
NC_019458.2	12253946	12253946	G	T	exonic	gene181	.	nonsynonymous SNV	gene181:rna304#NC_019458.2#12247628:exon2:c.C31A:p.Q11K,gene181:rna306#NC_019458.2#12247628:exon2:c.C31A:p.Q11K,gene181:rna307#NC_019458.2#12247628:exon2:c.C31A:p.Q11K
NC_019458.2	12253949	12253949	C	A	exonic	gene181	.	nonsynonymous SNV	gene181:rna304#NC_019458.2#12247628:exon2:c.G28T:p.V10L,gene181:rna306#NC_019458.2#12247628:exon2:c.G28T:p.V10L,gene181:rna307#NC_019458.2#12247628:exon2:c.G28T:p.V10L
NC_019458.2	12253986	12253986	T	A	intronic	gene181	.	.	.
NC_019458.2	12410565	12410565	G	C	intronic	gene188	.	.	.
NC_019458.2	12410566	12410566	C	G	intronic	gene188	.	.	.
NC_019458.2	12410570	12410570	T	A	intronic	gene188	.	.	.
NC_019458.2	12410574	12410574	C	A	intronic	gene188	.	.	.
NC_019458.2	12410597	12410597	A	G	intronic	gene188	.	.	.
NC_019458.2	12410599	12410599	G	A	intronic	gene188	.	.	.
NC_019458.2	12410613	12410613	A	G	intronic	gene188	.	.	.
NC_019458.2	12469455	12469455	A	G	exonic	gene189	.	synonymous SNV	gene189:rna318#NC_019458.2#12468258:exon16:c.T1425C:p.T475T
NC_019458.2	12484484	12484484	T	A	intronic	gene189	.	.	.
NC_019458.2	12484487	12484487	A	G	intronic	gene189	.	.	.
NC_019458.2	12517279	12517279	C	A	intronic	gene191	.	.	.
NC_019458.2	12517298	12517298	T	A	intronic	gene191	.	.	.
NC_019458.2	14078842	14078842	T	C	UTR3	gene212	rna354#NC_019458.2#14075817:c.*954A>G	.	.
NC_019458.2	14658231	14658231	C	T	ncRNA_exonic	gene227	.	.	.
NC_019458.2	15271912	15271912	A	C	intronic	gene243	.	.	.
NC_019458.2	15271912	15271912	A	0	intronic	gene243	.	.	.
NC_019458.2	15271971	15271971	G	A	intronic	gene243	.	.	.
NC_019458.2	15271971	15271971	G	0	intronic	gene243	.	.	.
NC_019458.2	15271974	15271974	A	C	intronic	gene243	.	.	.
NC_019458.2	15271974	15271974	A	0	intronic	gene243	.	.	.
NC_019458.2	15271981	15271981	A	C	intronic	gene243	.	.	.
NC_019458.2	15271981	15271981	A	0	intronic	gene243	.	.	.
NC_019458.2	15272007	15272007	C	0	intronic	gene243	.	.	.
NC_019458.2	15272007	15272007	C	A	intronic	gene243	.	.	.
NC_019458.2	15272019	15272019	G	C	intronic	gene243	.	.	.
NC_019458.2	15819430	15819430	C	T	exonic	gene250	.	unknown	UNKNOWN
NC_019458.2	15868923	15868923	C	G	exonic	gene250	.	unknown	UNKNOWN
NC_019458.2	16788234	16788234	G	A	exonic	gene259	.	nonsynonymous SNV	gene259:rna462#NC_019458.2#16787454:exon3:c.G610A:p.V204M
NC_019458.2	16788255	16788255	G	A	exonic	gene259	.	nonsynonymous SNV	gene259:rna462#NC_019458.2#16787454:exon3:c.G631A:p.E211K
NC_019458.2	17809843	17809843	C	0	intronic	gene298	.	.	.
NC_019458.2	17809843	17809843	C	T	intronic	gene298	.	.	.
NC_019458.2	17809858	17809858	A	0	intronic	gene298	.	.	.
NC_019458.2	17809858	17809858	A	C	intronic	gene298	.	.	.
NC_019458.2	17809867	17809867	G	0	intronic	gene298	.	.	.
NC_019458.2	17809867	17809867	G	C	intronic	gene298	.	.	.
NC_019458.2	17831311	17831311	T	C	exonic	gene300	.	nonsynonymous SNV	gene300:rna530#NC_019458.2#17829289:exon6:c.A675G:p.I225M,gene300:rna531#NC_019458.2#17829289:exon6:c.A408G:p.I136M
NC_019458.2	19217219	19217219	A	G	downstream	gene331	dist=597	.	.
NC_019458.2	19730833	19730833	C	A	intronic	gene346	.	.	.
NC_019458.2	19730835	19730835	T	G	intronic	gene346	.	.	.
NC_019458.2	19730839	19730839	C	A	intronic	gene346	.	.	.
NC_019458.2	19730841	19730841	C	T	intronic	gene346	.	.	.
NC_019458.2	19730842	19730842	C	A	intronic	gene346	.	.	.
NC_019458.2	19730851	19730851	C	A	intronic	gene346	.	.	.
NC_019458.2	19730860	19730860	G	A	intronic	gene346	.	.	.
NC_019458.2	19730862	19730862	A	C	intronic	gene346	.	.	.
NC_019458.2	20548622	20548622	G	C	intronic	gene363	.	.	.
NC_019458.2	20548623	20548623	T	G	intronic	gene363	.	.	.
NC_019458.2	20653237	20653237	T	C	intronic	gene367	.	.	.
NC_019458.2	20696815	20696815	A	G	intergenic	gene369;gene370	dist=4002;dist=4895	.	.
NC_019458.2	20696840	20696840	A	G	intergenic	gene369;gene370	dist=4027;dist=4870	.	.
NC_019458.2	20696841	20696841	A	G	intergenic	gene369;gene370	dist=4028;dist=4869	.	.
NC_019458.2	26237379	26237379	C	G	intergenic	gene431;gene434	dist=1444;dist=5684	.	.
NC_019458.2	26472872	26472872	T	C	intergenic	gene435;gene436	dist=2382;dist=1682	.	.
NC_019458.2	26481205	26481205	T	C	exonic	gene436	.	synonymous SNV	gene436:rna801#NC_019458.2#26474553:exon13:c.A1398G:p.L466L,gene436:rna799#NC_019458.2#26474553:exon14:c.A1494G:p.L498L,gene436:rna798#NC_019458.2#26474553:exon15:c.A1398G:p.L466L,gene436:rna800#NC_019458.2#26474553:exon15:c.A1620G:p.L540L,gene436:rna802#NC_019458.2#26474553:exon15:c.A1620G:p.L540L
NC_019458.2	26581731	26581731	A	0	intronic	gene440	.	.	.
NC_019458.2	26581731	26581731	A	G	intronic	gene440	.	.	.
NC_019458.2	26581738	26581738	T	0	intronic	gene440	.	.	.
NC_019458.2	26581738	26581738	T	A	intronic	gene440	.	.	.
NC_019458.2	26642753	26642753	T	C	intronic	gene440	.	.	.
NC_019458.2	26642807	26642807	T	C	intronic	gene440	.	.	.
NC_019458.2	26642824	26642824	T	C	intronic	gene440	.	.	.
NC_019458.2	26642831	26642831	T	C	intronic	gene440	.	.	.
NC_019458.2	26642834	26642834	T	C	intronic	gene440	.	.	.
NC_019458.2	26642893	26642893	T	C	intronic	gene440	.	.	.
NC_019458.2	26948414	26948414	G	A	UTR3	gene445	rna822#NC_019458.2#26880213:c.*2404G>A	.	.
NC_019458.2	27044561	27044561	T	C	exonic	gene449	.	nonsynonymous SNV	gene449:rna826#NC_019458.2#27032806:exon7:c.A664G:p.N222D,gene449:rna825#NC_019458.2#27032806:exon8:c.A664G:p.N222D
NC_019458.2	27044562	27044562	G	A	exonic	gene449	.	synonymous SNV	gene449:rna826#NC_019458.2#27032806:exon7:c.C663T:p.G221G,gene449:rna825#NC_019458.2#27032806:exon8:c.C663T:p.G221G
NC_019458.2	27044631	27044631	A	G	exonic	gene449	.	synonymous SNV	gene449:rna826#NC_019458.2#27032806:exon7:c.T594C:p.R198R,gene449:rna825#NC_019458.2#27032806:exon8:c.T594C:p.R198R
NC_019458.2	27239614	27239614	A	G	intergenic	gene451;gene454	dist=39028;dist=42365	.	.
NC_019458.2	27239621	27239621	A	G	intergenic	gene451;gene454	dist=39035;dist=42358	.	.
NC_019458.2	27239622	27239622	A	G	intergenic	gene451;gene454	dist=39036;dist=42357	.	.
NC_019458.2	27239672	27239672	A	T	intergenic	gene451;gene454	dist=39086;dist=42307	.	.
NC_019458.2	27239672	27239672	A	G	intergenic	gene451;gene454	dist=39086;dist=42307	.	.
NC_019458.2	27239686	27239686	A	G	intergenic	gene451;gene454	dist=39100;dist=42293	.	.
NC_019458.2	27239691	27239691	A	G	intergenic	gene451;gene454	dist=39105;dist=42288	.	.
NC_019458.2	27239722	27239722	A	G	intergenic	gene451;gene454	dist=39136;dist=42257	.	.
NC_019458.2	27240056	27240056	A	G	intergenic	gene451;gene454	dist=39470;dist=41923	.	.
NC_019458.2	27240060	27240060	A	G	intergenic	gene451;gene454	dist=39474;dist=41919	.	.
NC_019458.2	27240099	27240099	A	G	intergenic	gene451;gene454	dist=39513;dist=41880	.	.
NC_019458.2	27240113	27240113	A	G	intergenic	gene451;gene454	dist=39527;dist=41866	.	.
NC_019458.2	27240118	27240118	A	G	intergenic	gene451;gene454	dist=39532;dist=41861	.	.
NC_019458.2	27240130	27240130	A	G	intergenic	gene451;gene454	dist=39544;dist=41849	.	.
NC_019458.2	27240133	27240133	A	G	intergenic	gene451;gene454	dist=39547;dist=41846	.	.
NC_019458.2	27240135	27240135	A	G	intergenic	gene451;gene454	dist=39549;dist=41844	.	.
NC_019458.2	27240140	27240140	A	G	intergenic	gene451;gene454	dist=39554;dist=41839	.	.
NC_019458.2	27240163	27240163	A	G	intergenic	gene451;gene454	dist=39577;dist=41816	.	.
NC_019458.2	30720264	30720264	T	G	UTR3	gene497	rna908#NC_019458.2#30719479:c.*1033A>C;rna907#NC_019458.2#30719479:c.*1033A>C	.	.
NC_019458.2	30720275	30720275	G	A	UTR3	gene497	rna908#NC_019458.2#30719479:c.*1022C>T;rna907#NC_019458.2#30719479:c.*1022C>T	.	.
NC_019458.2	37001668	37001668	T	C	intergenic	gene541;gene546	dist=23209;dist=194055	.	.
NC_019458.2	37001669	37001669	G	A	intergenic	gene541;gene546	dist=23210;dist=194054	.	.
NC_019458.2	37005203	37005203	G	A	intergenic	gene541;gene546	dist=26744;dist=190520	.	.
NC_019458.2	37005216	37005216	T	C	intergenic	gene541;gene546	dist=26757;dist=190507	.	.
NC_019458.2	37005223	37005223	A	C	intergenic	gene541;gene546	dist=26764;dist=190500	.	.
NC_019458.2	37103602	37103602	A	G	intergenic	gene541;gene546	dist=125143;dist=92121	.	.
NC_019458.2	37109275	37109275	G	T	intergenic	gene541;gene546	dist=130816;dist=86448	.	.
NC_019458.2	37112959	37112959	G	C	intergenic	gene541;gene546	dist=134500;dist=82764	.	.
NC_019458.2	37113014	37113014	G	C	intergenic	gene541;gene546	dist=134555;dist=82709	.	.
NC_019458.2	37113034	37113034	C	A	intergenic	gene541;gene546	dist=134575;dist=82689	.	.
NC_019458.2	37113064	37113064	T	C	intergenic	gene541;gene546	dist=134605;dist=82659	.	.
NC_019458.2	37113380	37113380	C	T	intergenic	gene541;gene546	dist=134921;dist=82343	.	.
NC_019458.2	37402406	37402406	T	A	intronic	gene548	.	.	.
NC_019458.2	37402411	37402411	T	G	intronic	gene548	.	.	.
NC_019458.2	37402412	37402412	A	G	intronic	gene548	.	.	.
NC_019458.2	37402426	37402426	A	C	intronic	gene548	.	.	.
NC_019458.2	37402437	37402437	G	A	intronic	gene548	.	.	.
NC_019458.2	37402452	37402452	A	T	intronic	gene548	.	.	.
NC_019458.2	37402453	37402453	A	G	intronic	gene548	.	.	.
NC_019458.2	37402459	37402459	A	C	intronic	gene548	.	.	.
NC_019458.2	37402463	37402463	T	G	intronic	gene548	.	.	.
NC_019458.2	37462755	37462755	A	C	intronic	gene549	.	.	.
NC_019458.2	37462755	37462755	A	0	intronic	gene549	.	.	.
NC_019458.2	37462761	37462761	A	0	intronic	gene549	.	.	.
NC_019458.2	37462761	37462761	A	C	intronic	gene549	.	.	.
NC_019458.2	37462774	37462774	A	C	intronic	gene549	.	.	.
NC_019458.2	37462774	37462774	A	0	intronic	gene549	.	.	.
NC_019458.2	37554759	37554759	A	G	exonic	gene549	.	synonymous SNV	gene549:rna996#NC_019458.2#37408895:exon7:c.T639C:p.A213A,gene549:rna992#NC_019458.2#37408895:exon9:c.T639C:p.A213A,gene549:rna993#NC_019458.2#37408895:exon9:c.T639C:p.A213A,gene549:rna994#NC_019458.2#37408895:exon9:c.T639C:p.A213A,gene549:rna995#NC_019458.2#37408895:exon9:c.T639C:p.A213A
NC_019458.2	37673807	37673807	A	G	UTR5	gene552	rna1003#NC_019458.2#37673706:c.-28839A>G;rna1002#NC_019458.2#37673706:c.-28839A>G;rna1004#NC_019458.2#37673725:c.-28839A>G;rna1005#NC_019458.2#37673757:c.-28839A>G	.	.
NC_019458.2	39973982	39973982	T	A	exonic	gene569	.	nonsynonymous SNV	gene569:rna1039#NC_019458.2#39933486:exon5:c.A335T:p.Y112F
NC_019458.2	40195017	40195017	T	C	intergenic	gene570;gene572	dist=58015;dist=67867	.	.
NC_019458.2	40195031	40195031	T	C	intergenic	gene570;gene572	dist=58029;dist=67853	.	.
NC_019458.2	42183081	42183081	T	G	UTR3	gene587	rna1089#NC_019458.2#42121151:c.*2569T>G	.	.
NC_019458.2	42183098	42183098	G	C	UTR3	gene587	rna1089#NC_019458.2#42121151:c.*2586G>C	.	.
NC_019458.2	42183103	42183103	C	G	UTR3	gene587	rna1089#NC_019458.2#42121151:c.*2591C>G	.	.
NC_019458.2	42567801	42567801	A	G	UTR3	gene591	rna1106#NC_019458.2#42483426:c.*1091A>G	.	.
NC_019458.2	42567805	42567805	A	G	UTR3	gene591	rna1106#NC_019458.2#42483426:c.*1095A>G	.	.
NC_019458.2	42567812	42567812	A	G	UTR3	gene591	rna1106#NC_019458.2#42483426:c.*1102A>G	.	.
NC_019458.2	42567868	42567868	G	A	UTR3	gene591	rna1106#NC_019458.2#42483426:c.*1158G>A	.	.
NC_019458.2	42568320	42568320	A	G	UTR3	gene591	rna1106#NC_019458.2#42483426:c.*1610A>G	.	.
NC_019458.2	42568355	42568355	A	G	UTR3	gene591	rna1106#NC_019458.2#42483426:c.*1645A>G	.	.
NC_019458.2	42568362	42568362	A	G	UTR3	gene591	rna1106#NC_019458.2#42483426:c.*1652A>G	.	.
NC_019458.2	42568398	42568398	A	G	UTR3	gene591	rna1106#NC_019458.2#42483426:c.*1688A>G	.	.
NC_019458.2	46204141	46204141	C	T	intronic	gene611	.	.	.
NC_019458.2	46315044	46315044	T	C	intergenic	gene612;gene613	dist=6862;dist=4325	.	.
NC_019458.2	53484046	53484046	A	G	exonic	gene643	.	synonymous SNV	gene643:rna1195#NC_019458.2#53468618:exon9:c.T870C:p.C290C,gene643:rna1190#NC_019458.2#53459223:exon10:c.T870C:p.C290C,gene643:rna1191#NC_019458.2#53459223:exon10:c.T870C:p.C290C,gene643:rna1192#NC_019458.2#53459223:exon10:c.T870C:p.C290C,gene643:rna1194#NC_019458.2#53459223:exon10:c.T870C:p.C290C,gene643:rna1193#NC_019458.2#53459223:exon11:c.T870C:p.C290C
NC_019458.2	53484070	53484070	C	T	exonic	gene643	.	synonymous SNV	gene643:rna1195#NC_019458.2#53468618:exon9:c.G846A:p.Q282Q,gene643:rna1190#NC_019458.2#53459223:exon10:c.G846A:p.Q282Q,gene643:rna1191#NC_019458.2#53459223:exon10:c.G846A:p.Q282Q,gene643:rna1192#NC_019458.2#53459223:exon10:c.G846A:p.Q282Q,gene643:rna1194#NC_019458.2#53459223:exon10:c.G846A:p.Q282Q,gene643:rna1193#NC_019458.2#53459223:exon11:c.G846A:p.Q282Q
NC_019458.2	53617428	53617428	C	A	UTR3	gene644	rna1196#NC_019458.2#53542100:c.*2176C>A;rna1197#NC_019458.2#53544455:c.*2176C>A	.	.
NC_019458.2	53758772	53758772	A	G	UTR3	gene647	rna1225#NC_019458.2#53715909:c.*2194A>G;rna1226#NC_019458.2#53716012:c.*2194A>G	.	.
NC_019458.2	54386841	54386841	A	G	UTR3	gene661	rna1238#NC_019458.2#54366446:c.*831A>G	.	.
NC_019458.2	54386879	54386879	A	G	UTR3	gene661	rna1238#NC_019458.2#54366446:c.*869A>G	.	.
NC_019458.2	54625930	54625930	T	G	UTR3	gene663	rna1242#NC_019458.2#54623322:c.*283A>C	.	.
NC_019458.2	57983759	57983759	G	A	UTR3	gene666	rna1245#NC_019458.2#57669270:c.*87G>A;rna1247#NC_019458.2#57775918:c.*87G>A;rna1248#NC_019458.2#57776193:c.*87G>A;rna1249#NC_019458.2#57776207:c.*87G>A;rna1259#NC_019458.2#57776507:c.*87G>A;rna1258#NC_019458.2#57776507:c.*830G>A;rna1257#NC_019458.2#57776507:c.*87G>A;rna1256#NC_019458.2#57776507:c.*87G>A;rna1255#NC_019458.2#57776507:c.*87G>A;rna1254#NC_019458.2#57776507:c.*87G>A;rna1253#NC_019458.…	.	.
NC_019458.2	63204941	63204941	A	C	UTR3	gene712	rna1357#NC_019458.2#63159671:c.*4553A>C;rna1356#NC_019458.2#63159671:c.*4553A>C;rna1355#NC_019458.2#63159671:c.*4553A>C	.	.
NC_019458.2	63498726	63498726	A	G	downstream	gene715	dist=369	.	.
NC_019458.2	63499631	63499631	A	G	downstream	gene716	dist=794	.	.
NC_019458.2	63499680	63499680	A	G	downstream	gene716	dist=745	.	.
NC_019458.2	63499698	63499698	A	G	downstream	gene716	dist=727	.	.
NC_019458.2	63499737	63499737	A	G	downstream	gene716	dist=688	.	.
NC_019458.2	63499756	63499756	A	G	downstream	gene716	dist=669	.	.
NC_019458.2	63499779	63499779	A	G	downstream	gene716	dist=646	.	.
NC_019458.2	63499780	63499780	A	G	downstream	gene716	dist=645	.	.
NC_019458.2	63500427	63500427	A	G	UTR3	gene716	rna1364#NC_019458.2#63500424:c.*499T>C	.	.
NC_019458.2	63500437	63500437	A	G	UTR3	gene716	rna1364#NC_019458.2#63500424:c.*489T>C	.	.
NC_019458.2	63500438	63500438	A	G	UTR3	gene716	rna1364#NC_019458.2#63500424:c.*488T>C	.	.
NC_019458.2	63500467	63500467	A	G	UTR3	gene716	rna1364#NC_019458.2#63500424:c.*459T>C	.	.
NC_019458.2	63500470	63500470	A	G	UTR3	gene716	rna1364#NC_019458.2#63500424:c.*456T>C	.	.
NC_019458.2	63500486	63500486	A	G	UTR3	gene716	rna1364#NC_019458.2#63500424:c.*440T>C	.	.
NC_019458.2	63500506	63500506	A	G	UTR3	gene716	rna1364#NC_019458.2#63500424:c.*420T>C	.	.
NC_019458.2	63500574	63500574	A	G	UTR3	gene716	rna1364#NC_019458.2#63500424:c.*352T>C	.	.
NC_019458.2	63500585	63500585	A	G	UTR3	gene716	rna1364#NC_019458.2#63500424:c.*341T>C	.	.
NC_019458.2	64387091	64387091	T	G	intergenic	gene721;gene723	dist=107210;dist=849506	.	.
NC_019458.2	64387094	64387094	T	A	intergenic	gene721;gene723	dist=107213;dist=849503	.	.
NC_019458.2	64387097	64387097	C	G	intergenic	gene721;gene723	dist=107216;dist=849500	.	.
NC_019458.2	65546723	65546723	C	A	exonic	gene726	.	nonsynonymous SNV	gene726:rna1379#NC_019458.2#65542372:exon7:c.G1016T:p.G339V
NC_019458.2	65547929	65547929	A	C	exonic	gene726	.	synonymous SNV	gene726:rna1379#NC_019458.2#65542372:exon6:c.T660G:p.L220L
NC_019458.2	65547931	65547931	G	T	exonic	gene726	.	nonsynonymous SNV	gene726:rna1379#NC_019458.2#65542372:exon6:c.C658A:p.L220I
NC_019458.2	65556864	65556864	G	A	UTR5	gene726	rna1379#NC_019458.2#65542372:c.-3877C>T	.	.
NC_019458.2	65583764	65583764	T	C	downstream	gene727	dist=336	.	.
NC_019458.2	65600560	65600560	G	T	exonic	gene727	.	synonymous SNV	gene727:rna1380#NC_019458.2#65584099:exon3:c.C147A:p.T49T
NC_019458.2	65600576	65600576	G	A	exonic	gene727	.	nonsynonymous SNV	gene727:rna1380#NC_019458.2#65584099:exon3:c.C131T:p.A44V
NC_019458.2	65600578	65600578	G	A	exonic	gene727	.	synonymous SNV	gene727:rna1380#NC_019458.2#65584099:exon3:c.C129T:p.I43I
NC_019458.2	65600580	65600580	T	C	exonic	gene727	.	nonsynonymous SNV	gene727:rna1380#NC_019458.2#65584099:exon3:c.A127G:p.I43V
NC_019458.2	65600595	65600595	C	G	exonic	gene727	.	nonsynonymous SNV	gene727:rna1380#NC_019458.2#65584099:exon3:c.G112C:p.V38L
NC_019458.2	65600597	65600597	G	C	exonic	gene727	.	nonsynonymous SNV	gene727:rna1380#NC_019458.2#65584099:exon3:c.C110G:p.P37R
NC_019458.2	65628619	65628619	A	G	intergenic	gene727;gene728	dist=15469;dist=10739	.	.
NC_019458.2	65628656	65628656	C	T	intergenic	gene727;gene728	dist=15506;dist=10702	.	.
NC_019458.2	65640705	65640705	C	T	exonic	gene728	.	nonsynonymous SNV	gene728:rna1381#NC_019458.2#65639357:exon2:c.G247A:p.V83M
NC_019458.2	65641513	65641513	G	0	upstream	gene728	dist=11	.	.
NC_019458.2	65641513	65641513	G	A	upstream	gene728	dist=11	.	.
NC_019458.2	65641526	65641526	T	0	upstream	gene728	dist=24	.	.
NC_019458.2	65641526	65641526	T	G	upstream	gene728	dist=24	.	.
NC_019458.2	65641533	65641533	T	0	upstream	gene728	dist=31	.	.
NC_019458.2	65641533	65641533	T	A	upstream	gene728	dist=31	.	.
NC_019458.2	65641534	65641534	G	0	upstream	gene728	dist=32	.	.
NC_019458.2	65641534	65641534	G	A	upstream	gene728	dist=32	.	.
NC_019458.2	65641541	65641541	G	0	upstream	gene728	dist=39	.	.
NC_019458.2	65641541	65641541	G	C	upstream	gene728	dist=39	.	.
NC_019458.2	65748761	65748761	G	C	exonic	gene732	.	unknown	UNKNOWN
NC_019458.2	65916558	65916558	C	T	UTR3	gene735	rna1394#NC_019458.2#65915838:c.*2452G>A	.	.
NC_019458.2	65916570	65916570	C	A	UTR3	gene735	rna1394#NC_019458.2#65915838:c.*2440G>T	.	.
NC_019458.2	65916583	65916583	A	G	UTR3	gene735	rna1394#NC_019458.2#65915838:c.*2427T>C	.	.
NC_019458.2	65918689	65918689	C	G	UTR3	gene735	rna1394#NC_019458.2#65915838:c.*321G>C	.	.
NC_019458.2	65918700	65918700	C	T	UTR3	gene735	rna1394#NC_019458.2#65915838:c.*310G>A	.	.
NC_019458.2	65921783	65921783	A	G	exonic	gene735	.	synonymous SNV	gene735:rna1394#NC_019458.2#65915838:exon8:c.T1275C:p.A425A
NC_019458.2	66118445	66118445	A	G	intergenic	gene737;gene738	dist=1746;dist=29586	.	.
NC_019458.2	66118706	66118706	A	G	intergenic	gene737;gene738	dist=2007;dist=29325	.	.
NC_019458.2	66119463	66119463	A	G	intergenic	gene737;gene738	dist=2764;dist=28568	.	.
NC_019458.2	66119474	66119474	A	G	intergenic	gene737;gene738	dist=2775;dist=28557	.	.
NC_019458.2	66119535	66119535	A	G	intergenic	gene737;gene738	dist=2836;dist=28496	.	.
NC_019458.2	66119536	66119536	A	G	intergenic	gene737;gene738	dist=2837;dist=28495	.	.
NC_019458.2	66119539	66119539	A	G	intergenic	gene737;gene738	dist=2840;dist=28492	.	.
NC_019458.2	66119556	66119556	A	G	intergenic	gene737;gene738	dist=2857;dist=28475	.	.
NC_019458.2	66357366	66357366	C	G	intronic	gene741	.	.	.
NC_019458.2	66357369	66357369	T	G	intronic	gene741	.	.	.
NC_019458.2	66357378	66357378	T	G	intronic	gene741	.	.	.
NC_019458.2	66567149	66567149	A	G	intergenic	gene742;gene743	dist=1546;dist=617024	.	.
NC_019458.2	66567151	66567151	A	G	intergenic	gene742;gene743	dist=1548;dist=617022	.	.
NC_019458.2	66567178	66567178	A	G	intergenic	gene742;gene743	dist=1575;dist=616995	.	.
NC_019458.2	68550611	68550611	G	A	exonic	gene756	.	synonymous SNV	gene756:rna1484#NC_019458.2#68530358:exon6:c.G1044A:p.K348K,gene756:rna1482#NC_019458.2#68523334:exon7:c.G1152A:p.K384K,gene756:rna1483#NC_019458.2#68523361:exon8:c.G1341A:p.K447K,gene756:rna1481#NC_019458.2#68523272:exon9:c.G1341A:p.K447K,gene756:rna1480#NC_019458.2#68519231:exon10:c.G1488A:p.K496K,gene756:rna1476#NC_019458.2#68466524:exon12:c.G1557A:p.K519K,gene756:rna1479#NC_019458.2#68490454:…
NC_019458.2	68834392	68834392	T	C	intergenic	gene760;gene761	dist=58278;dist=3415	.	.
NC_019458.2	68836816	68836816	T	C	downstream	gene761	dist=991	.	.
NC_019458.2	68836884	68836884	T	C	downstream	gene761	dist=923	.	.
NC_019458.2	68872546	68872546	C	A	UTR3	gene762	rna1515#NC_019458.2#68872516:c.*808G>T;rna1514#NC_019458.2#68872516:c.*808G>T;rna1513#NC_019458.2#68872516:c.*808G>T;rna1512#NC_019458.2#68872516:c.*808G>T;rna1511#NC_019458.2#68872516:c.*808G>T;rna1510#NC_019458.2#68872516:c.*808G>T;rna1509#NC_019458.2#68872516:c.*808G>T;rna1508#NC_019458.2#68872516:c.*808G>T;rna1507#NC_019458.2#68872516:c.*808G>T	.	.
NC_019458.2	68872547	68872547	G	A	UTR3	gene762	rna1515#NC_019458.2#68872516:c.*807C>T;rna1514#NC_019458.2#68872516:c.*807C>T;rna1513#NC_019458.2#68872516:c.*807C>T;rna1512#NC_019458.2#68872516:c.*807C>T;rna1511#NC_019458.2#68872516:c.*807C>T;rna1510#NC_019458.2#68872516:c.*807C>T;rna1509#NC_019458.2#68872516:c.*807C>T;rna1508#NC_019458.2#68872516:c.*807C>T;rna1507#NC_019458.2#68872516:c.*807C>T	.	.
NC_019458.2	69154629	69154629	A	G	UTR3	gene763	rna1519#NC_019458.2#69149038:c.*1189A>G;rna1520#NC_019458.2#69149514:c.*1189A>G	.	.
NC_019458.2	71318707	71318707	G	A	exonic	gene784	.	synonymous SNV	gene784:rna1573#NC_019458.2#71216151:exon1:c.C9T:p.G3G
NC_019458.2	71485705	71485705	T	G	UTR3	gene786	rna1580#NC_019458.2#71469644:c.*41T>G	.	.
NC_019458.2	73015614	73015614	G	T	intronic	gene789	.	.	.
NC_019458.2	73015660	73015660	A	G	intronic	gene789	.	.	.
NC_019458.2	73996850	73996850	G	C	exonic	gene792	.	nonsynonymous SNV	gene792:rna1588#NC_019458.2#73347329:exon8:c.C781G:p.L261V,gene792:rna1590#NC_019458.2#73829173:exon8:c.C781G:p.L261V,gene792:rna1592#NC_019458.2#73990396:exon8:c.C781G:p.L261V
NC_019458.2	76530298	76530298	A	G	UTR3	gene808	rna1617#NC_019458.2#76529022:c.*454T>C	.	.
NC_019458.2	76573734	76573734	A	G	intronic	gene809	.	.	.
NC_019458.2	77111480	77111480	G	A	intronic	gene819	.	.	.
NC_019458.2	77113241	77113241	A	G	exonic	gene819	.	nonsynonymous SNV	gene819:rna1636#NC_019458.2#77098161:exon7:c.A1768G:p.R590G
NC_019458.2	78932004	78932004	T	C	exonic	gene835	.	unknown	UNKNOWN
NC_019458.2	85100061	85100061	T	G	intronic	gene857	.	.	.
NC_019458.2	85100064	85100064	T	C	intronic	gene857	.	.	.
NC_019458.2	85317795	85317795	G	A	exonic	gene861	.	synonymous SNV	gene861:rna1698#NC_019458.2#85277354:exon12:c.G1356A:p.G452G,gene861:rna1699#NC_019458.2#85287022:exon12:c.G1356A:p.G452G
NC_019458.2	85327688	85327688	C	T	UTR3	gene862	rna1703#NC_019458.2#85327306:c.*1600G>A;rna1702#NC_019458.2#85327306:c.*1600G>A;rna1701#NC_019458.2#85327306:c.*1600G>A;rna1700#NC_019458.2#85327306:c.*1600G>A	.	.
NC_019458.2	85328145	85328145	C	T	UTR3	gene862	rna1703#NC_019458.2#85327306:c.*1143G>A;rna1702#NC_019458.2#85327306:c.*1143G>A;rna1701#NC_019458.2#85327306:c.*1143G>A;rna1700#NC_019458.2#85327306:c.*1143G>A	.	.
NC_019458.2	85328321	85328321	G	A	UTR3	gene862	rna1703#NC_019458.2#85327306:c.*967C>T;rna1702#NC_019458.2#85327306:c.*967C>T;rna1701#NC_019458.2#85327306:c.*967C>T;rna1700#NC_019458.2#85327306:c.*967C>T	.	.
NC_019458.2	85798719	85798719	C	G	exonic	gene878	.	synonymous SNV	gene878:rna1735#NC_019458.2#85791907:exon10:c.C1368G:p.P456P
NC_019458.2	85900854	85900854	G	T	UTR3	gene882	rna1745#NC_019458.2#85856258:c.*1385G>T	.	.
NC_019458.2	85901457	85901457	G	T	UTR3	gene882	rna1745#NC_019458.2#85856258:c.*1988G>T	.	.
NC_019458.2	86076375	86076375	G	T	intronic	gene888	.	.	.
NC_019458.2	87000450	87000450	A	C	UTR3	gene909	rna1790#NC_019458.2#86999833:c.*6645T>G	.	.
NC_019458.2	87000934	87000934	G	T	UTR3	gene909	rna1790#NC_019458.2#86999833:c.*6161C>A	.	.
NC_019458.2	87267241	87267241	T	G	intronic	gene912	.	.	.
NC_019458.2	87267243	87267243	T	C	intronic	gene912	.	.	.
NC_019458.2	87267245	87267245	A	C	intronic	gene912	.	.	.
NC_019458.2	87267247	87267247	T	G	intronic	gene912	.	.	.
NC_019458.2	87267251	87267251	A	T	intronic	gene912	.	.	.
NC_019458.2	87267253	87267253	T	C	intronic	gene912	.	.	.
NC_019458.2	87267259	87267259	G	C	intronic	gene912	.	.	.
NC_019458.2	87267279	87267279	T	G	intronic	gene912	.	.	.
NC_019458.2	87336035	87336035	A	T	UTR3	gene913	rna1796#NC_019458.2#87335638:c.*1729T>A;rna1795#NC_019458.2#87335638:c.*1729T>A;rna1794#NC_019458.2#87335638:c.*1729T>A	.	.
NC_019458.2	87535058	87535058	T	A	intronic	gene917	.	.	.
NC_019458.2	87539654	87539654	T	G	intergenic	gene917;gene918	dist=1331;dist=1202	.	.
NC_019458.2	88897873	88897873	A	G	UTR3	gene939	rna1833#NC_019458.2#88837949:c.*2725A>G;rna1834#NC_019458.2#88844228:c.*2725A>G;rna1835#NC_019458.2#88845671:c.*2725A>G	.	.
NC_019458.2	89101192	89101192	A	T	intronic	gene945	.	.	.
NC_019458.2	89101203	89101203	T	C	intronic	gene945	.	.	.
NC_019458.2	89101212	89101212	C	G	intronic	gene945	.	.	.
NC_019458.2	89101229	89101229	A	G	intronic	gene945	.	.	.
NC_019458.2	89101249	89101249	A	C	intronic	gene945	.	.	.
NC_019458.2	89112659	89112659	G	T	intronic	gene946	.	.	.
NC_019458.2	89470317	89470317	C	G	intronic	gene953	.	.	.
NC_019458.2	89521543	89521543	A	G	downstream	gene953	dist=248	.	.
NC_019458.2	90217124	90217124	T	C	intergenic	gene962;gene963	dist=5051;dist=1030	.	.
NC_019458.2	90217174	90217174	T	C	downstream	gene963	dist=980	.	.
NC_019458.2	90217202	90217202	T	C	downstream	gene963	dist=952	.	.
NC_019458.2	90217203	90217203	T	C	downstream	gene963	dist=951	.	.
NC_019458.2	90217562	90217562	T	C	downstream	gene963	dist=592	.	.
NC_019458.2	90217577	90217577	T	C	downstream	gene963	dist=577	.	.
NC_019458.2	90217620	90217620	T	C	downstream	gene963	dist=534	.	.
NC_019458.2	90712955	90712955	C	T	intergenic	gene968;gene969	dist=228203;dist=30121	.	.
NC_019458.2	90712968	90712968	T	A	intergenic	gene968;gene969	dist=228216;dist=30108	.	.
NC_019458.2	90713002	90713002	C	G	intergenic	gene968;gene969	dist=228250;dist=30074	.	.
NC_019458.2	90713003	90713003	A	G	intergenic	gene968;gene969	dist=228251;dist=30073	.	.
NC_019458.2	90713017	90713017	G	A	intergenic	gene968;gene969	dist=228265;dist=30059	.	.
NC_019458.2	90713018	90713018	C	T	intergenic	gene968;gene969	dist=228266;dist=30058	.	.
NC_019458.2	90957671	90957671	T	C	intergenic	gene969;gene971	dist=68506;dist=9398	.	.
NC_019458.2	90964318	90964318	T	C	intergenic	gene969;gene971	dist=75153;dist=2751	.	.
NC_019458.2	90964319	90964319	A	G	intergenic	gene969;gene971	dist=75154;dist=2750	.	.
NC_019458.2	90967385	90967385	C	T	exonic	gene971	.	synonymous SNV	gene971:rna1910#NC_019458.2#90967068:exon4:c.G306A:p.A102A
NC_019458.2	91100888	91100888	C	T	intergenic	gene973;gene974	dist=13133;dist=1499	.	.
NC_019458.2	91156288	91156288	T	C	intergenic	gene975;gene976	dist=11574;dist=5065	.	.
NC_019458.2	91156290	91156290	T	C	intergenic	gene975;gene976	dist=11576;dist=5063	.	.
NC_019458.2	91159803	91159803	T	C	intergenic	gene975;gene976	dist=15089;dist=1550	.	.
NC_019458.2	91162247	91162247	G	C	intronic	gene976	.	.	.
NC_019458.2	93798915	93798915	T	C	UTR5	gene1008	rna1979#NC_019458.2#93798321:c.-302T>C	.	.
NC_019458.2	94303729	94303729	T	C	UTR3	gene1012	rna1985#NC_019458.2#94292647:c.*334A>G	.	.
NC_019458.2	98015173	98015173	C	G	exonic	gene1053	.	nonsynonymous SNV	gene1053:rna2054#NC_019458.2#97986151:exon4:c.G357C:p.M119I
NC_019458.2	98148190	98148190	A	G	upstream	gene1061	dist=924	.	.
NC_019458.2	98204068	98204068	T	C	exonic	gene1065	.	nonsynonymous SNV	gene1065:rna2075#NC_019458.2#98200905:exon2:c.A257G:p.N86S
NC_019458.2	98787888	98787888	T	G	exonic	gene1136	.	nonsynonymous SNV	gene1136:rna2153#NC_019458.2#98787181:exon2:c.T289G:p.L97V
NC_019458.2	99082365	99082365	T	C	UTR3	gene1143	rna2168#NC_019458.2#99081189:c.*1410A>G	.	.
NC_019458.2	99082619	99082619	T	C	UTR3	gene1143	rna2168#NC_019458.2#99081189:c.*1156A>G	.	.
NC_019458.2	99082624	99082624	T	C	UTR3	gene1143	rna2168#NC_019458.2#99081189:c.*1151A>G	.	.
NC_019458.2	99082640	99082640	T	C	UTR3	gene1143	rna2168#NC_019458.2#99081189:c.*1135A>G	.	.
NC_019458.2	99082676	99082676	T	C	UTR3	gene1143	rna2168#NC_019458.2#99081189:c.*1099A>G	.	.
NC_019458.2	99082686	99082686	T	C	UTR3	gene1143	rna2168#NC_019458.2#99081189:c.*1089A>G	.	.
NC_019458.2	99129423	99129423	G	T	intronic	gene1145	.	.	.
NC_019458.2	99138448	99138448	C	A	intronic	gene1146	.	.	.
NC_019458.2	99138463	99138463	G	A	intronic	gene1146	.	.	.
NC_019458.2	99191344	99191344	C	T	intronic	gene1149	.	.	.
NC_019458.2	99310565	99310565	G	A	intronic	gene1153	.	.	.
NC_019458.2	99310574	99310574	G	C	intronic	gene1153	.	.	.
NC_019458.2	99310592	99310592	G	C	intronic	gene1153	.	.	.
NC_019458.2	99310606	99310606	C	T	intronic	gene1153	.	.	.
NC_019458.2	99310609	99310609	G	C	intronic	gene1153	.	.	.
NC_019458.2	99310619	99310619	A	T	intronic	gene1153	.	.	.
NC_019458.2	99310625	99310625	A	T	intronic	gene1153	.	.	.
NC_019458.2	99314367	99314367	C	T	exonic	gene1154	.	nonsynonymous SNV	gene1154:rna2202#NC_019458.2#99312553:exon3:c.C214T:p.H72Y,gene1154:rna2203#NC_019458.2#99312553:exon3:c.C214T:p.H72Y,gene1154:rna2204#NC_019458.2#99312553:exon3:c.C214T:p.H72Y,gene1154:rna2205#NC_019458.2#99312553:exon3:c.C214T:p.H72Y
NC_019458.2	99357726	99357726	G	C	intronic	gene1157	.	.	.
NC_019458.2	99357730	99357730	T	C	intronic	gene1157	.	.	.
NC_019458.2	99357752	99357752	C	A	intronic	gene1157	.	.	.
NC_019458.2	99357757	99357757	T	G	intronic	gene1157	.	.	.
NC_019458.2	99361675	99361675	C	A	intronic	gene1157	.	.	.
NC_019458.2	99361677	99361677	A	T	intronic	gene1157	.	.	.
NC_019458.2	99361678	99361678	T	G	intronic	gene1157	.	.	.
NC_019458.2	99393807	99393807	T	C	intergenic	gene1158;gene1159	dist=16851;dist=5918	.	.
NC_019458.2	99428903	99428903	C	G	intronic	gene1160	.	.	.
NC_019458.2	99495994	99495994	T	C	intergenic	gene1163;gene1164	dist=10104;dist=1916	.	.
NC_019458.2	99495998	99495998	T	C	intergenic	gene1163;gene1164	dist=10108;dist=1912	.	.
NC_019458.2	99496010	99496010	T	C	intergenic	gene1163;gene1164	dist=10120;dist=1900	.	.
NC_019458.2	99496013	99496013	T	C	intergenic	gene1163;gene1164	dist=10123;dist=1897	.	.
NC_019458.2	99496014	99496014	T	C	intergenic	gene1163;gene1164	dist=10124;dist=1896	.	.
NC_019458.2	99496015	99496015	T	C	intergenic	gene1163;gene1164	dist=10125;dist=1895	.	.
NC_019458.2	99496252	99496252	T	C	intergenic	gene1163;gene1164	dist=10362;dist=1658	.	.
NC_019458.2	99496276	99496276	T	C	intergenic	gene1163;gene1164	dist=10386;dist=1634	.	.
NC_019458.2	99496277	99496277	T	C	intergenic	gene1163;gene1164	dist=10387;dist=1633	.	.
NC_019458.2	99496281	99496281	T	C	intergenic	gene1163;gene1164	dist=10391;dist=1629	.	.
NC_019458.2	99496282	99496282	T	C	intergenic	gene1163;gene1164	dist=10392;dist=1628	.	.
NC_019458.2	99557347	99557347	G	T	intronic	gene1167	.	.	.
NC_019458.2	99557352	99557352	G	T	intronic	gene1167	.	.	.
NC_019458.2	99557354	99557354	G	T	intronic	gene1167	.	.	.
NC_019458.2	99672728	99672728	C	T	exonic	gene1168	.	synonymous SNV	gene1168:rna2221#NC_019458.2#99669779:exon4:c.C387T:p.D129D,gene1168:rna2222#NC_019458.2#99669779:exon4:c.C387T:p.D129D,gene1168:rna2223#NC_019458.2#99669787:exon4:c.C387T:p.D129D
NC_019458.2	99695123	99695123	T	C	intronic	gene1168	.	.	.
NC_019458.2	99695140	99695140	G	T	intronic	gene1168	.	.	.
NC_019458.2	99773117	99773117	T	A	intronic	gene1176	.	.	.
NC_019458.2	99780471	99780471	C	T	ncRNA_exonic	gene1178	.	.	.
NC_019458.2	99806229	99806229	A	G	intergenic	gene1179;gene1181	dist=2777;dist=7516	.	.
NC_019458.2	100022074	100022074	T	C	downstream	gene1195	dist=772	.	.
NC_019458.2	100022122	100022122	T	C	downstream	gene1195	dist=724	.	.
NC_019458.2	100022574	100022574	T	C	downstream	gene1195	dist=272	.	.
NC_019458.2	100244292	100244292	C	T	UTR3	gene1202	rna2293#NC_019458.2#100219671:c.*581C>T	.	.
NC_019458.2	100461205	100461205	T	C	intergenic	gene1210;gene1211	dist=13400;dist=6253	.	.
NC_019458.2	100464746	100464746	T	C	intergenic	gene1210;gene1211	dist=16941;dist=2712	.	.
NC_019458.2	100464762	100464762	T	C	intergenic	gene1210;gene1211	dist=16957;dist=2696	.	.
NC_019458.2	100464767	100464767	T	C	intergenic	gene1210;gene1211	dist=16962;dist=2691	.	.
NC_019458.2	100464772	100464772	T	C	intergenic	gene1210;gene1211	dist=16967;dist=2686	.	.
NC_019458.2	100775205	100775205	C	T	downstream	gene1222	dist=468	.	.
NC_019458.2	100880211	100880211	T	C	exonic	gene1226	.	synonymous SNV	gene1226:rna2326#NC_019458.2#100878419:exon3:c.A3615G:p.E1205E,gene1226:rna2325#NC_019458.2#100878419:exon4:c.A3525G:p.E1175E
NC_019458.2	100880211	100880211	T	0	exonic	gene1226	.	.	.
NC_019458.2	100880214	100880214	T	C	exonic	gene1226	.	synonymous SNV	gene1226:rna2326#NC_019458.2#100878419:exon3:c.A3612G:p.Q1204Q,gene1226:rna2325#NC_019458.2#100878419:exon4:c.A3522G:p.Q1174Q
NC_019458.2	100880214	100880214	T	0	exonic	gene1226	.	.	.
NC_019458.2	102589593	102589593	A	G	UTR3	gene1286	rna2407#NC_019458.2#102587118:c.*111A>G	.	.
NC_019458.2	102777033	102777033	A	T	intronic	gene1290	.	.	.
NC_019458.2	102777035	102777035	C	T	intronic	gene1290	.	.	.
NC_019458.2	102777039	102777039	C	G	intronic	gene1290	.	.	.
NC_019458.2	102814174	102814174	T	C	exonic	gene1294	.	nonsynonymous SNV	gene1294:rna2427#NC_019458.2#102811995:exon1:c.A79G:p.T27A
NC_019458.2	103021025	103021025	C	T	exonic	gene1308	.	nonsynonymous SNV	gene1308:rna2470#NC_019458.2#103019044:exon4:c.C557T:p.T186M,gene1308:rna2472#NC_019458.2#103019044:exon4:c.C515T:p.T172M
NC_019458.2	103252957	103252957	C	G	intronic	gene1314	.	.	.
NC_019458.2	103252965	103252965	G	A	intronic	gene1314	.	.	.
NC_019458.2	103252974	103252974	G	T	intronic	gene1314	.	.	.
NC_019458.2	103252982	103252982	A	G	intronic	gene1314	.	.	.
NC_019458.2	103605089	103605089	T	C	downstream	gene1320	dist=528	.	.
NC_019458.2	103650053	103650053	G	A	UTR5	gene1323	rna2495#NC_019458.2#103644982:c.-1032C>T	.	.
NC_019458.2	103650473	103650473	A	T	UTR3	gene1324	rna2503#NC_019458.2#103650456:c.*758T>A;rna2502#NC_019458.2#103650456:c.*758T>A;rna2501#NC_019458.2#103650456:c.*758T>A;rna2500#NC_019458.2#103650456:c.*758T>A;rna2499#NC_019458.2#103650456:c.*758T>A;rna2498#NC_019458.2#103650456:c.*758T>A;rna2497#NC_019458.2#103650456:c.*758T>A;rna2496#NC_019458.2#103650456:c.*758T>A	.	.
NC_019458.2	103729784	103729784	A	G	intronic	gene1330	.	.	.
NC_019458.2	103810885	103810885	C	G	intronic	gene1334	.	.	.
NC_019458.2	103810900	103810900	T	C	intronic	gene1334	.	.	.
NC_019458.2	103810907	103810907	C	G	intronic	gene1334	.	.	.
NC_019458.2	103810910	103810910	A	T	intronic	gene1334	.	.	.
NC_019458.2	103810912	103810912	C	G	intronic	gene1334	.	.	.
NC_019458.2	103810916	103810916	C	T	intronic	gene1334	.	.	.
NC_019458.2	103810940	103810940	C	A	intronic	gene1334	.	.	.
NC_019458.2	103889840	103889840	T	C	exonic	gene1342	.	synonymous SNV	gene1342:rna2528#NC_019458.2#103887520:exon10:c.A1029G:p.P343P,gene1342:rna2529#NC_019458.2#103887520:exon10:c.A1032G:p.P344P,gene1342:rna2530#NC_019458.2#103887520:exon10:c.A1107G:p.P369P,gene1342:rna2531#NC_019458.2#103887520:exon10:c.A1110G:p.P370P
NC_019458.2	103973456	103973456	A	G	exonic	gene1350	.	synonymous SNV	gene1350:rna2549#NC_019458.2#103970318:exon25:c.T3822C:p.P1274P,gene1350:rna2543#NC_019458.2#103970318:exon26:c.T8616C:p.P2872P,gene1350:rna2548#NC_019458.2#103970318:exon26:c.T8796C:p.P2932P,gene1350:rna2542#NC_019458.2#103970318:exon27:c.T8796C:p.P2932P,gene1350:rna2544#NC_019458.2#103970318:exon27:c.T8796C:p.P2932P,gene1350:rna2545#NC_019458.2#103970318:exon27:c.T8796C:p.P2932P,gene1350:rna254…
NC_019458.2	104238379	104238379	T	C	exonic	gene1358	.	synonymous SNV	gene1358:rna2561#NC_019458.2#104223061:exon21:c.A3255G:p.P1085P
NC_019458.2	104361476	104361476	C	T	exonic	gene1359	.	unknown	UNKNOWN
NC_019458.2	104361503	104361503	T	C	exonic	gene1359	.	unknown	UNKNOWN
NC_019458.2	104361621	104361621	G	A	exonic	gene1359	.	unknown	UNKNOWN
NC_019458.2	104443820	104443820	C	G	downstream	gene1364	dist=589	.	.
NC_019458.2	104503378	104503378	A	C	exonic	gene1365	.	nonsynonymous SNV	gene1365:rna2575#NC_019458.2#104496811:exon2:c.T17G:p.L6R,gene1365:rna2576#NC_019458.2#104496811:exon2:c.T17G:p.L6R,gene1365:rna2577#NC_019458.2#104496811:exon2:c.T8G:p.L3R
NC_019458.2	104517442	104517442	T	A	UTR3	gene1367	rna2580#NC_019458.2#104517036:c.*33T>A	.	.
NC_019458.2	105755882	105755882	G	A	intergenic	gene1412;gene1413	dist=32315;dist=43696	.	.
NC_019458.2	105755900	105755900	G	A	intergenic	gene1412;gene1413	dist=32333;dist=43678	.	.
NC_019458.2	105755971	105755971	A	G	intergenic	gene1412;gene1413	dist=32404;dist=43607	.	.
NC_019458.2	105816115	105816115	A	G	downstream	gene1413	dist=246	.	.
NC_019458.2	105816968	105816968	A	T	intergenic	gene1413;gene1414	dist=1099;dist=82040	.	.
NC_019458.2	105817057	105817057	A	G	intergenic	gene1413;gene1414	dist=1188;dist=81951	.	.
NC_019458.2	105817189	105817189	A	G	intergenic	gene1413;gene1414	dist=1320;dist=81819	.	.
NC_019458.2	105902263	105902263	A	G	UTR3	gene1414	rna2657#NC_019458.2#105899007:c.*291T>C	.	.
NC_019458.2	105919324	105919324	G	C	exonic	gene1414	.	nonsynonymous SNV	gene1414:rna2657#NC_019458.2#105899007:exon2:c.C315G:p.S105R
NC_019458.2	105919386	105919386	C	G	exonic	gene1414	.	nonsynonymous SNV	gene1414:rna2657#NC_019458.2#105899007:exon2:c.G253C:p.E85Q
NC_019458.2	106127252	106127252	T	A	intergenic	gene1417;gene1418	dist=2791;dist=19140	.	.
NC_019458.2	106127266	106127266	A	T	intergenic	gene1417;gene1418	dist=2805;dist=19126	.	.
NC_019458.2	106160872	106160872	A	G	UTR3	gene1418	rna2665#NC_019458.2#106146391:c.*4081A>G;rna2666#NC_019458.2#106146430:c.*4081A>G	.	.
NC_019458.2	106161277	106161277	G	A	UTR3	gene1418	rna2665#NC_019458.2#106146391:c.*4486G>A;rna2666#NC_019458.2#106146430:c.*4486G>A	.	.
NC_019458.2	106169278	106169278	A	G	intergenic	gene1418;gene1420	dist=6943;dist=36777	.	.
NC_019458.2	106169280	106169280	A	G	intergenic	gene1418;gene1420	dist=6945;dist=36775	.	.
NC_019458.2	106169281	106169281	A	G	intergenic	gene1418;gene1420	dist=6946;dist=36774	.	.
NC_019458.2	106169330	106169330	A	G	intergenic	gene1418;gene1420	dist=6995;dist=36725	.	.
NC_019458.2	106171064	106171064	A	G	intergenic	gene1418;gene1420	dist=8729;dist=34991	.	.
NC_019458.2	106564505	106564505	T	C	intronic	gene1425	.	.	.
NC_019458.2	106564535	106564535	T	C	intronic	gene1425	.	.	.
NC_019458.2	106564577	106564577	T	C	intronic	gene1425	.	.	.
NC_019458.2	106564602	106564602	T	C	intronic	gene1425	.	.	.
NC_019458.2	106628772	106628772	T	C	intronic	gene1426	.	.	.
NC_019458.2	106630204	106630204	T	C	intronic	gene1426	.	.	.
NC_019458.2	106630205	106630205	T	C	intronic	gene1426	.	.	.
NC_019458.2	106630212	106630212	T	C	intronic	gene1426	.	.	.
NC_019458.2	106630242	106630242	T	C	intronic	gene1426	.	.	.
NC_019458.2	106630793	106630793	T	C	intronic	gene1426	.	.	.
NC_019458.2	106644260	106644260	T	C	exonic	gene1426	.	nonsynonymous SNV	gene1426:rna2678#NC_019458.2#106583326:exon3:c.A304G:p.K102E
NC_019458.2	106644273	106644273	C	A	exonic	gene1426	.	nonsynonymous SNV	gene1426:rna2678#NC_019458.2#106583326:exon3:c.G291T:p.R97S
NC_019458.2	106644273	106644273	C	G	exonic	gene1426	.	nonsynonymous SNV	gene1426:rna2678#NC_019458.2#106583326:exon3:c.G291C:p.R97S
NC_019458.2	106888746	106888746	A	C	intergenic	gene1430;gene1431	dist=1770;dist=103734	.	.
NC_019458.2	107368442	107368442	A	G	UTR3	gene1447	rna2697#NC_019458.2#107363710:c.*646A>G;rna2696#NC_019458.2#107363710:c.*716A>G;rna2695#NC_019458.2#107363710:c.*1706A>G	.	.
NC_019458.2	108124185	108124185	T	C	intergenic	gene1473;gene1474	dist=18002;dist=2000	.	.
NC_019458.2	108124216	108124216	T	C	intergenic	gene1473;gene1474	dist=18033;dist=1969	.	.
NC_019458.2	108124232	108124232	T	C	intergenic	gene1473;gene1474	dist=18049;dist=1953	.	.
NC_019458.2	108124297	108124297	T	C	intergenic	gene1473;gene1474	dist=18114;dist=1888	.	.
NC_019458.2	108124298	108124298	T	C	intergenic	gene1473;gene1474	dist=18115;dist=1887	.	.
NC_019458.2	108124308	108124308	T	C	intergenic	gene1473;gene1474	dist=18125;dist=1877	.	.
NC_019458.2	108125183	108125183	T	C	intergenic	gene1473;gene1474	dist=19000;dist=1002	.	.
NC_019458.2	108125189	108125189	T	C	downstream	gene1474	dist=996	.	.
NC_019458.2	108125260	108125260	T	C	downstream	gene1474	dist=925	.	.
NC_019458.2	108125274	108125274	T	C	downstream	gene1474	dist=911	.	.
NC_019458.2	108125323	108125323	T	C	downstream	gene1474	dist=862	.	.
NC_019458.2	108125324	108125324	T	C	downstream	gene1474	dist=861	.	.
NC_019458.2	108125658	108125658	T	C	downstream	gene1474	dist=527	.	.
NC_019458.2	109130700	109130700	T	C	intronic	gene1497	.	.	.
NC_019458.2	109130701	109130701	T	C	intronic	gene1497	.	.	.
NC_019458.2	109131008	109131008	T	C	intronic	gene1497	.	.	.
NC_019458.2	109727737	109727737	G	T	intronic	gene1516	.	.	.
NC_019458.2	110032934	110032934	T	C	intronic	gene1520	.	.	.
NC_019458.2	110470474	110470474	C	0	intronic	gene1540	.	.	.
NC_019458.2	110470474	110470474	C	G	intronic	gene1540	.	.	.
NC_019458.2	110472157	110472157	G	A	intronic	gene1541	.	.	.
NC_019458.2	110473256	110473256	A	T	exonic	gene1541	.	nonsynonymous SNV	gene1541:rna2806#NC_019458.2#110471891:exon6:c.T281A:p.V94E
NC_019458.2	110473482	110473482	C	T	intronic	gene1541	.	.	.
NC_019458.2	110575648	110575648	C	G	UTR3	gene1551	rna2829#NC_019458.2#110569251:c.*44C>G;rna2828#NC_019458.2#110569251:c.*44C>G;rna2827#NC_019458.2#110569251:c.*44C>G;rna2826#NC_019458.2#110569251:c.*44C>G	.	.
NC_019458.2	110579720	110579720	G	0	intronic	gene1552	.	.	.
NC_019458.2	110579720	110579720	G	A	intronic	gene1552	.	.	.
NC_019458.2	110579725	110579725	T	A	intronic	gene1552	.	.	.
NC_019458.2	110579725	110579725	T	0	intronic	gene1552	.	.	.
NC_019458.2	110579728	110579728	G	0	intronic	gene1552	.	.	.
NC_019458.2	110579728	110579728	G	C	intronic	gene1552	.	.	.
NC_019458.2	110727105	110727105	G	C	UTR3	gene1563	rna2846#NC_019458.2#110696941:c.*483G>C	.	.
NC_019458.2	111026405	111026405	T	G	intergenic	gene1583;gene1584	dist=3062;dist=8735	.	.
NC_019458.2	111026411	111026411	T	0	intergenic	gene1583;gene1584	dist=3068;dist=8729	.	.
NC_019458.2	111026411	111026411	T	G	intergenic	gene1583;gene1584	dist=3068;dist=8729	.	.
NC_019458.2	111026414	111026414	T	0	intergenic	gene1583;gene1584	dist=3071;dist=8726	.	.
NC_019458.2	111026414	111026414	T	G	intergenic	gene1583;gene1584	dist=3071;dist=8726	.	.
NC_019458.2	111026448	111026448	A	G	intergenic	gene1583;gene1584	dist=3105;dist=8692	.	.
NC_019458.2	111026448	111026448	A	0	intergenic	gene1583;gene1584	dist=3105;dist=8692	.	.
NC_019458.2	111318952	111318952	C	T	UTR3	gene1586	rna2879#NC_019458.2#111078120:c.*1284C>T;rna2878#NC_019458.2#111078120:c.*1284C>T	.	.
NC_019458.2	111839730	111839730	T	C	UTR3	gene1592	rna2894#NC_019458.2#111837386:c.*806A>G;rna2893#NC_019458.2#111837386:c.*806A>G	.	.
NC_019458.2	112260034	112260034	C	G	UTR3	gene1598	rna2908#NC_019458.2#112181788:c.*687C>G	.	.
NC_019458.2	112260035	112260035	T	G	UTR3	gene1598	rna2908#NC_019458.2#112181788:c.*688T>G	.	.
NC_019458.2	112745395	112745395	A	G	intergenic	gene1602;gene1604	dist=13058;dist=1470	.	.
NC_019458.2	112745815	112745815	G	A	intergenic	gene1602;gene1604	dist=13478;dist=1050	.	.
NC_019458.2	112745828	112745828	A	G	intergenic	gene1602;gene1604	dist=13491;dist=1037	.	.
NC_019458.2	115674009	115674009	C	T	UTR3	gene1619	rna2945#NC_019458.2#115673912:c.*559G>A	.	.
NC_019458.2	115727006	115727006	T	C	intergenic	gene1619;gene1620	dist=36009;dist=6836	.	.
NC_019458.2	115727502	115727502	A	C	intergenic	gene1619;gene1620	dist=36505;dist=6340	.	.
NC_019458.2	115728327	115728327	G	A	intergenic	gene1619;gene1620	dist=37330;dist=5515	.	.
NC_019458.2	115730922	115730922	G	A	intergenic	gene1619;gene1620	dist=39925;dist=2920	.	.
NC_019458.2	115731724	115731724	T	C	intergenic	gene1619;gene1620	dist=40727;dist=2118	.	.
NC_019458.2	115732727	115732727	T	C	intergenic	gene1619;gene1620	dist=41730;dist=1115	.	.
NC_019458.2	117539599	117539599	A	G	intronic	gene1636	.	.	.
NC_019458.2	117539613	117539613	C	T	intronic	gene1636	.	.	.
NC_019458.2	117539624	117539624	A	G	intronic	gene1636	.	.	.
NC_019458.2	117539635	117539635	A	T	intronic	gene1636	.	.	.
NC_019458.2	117540319	117540319	C	G	intronic	gene1636	.	.	.
NC_019458.2	117540591	117540591	G	A	intronic	gene1636	.	.	.
NC_019458.2	117540903	117540903	G	A	intronic	gene1636	.	.	.
NC_019458.2	117540980	117540980	G	A	intronic	gene1636	.	.	.
NC_019458.2	117541356	117541356	C	T	intronic	gene1636	.	.	.
NC_019458.2	117541439	117541439	G	A	intronic	gene1636	.	.	.
NC_019458.2	117541458	117541458	T	C	intronic	gene1636	.	.	.
NC_019458.2	117541476	117541476	G	A	intronic	gene1636	.	.	.
NC_019458.2	117541568	117541568	C	T	intronic	gene1636	.	.	.
NC_019458.2	117541676	117541676	G	A	intronic	gene1636	.	.	.
NC_019458.2	117542123	117542123	T	A	intronic	gene1636	.	.	.
NC_019458.2	117653096	117653096	A	G	intronic	gene1638	.	.	.
NC_019458.2	117653231	117653231	T	G	intronic	gene1638	.	.	.
NC_019458.2	117653238	117653238	A	C	intronic	gene1638	.	.	.
NC_019458.2	117653259	117653259	G	C	intronic	gene1638	.	.	.
NC_019458.2	117653260	117653260	G	C	intronic	gene1638	.	.	.
NC_019458.2	117653264	117653264	A	C	intronic	gene1638	.	.	.
NC_019458.2	117653293	117653293	T	C	intronic	gene1638	.	.	.
NC_019458.2	117653296	117653296	G	A	intronic	gene1638	.	.	.
NC_019458.2	118693527	118693527	C	T	intergenic	gene1652;gene1653	dist=25227;dist=35557	.	.
NC_019458.2	118693540	118693540	C	T	intergenic	gene1652;gene1653	dist=25240;dist=35544	.	.
NC_019458.2	118693571	118693571	G	A	intergenic	gene1652;gene1653	dist=25271;dist=35513	.	.
NC_019458.2	118693608	118693608	C	T	intergenic	gene1652;gene1653	dist=25308;dist=35476	.	.
NC_019458.2	118693663	118693663	C	0	intergenic	gene1652;gene1653	dist=25363;dist=35421	.	.
NC_019458.2	118693663	118693663	C	T	intergenic	gene1652;gene1653	dist=25363;dist=35421	.	.
NC_019458.2	118693669	118693669	C	T	intergenic	gene1652;gene1653	dist=25369;dist=35415	.	.
NC_019458.2	119995618	119995618	A	C	intronic	gene1666	.	.	.
NC_019458.2	119995633	119995633	A	G	intronic	gene1666	.	.	.
NC_019458.2	119995637	119995637	T	A	intronic	gene1666	.	.	.
NC_019458.2	119995647	119995647	C	A	intronic	gene1666	.	.	.
NC_019458.2	119995651	119995651	A	C	intronic	gene1666	.	.	.
NC_019458.2	119995656	119995656	C	A	intronic	gene1666	.	.	.
NC_019458.2	120260962	120260962	T	C	UTR3	gene1675	rna3066#NC_019458.2#120260135:c.*2947A>G	.	.
NC_019458.2	120260984	120260984	T	C	UTR3	gene1675	rna3066#NC_019458.2#120260135:c.*2925A>G	.	.
NC_019458.2	120260998	120260998	T	C	UTR3	gene1675	rna3066#NC_019458.2#120260135:c.*2911A>G	.	.
NC_019458.2	120262986	120262986	T	C	UTR3	gene1675	rna3066#NC_019458.2#120260135:c.*923A>G	.	.
NC_019458.2	120263008	120263008	T	C	UTR3	gene1675	rna3066#NC_019458.2#120260135:c.*901A>G	.	.
NC_019458.2	120263015	120263015	T	C	UTR3	gene1675	rna3066#NC_019458.2#120260135:c.*894A>G	.	.
NC_019458.2	120263016	120263016	T	C	UTR3	gene1675	rna3066#NC_019458.2#120260135:c.*893A>G	.	.
NC_019458.2	120263017	120263017	T	C	UTR3	gene1675	rna3066#NC_019458.2#120260135:c.*892A>G	.	.
NC_019458.2	120263030	120263030	T	C	UTR3	gene1675	rna3066#NC_019458.2#120260135:c.*879A>G	.	.
NC_019458.2	120263042	120263042	T	C	UTR3	gene1675	rna3066#NC_019458.2#120260135:c.*867A>G	.	.
NC_019458.2	120932617	120932617	A	T	intronic	gene1683	.	.	.
NC_019458.2	120932635	120932635	A	C	intronic	gene1683	.	.	.
NC_019458.2	120932637	120932637	G	C	intronic	gene1683	.	.	.
NC_019458.2	120932646	120932646	A	G	intronic	gene1683	.	.	.
NC_019458.2	122500097	122500097	T	C	exonic	gene1701	.	synonymous SNV	gene1701:rna3093#NC_019458.2#122247447:exon23:c.T3819C:p.P1273P
NC_019458.2	122524437	122524437	A	G	UTR3	gene1701	rna3093#NC_019458.2#122247447:c.*371A>G	.	.
NC_019458.2	127103735	127103735	G	A	UTR3	gene1728	rna3132#NC_019458.2#127099945:c.*284G>A	.	.
NC_019458.2	127103800	127103800	G	T	UTR3	gene1728	rna3132#NC_019458.2#127099945:c.*349G>T	.	.
NC_019458.2	127103801	127103801	G	T	UTR3	gene1728	rna3132#NC_019458.2#127099945:c.*350G>T	.	.
NC_019458.2	127103852	127103852	G	A	UTR3	gene1728	rna3132#NC_019458.2#127099945:c.*401G>A	.	.
NC_019458.2	127103854	127103854	C	T	UTR3	gene1728	rna3132#NC_019458.2#127099945:c.*403C>T	.	.
NC_019458.2	127103859	127103859	A	G	UTR3	gene1728	rna3132#NC_019458.2#127099945:c.*408A>G	.	.
NC_019458.2	127103875	127103875	G	A	UTR3	gene1728	rna3132#NC_019458.2#127099945:c.*424G>A	.	.
NC_019458.2	127103893	127103893	G	A	UTR3	gene1728	rna3132#NC_019458.2#127099945:c.*442G>A	.	.
NC_019458.2	127103912	127103912	A	G	UTR3	gene1728	rna3132#NC_019458.2#127099945:c.*461A>G	.	.
NC_019458.2	127103917	127103917	T	C	UTR3	gene1728	rna3132#NC_019458.2#127099945:c.*466T>C	.	.
NC_019458.2	128865551	128865551	A	G	intronic	gene1740	.	.	.
NC_019458.2	128865558	128865558	A	G	intronic	gene1740	.	.	.
NC_019458.2	133395759	133395759	A	T	intergenic	gene1747;gene1749	dist=1804894;dist=72720	.	.
NC_019458.2	133395794	133395794	G	A	intergenic	gene1747;gene1749	dist=1804929;dist=72685	.	.
NC_019458.2	135064893	135064893	T	G	upstream	gene1753	dist=431	.	.
NC_019458.2	147577187	147577187	T	C	exonic	gene1793	.	synonymous SNV	gene1793:rna3263#NC_019458.2#147485503:exon10:c.A1293G:p.G431G
NC_019458.2	154458873	154458873	T	G	UTR3	gene1813	rna3282#NC_019458.2#154458425:c.*3057A>C	.	.
NC_019458.2	154464302	154464302	T	G	intronic	gene1813	.	.	.
NC_019458.2	154551895	154551895	T	C	exonic	gene1814	.	nonsynonymous SNV	gene1814:rna3284#NC_019458.2#154490639:exon4:c.T2374C:p.S792P,gene1814:rna3286#NC_019458.2#154528634:exon5:c.T2752C:p.S918P,gene1814:rna3283#NC_019458.2#154490639:exon7:c.T2752C:p.S918P
NC_019458.2	154551938	154551938	C	T	exonic	gene1814	.	nonsynonymous SNV	gene1814:rna3284#NC_019458.2#154490639:exon4:c.C2417T:p.A806V,gene1814:rna3286#NC_019458.2#154528634:exon5:c.C2795T:p.A932V,gene1814:rna3283#NC_019458.2#154490639:exon7:c.C2795T:p.A932V
NC_019458.2	154551941	154551941	T	G	exonic	gene1814	.	nonsynonymous SNV	gene1814:rna3284#NC_019458.2#154490639:exon4:c.T2420G:p.I807R,gene1814:rna3286#NC_019458.2#154528634:exon5:c.T2798G:p.I933R,gene1814:rna3283#NC_019458.2#154490639:exon7:c.T2798G:p.I933R
NC_019458.2	154552747	154552747	G	A	downstream	gene1814	dist=113	.	.
NC_019458.2	154574250	154574250	A	G	intergenic	gene1815;gene1816	dist=1137;dist=185647	.	.
NC_019458.2	154575193	154575193	A	G	intergenic	gene1815;gene1816	dist=2080;dist=184704	.	.
NC_019458.2	154577157	154577157	C	T	intergenic	gene1815;gene1816	dist=4044;dist=182740	.	.
NC_019458.2	162402362	162402362	G	A	exonic	gene1870	.	synonymous SNV	gene1870:rna3359#NC_019458.2#162381750:exon2:c.C225T:p.N75N,gene1870:rna3360#NC_019458.2#162381750:exon3:c.C225T:p.N75N,gene1870:rna3358#NC_019458.2#162381750:exon5:c.C936T:p.N312N
NC_019458.2	163425728	163425728	G	A	exonic	gene1880	.	synonymous SNV	gene1880:rna3391#NC_019458.2#163399447:exon7:c.G924A:p.Q308Q,gene1880:rna3392#NC_019458.2#163399447:exon7:c.G921A:p.Q307Q,gene1880:rna3393#NC_019458.2#163399447:exon7:c.G912A:p.Q304Q,gene1880:rna3394#NC_019458.2#163399447:exon7:c.G909A:p.Q303Q
NC_019458.2	164239726	164239726	A	G	downstream	gene1888	dist=123	.	.
NC_019458.2	164244380	164244380	A	G	intergenic	gene1889;gene1890	dist=2254;dist=7396	.	.
NC_019458.2	164244503	164244503	A	G	intergenic	gene1889;gene1890	dist=2377;dist=7273	.	.
NC_019458.2	164263993	164263993	G	A	intronic	gene1890	.	.	.
NC_019458.2	164320804	164320804	C	T	UTR3	gene1893	rna3452#NC_019458.2#164301975:c.*83C>T;rna3453#NC_019458.2#164302133:c.*83C>T	.	.
NC_019458.2	164393531	164393531	A	G	downstream	gene1894	dist=349	.	.
NC_019458.2	170098920	170098920	A	T	ncRNA_exonic	gene1911	.	.	.
NC_019458.2	171016330	171016330	T	C	intronic	gene1918	.	.	.
NC_019458.2	171018068	171018068	T	A	intronic	gene1918	.	.	.
NC_019458.2	171019919	171019919	T	C	intronic	gene1918	.	.	.
NC_019458.2	171061963	171061963	A	G	exonic	gene1918	.	synonymous SNV	gene1918:rna3498#NC_019458.2#171012165:exon2:c.T72C:p.T24T,gene1918:rna3499#NC_019458.2#171012165:exon2:c.T72C:p.T24T,gene1918:rna3500#NC_019458.2#171012165:exon2:c.T72C:p.T24T,gene1918:rna3501#NC_019458.2#171012165:exon2:c.T72C:p.T24T,gene1918:rna3503#NC_019458.2#171024095:exon2:c.T72C:p.T24T
NC_019458.2	171898281	171898281	T	A	UTR3	gene1926	rna3543#NC_019458.2#171853127:c.*389T>A	.	.
NC_019458.2	171898598	171898598	T	A	UTR3	gene1926	rna3543#NC_019458.2#171853127:c.*706T>A	.	.
NC_019458.2	174682748	174682748	A	C	UTR3	gene1946	rna3559#NC_019458.2#174629299:c.*1120A>C	.	.
NC_019458.2	174684781	174684781	A	G	UTR3	gene1946	rna3559#NC_019458.2#174629299:c.*3153A>G	.	.
NC_019458.2	174684792	174684792	A	G	UTR3	gene1946	rna3559#NC_019458.2#174629299:c.*3164A>G	.	.
NC_019458.2	174684803	174684803	A	G	UTR3	gene1946	rna3559#NC_019458.2#174629299:c.*3175A>G	.	.
NC_019458.2	174934065	174934065	C	A	UTR3	gene1947	rna3560#NC_019458.2#174692105:c.*334C>A;rna3563#NC_019458.2#174692110:c.*334C>A;rna3562#NC_019458.2#174692110:c.*334C>A;rna3561#NC_019458.2#174692110:c.*334C>A;rna3565#NC_019458.2#174692111:c.*334C>A;rna3564#NC_019458.2#174692111:c.*334C>A;rna3567#NC_019458.2#174692114:c.*334C>A;rna3566#NC_019458.2#174692114:c.*334C>A;rna3569#NC_019458.2#174692115:c.*334C>A;rna3568#NC_019458.2#174692115:c.*334C>A…	.	.
NC_019458.2	175749740	175749740	A	G	intronic	gene1962	.	.	.
NC_019458.2	175749755	175749755	C	T	intronic	gene1962	.	.	.
NC_019458.2	175749789	175749789	G	A	intronic	gene1962	.	.	.
NC_019458.2	175749832	175749832	G	A	intronic	gene1962	.	.	.
NC_019458.2	175749893	175749893	T	A	intronic	gene1962	.	.	.
NC_019458.2	175749914	175749914	T	C	intronic	gene1962	.	.	.
NC_019458.2	175749937	175749937	T	C	intronic	gene1962	.	.	.
NC_019458.2	175929448	175929448	A	T	intronic	gene1967	.	.	.
NC_019458.2	176496809	176496809	A	G	exonic	gene1970	.	synonymous SNV	gene1970:rna3613#NC_019458.2#176419777:exon13:c.A1131G:p.Q377Q
NC_019458.2	176535600	176535600	G	A	intergenic	gene1970;gene1971	dist=10565;dist=4760	.	.
NC_019458.2	176538970	176538970	T	C	intergenic	gene1970;gene1971	dist=13935;dist=1390	.	.
NC_019458.2	176538993	176538993	T	C	intergenic	gene1970;gene1971	dist=13958;dist=1367	.	.
NC_019458.2	176538995	176538995	T	C	intergenic	gene1970;gene1971	dist=13960;dist=1365	.	.
NC_019458.2	177153491	177153491	T	C	intergenic	gene1981;gene1982	dist=7427;dist=17258	.	.
NC_019458.2	177157286	177157286	C	A	intergenic	gene1981;gene1982	dist=11222;dist=13463	.	.
NC_019458.2	182417350	182417350	A	G	downstream	gene2003	dist=716	.	.
NC_019458.2	183202797	183202797	C	T	intergenic	gene2013;gene2014	dist=31583;dist=3148	.	.
NC_019458.2	183205320	183205320	C	A	downstream	gene2014	dist=625	.	.
NC_019458.2	183205333	183205333	T	C	downstream	gene2014	dist=612	.	.
NC_019458.2	183589272	183589272	A	G	intronic	gene2020	.	.	.
NC_019458.2	183589838	183589838	C	T	intronic	gene2020	.	.	.
NC_019458.2	184069884	184069884	C	T	UTR3	gene2023	rna3730#NC_019458.2#184069375:c.*400G>A;rna3729#NC_019458.2#184069375:c.*400G>A;rna3728#NC_019458.2#184069375:c.*400G>A	.	.
NC_019458.2	184459929	184459929	A	G	ncRNA_intronic	gene2034	.	.	.
NC_019458.2	184572210	184572210	T	C	exonic	gene2037	.	nonsynonymous SNV	gene2037:rna3758#NC_019458.2#184523882:exon23:c.T2123C:p.V708A
NC_019458.2	184704873	184704873	C	T	downstream	gene2039	dist=678	.	.
NC_019458.2	187480987	187480987	C	G	exonic	gene2075	.	nonsynonymous SNV	gene2075:rna3827#NC_019458.2#187480550:exon1:c.G1019C:p.S340T
NC_019458.2	187480989	187480989	G	A	exonic	gene2075	.	synonymous SNV	gene2075:rna3827#NC_019458.2#187480550:exon1:c.C1017T:p.R339R
NC_019458.2	187481215	187481215	T	C	exonic	gene2075	.	nonsynonymous SNV	gene2075:rna3827#NC_019458.2#187480550:exon1:c.A791G:p.H264R
NC_019458.2	188063276	188063276	T	C	UTR3	gene2082	rna3841#NC_019458.2#188062872:c.*1234A>G	.	.
NC_019458.2	188934627	188934627	G	A	intronic	gene2098	.	.	.
NC_019458.2	188934641	188934641	A	G	intronic	gene2098	.	.	.
NC_019458.2	188934654	188934654	T	C	intronic	gene2098	.	.	.
NC_019458.2	188934745	188934745	G	A	intronic	gene2098	.	.	.
NC_019458.2	189016245	189016245	T	C	UTR3	gene2101	rna3884#NC_019458.2#189010051:c.*1939A>G	.	.
NC_019458.2	189182518	189182518	C	T	UTR3	gene2107	rna3894#NC_019458.2#189168716:c.*3210C>T	.	.
NC_019458.2	189182805	189182805	G	T	UTR3	gene2107	rna3894#NC_019458.2#189168716:c.*3497G>T	.	.
NC_019458.2	189407992	189407992	G	T	UTR3	gene2112	rna3899#NC_019458.2#189326857:c.*2151G>T	.	.
NC_019458.2	189477099	189477099	A	C	UTR3	gene2114	rna3903#NC_019458.2#189475749:c.*91T>G	.	.
NC_019458.2	190955262	190955262	T	C	downstream	gene2127	dist=908	.	.
NC_019458.2	190957043	190957043	C	T	exonic	gene2127	.	nonsynonymous SNV	gene2127:rna3939#NC_019458.2#190956169:exon2:c.G1274A:p.R425H
NC_019458.2	191457491	191457491	C	T	exonic	gene2136	.	synonymous SNV	gene2136:rna3958#NC_019458.2#191456426:exon3:c.G276A:p.Q92Q
NC_019458.2	196514872	196514872	A	C	intergenic	gene2161;gene2162	dist=272294;dist=5215	.	.
NC_019458.2	200901919	200901919	A	G	intronic	gene2215	.	.	.
NC_019458.2	200901927	200901927	A	G	intronic	gene2215	.	.	.
NC_019458.2	200901928	200901928	T	G	intronic	gene2215	.	.	.
NC_019458.2	201045805	201045805	A	T	intronic	gene2225	.	.	.
NC_019458.2	201045809	201045809	A	C	intronic	gene2225	.	.	.
NC_019458.2	201045839	201045839	G	C	intronic	gene2225	.	.	.
NC_019458.2	201045839	201045839	G	0	intronic	gene2225	.	.	.
NC_019458.2	201045846	201045846	G	C	intronic	gene2225	.	.	.
NC_019458.2	201045848	201045848	A	C	intronic	gene2225	.	.	.
NC_019458.2	201045855	201045855	A	0	intronic	gene2225	.	.	.
NC_019458.2	201045855	201045855	A	G	intronic	gene2225	.	.	.
NC_019458.2	201045863	201045863	G	T	intronic	gene2225	.	.	.
NC_019458.2	201207477	201207477	T	A	exonic	gene2230	.	synonymous SNV	gene2230:rna4157#NC_019458.2#201182725:exon6:c.T666A:p.G222G
NC_019458.2	201218682	201218682	T	A	exonic	gene2230	.	nonsynonymous SNV	gene2230:rna4161#NC_019458.2#201205016:exon7:c.T947A:p.L316Q,gene2230:rna4158#NC_019458.2#201182746:exon10:c.T1523A:p.L508Q,gene2230:rna4156#NC_019458.2#201182725:exon11:c.T1715A:p.L572Q,gene2230:rna4159#NC_019458.2#201184280:exon11:c.T1715A:p.L572Q,gene2230:rna4160#NC_019458.2#201184782:exon11:c.T1715A:p.L572Q
NC_019458.2	201312423	201312423	T	G	intronic	gene2231	.	.	.
NC_019458.2	201312426	201312426	A	G	intronic	gene2231	.	.	.
NC_019458.2	201375165	201375165	C	G	intronic	gene2233	.	.	.
NC_019458.2	201375171	201375171	T	A	intronic	gene2233	.	.	.
NC_019458.2	201375182	201375182	C	A	intronic	gene2233	.	.	.
NC_019458.2	202023576	202023576	A	G	intergenic	gene2241;gene2242	dist=1121;dist=12457	.	.
NC_019458.2	202023855	202023855	A	G	intergenic	gene2241;gene2242	dist=1400;dist=12178	.	.
NC_019458.2	202023864	202023864	A	G	intergenic	gene2241;gene2242	dist=1409;dist=12169	.	.
NC_019458.2	202023886	202023886	A	G	intergenic	gene2241;gene2242	dist=1431;dist=12147	.	.
NC_019458.2	202023891	202023891	A	G	intergenic	gene2241;gene2242	dist=1436;dist=12142	.	.
NC_019458.2	202023919	202023919	A	G	intergenic	gene2241;gene2242	dist=1464;dist=12114	.	.
NC_019458.2	202025132	202025132	A	G	intergenic	gene2241;gene2242	dist=2677;dist=10901	.	.
NC_019458.2	202025153	202025153	A	G	intergenic	gene2241;gene2242	dist=2698;dist=10880	.	.
NC_019458.2	202025163	202025163	A	G	intergenic	gene2241;gene2242	dist=2708;dist=10870	.	.
NC_019458.2	202025168	202025168	A	G	intergenic	gene2241;gene2242	dist=2713;dist=10865	.	.
NC_019458.2	202025218	202025218	A	G	intergenic	gene2241;gene2242	dist=2763;dist=10815	.	.
NC_019458.2	204145839	204145839	C	A	intronic	gene2254	.	.	.
NC_019458.2	204464786	204464786	C	T	intronic	gene2256	.	.	.
NC_019458.2	205892826	205892826	A	G	intronic	gene2267	.	.	.
NC_019458.2	205894859	205894859	A	G	intronic	gene2267	.	.	.
NC_019458.2	206068047	206068047	G	A	downstream	gene2270	dist=158	.	.
NC_019458.2	206069947	206069947	T	A	intergenic	gene2270;gene2271	dist=2058;dist=116352	.	.
NC_019458.2	206071236	206071236	G	A	intergenic	gene2270;gene2271	dist=3347;dist=115063	.	.
NC_019458.2	212940157	212940157	A	G	intergenic	gene2290;gene2291	dist=1204;dist=7782	.	.
NC_019458.2	212940205	212940205	A	G	intergenic	gene2290;gene2291	dist=1252;dist=7734	.	.
NC_019458.2	212940843	212940843	A	G	intergenic	gene2290;gene2291	dist=1890;dist=7096	.	.
NC_019458.2	212940858	212940858	A	G	intergenic	gene2290;gene2291	dist=1905;dist=7081	.	.
NC_019458.2	214478252	214478252	C	T	intergenic	gene2298;gene2299	dist=3078;dist=9807	.	.
NC_019458.2	214478265	214478265	G	A	intergenic	gene2298;gene2299	dist=3091;dist=9794	.	.
NC_019458.2	214492186	214492186	G	A	downstream	gene2299	dist=314	.	.
NC_019458.2	215028208	215028208	G	A	exonic	gene2307	.	nonsynonymous SNV	gene2307:rna4342#NC_019458.2#215027947:exon1:c.G229A:p.G77S
NC_019458.2	215069624	215069624	C	T	intergenic	gene2305;gene2308	dist=18215;dist=15602	.	.
NC_019458.2	215663367	215663367	T	C	intronic	gene2324	.	.	.
NC_019458.2	215663495	215663495	G	T	intronic	gene2324	.	.	.
NC_019458.2	226812873	226812873	T	C	intronic	gene2387;gene2388	.	.	.
NC_019458.2	226812875	226812875	T	A	intronic	gene2387;gene2388	.	.	.
NC_019458.2	226812877	226812877	T	G	intronic	gene2387;gene2388	.	.	.
NC_019458.2	226812880	226812880	T	C	intronic	gene2387;gene2388	.	.	.
NC_019458.2	229567460	229567460	T	C	ncRNA_exonic	gene2408	.	.	.
NC_019458.2	229567467	229567467	G	A	ncRNA_exonic	gene2408	.	.	.
NC_019458.2	229855787	229855787	A	G	UTR3	gene2412	rna4527#NC_019458.2#229830271:c.*461A>G;rna4528#NC_019458.2#229830589:c.*461A>G	.	.
NC_019458.2	230437998	230437998	T	C	UTR3	gene2417	rna4546#NC_019458.2#230437013:c.*131A>G;rna4545#NC_019458.2#230437013:c.*131A>G;rna4544#NC_019458.2#230437013:c.*131A>G;rna4543#NC_019458.2#230437013:c.*131A>G;rna4542#NC_019458.2#230437013:c.*131A>G;rna4541#NC_019458.2#230437013:c.*131A>G;rna4540#NC_019458.2#230437013:c.*131A>G;rna4539#NC_019458.2#230437013:c.*131A>G;rna4538#NC_019458.2#230437013:c.*131A>G;rna4537#NC_019458.2#230437013:c.*131A>G…	.	.
NC_019458.2	234121330	234121330	G	T	UTR3	gene2437	rna4592#NC_019458.2#234121026:c.*1442C>A	.	.
NC_019458.2	235496809	235496809	T	G	UTR3	gene2453	rna4629#NC_019458.2#235494619:c.*289T>G	.	.
NC_019458.2	239560614	239560614	C	T	intergenic	gene2487;gene2489	dist=302706;dist=250339	.	.
NC_019458.2	239908177	239908177	A	G	exonic	gene2490	.	synonymous SNV	gene2490:rna4678#NC_019458.2#239887178:exon7:c.A792G:p.P264P
NC_019458.2	240194103	240194103	C	T	UTR3	gene2495	rna4690#NC_019458.2#240064577:c.*198C>T;rna4689#NC_019458.2#240064577:c.*198C>T;rna4688#NC_019458.2#240064577:c.*198C>T;rna4687#NC_019458.2#240064577:c.*198C>T;rna4686#NC_019458.2#240064577:c.*198C>T;rna4691#NC_019458.2#240064895:c.*198C>T;rna4693#NC_019458.2#240153467:c.*198C>T	.	.
NC_019458.2	240194422	240194422	C	T	UTR3	gene2495	rna4690#NC_019458.2#240064577:c.*517C>T;rna4689#NC_019458.2#240064577:c.*517C>T;rna4688#NC_019458.2#240064577:c.*517C>T;rna4687#NC_019458.2#240064577:c.*517C>T;rna4686#NC_019458.2#240064577:c.*517C>T;rna4691#NC_019458.2#240064895:c.*517C>T;rna4693#NC_019458.2#240153467:c.*517C>T	.	.
NC_019458.2	241296880	241296880	C	T	intergenic	gene2497;gene2498	dist=924750;dist=185393	.	.
NC_019458.2	241299658	241299658	T	C	intergenic	gene2497;gene2498	dist=927528;dist=182615	.	.
NC_019458.2	241299831	241299831	G	A	intergenic	gene2497;gene2498	dist=927701;dist=182442	.	.
NC_019458.2	241493794	241493794	T	C	intergenic	gene2498;gene2499	dist=11449;dist=1143565	.	.
NC_019458.2	247132803	247132803	G	A	intergenic	gene2536;gene2537	dist=165833;dist=137884	.	.
NC_019458.2	247132819	247132819	C	T	intergenic	gene2536;gene2537	dist=165849;dist=137868	.	.
NC_019458.2	247613530	247613530	G	A	downstream	gene2543;gene2544	dist=280	.	.
NC_019458.2	247615463	247615463	A	G	intronic	gene2544	.	.	.
NC_019458.2	247615478	247615478	A	G	intronic	gene2544	.	.	.
NC_019458.2	247615491	247615491	A	G	intronic	gene2544	.	.	.
NC_019458.2	247615494	247615494	A	G	intronic	gene2544	.	.	.
NC_019458.2	247615498	247615498	A	G	intronic	gene2544	.	.	.
NC_019458.2	247616821	247616821	A	G	intronic	gene2544	.	.	.
NC_019458.2	247616831	247616831	A	G	intronic	gene2544	.	.	.
NC_019458.2	247616888	247616888	A	G	intronic	gene2544	.	.	.
NC_019458.2	247617225	247617225	A	C	intronic	gene2544	.	.	.
NC_019458.2	250100177	250100177	T	C	exonic	gene2566	.	synonymous SNV	gene2566:rna4838#NC_019458.2#250083066:exon3:c.A231G:p.S77S,gene2566:rna4839#NC_019458.2#250083066:exon3:c.A231G:p.S77S,gene2566:rna4840#NC_019458.2#250083066:exon3:c.A342G:p.S114S,gene2566:rna4841#NC_019458.2#250083066:exon3:c.A342G:p.S114S
NC_019458.2	250123180	250123180	T	C	intergenic	gene2566;gene2567	dist=2907;dist=1961	.	.
NC_019458.2	250800493	250800493	T	C	UTR3	gene2571	rna4849#NC_019458.2#250330219:c.*550T>C;rna4850#NC_019458.2#250621191:c.*550T>C	.	.
NC_019458.2	252670777	252670777	A	T	intronic	gene2583	.	.	.
NC_019458.2	252670784	252670784	A	C	intronic	gene2583	.	.	.
NC_019458.2	252670786	252670786	A	C	intronic	gene2583	.	.	.
NC_019458.2	252670794	252670794	A	C	intronic	gene2583	.	.	.
NC_019458.2	252688739	252688739	T	G	intronic	gene2583	.	.	.
NC_019458.2	252688741	252688741	A	G	intronic	gene2583	.	.	.
NC_019458.2	252688748	252688748	T	G	intronic	gene2583	.	.	.
NC_019458.2	253771552	253771552	A	C	intronic	gene2597	.	.	.
NC_019458.2	254103918	254103918	A	0	intronic	gene2600	.	.	.
NC_019458.2	254103918	254103918	A	C	intronic	gene2600	.	.	.
NC_019458.2	254103924	254103924	T	0	intronic	gene2600	.	.	.
NC_019458.2	254103924	254103924	T	C	intronic	gene2600	.	.	.
NC_019458.2	254104033	254104033	C	T	intronic	gene2600	.	.	.
NC_019458.2	254104041	254104041	C	T	intronic	gene2600	.	.	.
NC_019458.2	254104053	254104053	C	T	intronic	gene2600	.	.	.
NC_019458.2	254104063	254104063	A	G	intronic	gene2600	.	.	.
NC_019458.2	254104106	254104106	C	T	intronic	gene2600	.	.	.
NC_019458.2	254104107	254104107	T	C	intronic	gene2600	.	.	.
NC_019458.2	254104150	254104150	G	A	intronic	gene2600	.	.	.
NC_019458.2	254104152	254104152	A	T	intronic	gene2600	.	.	.
NC_019458.2	254105626	254105626	G	A	intronic	gene2600	.	.	.
NC_019458.2	254944834	254944834	T	C	intronic	gene2607	.	.	.
NC_019458.2	257203529	257203529	T	C	intronic	gene2626	.	.	.
NC_019458.2	257423433	257423433	T	C	exonic	gene2629	.	nonsynonymous SNV	gene2629:rna4963#NC_019458.2#257422346:exon8:c.A1714G:p.I572V,gene2629:rna4962#NC_019458.2#257422346:exon9:c.A1861G:p.I621V
NC_019458.2	257546447	257546447	A	0	UTR3	gene2630	rna4965#NC_019458.2#257478481:c.*276A>0;rna4964#NC_019458.2#257478481:c.*276A>0	.	.
NC_019458.2	257546447	257546447	A	T	UTR3	gene2630	rna4965#NC_019458.2#257478481:c.*276A>T;rna4964#NC_019458.2#257478481:c.*276A>T	.	.
NC_019458.2	257684782	257684782	C	T	intronic	gene2632	.	.	.
NC_019458.2	257684826	257684826	G	A	intronic	gene2632	.	.	.
NC_019458.2	257684829	257684829	A	C	intronic	gene2632	.	.	.
NC_019458.2	257684850	257684850	C	T	intronic	gene2632	.	.	.
NC_019458.2	257684851	257684851	T	C	intronic	gene2632	.	.	.
NC_019458.2	257684857	257684857	A	G	intronic	gene2632	.	.	.
NC_019458.2	257684861	257684861	C	T	intronic	gene2632	.	.	.
NC_019458.2	257684864	257684864	T	C	intronic	gene2632	.	.	.
NC_019458.2	257684889	257684889	T	C	intronic	gene2632	.	.	.
NC_019458.2	257684918	257684918	G	A	intronic	gene2632	.	.	.
NC_019458.2	257684919	257684919	G	T	intronic	gene2632	.	.	.
NC_019458.2	257684929	257684929	T	C	intronic	gene2632	.	.	.
NC_019458.2	257684943	257684943	A	G	intronic	gene2632	.	.	.
NC_019458.2	257684964	257684964	G	A	intronic	gene2632	.	.	.
NC_019458.2	257684984	257684984	C	T	intronic	gene2632	.	.	.
NC_019458.2	257684994	257684994	A	G	intronic	gene2632	.	.	.
NC_019458.2	259384086	259384086	A	C	UTR3	gene2639	rna4988#NC_019458.2#259280323:c.*296A>C	.	.
NC_019458.2	259967952	259967952	A	G	UTR3	gene2648	rna5003#NC_019458.2#259967415:c.*1603T>C	.	.
NC_019458.2	260053594	260053594	A	T	intronic	gene2649	.	.	.
NC_019458.2	260053595	260053595	A	C	intronic	gene2649	.	.	.
NC_019458.2	260053600	260053600	C	G	intronic	gene2649	.	.	.
NC_019458.2	261426323	261426323	G	A	exonic	gene2668	.	nonsynonymous SNV	gene2668:rna5036#NC_019458.2#261425726:exon15:c.C2030T:p.P677L
NC_019458.2	262061440	262061440	G	T	intronic	gene2678	.	.	.
NC_019458.2	262061446	262061446	T	A	intronic	gene2678	.	.	.
NC_019458.2	262061478	262061478	G	A	intronic	gene2678	.	.	.
NC_019458.2	262353494	262353494	A	G	intergenic	gene2687;gene2688	dist=1106;dist=12200	.	.
NC_019458.2	262353498	262353498	A	G	intergenic	gene2687;gene2688	dist=1110;dist=12196	.	.
NC_019458.2	262353523	262353523	A	G	intergenic	gene2687;gene2688	dist=1135;dist=12171	.	.
NC_019458.2	262353576	262353576	A	G	intergenic	gene2687;gene2688	dist=1188;dist=12118	.	.
NC_019458.2	262354089	262354089	A	G	intergenic	gene2687;gene2688	dist=1701;dist=11605	.	.
NC_019458.2	262354138	262354138	A	G	intergenic	gene2687;gene2688	dist=1750;dist=11556	.	.
NC_019458.2	262354168	262354168	A	G	intergenic	gene2687;gene2688	dist=1780;dist=11526	.	.
NC_019458.2	262354171	262354171	A	G	intergenic	gene2687;gene2688	dist=1783;dist=11523	.	.
NC_019458.2	262354193	262354193	A	G	intergenic	gene2687;gene2688	dist=1805;dist=11501	.	.
NC_019458.2	262705788	262705788	T	C	intronic	gene2706	.	.	.
NC_019458.2	262706681	262706681	T	C	intronic	gene2706	.	.	.
NC_019458.2	263625722	263625722	T	0	intronic	gene2717	.	.	.
NC_019458.2	263625722	263625722	T	A	intronic	gene2717	.	.	.
NC_019458.2	263625724	263625724	G	0	intronic	gene2717	.	.	.
NC_019458.2	263625724	263625724	G	A	intronic	gene2717	.	.	.
NC_019458.2	266216902	266216902	C	A	exonic	gene2741	.	nonsynonymous SNV	gene2741:rna5141#NC_019458.2#266216750:exon1:c.C14A:p.T5N
NC_019458.2	266216909	266216909	A	G	exonic	gene2741	.	synonymous SNV	gene2741:rna5141#NC_019458.2#266216750:exon1:c.A21G:p.V7V
NC_019458.2	266216912	266216912	A	G	exonic	gene2741	.	synonymous SNV	gene2741:rna5141#NC_019458.2#266216750:exon1:c.A24G:p.A8A
NC_019458.2	266216929	266216929	G	A	exonic	gene2741	.	nonsynonymous SNV	gene2741:rna5141#NC_019458.2#266216750:exon1:c.G41A:p.S14N
NC_019458.2	266216937	266216937	G	A	exonic	gene2741	.	nonsynonymous SNV	gene2741:rna5141#NC_019458.2#266216750:exon1:c.G49A:p.V17I
NC_019458.2	266216960	266216960	A	C	exonic	gene2741	.	nonsynonymous SNV	gene2741:rna5141#NC_019458.2#266216750:exon1:c.A72C:p.E24D
NC_019458.2	266216984	266216984	T	C	exonic	gene2741	.	synonymous SNV	gene2741:rna5141#NC_019458.2#266216750:exon1:c.T96C:p.D32D
NC_019458.2	266217001	266217001	C	G	exonic	gene2741	.	nonsynonymous SNV	gene2741:rna5141#NC_019458.2#266216750:exon1:c.C113G:p.P38R
NC_019458.2	266217013	266217013	A	G	exonic	gene2741	.	nonsynonymous SNV	gene2741:rna5141#NC_019458.2#266216750:exon1:c.A125G:p.Q42R
NC_019458.2	266217026	266217026	C	T	exonic	gene2741	.	synonymous SNV	gene2741:rna5141#NC_019458.2#266216750:exon1:c.C138T:p.A46A
NC_019458.2	266217044	266217044	A	G	exonic	gene2741	.	synonymous SNV	gene2741:rna5141#NC_019458.2#266216750:exon1:c.A156G:p.A52A
NC_019458.2	266371008	266371008	C	A	exonic	gene2746	.	synonymous SNV	gene2746:rna5146#NC_019458.2#266302220:exon14:c.C1707A:p.T569T,gene2746:rna5147#NC_019458.2#266302220:exon14:c.C1707A:p.T569T,gene2746:rna5148#NC_019458.2#266302220:exon14:c.C1707A:p.T569T,gene2746:rna5149#NC_019458.2#266302220:exon14:c.C1707A:p.T569T,gene2746:rna5151#NC_019458.2#266302220:exon14:c.C1707A:p.T569T,gene2746:rna5153#NC_019458.2#266302220:exon14:c.C1707A:p.T569T
NC_019458.2	266475992	266475992	C	T	exonic	gene2747	.	synonymous SNV	gene2747:rna5154#NC_019458.2#266447901:exon10:c.C1182T:p.Y394Y
NC_019458.2	266490808	266490808	A	G	UTR3	gene2747	rna5154#NC_019458.2#266447901:c.*1323A>G	.	.
NC_019458.2	266523659	266523659	G	A	exonic	gene2748	.	synonymous SNV	gene2748:rna5155#NC_019458.2#266500455:exon12:c.G1353A:p.A451A
NC_019458.2	266801490	266801490	A	C	ncRNA_intronic	gene2753	.	.	.
NC_019458.2	266801502	266801502	G	A	ncRNA_intronic	gene2753	.	.	.
NC_019458.2	267385373	267385373	T	C	downstream	gene2762	dist=76	.	.
NC_019458.2	267385374	267385374	T	C	downstream	gene2762	dist=75	.	.
NC_019458.2	267538913	267538913	C	G	exonic	gene2763	.	nonsynonymous SNV	gene2763:rna5183#NC_019458.2#267444732:exon11:c.C1828G:p.Q610E,gene2763:rna5184#NC_019458.2#267444732:exon12:c.C1855G:p.Q619E
NC_019458.2	268501064	268501064	C	A	UTR3	gene2769	rna5202#NC_019458.2#268499853:c.*178G>T	.	.
NC_019458.2	269320464	269320464	T	A	exonic	gene2772	.	unknown	UNKNOWN
NC_019458.2	269334598	269334598	C	T	intergenic	gene2772;gene2773	dist=1468;dist=20326	.	.
NC_019458.2	269343218	269343218	G	A	intergenic	gene2772;gene2773	dist=10088;dist=11706	.	.
NC_019458.2	269408353	269408353	G	A	exonic	gene2773	.	unknown	UNKNOWN
NC_019458.2	270114176	270114176	C	T	downstream	gene2778	dist=338	.	.
NC_019458.2	270293865	270293865	G	T	intergenic	gene2781;gene2782	dist=3319;dist=10151	.	.
NC_019458.2	270293879	270293879	G	A	intergenic	gene2781;gene2782	dist=3333;dist=10137	.	.
NC_019458.2	270293882	270293882	G	T	intergenic	gene2781;gene2782	dist=3336;dist=10134	.	.
NC_019458.2	270460906	270460906	G	C	upstream	gene2783	dist=70	.	.
NC_019458.2	270460929	270460929	G	C	upstream	gene2783	dist=93	.	.
NC_019458.2	270460934	270460934	G	C	upstream	gene2783	dist=98	.	.
NC_019458.2	271962917	271962917	C	T	exonic	gene2797	.	synonymous SNV	gene2797:rna5249#NC_019458.2#271851618:exon6:c.C2811T:p.Y937Y
NC_019458.2	273305136	273305136	C	T	intergenic	gene2798;gene2800	dist=743179;dist=1363	.	.
NC_019458.2	273357414	273357414	A	G	exonic	gene2800	.	synonymous SNV	gene2800:rna5252#NC_019458.2#273306498:exon6:c.T1203C:p.T401T,gene2800:rna5253#NC_019458.2#273312673:exon7:c.T1203C:p.T401T,gene2800:rna5254#NC_019458.2#273312673:exon7:c.T1203C:p.T401T,gene2800:rna5255#NC_019458.2#273312673:exon7:c.T1203C:p.T401T,gene2800:rna5256#NC_019458.2#273312673:exon7:c.T1203C:p.T401T,gene2800:rna5257#NC_019458.2#273312673:exon7:c.T1203C:p.T401T
NC_019458.2	275002399	275002399	C	T	UTR3	gene2805	rna5264#NC_019458.2#275002291:c.*55G>A;rna5263#NC_019458.2#275002291:c.*55G>A	.	.
NC_019459.2	1765100	1765100	T	C	intronic	gene2827	.	.	.
NC_019459.2	1854323	1854323	C	T	intronic	gene2828	.	.	.
NC_019459.2	1856697	1856697	A	G	exonic	gene2828	.	unknown	UNKNOWN
NC_019459.2	1856711	1856711	T	C	exonic	gene2828	.	unknown	UNKNOWN
NC_019459.2	2197292	2197292	A	G	exonic	gene2840	.	unknown	UNKNOWN
NC_019459.2	2341851	2341851	C	T	exonic	gene2842	.	nonsynonymous SNV	gene2842:rna5328#NC_019459.2#2324911:exon34:c.G5341A:p.V1781I,gene2842:rna5329#NC_019459.2#2336445:exon35:c.G5398A:p.V1800I
NC_019459.2	2660769	2660769	G	T	intronic	gene2846	.	.	.
NC_019459.2	2660772	2660772	C	A	intronic	gene2846	.	.	.
NC_019459.2	2660782	2660782	G	A	intronic	gene2846	.	.	.
NC_019459.2	2660786	2660786	G	T	intronic	gene2846	.	.	.
NC_019459.2	2660790	2660790	C	A	intronic	gene2846	.	.	.
NC_019459.2	3025830	3025830	C	T	exonic	gene2852	.	unknown	UNKNOWN
NC_019459.2	3025847	3025847	G	A	exonic	gene2852	.	unknown	UNKNOWN
NC_019459.2	9455201	9455201	A	C	intronic	gene2882	.	.	.
NC_019459.2	9455205	9455205	A	C	intronic	gene2882	.	.	.
NC_019459.2	9455228	9455228	A	T	intronic	gene2882	.	.	.
NC_019459.2	9455231	9455231	G	T	intronic	gene2882	.	.	.
NC_019459.2	9455232	9455232	G	C	intronic	gene2882	.	.	.
NC_019459.2	9455265	9455265	G	C	exonic	gene2882	.	synonymous SNV	gene2882:rna5394#NC_019459.2#9410221:exon32:c.C3276G:p.P1092P
NC_019459.2	9455266	9455266	G	A	exonic	gene2882	.	nonsynonymous SNV	gene2882:rna5394#NC_019459.2#9410221:exon32:c.C3275T:p.P1092L
NC_019459.2	9455272	9455272	C	T	exonic	gene2882	.	nonsynonymous SNV	gene2882:rna5394#NC_019459.2#9410221:exon32:c.G3269A:p.G1090D
NC_019459.2	9455285	9455285	G	T	exonic	gene2882	.	nonsynonymous SNV	gene2882:rna5394#NC_019459.2#9410221:exon32:c.C3256A:p.Q1086K
NC_019459.2	9455288	9455288	G	C	exonic	gene2882	.	nonsynonymous SNV	gene2882:rna5394#NC_019459.2#9410221:exon32:c.C3253G:p.P1085A
NC_019459.2	9653955	9653955	C	T	intergenic	gene2885;gene2886	dist=7880;dist=4907	.	.
NC_019459.2	10166542	10166542	T	C	intronic	gene2889	.	.	.
NC_019459.2	10169514	10169514	T	C	intronic	gene2889	.	.	.
NC_019459.2	10200519	10200519	G	T	intronic	gene2889	.	.	.
NC_019459.2	10818362	10818362	G	A	UTR3	gene2910	rna5472#NC_019459.2#10814154:c.*1918C>T;rna5471#NC_019459.2#10814154:c.*1918C>T;rna5470#NC_019459.2#10814154:c.*1918C>T;rna5469#NC_019459.2#10814154:c.*1918C>T;rna5468#NC_019459.2#10814154:c.*1918C>T	.	.
NC_019459.2	11128328	11128328	A	G	UTR3	gene2914	rna5481#NC_019459.2#11127888:c.*171T>C	.	.
NC_019459.2	11290596	11290596	C	T	exonic	gene2916	.	synonymous SNV	gene2916:rna5485#NC_019459.2#11208256:exon11:c.C1119T:p.F373F,gene2916:rna5486#NC_019459.2#11246444:exon11:c.C1152T:p.F384F,gene2916:rna5483#NC_019459.2#11208194:exon12:c.C1335T:p.F445F,gene2916:rna5484#NC_019459.2#11208256:exon13:c.C1428T:p.F476F
NC_019459.2	11298140	11298140	T	A	UTR3	gene2916	rna5483#NC_019459.2#11208194:c.*3749T>A;rna5485#NC_019459.2#11208256:c.*3749T>A;rna5484#NC_019459.2#11208256:c.*3749T>A;rna5486#NC_019459.2#11246444:c.*3749T>A	.	.
NC_019459.2	11298182	11298182	G	A	UTR3	gene2916	rna5483#NC_019459.2#11208194:c.*3791G>A;rna5485#NC_019459.2#11208256:c.*3791G>A;rna5484#NC_019459.2#11208256:c.*3791G>A;rna5486#NC_019459.2#11246444:c.*3791G>A	.	.
NC_019459.2	11465922	11465922	C	T	UTR3	gene2918	rna5490#NC_019459.2#11332280:c.*3178C>T;rna5489#NC_019459.2#11332280:c.*3178C>T;rna5488#NC_019459.2#11332280:c.*3178C>T;rna5492#NC_019459.2#11340760:c.*3178C>T	.	.
NC_019459.2	11465954	11465954	T	C	UTR3	gene2918	rna5490#NC_019459.2#11332280:c.*3210T>C;rna5489#NC_019459.2#11332280:c.*3210T>C;rna5488#NC_019459.2#11332280:c.*3210T>C;rna5492#NC_019459.2#11340760:c.*3210T>C	.	.
NC_019459.2	11606208	11606208	T	C	UTR3	gene2919	rna5493#NC_019459.2#11605526:c.*1690A>G	.	.
NC_019459.2	11841601	11841601	C	G	intergenic	gene2921;gene2922	dist=4508;dist=12404	.	.
NC_019459.2	11856432	11856432	C	T	UTR3	gene2922	rna5496#NC_019459.2#11854004:c.*629G>A	.	.
NC_019459.2	12071984	12071984	C	T	exonic	gene2925	.	synonymous SNV	gene2925:rna5501#NC_019459.2#12007440:exon19:c.C2029T:p.L677L,gene2925:rna5503#NC_019459.2#12024181:exon19:c.C2044T:p.L682L,gene2925:rna5504#NC_019459.2#12024184:exon19:c.C2044T:p.L682L,gene2925:rna5502#NC_019459.2#12007452:exon20:c.C2011T:p.L671L
NC_019459.2	13934569	13934569	A	G	intronic	gene2942	.	.	.
NC_019459.2	13934623	13934623	T	C	intronic	gene2942	.	.	.
NC_019459.2	13934626	13934626	T	C	intronic	gene2942	.	.	.
NC_019459.2	13934628	13934628	C	T	intronic	gene2942	.	.	.
NC_019459.2	14358584	14358584	A	G	exonic	gene2948	.	synonymous SNV	gene2948:rna5553#NC_019459.2#14341109:exon13:c.A1515G:p.L505L,gene2948:rna5552#NC_019459.2#14337515:exon14:c.A1515G:p.L505L
NC_019459.2	14358588	14358588	T	G	exonic	gene2948	.	nonsynonymous SNV	gene2948:rna5553#NC_019459.2#14341109:exon13:c.T1519G:p.S507A,gene2948:rna5552#NC_019459.2#14337515:exon14:c.T1519G:p.S507A
NC_019459.2	17417060	17417060	T	C	intergenic	gene2968;gene2969	dist=22809;dist=3334	.	.
NC_019459.2	17417061	17417061	T	C	intergenic	gene2968;gene2969	dist=22810;dist=3333	.	.
NC_019459.2	17419303	17419303	T	C	intergenic	gene2968;gene2969	dist=25052;dist=1091	.	.
NC_019459.2	17419304	17419304	T	C	intergenic	gene2968;gene2969	dist=25053;dist=1090	.	.
NC_019459.2	17419322	17419322	T	C	intergenic	gene2968;gene2969	dist=25071;dist=1072	.	.
NC_019459.2	18199204	18199204	T	C	exonic	gene2977	.	nonsynonymous SNV	gene2977:rna5587#NC_019459.2#18119554:exon34:c.T4756C:p.W1586R,gene2977:rna5584#NC_019459.2#18085367:exon37:c.T5113C:p.W1705R,gene2977:rna5585#NC_019459.2#18085367:exon37:c.T5119C:p.W1707R,gene2977:rna5586#NC_019459.2#18098821:exon37:c.T5119C:p.W1707R,gene2977:rna5583#NC_019459.2#18085367:exon38:c.T5119C:p.W1707R
NC_019459.2	20207573	20207573	G	A	intergenic	gene2995;gene2997	dist=17208;dist=1066979	.	.
NC_019459.2	21526488	21526488	C	T	intergenic	gene2999;gene3000	dist=8386;dist=53144	.	.
NC_019459.2	21526506	21526506	C	T	intergenic	gene2999;gene3000	dist=8404;dist=53126	.	.
NC_019459.2	21531563	21531563	A	G	intergenic	gene2999;gene3000	dist=13461;dist=48069	.	.
NC_019459.2	21531621	21531621	G	T	intergenic	gene2999;gene3000	dist=13519;dist=48011	.	.
NC_019459.2	21532001	21532001	C	T	intergenic	gene2999;gene3000	dist=13899;dist=47631	.	.
NC_019459.2	21532307	21532307	T	G	intergenic	gene2999;gene3000	dist=14205;dist=47325	.	.
NC_019459.2	21534604	21534604	C	T	intergenic	gene2999;gene3000	dist=16502;dist=45028	.	.
NC_019459.2	21638432	21638432	C	T	exonic	gene3001	.	synonymous SNV	gene3001:rna5618#NC_019459.2#21632498:exon3:c.C264T:p.D88D,gene3001:rna5617#NC_019459.2#21632431:exon4:c.C264T:p.D88D
NC_019459.2	21645383	21645383	A	G	UTR3	gene3001	rna5617#NC_019459.2#21632431:c.*17A>G;rna5618#NC_019459.2#21632498:c.*17A>G	.	.
NC_019459.2	21645520	21645520	C	T	UTR3	gene3001	rna5617#NC_019459.2#21632431:c.*154C>T;rna5618#NC_019459.2#21632498:c.*154C>T	.	.
NC_019459.2	23327422	23327422	A	G	intergenic	gene3019;gene3021	dist=99915;dist=337198	.	.
NC_019459.2	23682045	23682045	T	C	intergenic	gene3021;gene3022	dist=6803;dist=4479	.	.
NC_019459.2	24051068	24051068	G	T	UTR3	gene3027	rna5658#NC_019459.2#24013403:c.*48G>T	.	.
NC_019459.2	24972887	24972887	G	A	intergenic	gene3036;gene3038	dist=4925;dist=134633	.	.
NC_019459.2	24973128	24973128	A	G	intergenic	gene3036;gene3038	dist=5166;dist=134392	.	.
NC_019459.2	24973191	24973191	A	T	intergenic	gene3036;gene3038	dist=5229;dist=134329	.	.
NC_019459.2	24973242	24973242	A	T	intergenic	gene3036;gene3038	dist=5280;dist=134278	.	.
NC_019459.2	24973257	24973257	C	A	intergenic	gene3036;gene3038	dist=5295;dist=134263	.	.
NC_019459.2	24973271	24973271	G	A	intergenic	gene3036;gene3038	dist=5309;dist=134249	.	.
NC_019459.2	24973277	24973277	A	T	intergenic	gene3036;gene3038	dist=5315;dist=134243	.	.
NC_019459.2	24973278	24973278	G	T	intergenic	gene3036;gene3038	dist=5316;dist=134242	.	.
NC_019459.2	24973287	24973287	T	C	intergenic	gene3036;gene3038	dist=5325;dist=134233	.	.
NC_019459.2	24973289	24973289	T	C	intergenic	gene3036;gene3038	dist=5327;dist=134231	.	.
NC_019459.2	24974255	24974255	A	T	intergenic	gene3036;gene3038	dist=6293;dist=133265	.	.
NC_019459.2	28287030	28287030	A	G	exonic	gene3068	.	synonymous SNV	gene3068:rna5713#NC_019459.2#28286757:exon7:c.T474C:p.C158C
NC_019459.2	28892395	28892395	C	A	intronic	gene3079	.	.	.
NC_019459.2	28892549	28892549	T	A	intronic	gene3079	.	.	.
NC_019459.2	28892551	28892551	T	C	intronic	gene3079	.	.	.
NC_019459.2	28892552	28892552	G	A	intronic	gene3079	.	.	.
NC_019459.2	28892553	28892553	T	A	intronic	gene3079	.	.	.
NC_019459.2	28892572	28892572	T	C	intronic	gene3079	.	.	.
NC_019459.2	28892577	28892577	T	C	intronic	gene3079	.	.	.
NC_019459.2	31686702	31686702	C	T	exonic	gene3103	.	synonymous SNV	gene3103:rna5792#NC_019459.2#31686469:exon1:c.C78T:p.R26R
NC_019459.2	31686723	31686723	A	G	exonic	gene3103	.	synonymous SNV	gene3103:rna5792#NC_019459.2#31686469:exon1:c.A99G:p.Q33Q
NC_019459.2	32704893	32704893	A	G	UTR3	gene3109	rna5809#NC_019459.2#32703421:c.*339A>G	.	.
NC_019459.2	37142307	37142307	A	G	intronic	gene3159	.	.	.
NC_019459.2	37142315	37142315	A	G	intronic	gene3159	.	.	.
NC_019459.2	37142421	37142421	T	C	intronic	gene3159	.	.	.
NC_019459.2	37544586	37544586	C	A	intronic	gene3164	.	.	.
NC_019459.2	37544596	37544596	A	C	intronic	gene3164	.	.	.
NC_019459.2	37919408	37919408	T	C	intergenic	gene3174;gene3175	dist=1491;dist=2468	.	.
NC_019459.2	37919781	37919781	A	G	intergenic	gene3174;gene3175	dist=1864;dist=2095	.	.
NC_019459.2	37919851	37919851	A	G	intergenic	gene3174;gene3175	dist=1934;dist=2025	.	.
NC_019459.2	37919853	37919853	T	C	intergenic	gene3174;gene3175	dist=1936;dist=2023	.	.
NC_019459.2	38190482	38190482	T	C	intronic	gene3184	.	.	.
NC_019459.2	38353205	38353205	A	G	intergenic	gene3185;gene3186	dist=2719;dist=18859	.	.
NC_019459.2	42354726	42354726	A	C	intronic	gene3216	.	.	.
NC_019459.2	42354728	42354728	C	T	intronic	gene3216	.	.	.
NC_019459.2	42844259	42844259	C	T	intronic	gene3225	.	.	.
NC_019459.2	42844259	42844259	C	0	intronic	gene3225	.	.	.
NC_019459.2	42887729	42887729	T	C	UTR5	gene3226	rna6086#NC_019459.2#42852324:c.-7881A>G	.	.
NC_019459.2	42887782	42887782	T	C	UTR5	gene3226	rna6086#NC_019459.2#42852324:c.-7934A>G	.	.
NC_019459.2	42887783	42887783	T	C	UTR5	gene3226	rna6086#NC_019459.2#42852324:c.-7935A>G	.	.
NC_019459.2	42889372	42889372	T	C	UTR5	gene3226	rna6086#NC_019459.2#42852324:c.-9524A>G	.	.
NC_019459.2	42889388	42889388	T	C	UTR5	gene3226	rna6086#NC_019459.2#42852324:c.-9540A>G	.	.
NC_019459.2	43217856	43217856	A	C	intronic	gene3232	.	.	.
NC_019459.2	43480963	43480963	C	A	downstream	gene3244	dist=224	.	.
NC_019459.2	43481711	43481711	A	G	downstream	gene3244	dist=972	.	.
NC_019459.2	43484162	43484162	A	G	intergenic	gene3244;gene3245	dist=3423;dist=12595	.	.
NC_019459.2	43484176	43484176	A	G	intergenic	gene3244;gene3245	dist=3437;dist=12581	.	.
NC_019459.2	43484212	43484212	A	G	intergenic	gene3244;gene3245	dist=3473;dist=12545	.	.
NC_019459.2	49366964	49366964	A	G	intronic	gene3286	.	.	.
NC_019459.2	49366967	49366967	A	G	intronic	gene3286	.	.	.
NC_019459.2	49415676	49415676	A	T	UTR3	gene3288	rna6181#NC_019459.2#49415358:c.*91T>A;rna6180#NC_019459.2#49415358:c.*91T>A	.	.
NC_019459.2	49890805	49890805	T	C	intronic	gene3298	.	.	.
NC_019459.2	51965006	51965006	G	C	intronic	gene3324	.	.	.
NC_019459.2	51965018	51965018	T	G	intronic	gene3324	.	.	.
NC_019459.2	52545907	52545907	G	C	intronic	gene3349	.	.	.
NC_019459.2	52545910	52545910	C	G	intronic	gene3349	.	.	.
NC_019459.2	52545914	52545914	C	G	intronic	gene3349	.	.	.
NC_019459.2	52545916	52545916	T	A	intronic	gene3349	.	.	.
NC_019459.2	52545925	52545925	C	T	intronic	gene3349	.	.	.
NC_019459.2	52545940	52545940	C	0	intronic	gene3349	.	.	.
NC_019459.2	52545940	52545940	C	T	intronic	gene3349	.	.	.
NC_019459.2	52659961	52659961	A	C	intronic	gene3359	.	.	.
NC_019459.2	52808251	52808251	C	T	intronic	gene3362	.	.	.
NC_019459.2	52878409	52878409	A	C	intronic	gene3364	.	.	.
NC_019459.2	52878413	52878413	G	T	intronic	gene3364	.	.	.
NC_019459.2	52878415	52878415	G	C	intronic	gene3364	.	.	.
NC_019459.2	52878422	52878422	A	C	intronic	gene3364	.	.	.
NC_019459.2	52878438	52878438	C	G	intronic	gene3364	.	.	.
NC_019459.2	52878461	52878461	G	C	intronic	gene3364	.	.	.
NC_019459.2	52878471	52878471	G	A	intronic	gene3364	.	.	.
NC_019459.2	53114210	53114210	C	G	intronic	gene3367	.	.	.
NC_019459.2	53114225	53114225	C	G	intronic	gene3367	.	.	.
NC_019459.2	53114226	53114226	C	G	intronic	gene3367	.	.	.
NC_019459.2	53114230	53114230	C	A	intronic	gene3367	.	.	.
NC_019459.2	53114232	53114232	T	G	intronic	gene3367	.	.	.
NC_019459.2	53114236	53114236	T	C	intronic	gene3367	.	.	.
NC_019459.2	53139932	53139932	A	T	intronic	gene3370	.	.	.
NC_019459.2	53139947	53139947	A	C	intronic	gene3370	.	.	.
NC_019459.2	54859624	54859624	T	C	exonic	gene3376	.	synonymous SNV	gene3376:rna6341#NC_019459.2#54771995:exon17:c.T1863C:p.C621C,gene3376:rna6342#NC_019459.2#54771995:exon17:c.T1860C:p.C620C
NC_019459.2	54859633	54859633	T	C	exonic	gene3376	.	synonymous SNV	gene3376:rna6341#NC_019459.2#54771995:exon17:c.T1872C:p.I624I,gene3376:rna6342#NC_019459.2#54771995:exon17:c.T1869C:p.I623I
NC_019459.2	55269852	55269852	T	G	intergenic	gene3378;gene3379	dist=2160;dist=353357	.	.
NC_019459.2	55270617	55270617	T	G	intergenic	gene3378;gene3379	dist=2925;dist=352592	.	.
NC_019459.2	55270618	55270618	G	A	intergenic	gene3378;gene3379	dist=2926;dist=352591	.	.
NC_019459.2	55270620	55270620	T	C	intergenic	gene3378;gene3379	dist=2928;dist=352589	.	.
NC_019459.2	57569728	57569728	A	G	intergenic	gene3384;gene3385	dist=416880;dist=569828	.	.
NC_019459.2	57569736	57569736	G	A	intergenic	gene3384;gene3385	dist=416888;dist=569820	.	.
NC_019459.2	58718509	58718509	G	A	UTR3	gene3389	rna6367#NC_019459.2#58398382:c.*2920G>A	.	.
NC_019459.2	62401879	62401879	A	G	intergenic	gene3411;gene3412	dist=756750;dist=239669	.	.
NC_019459.2	65793743	65793743	T	C	UTR3	gene3434	rna6456#NC_019459.2#65763658:c.*1925T>C	.	.
NC_019459.2	70428815	70428815	A	G	ncRNA_intronic	gene3473	.	.	.
NC_019459.2	70428817	70428817	T	C	ncRNA_intronic	gene3473	.	.	.
NC_019459.2	71623593	71623593	C	T	UTR3	gene3485	rna6563#NC_019459.2#71622221:c.*702G>A;rna6562#NC_019459.2#71622221:c.*702G>A;rna6561#NC_019459.2#71622221:c.*702G>A;rna6560#NC_019459.2#71622221:c.*702G>A;rna6559#NC_019459.2#71622221:c.*702G>A	.	.
NC_019459.2	72495535	72495535	A	G	ncRNA_exonic	gene3494	.	.	.
NC_019459.2	72495543	72495543	T	G	ncRNA_exonic	gene3494	.	.	.
NC_019459.2	72495547	72495547	A	C	ncRNA_exonic	gene3494	.	.	.
NC_019459.2	73087616	73087616	A	G	intergenic	gene3504;gene3506	dist=1116;dist=30139	.	.
NC_019459.2	73087822	73087822	A	G	intergenic	gene3504;gene3506	dist=1322;dist=29933	.	.
NC_019459.2	76687332	76687332	T	G	intronic	gene3528	.	.	.
NC_019459.2	85472624	85472624	A	G	intronic	gene3568	.	.	.
NC_019459.2	85472638	85472638	G	C	intronic	gene3568	.	.	.
NC_019459.2	85472670	85472670	G	A	intronic	gene3568	.	.	.
NC_019459.2	85472673	85472673	G	A	intronic	gene3568	.	.	.
NC_019459.2	87075422	87075422	T	C	intergenic	gene3574;gene3575	dist=3631;dist=3038	.	.
NC_019459.2	87075423	87075423	T	C	intergenic	gene3574;gene3575	dist=3632;dist=3037	.	.
NC_019459.2	87077300	87077300	T	C	intergenic	gene3574;gene3575	dist=5509;dist=1160	.	.
NC_019459.2	87077348	87077348	T	C	intergenic	gene3574;gene3575	dist=5557;dist=1112	.	.
NC_019459.2	88968695	88968695	G	T	exonic	gene3589	.	unknown	UNKNOWN
NC_019459.2	88968716	88968716	C	G	exonic	gene3589	.	unknown	UNKNOWN
NC_019459.2	88968730	88968730	G	T	exonic	gene3589	.	unknown	UNKNOWN
NC_019459.2	88968742	88968742	G	C	exonic	gene3589	.	unknown	UNKNOWN
NC_019459.2	88968743	88968743	G	A	exonic	gene3589	.	unknown	UNKNOWN
NC_019459.2	88968806	88968806	G	T	exonic	gene3589	.	unknown	UNKNOWN
NC_019459.2	88969823	88969823	A	G	UTR3	gene3590	rna6825#NC_019459.2#88969163:c.*3399T>C	.	.
NC_019459.2	89003400	89003400	G	A	intergenic	gene3592;gene3594	dist=6338;dist=24003	.	.
NC_019459.2	89003402	89003402	A	C	intergenic	gene3592;gene3594	dist=6340;dist=24001	.	.
NC_019459.2	89003410	89003410	G	A	intergenic	gene3592;gene3594	dist=6348;dist=23993	.	.
NC_019459.2	89045592	89045592	T	G	exonic	gene3596	.	nonsynonymous SNV	gene3596:rna6829#NC_019459.2#89045053:exon1:c.T82G:p.F28V
NC_019459.2	89045609	89045609	C	G	exonic	gene3596	.	synonymous SNV	gene3596:rna6829#NC_019459.2#89045053:exon1:c.C99G:p.L33L
NC_019459.2	89045617	89045617	T	C	exonic	gene3596	.	nonsynonymous SNV	gene3596:rna6829#NC_019459.2#89045053:exon1:c.T107C:p.L36P
NC_019459.2	89045620	89045620	T	C	exonic	gene3596	.	nonsynonymous SNV	gene3596:rna6829#NC_019459.2#89045053:exon1:c.T110C:p.V37A
NC_019459.2	89045622	89045622	C	A	exonic	gene3596	.	nonsynonymous SNV	gene3596:rna6829#NC_019459.2#89045053:exon1:c.C112A:p.L38M
NC_019459.2	89045634	89045634	G	A	exonic	gene3596	.	nonsynonymous SNV	gene3596:rna6829#NC_019459.2#89045053:exon1:c.G124A:p.G42S
NC_019459.2	89045666	89045666	T	G	exonic	gene3596	.	synonymous SNV	gene3596:rna6829#NC_019459.2#89045053:exon1:c.T156G:p.S52S
NC_019459.2	89045682	89045682	G	T	exonic	gene3596	.	nonsynonymous SNV	gene3596:rna6829#NC_019459.2#89045053:exon1:c.G172T:p.V58F
NC_019459.2	89045689	89045689	G	A	exonic	gene3596	.	nonsynonymous SNV	gene3596:rna6829#NC_019459.2#89045053:exon1:c.G179A:p.R60K
NC_019459.2	89045702	89045702	G	A	exonic	gene3596	.	synonymous SNV	gene3596:rna6829#NC_019459.2#89045053:exon1:c.G192A:p.R64R
NC_019459.2	89045724	89045724	C	A	exonic	gene3596	.	nonsynonymous SNV	gene3596:rna6829#NC_019459.2#89045053:exon1:c.C214A:p.L72I
NC_019459.2	89045769	89045769	C	A	exonic	gene3596	.	nonsynonymous SNV	gene3596:rna6829#NC_019459.2#89045053:exon1:c.C259A:p.P87T
NC_019459.2	89045867	89045867	G	A	exonic	gene3596	.	synonymous SNV	gene3596:rna6829#NC_019459.2#89045053:exon1:c.G357A:p.E119E
NC_019459.2	89137857	89137857	C	T	exonic	gene3603	.	synonymous SNV	gene3603:rna6834#NC_019459.2#89137146:exon1:c.C201T:p.G67G
NC_019459.2	89137858	89137858	C	G	exonic	gene3603	.	nonsynonymous SNV	gene3603:rna6834#NC_019459.2#89137146:exon1:c.C202G:p.Q68E
NC_019459.2	89137884	89137884	C	G	exonic	gene3603	.	nonsynonymous SNV	gene3603:rna6834#NC_019459.2#89137146:exon1:c.C228G:p.F76L
NC_019459.2	89138881	89138881	C	A	downstream	gene3603	dist=472	.	.
NC_019459.2	89156637	89156637	C	T	exonic	gene3606	.	nonsynonymous SNV	gene3606:rna6837#NC_019459.2#89156321:exon1:c.C31T:p.L11F
NC_019459.2	89156669	89156669	C	T	exonic	gene3606	.	synonymous SNV	gene3606:rna6837#NC_019459.2#89156321:exon1:c.C63T:p.C21C
NC_019459.2	89156787	89156787	A	G	exonic	gene3606	.	nonsynonymous SNV	gene3606:rna6837#NC_019459.2#89156321:exon1:c.A181G:p.M61V
NC_019459.2	89156789	89156789	G	C	exonic	gene3606	.	nonsynonymous SNV	gene3606:rna6837#NC_019459.2#89156321:exon1:c.G183C:p.M61I
NC_019459.2	89156792	89156792	T	C	exonic	gene3606	.	synonymous SNV	gene3606:rna6837#NC_019459.2#89156321:exon1:c.T186C:p.P62P
NC_019459.2	89156947	89156947	G	A	exonic	gene3606	.	nonsynonymous SNV	gene3606:rna6837#NC_019459.2#89156321:exon1:c.G341A:p.G114E
NC_019459.2	89156950	89156950	A	C	exonic	gene3606	.	nonsynonymous SNV	gene3606:rna6837#NC_019459.2#89156321:exon1:c.A344C:p.Q115P
NC_019459.2	89157017	89157017	G	A	exonic	gene3606	.	synonymous SNV	gene3606:rna6837#NC_019459.2#89156321:exon1:c.G411A:p.T137T
NC_019459.2	89172822	89172822	T	C	intergenic	gene3606;gene3608	dist=15577;dist=18876	.	.
NC_019459.2	89172847	89172847	T	C	intergenic	gene3606;gene3608	dist=15602;dist=18851	.	.
NC_019459.2	89172874	89172874	A	G	intergenic	gene3606;gene3608	dist=15629;dist=18824	.	.
NC_019459.2	89172893	89172893	A	G	intergenic	gene3606;gene3608	dist=15648;dist=18805	.	.
NC_019459.2	89172897	89172897	C	G	intergenic	gene3606;gene3608	dist=15652;dist=18801	.	.
NC_019459.2	89173316	89173316	C	T	intergenic	gene3606;gene3608	dist=16071;dist=18382	.	.
NC_019459.2	89173321	89173321	G	C	intergenic	gene3606;gene3608	dist=16076;dist=18377	.	.
NC_019459.2	89173324	89173324	G	A	intergenic	gene3606;gene3608	dist=16079;dist=18374	.	.
NC_019459.2	89173845	89173845	A	G	intergenic	gene3606;gene3608	dist=16600;dist=17853	.	.
NC_019459.2	89174763	89174763	T	G	intergenic	gene3606;gene3608	dist=17518;dist=16935	.	.
NC_019459.2	89825146	89825146	G	A	ncRNA_exonic	gene3619	.	.	.
NC_019459.2	92483226	92483226	A	G	intergenic	gene3629;gene3631	dist=243255;dist=499867	.	.
NC_019459.2	94634420	94634420	A	G	exonic	gene3636	.	synonymous SNV	gene3636:rna6884#NC_019459.2#94604204:exon2:c.T438C:p.G146G,gene3636:rna6885#NC_019459.2#94604204:exon2:c.T438C:p.G146G,gene3636:rna6886#NC_019459.2#94604204:exon2:c.T438C:p.G146G,gene3636:rna6887#NC_019459.2#94604204:exon2:c.T438C:p.G146G
NC_019459.2	94885438	94885438	C	T	exonic	gene3643	.	synonymous SNV	gene3643:rna6900#NC_019459.2#94885057:exon1:c.C366T:p.I122I,gene3643:rna6901#NC_019459.2#94885057:exon1:c.C366T:p.I122I
NC_019459.2	96945058	96945058	A	G	intronic	gene3650	.	.	.
NC_019459.2	100485878	100485878	C	T	exonic	gene3666	.	synonymous SNV	gene3666:rna6928#NC_019459.2#100483594:exon4:c.G1572A:p.K524K
NC_019459.2	100959657	100959657	G	A	UTR3	gene3673	rna6940#NC_019459.2#100957081:c.*634C>T	.	.
NC_019459.2	100959781	100959781	T	C	UTR3	gene3673	rna6940#NC_019459.2#100957081:c.*510A>G	.	.
NC_019459.2	102005118	102005118	T	C	exonic	gene3688	.	synonymous SNV	gene3688:rna6960#NC_019459.2#101984149:exon3:c.T480C:p.L160L
NC_019459.2	110278590	110278590	A	G	exonic	gene3748	.	synonymous SNV	gene3748:rna7069#NC_019459.2#110254293:exon7:c.T882C:p.G294G
NC_019459.2	110828452	110828452	G	A	exonic	gene3752	.	synonymous SNV	gene3752:rna7081#NC_019459.2#110811248:exon6:c.G636A:p.A212A
NC_019459.2	110845703	110845703	C	T	UTR3	gene3753	rna7082#NC_019459.2#110844763:c.*756G>A	.	.
NC_019459.2	111713443	111713443	C	T	exonic	gene3762	.	synonymous SNV	gene3762:rna7093#NC_019459.2#111713202:exon1:c.C213T:p.I71I,gene3762:rna7094#NC_019459.2#111713202:exon1:c.C213T:p.I71I
NC_019459.2	112807262	112807262	A	C	intronic	gene3769	.	.	.
NC_019459.2	112807284	112807284	T	G	intronic	gene3769	.	.	.
NC_019459.2	112807294	112807294	T	G	intronic	gene3769	.	.	.
NC_019459.2	112998320	112998320	C	T	intronic	gene3771	.	.	.
NC_019459.2	113064998	113064998	C	A	UTR3	gene3773	rna7122#NC_019459.2#113064687:c.*932G>T;rna7121#NC_019459.2#113064687:c.*932G>T	.	.
NC_019459.2	113072939	113072939	T	C	intronic	gene3774	.	.	.
NC_019459.2	113072946	113072946	T	C	intronic	gene3774	.	.	.
NC_019459.2	113074905	113074905	T	C	intergenic	gene3774;gene3775	dist=1042;dist=9514	.	.
NC_019459.2	113593356	113593356	C	T	intronic	gene3779	.	.	.
NC_019459.2	113593382	113593382	G	A	intronic	gene3779	.	.	.
NC_019459.2	113593475	113593475	C	T	intronic	gene3779	.	.	.
NC_019459.2	113593492	113593492	G	A	intronic	gene3779	.	.	.
NC_019459.2	113727302	113727302	A	T	UTR3	gene3780	rna7134#NC_019459.2#113724971:c.*2191T>A;rna7133#NC_019459.2#113724971:c.*2191T>A;rna7132#NC_019459.2#113724971:c.*2191T>A;rna7131#NC_019459.2#113724971:c.*2191T>A;rna7130#NC_019459.2#113724971:c.*2089T>A	.	.
NC_019459.2	116601309	116601309	A	G	intronic	gene3803	.	.	.
NC_019459.2	116602420	116602420	A	G	intronic	gene3803	.	.	.
NC_019459.2	116602432	116602432	A	G	intronic	gene3803	.	.	.
NC_019459.2	117792491	117792491	T	C	exonic	gene3824	.	nonsynonymous SNV	gene3824:rna7207#NC_019459.2#117791823:exon6:c.A709G:p.I237V,gene3824:rna7208#NC_019459.2#117791823:exon6:c.A565G:p.I189V,gene3824:rna7210#NC_019459.2#117791823:exon6:c.A709G:p.I237V,gene3824:rna7212#NC_019459.2#117791823:exon6:c.A565G:p.I189V,gene3824:rna7214#NC_019459.2#117791823:exon6:c.A709G:p.I237V,gene3824:rna7209#NC_019459.2#117791823:exon7:c.A709G:p.I237V,gene3824:rna7211#NC_019459.2#1177…
NC_019459.2	119198652	119198652	T	C	exonic	gene3842	.	synonymous SNV	gene3842:rna7249#NC_019459.2#119061693:exon48:c.T3399C:p.H1133H
NC_019459.2	119241173	119241173	A	G	exonic	gene3843	.	synonymous SNV	gene3843:rna7250#NC_019459.2#119227287:exon31:c.T2226C:p.G742G
NC_019459.2	120927674	120927674	G	T	exonic	gene3848	.	synonymous SNV	gene3848:rna7262#NC_019459.2#120843411:exon8:c.G462T:p.S154S,gene3848:rna7266#NC_019459.2#120843412:exon8:c.G462T:p.S154S,gene3848:rna7261#NC_019459.2#120843411:exon9:c.G462T:p.S154S,gene3848:rna7264#NC_019459.2#120843412:exon9:c.G462T:p.S154S,gene3848:rna7265#NC_019459.2#120843412:exon9:c.G462T:p.S154S,gene3848:rna7263#NC_019459.2#120843412:exon10:c.G462T:p.S154S
NC_019459.2	125427133	125427133	A	G	exonic	gene3865	.	unknown	UNKNOWN
NC_019459.2	125427133	125427133	A	0	exonic	gene3865	.	.	.
NC_019459.2	125427188	125427188	A	T	exonic	gene3865	.	unknown	UNKNOWN
NC_019459.2	125518797	125518797	C	T	UTR3	gene3867	rna7288#NC_019459.2#125518204:c.*2101G>A	.	.
NC_019459.2	125639945	125639945	A	G	exonic	gene3869	.	synonymous SNV	gene3869:rna7289#NC_019459.2#125570904:exon19:c.A1701G:p.Q567Q
NC_019459.2	125639960	125639960	T	C	exonic	gene3869	.	synonymous SNV	gene3869:rna7289#NC_019459.2#125570904:exon19:c.T1716C:p.I572I
NC_019459.2	125639963	125639963	G	A	exonic	gene3869	.	synonymous SNV	gene3869:rna7289#NC_019459.2#125570904:exon19:c.G1719A:p.A573A
NC_019459.2	125639972	125639972	A	G	exonic	gene3869	.	synonymous SNV	gene3869:rna7289#NC_019459.2#125570904:exon19:c.A1728G:p.L576L
NC_019459.2	125639999	125639999	A	G	exonic	gene3869	.	synonymous SNV	gene3869:rna7289#NC_019459.2#125570904:exon19:c.A1755G:p.T585T
NC_019459.2	125813816	125813816	A	G	exonic	gene3873	.	synonymous SNV	gene3873:rna7293#NC_019459.2#125813713:exon1:c.T105C:p.I35I
NC_019459.2	125860598	125860598	G	A	UTR3	gene3874	rna7298#NC_019459.2#125860471:c.*930C>T;rna7297#NC_019459.2#125860471:c.*930C>T;rna7296#NC_019459.2#125860471:c.*930C>T;rna7295#NC_019459.2#125860471:c.*930C>T;rna7294#NC_019459.2#125860471:c.*930C>T	.	.
NC_019459.2	125896140	125896140	T	C	exonic	gene3874	.	synonymous SNV	gene3874:rna7294#NC_019459.2#125860471:exon7:c.A675G:p.L225L,gene3874:rna7298#NC_019459.2#125860471:exon7:c.A675G:p.L225L,gene3874:rna7295#NC_019459.2#125860471:exon8:c.A675G:p.L225L,gene3874:rna7296#NC_019459.2#125860471:exon8:c.A675G:p.L225L,gene3874:rna7297#NC_019459.2#125860471:exon8:c.A675G:p.L225L
NC_019459.2	126075746	126075746	A	G	UTR5	gene3875	rna7299#NC_019459.2#126074694:c.-94T>C	.	.
NC_019459.2	127166953	127166953	A	G	intronic	gene3884	.	.	.
NC_019459.2	127166957	127166957	A	T	intronic	gene3884	.	.	.
NC_019459.2	127166960	127166960	A	T	intronic	gene3884	.	.	.
NC_019459.2	127166963	127166963	C	T	intronic	gene3884	.	.	.
NC_019459.2	127166964	127166964	T	G	intronic	gene3884	.	.	.
NC_019459.2	127166967	127166967	T	G	intronic	gene3884	.	.	.
NC_019459.2	127672245	127672245	C	T	intergenic	gene3886;gene3887	dist=43201;dist=33903	.	.
NC_019459.2	128992116	128992116	C	T	exonic	gene3893	.	synonymous SNV	gene3893:rna7333#NC_019459.2#128927605:exon20:c.C2196T:p.I732I,gene3893:rna7334#NC_019459.2#128927787:exon20:c.C2196T:p.I732I,gene3893:rna7335#NC_019459.2#128927787:exon20:c.C2196T:p.I732I,gene3893:rna7336#NC_019459.2#128930122:exon20:c.C2196T:p.I732I
NC_019459.2	130159825	130159825	T	C	UTR3	gene3901	rna7344#NC_019459.2#129917587:c.*812T>C;rna7345#NC_019459.2#129917588:c.*812T>C;rna7346#NC_019459.2#129917589:c.*812T>C;rna7347#NC_019459.2#129917591:c.*812T>C;rna7348#NC_019459.2#129917592:c.*281T>C	.	.
NC_019459.2	130159827	130159827	C	T	UTR3	gene3901	rna7344#NC_019459.2#129917587:c.*814C>T;rna7345#NC_019459.2#129917588:c.*814C>T;rna7346#NC_019459.2#129917589:c.*814C>T;rna7347#NC_019459.2#129917591:c.*814C>T;rna7348#NC_019459.2#129917592:c.*283C>T	.	.
NC_019459.2	133110155	133110155	A	G	UTR3	gene3948	rna7425#NC_019459.2#133011854:c.*4126A>G;rna7426#NC_019459.2#133012353:c.*4126A>G	.	.
NC_019459.2	133110160	133110160	A	G	UTR3	gene3948	rna7425#NC_019459.2#133011854:c.*4131A>G;rna7426#NC_019459.2#133012353:c.*4131A>G	.	.
NC_019459.2	133110162	133110162	A	G	UTR3	gene3948	rna7425#NC_019459.2#133011854:c.*4133A>G;rna7426#NC_019459.2#133012353:c.*4133A>G	.	.
NC_019459.2	133110213	133110213	A	G	UTR3	gene3948	rna7425#NC_019459.2#133011854:c.*4184A>G;rna7426#NC_019459.2#133012353:c.*4184A>G	.	.
NC_019459.2	133110214	133110214	A	G	UTR3	gene3948	rna7425#NC_019459.2#133011854:c.*4185A>G;rna7426#NC_019459.2#133012353:c.*4185A>G	.	.
NC_019459.2	133110233	133110233	A	G	UTR3	gene3948	rna7425#NC_019459.2#133011854:c.*4204A>G;rna7426#NC_019459.2#133012353:c.*4204A>G	.	.
NC_019459.2	133110250	133110250	T	C	UTR3	gene3948	rna7425#NC_019459.2#133011854:c.*4221T>C;rna7426#NC_019459.2#133012353:c.*4221T>C	.	.
NC_019459.2	133917599	133917599	C	T	UTR3	gene3953	rna7431#NC_019459.2#133837897:c.*2071C>T	.	.
NC_019459.2	134399094	134399094	T	C	UTR3	gene3959	rna7438#NC_019459.2#134357848:c.*138T>C	.	.
NC_019459.2	134399632	134399632	A	T	UTR3	gene3959	rna7438#NC_019459.2#134357848:c.*676A>T	.	.
NC_019459.2	134496809	134496809	G	A	intronic	gene3961	.	.	.
NC_019459.2	134501838	134501838	T	C	intergenic	gene3961;gene3962	dist=3661;dist=2609	.	.
NC_019459.2	134501885	134501885	T	C	intergenic	gene3961;gene3962	dist=3708;dist=2562	.	.
NC_019459.2	134503639	134503639	G	A	downstream	gene3962	dist=808	.	.
NC_019459.2	134504223	134504223	T	C	downstream	gene3962	dist=224	.	.
NC_019459.2	134504268	134504268	T	C	downstream	gene3962	dist=179	.	.
NC_019459.2	136712281	136712281	A	T	intronic	gene3979	.	.	.
NC_019459.2	136712283	136712283	A	C	intronic	gene3979	.	.	.
NC_019459.2	136712284	136712284	A	T	intronic	gene3979	.	.	.
NC_019459.2	136820969	136820969	T	A	exonic	gene3980	.	synonymous SNV	gene3980:rna7485#NC_019459.2#136799123:exon3:c.T342A:p.L114L,gene3980:rna7486#NC_019459.2#136812751:exon3:c.T162A:p.L54L,gene3980:rna7483#NC_019459.2#136779233:exon5:c.T429A:p.L143L,gene3980:rna7484#NC_019459.2#136779789:exon5:c.T483A:p.L161L
NC_019459.2	137058244	137058244	T	C	exonic	gene3983	.	synonymous SNV	gene3983:rna7494#NC_019459.2#137054612:exon5:c.A807G:p.P269P
NC_019459.2	137137362	137137362	G	A	intergenic	gene3983;gene3985	dist=29393;dist=1714	.	.
NC_019459.2	138535702	138535702	A	G	exonic	gene3996	.	synonymous SNV	gene3996:rna7521#NC_019459.2#138439086:exon22:c.T2853C:p.Y951Y
NC_019459.2	138814692	138814692	T	C	intergenic	gene4005;gene4006	dist=1716;dist=3916	.	.
NC_019459.2	139413487	139413487	A	T	intronic	gene4015	.	.	.
NC_019459.2	142514976	142514976	G	A	exonic	gene4029	.	synonymous SNV	gene4029:rna7614#NC_019459.2#142479665:exon13:c.G1593A:p.L531L,gene4029:rna7615#NC_019459.2#142479665:exon13:c.G1593A:p.L531L
NC_019459.2	146327014	146327014	A	G	UTR3	gene4047	rna7657#NC_019459.2#146325573:c.*1127T>C	.	.
NC_019459.2	148792027	148792027	T	A	intronic	gene4072	.	.	.
NC_019459.2	148792032	148792032	A	T	intronic	gene4072	.	.	.
NC_019459.2	148830010	148830010	C	G	intronic	gene4072	.	.	.
NC_019459.2	148830014	148830014	A	C	intronic	gene4072	.	.	.
NC_019459.2	148830016	148830016	G	T	intronic	gene4072	.	.	.
NC_019459.2	148830018	148830018	T	G	intronic	gene4072	.	.	.
NC_019459.2	155718499	155718499	A	C	UTR3	gene4107	rna7833#NC_019459.2#155718234:c.*1068T>G	.	.
NC_019459.2	156644061	156644061	G	A	intergenic	gene4115;gene4116	dist=1395;dist=20336	.	.
NC_019459.2	156898188	156898188	T	A	UTR3	gene4118	rna7889#NC_019459.2#156895566:c.*3379A>T;rna7888#NC_019459.2#156895566:c.*3379A>T;rna7887#NC_019459.2#156895566:c.*3379A>T;rna7886#NC_019459.2#156895566:c.*3379A>T;rna7885#NC_019459.2#156895566:c.*3379A>T;rna7884#NC_019459.2#156895566:c.*3379A>T;rna7883#NC_019459.2#156895566:c.*3379A>T;rna7882#NC_019459.2#156895566:c.*3379A>T;rna7881#NC_019459.2#156895566:c.*3379A>T	.	.
NC_019459.2	156898514	156898514	A	C	UTR3	gene4118	rna7889#NC_019459.2#156895566:c.*3053T>G;rna7888#NC_019459.2#156895566:c.*3053T>G;rna7887#NC_019459.2#156895566:c.*3053T>G;rna7886#NC_019459.2#156895566:c.*3053T>G;rna7885#NC_019459.2#156895566:c.*3053T>G;rna7884#NC_019459.2#156895566:c.*3053T>G;rna7883#NC_019459.2#156895566:c.*3053T>G;rna7882#NC_019459.2#156895566:c.*3053T>G;rna7881#NC_019459.2#156895566:c.*3053T>G	.	.
NC_019459.2	157087202	157087202	A	G	intronic	gene4121	.	.	.
NC_019459.2	157162903	157162903	A	G	intergenic	gene4122;gene4123	dist=53330;dist=249698	.	.
NC_019459.2	157888503	157888503	T	C	UTR3	gene4124	rna7903#NC_019459.2#157888385:c.*201A>G	.	.
NC_019459.2	157888569	157888569	T	C	UTR3	gene4124	rna7903#NC_019459.2#157888385:c.*135A>G	.	.
NC_019459.2	157888618	157888618	A	G	UTR3	gene4124	rna7903#NC_019459.2#157888385:c.*86T>C	.	.
NC_019459.2	167453726	167453726	G	A	intronic	gene4164	.	.	.
NC_019459.2	167453811	167453811	C	T	intronic	gene4164	.	.	.
NC_019459.2	167453814	167453814	G	A	intronic	gene4164	.	.	.
NC_019459.2	167453822	167453822	G	A	intronic	gene4164	.	.	.
NC_019459.2	167453827	167453827	A	G	intronic	gene4164	.	.	.
NC_019459.2	173961589	173961589	C	G	intronic	gene4180	.	.	.
NC_019459.2	173961611	173961611	T	G	intronic	gene4180	.	.	.
NC_019459.2	173961613	173961613	C	A	intronic	gene4180	.	.	.
NC_019459.2	173961617	173961617	A	G	intronic	gene4180	.	.	.
NC_019459.2	173966844	173966844	A	C	exonic	gene4180	.	nonsynonymous SNV	gene4180:rna7993#NC_019459.2#173954015:exon8:c.T677G:p.I226S
NC_019459.2	174005547	174005547	A	C	intronic	gene4181	.	.	.
NC_019459.2	174005547	174005547	A	0	intronic	gene4181	.	.	.
NC_019459.2	174005549	174005549	A	C	intronic	gene4181	.	.	.
NC_019459.2	174005549	174005549	A	0	intronic	gene4181	.	.	.
NC_019459.2	174005554	174005554	A	C	intronic	gene4181	.	.	.
NC_019459.2	174005554	174005554	A	G	intronic	gene4181	.	.	.
NC_019459.2	174005562	174005562	A	C	intronic	gene4181	.	.	.
NC_019459.2	174005562	174005562	A	0	intronic	gene4181	.	.	.
NC_019459.2	177367093	177367093	C	A	exonic	gene4202	.	nonsynonymous SNV	gene4202:rna8064#NC_019459.2#177366758:exon2:c.G1204T:p.A402S
NC_019459.2	177367113	177367113	G	A	exonic	gene4202	.	nonsynonymous SNV	gene4202:rna8064#NC_019459.2#177366758:exon2:c.C1184T:p.P395L
NC_019459.2	178002266	178002266	T	G	intronic	gene4208	.	.	.
NC_019459.2	182273566	182273566	T	C	UTR3	gene4220	rna8082#NC_019459.2#182252611:c.*896T>C	.	.
NC_019459.2	182274059	182274059	T	C	UTR3	gene4220	rna8082#NC_019459.2#182252611:c.*1389T>C	.	.
NC_019459.2	183565632	183565632	G	A	intergenic	gene4229;gene4231	dist=4854;dist=52970	.	.
NC_019459.2	183567644	183567644	G	A	intergenic	gene4229;gene4231	dist=6866;dist=50958	.	.
NC_019459.2	184522517	184522517	C	T	UTR3	gene4243	rna8120#NC_019459.2#184475372:c.*1047C>T;rna8123#NC_019459.2#184475708:c.*1047C>T	.	.
NC_019459.2	185631966	185631966	G	A	exonic	gene4252	.	synonymous SNV	gene4252:rna8137#NC_019459.2#185597512:exon31:c.C3427T:p.L1143L,gene4252:rna8138#NC_019459.2#185597512:exon32:c.C3451T:p.L1151L,gene4252:rna8141#NC_019459.2#185597512:exon32:c.C3475T:p.L1159L,gene4252:rna8136#NC_019459.2#185597512:exon33:c.C3454T:p.L1152L,gene4252:rna8139#NC_019459.2#185597512:exon33:c.C3478T:p.L1160L,gene4252:rna8140#NC_019459.2#185597512:exon34:c.C3502T:p.L1168L,gene4252:rna813…
NC_019459.2	185941413	185941413	A	G	intergenic	gene4255;gene4262	dist=3551;dist=1781316	.	.
NC_019459.2	191590886	191590886	A	G	UTR3	gene4269	rna8155#NC_019459.2#191542648:c.*121A>G;rna8156#NC_019459.2#191542659:c.*121A>G	.	.
NC_019459.2	192079544	192079544	G	C	exonic	gene4273	.	nonsynonymous SNV	gene4273:rna8159#NC_019459.2#192079324:exon1:c.G17C:p.G6A
NC_019459.2	192918269	192918269	A	C	UTR3	gene4279	rna8179#NC_019459.2#192909712:c.*422A>C;rna8180#NC_019459.2#192910085:c.*422A>C;rna8181#NC_019459.2#192910091:c.*422A>C	.	.
NC_019459.2	192918270	192918270	A	C	UTR3	gene4279	rna8179#NC_019459.2#192909712:c.*423A>C;rna8180#NC_019459.2#192910085:c.*423A>C;rna8181#NC_019459.2#192910091:c.*423A>C	.	.
NC_019459.2	192919163	192919163	T	C	downstream	gene4279	dist=130	.	.
NC_019459.2	197349744	197349744	T	C	intronic	gene4287	.	.	.
NC_019459.2	197349745	197349745	T	C	intronic	gene4287	.	.	.
NC_019459.2	198122898	198122898	C	T	downstream	gene4293	dist=559	.	.
NC_019459.2	198122935	198122935	C	T	downstream	gene4293	dist=522	.	.
NC_019459.2	198122945	198122945	T	C	downstream	gene4293	dist=512	.	.
NC_019459.2	198123696	198123696	T	G	UTR3	gene4293	rna8215#NC_019459.2#198123456:c.*2611A>C;rna8214#NC_019459.2#198123456:c.*2611A>C	.	.
NC_019459.2	198123729	198123729	C	T	UTR3	gene4293	rna8215#NC_019459.2#198123456:c.*2578G>A;rna8214#NC_019459.2#198123456:c.*2578G>A	.	.
NC_019459.2	198123753	198123753	T	A	UTR3	gene4293	rna8215#NC_019459.2#198123456:c.*2554A>T;rna8214#NC_019459.2#198123456:c.*2554A>T	.	.
NC_019459.2	198123780	198123780	G	A	UTR3	gene4293	rna8215#NC_019459.2#198123456:c.*2527C>T;rna8214#NC_019459.2#198123456:c.*2527C>T	.	.
NC_019459.2	198123787	198123787	T	C	UTR3	gene4293	rna8215#NC_019459.2#198123456:c.*2520A>G;rna8214#NC_019459.2#198123456:c.*2520A>G	.	.
NC_019459.2	198645578	198645578	C	T	exonic	gene4298	.	synonymous SNV	gene4298:rna8226#NC_019459.2#198636779:exon16:c.G2118A:p.R706R,gene4298:rna8225#NC_019459.2#198636779:exon19:c.G2556A:p.R852R
NC_019459.2	198646588	198646588	C	T	intronic	gene4298	.	.	.
NC_019459.2	198646588	198646588	C	0	intronic	gene4298	.	.	.
NC_019459.2	198739805	198739805	T	C	intronic	gene4301	.	.	.
NC_019459.2	199298950	199298950	G	T	intronic	gene4305	.	.	.
NC_019459.2	201207446	201207446	A	G	UTR3	gene4313	rna8265#NC_019459.2#201207240:c.*3260T>C	.	.
NC_019459.2	201207533	201207533	T	C	UTR3	gene4313	rna8265#NC_019459.2#201207240:c.*3173A>G	.	.
NC_019459.2	201208918	201208918	T	C	UTR3	gene4313	rna8265#NC_019459.2#201207240:c.*1788A>G	.	.
NC_019459.2	201208927	201208927	T	C	UTR3	gene4313	rna8265#NC_019459.2#201207240:c.*1779A>G	.	.
NC_019459.2	201208935	201208935	T	C	UTR3	gene4313	rna8265#NC_019459.2#201207240:c.*1771A>G	.	.
NC_019459.2	201208951	201208951	T	C	UTR3	gene4313	rna8265#NC_019459.2#201207240:c.*1755A>G	.	.
NC_019459.2	201210404	201210404	T	C	UTR3	gene4313	rna8265#NC_019459.2#201207240:c.*302A>G	.	.
NC_019459.2	201210413	201210413	T	C	UTR3	gene4313	rna8265#NC_019459.2#201207240:c.*293A>G	.	.
NC_019459.2	201210414	201210414	T	C	UTR3	gene4313	rna8265#NC_019459.2#201207240:c.*292A>G	.	.
NC_019459.2	202187428	202187428	T	C	exonic	gene4327	.	unknown	UNKNOWN
NC_019459.2	202214123	202214123	A	G	downstream	gene4328	dist=286	.	.
NC_019459.2	202264056	202264056	A	G	UTR3	gene4331	rna8309#NC_019459.2#202263136:c.*6170T>C;rna8308#NC_019459.2#202263136:c.*6170T>C;rna8307#NC_019459.2#202263136:c.*6170T>C;rna8306#NC_019459.2#202263136:c.*6170T>C	.	.
NC_019459.2	202264170	202264170	T	A	UTR3	gene4331	rna8309#NC_019459.2#202263136:c.*6056A>T;rna8308#NC_019459.2#202263136:c.*6056A>T;rna8307#NC_019459.2#202263136:c.*6056A>T;rna8306#NC_019459.2#202263136:c.*6056A>T	.	.
NC_019459.2	202619381	202619381	A	G	exonic	gene4340	.	synonymous SNV	gene4340:rna8333#NC_019459.2#202606562:exon13:c.T1455C:p.R485R
NC_019459.2	203270637	203270637	T	C	exonic	gene4351	.	synonymous SNV	gene4351:rna8356#NC_019459.2#203268309:exon2:c.T1380C:p.T460T
NC_019459.2	203270652	203270652	G	A	exonic	gene4351	.	synonymous SNV	gene4351:rna8356#NC_019459.2#203268309:exon2:c.G1395A:p.K465K
NC_019459.2	203270685	203270685	C	T	exonic	gene4351	.	synonymous SNV	gene4351:rna8356#NC_019459.2#203268309:exon2:c.C1428T:p.L476L
NC_019459.2	203270691	203270691	G	C	exonic	gene4351	.	synonymous SNV	gene4351:rna8356#NC_019459.2#203268309:exon2:c.G1434C:p.T478T
NC_019459.2	203270710	203270710	C	A	exonic	gene4351	.	nonsynonymous SNV	gene4351:rna8356#NC_019459.2#203268309:exon2:c.C1453A:p.L485M
NC_019459.2	203270712	203270712	G	C	exonic	gene4351	.	synonymous SNV	gene4351:rna8356#NC_019459.2#203268309:exon2:c.G1455C:p.L485L
NC_019459.2	203270727	203270727	T	C	exonic	gene4351	.	synonymous SNV	gene4351:rna8356#NC_019459.2#203268309:exon2:c.T1470C:p.Y490Y
NC_019459.2	203270742	203270742	C	G	exonic	gene4351	.	synonymous SNV	gene4351:rna8356#NC_019459.2#203268309:exon2:c.C1485G:p.R495R
NC_019459.2	203270745	203270745	A	C	exonic	gene4351	.	nonsynonymous SNV	gene4351:rna8356#NC_019459.2#203268309:exon2:c.A1488C:p.E496D
NC_019459.2	203873175	203873175	C	T	intronic	gene4359	.	.	.
NC_019459.2	203984735	203984735	C	G	exonic	gene4362	.	nonsynonymous SNV	gene4362:rna8391#NC_019459.2#203949335:exon11:c.C1469G:p.T490S,gene4362:rna8392#NC_019459.2#203949335:exon12:c.C1469G:p.T490S,gene4362:rna8393#NC_019459.2#203949339:exon12:c.C1583G:p.T528S,gene4362:rna8394#NC_019459.2#203949342:exon12:c.C1469G:p.T490S,gene4362:rna8395#NC_019459.2#203949451:exon12:c.C1469G:p.T490S,gene4362:rna8390#NC_019459.2#203946042:exon14:c.C1880G:p.T627S,gene4362:rna8387#NC_0…
NC_019459.2	204180530	204180530	T	A	UTR3	gene4363	rna8399#NC_019459.2#204024218:c.*5313T>A;rna8398#NC_019459.2#204024218:c.*5313T>A;rna8406#NC_019459.2#204045466:c.*5313T>A	.	.
NC_019459.2	204181559	204181559	A	T	UTR3	gene4363	rna8399#NC_019459.2#204024218:c.*6342A>T;rna8398#NC_019459.2#204024218:c.*6342A>T;rna8406#NC_019459.2#204045466:c.*6342A>T	.	.
NC_019459.2	205957569	205957569	G	C	intronic	gene4371	.	.	.
NC_019459.2	205957600	205957600	C	T	intronic	gene4371	.	.	.
NC_019459.2	205957601	205957601	C	T	intronic	gene4371	.	.	.
NC_019459.2	205957635	205957635	G	T	intronic	gene4371	.	.	.
NC_019459.2	206862745	206862745	C	T	UTR3	gene4374	rna8439#NC_019459.2#206765796:c.*237C>T;rna8438#NC_019459.2#206765796:c.*237C>T;rna8442#NC_019459.2#206765797:c.*237C>T;rna8441#NC_019459.2#206765797:c.*237C>T	.	.
NC_019459.2	207081669	207081669	T	A	UTR3	gene4376	rna8449#NC_019459.2#207080507:c.*9639A>T;rna8448#NC_019459.2#207080507:c.*9639A>T;rna8447#NC_019459.2#207080507:c.*9639A>T;rna8446#NC_019459.2#207080507:c.*9639A>T;rna8445#NC_019459.2#207080507:c.*9639A>T;rna8444#NC_019459.2#207080507:c.*9639A>T	.	.
NC_019459.2	207181817	207181817	T	C	UTR3	gene4378	rna8451#NC_019459.2#207181116:c.*1732A>G	.	.
NC_019459.2	208642284	208642284	A	G	UTR3	gene4396	rna8492#NC_019459.2#208641693:c.*728T>C;rna8491#NC_019459.2#208641693:c.*728T>C	.	.
NC_019459.2	208642290	208642290	G	A	UTR3	gene4396	rna8492#NC_019459.2#208641693:c.*722C>T;rna8491#NC_019459.2#208641693:c.*722C>T	.	.
NC_019459.2	208763058	208763058	A	G	UTR3	gene4398	rna8497#NC_019459.2#208728618:c.*874A>G;rna8496#NC_019459.2#208728618:c.*874A>G	.	.
NC_019459.2	208763078	208763078	A	G	UTR3	gene4398	rna8497#NC_019459.2#208728618:c.*894A>G;rna8496#NC_019459.2#208728618:c.*894A>G	.	.
NC_019459.2	208763093	208763093	A	G	UTR3	gene4398	rna8497#NC_019459.2#208728618:c.*909A>G;rna8496#NC_019459.2#208728618:c.*909A>G	.	.
NC_019459.2	208763101	208763101	A	G	UTR3	gene4398	rna8497#NC_019459.2#208728618:c.*917A>G;rna8496#NC_019459.2#208728618:c.*917A>G	.	.
NC_019459.2	208763107	208763107	A	G	UTR3	gene4398	rna8497#NC_019459.2#208728618:c.*923A>G;rna8496#NC_019459.2#208728618:c.*923A>G	.	.
NC_019459.2	208763113	208763113	A	G	UTR3	gene4398	rna8497#NC_019459.2#208728618:c.*929A>G;rna8496#NC_019459.2#208728618:c.*929A>G	.	.
NC_019459.2	208763153	208763153	A	G	UTR3	gene4398	rna8497#NC_019459.2#208728618:c.*969A>G;rna8496#NC_019459.2#208728618:c.*969A>G	.	.
NC_019459.2	208763174	208763174	A	G	UTR3	gene4398	rna8497#NC_019459.2#208728618:c.*990A>G;rna8496#NC_019459.2#208728618:c.*990A>G	.	.
NC_019459.2	208763262	208763262	A	G	UTR3	gene4398	rna8497#NC_019459.2#208728618:c.*1078A>G;rna8496#NC_019459.2#208728618:c.*1078A>G	.	.
NC_019459.2	208763273	208763273	A	G	UTR3	gene4398	rna8497#NC_019459.2#208728618:c.*1089A>G;rna8496#NC_019459.2#208728618:c.*1089A>G	.	.
NC_019459.2	208763292	208763292	A	G	UTR3	gene4398	rna8497#NC_019459.2#208728618:c.*1108A>G;rna8496#NC_019459.2#208728618:c.*1108A>G	.	.
NC_019459.2	208763293	208763293	A	G	UTR3	gene4398	rna8497#NC_019459.2#208728618:c.*1109A>G;rna8496#NC_019459.2#208728618:c.*1109A>G	.	.
NC_019459.2	208763300	208763300	A	G	UTR3	gene4398	rna8497#NC_019459.2#208728618:c.*1116A>G;rna8496#NC_019459.2#208728618:c.*1116A>G	.	.
NC_019459.2	208775709	208775709	A	C	intronic	gene4399	.	.	.
NC_019459.2	209318378	209318378	A	G	exonic	gene4411	.	synonymous SNV	gene4411:rna8525#NC_019459.2#209302248:exon6:c.A345G:p.A115A,gene4411:rna8517#NC_019459.2#209295717:exon9:c.A1248G:p.A416A,gene4411:rna8523#NC_019459.2#209295718:exon9:c.A1302G:p.A434A,gene4411:rna8524#NC_019459.2#209295719:exon9:c.A1302G:p.A434A,gene4411:rna8518#NC_019459.2#209295718:exon10:c.A1338G:p.A446A,gene4411:rna8519#NC_019459.2#209295718:exon10:c.A1338G:p.A446A,gene4411:rna8520#NC_019459…
NC_019459.2	213900889	213900889	A	G	downstream	gene4435	dist=749	.	.
NC_019459.2	217665004	217665004	G	A	upstream	gene4459	dist=331	.	.
NC_019459.2	217665008	217665008	A	G	upstream	gene4459	dist=335	.	.
NC_019459.2	219180579	219180579	A	G	intergenic	gene4470;gene4471	dist=2961;dist=16982	.	.
NC_019459.2	219180584	219180584	A	G	intergenic	gene4470;gene4471	dist=2966;dist=16977	.	.
NC_019459.2	219180601	219180601	A	G	intergenic	gene4470;gene4471	dist=2983;dist=16960	.	.
NC_019459.2	219180606	219180606	A	G	intergenic	gene4470;gene4471	dist=2988;dist=16955	.	.
NC_019459.2	219198208	219198208	C	T	exonic	gene4471	.	nonsynonymous SNV	gene4471:rna8695#NC_019459.2#219197560:exon2:c.G1031A:p.S344N
NC_019459.2	219278623	219278623	C	G	UTR3	gene4474	rna8699#NC_019459.2#219278396:c.*193G>C;rna8698#NC_019459.2#219278396:c.*193G>C	.	.
NC_019459.2	219381486	219381486	C	G	intronic	gene4480	.	.	.
NC_019459.2	219381490	219381490	C	A	intronic	gene4480	.	.	.
NC_019459.2	219381496	219381496	A	T	intronic	gene4480	.	.	.
NC_019459.2	219381519	219381519	C	T	intronic	gene4480	.	.	.
NC_019459.2	219587699	219587699	A	C	intronic	gene4487	.	.	.
NC_019459.2	220169582	220169582	T	G	intronic	gene4511	.	.	.
NC_019459.2	220169582	220169582	T	0	intronic	gene4511	.	.	.
NC_019459.2	220192095	220192095	G	A	exonic	gene4513	.	nonsynonymous SNV	gene4513:rna8786#NC_019459.2#220186754:exon4:c.G694A:p.G232S
NC_019459.2	220403298	220403298	C	T	intronic	gene4525	.	.	.
NC_019459.2	220403302	220403302	A	G	intronic	gene4525	.	.	.
NC_019459.2	220403306	220403306	T	G	intronic	gene4525	.	.	.
NC_019459.2	220403308	220403308	T	G	intronic	gene4525	.	.	.
NC_019459.2	220403316	220403316	A	G	intronic	gene4525	.	.	.
NC_019459.2	220403319	220403319	G	A	intronic	gene4525	.	.	.
NC_019459.2	220403329	220403329	A	T	intronic	gene4525	.	.	.
NC_019459.2	220438374	220438374	T	C	intronic	gene4527	.	.	.
NC_019459.2	220501247	220501247	T	C	exonic	gene4533	.	synonymous SNV	gene4533:rna8810#NC_019459.2#220492523:exon18:c.T2349C:p.A783A,gene4533:rna8811#NC_019459.2#220492525:exon18:c.T2349C:p.A783A,gene4533:rna8809#NC_019459.2#220489060:exon20:c.T2574C:p.A858A
NC_019459.2	220504319	220504319	G	A	downstream	gene4533	dist=546	.	.
NC_019459.2	225104210	225104210	C	A	downstream	gene4557	dist=524	.	.
NC_019459.2	225104301	225104301	T	C	downstream	gene4557	dist=433	.	.
NC_019459.2	225104319	225104319	T	C	downstream	gene4557	dist=415	.	.
NC_019459.2	226208466	226208466	T	C	intergenic	gene4562;gene4564	dist=59972;dist=364062	.	.
NC_019459.2	226208467	226208467	G	A	intergenic	gene4562;gene4564	dist=59973;dist=364061	.	.
NC_019459.2	226208483	226208483	A	C	intergenic	gene4562;gene4564	dist=59989;dist=364045	.	.
NC_019459.2	227525258	227525258	C	A	intergenic	gene4566;gene4567	dist=153115;dist=76011	.	.
NC_019459.2	227525272	227525272	G	C	intergenic	gene4566;gene4567	dist=153129;dist=75997	.	.
NC_019459.2	227525273	227525273	T	C	intergenic	gene4566;gene4567	dist=153130;dist=75996	.	.
NC_019459.2	227525293	227525293	A	T	intergenic	gene4566;gene4567	dist=153150;dist=75976	.	.
NC_019459.2	227525296	227525296	A	T	intergenic	gene4566;gene4567	dist=153153;dist=75973	.	.
NC_019459.2	227525324	227525324	T	C	intergenic	gene4566;gene4567	dist=153181;dist=75945	.	.
NC_019459.2	227525333	227525333	T	C	intergenic	gene4566;gene4567	dist=153190;dist=75936	.	.
NC_019459.2	227525334	227525334	G	A	intergenic	gene4566;gene4567	dist=153191;dist=75935	.	.
NC_019459.2	227525396	227525396	G	C	intergenic	gene4566;gene4567	dist=153253;dist=75873	.	.
NC_019459.2	227525407	227525407	C	G	intergenic	gene4566;gene4567	dist=153264;dist=75862	.	.
NC_019459.2	227525410	227525410	A	C	intergenic	gene4566;gene4567	dist=153267;dist=75859	.	.
NC_019459.2	227525417	227525417	T	C	intergenic	gene4566;gene4567	dist=153274;dist=75852	.	.
NC_019459.2	227525452	227525452	A	G	intergenic	gene4566;gene4567	dist=153309;dist=75817	.	.
NC_019459.2	228094142	228094142	T	G	exonic	gene4568	.	nonsynonymous SNV	gene4568:rna8857#NC_019459.2#228031476:exon3:c.A2510C:p.Q837P
NC_019459.2	228609873	228609873	C	0	intronic	gene4573	.	.	.
NC_019459.2	228609873	228609873	C	A	intronic	gene4573	.	.	.
NC_019459.2	228609882	228609882	A	C	intronic	gene4573	.	.	.
NC_019459.2	230899804	230899804	A	G	intronic	gene4587	.	.	.
NC_019459.2	230899807	230899807	A	C	intronic	gene4587	.	.	.
NC_019459.2	230899825	230899825	A	G	intronic	gene4587	.	.	.
NC_019459.2	230899826	230899826	A	T	intronic	gene4587	.	.	.
NC_019459.2	231358133	231358133	A	T	intronic	gene4593	.	.	.
NC_019459.2	231358157	231358157	A	T	intronic	gene4593	.	.	.
NC_019459.2	231358159	231358159	C	A	intronic	gene4593	.	.	.
NC_019459.2	231358162	231358162	C	G	intronic	gene4593	.	.	.
NC_019459.2	231358164	231358164	T	A	intronic	gene4593	.	.	.
NC_019459.2	231358177	231358177	T	G	intronic	gene4593	.	.	.
NC_019459.2	231386187	231386187	A	G	intronic	gene4593	.	.	.
NC_019459.2	231429126	231429126	A	G	downstream	gene4595	dist=807	.	.
NC_019459.2	231715003	231715003	G	A	UTR3	gene4598	rna8950#NC_019459.2#231662494:c.*2245G>A	.	.
NC_019459.2	232752553	232752553	A	G	UTR5	gene4621	rna8988#NC_019459.2#232697492:c.-71A>G;rna8987#NC_019459.2#232697492:c.-71A>G;rna8990#NC_019459.2#232697584:c.-71A>G;rna8991#NC_019459.2#232697643:c.-71A>G;rna8993#NC_019459.2#232739748:c.-71A>G	.	.
NC_019459.2	233610351	233610351	C	T	exonic	gene4642	.	synonymous SNV	gene4642:rna9014#NC_019459.2#233592862:exon3:c.C273T:p.T91T
NC_019459.2	233906946	233906946	T	C	UTR3	gene4651	rna9049#NC_019459.2#233905344:c.*896A>G;rna9048#NC_019459.2#233905344:c.*896A>G;rna9047#NC_019459.2#233905344:c.*896A>G;rna9046#NC_019459.2#233905344:c.*896A>G;rna9045#NC_019459.2#233905344:c.*896A>G;rna9044#NC_019459.2#233905344:c.*896A>G;rna9043#NC_019459.2#233905344:c.*896A>G;rna9042#NC_019459.2#233905344:c.*896A>G;rna9041#NC_019459.2#233905344:c.*896A>G;rna9040#NC_019459.2#233905344:c.*896A>G…	.	.
NC_019459.2	233934235	233934235	C	T	UTR5	gene4651	rna9049#NC_019459.2#233905344:c.-1096G>A;rna9048#NC_019459.2#233905344:c.-2628G>A	.	.
NC_019459.2	233934430	233934430	T	C	intronic	gene4651	.	.	.
NC_019459.2	233934493	233934493	T	C	intronic	gene4651	.	.	.
NC_019459.2	233934494	233934494	T	C	intronic	gene4651	.	.	.
NC_019459.2	233936310	233936310	A	C	UTR5	gene4651	rna9047#NC_019459.2#233905344:c.-3171T>G;rna9046#NC_019459.2#233905344:c.-3171T>G;rna9045#NC_019459.2#233905344:c.-3890T>G;rna9044#NC_019459.2#233905344:c.-3890T>G;rna9050#NC_019459.2#233909840:c.-3171T>G	.	.
NC_019459.2	233936529	233936529	A	G	UTR5	gene4651	rna9047#NC_019459.2#233905344:c.-3390T>C;rna9046#NC_019459.2#233905344:c.-3390T>C;rna9045#NC_019459.2#233905344:c.-4109T>C;rna9044#NC_019459.2#233905344:c.-4109T>C;rna9050#NC_019459.2#233909840:c.-3390T>C	.	.
NC_019459.2	234063703	234063703	T	C	intronic	gene4655	.	.	.
NC_019459.2	234096426	234096426	A	G	downstream	gene4657	dist=877	.	.
NC_019459.2	234096453	234096453	A	G	downstream	gene4657	dist=904	.	.
NC_019459.2	234096650	234096650	A	G	intergenic	gene4657;gene4658	dist=1101;dist=8866	.	.
NC_019459.2	234096651	234096651	A	G	intergenic	gene4657;gene4658	dist=1102;dist=8865	.	.
NC_019459.2	234096715	234096715	A	G	intergenic	gene4657;gene4658	dist=1166;dist=8801	.	.
NC_019459.2	234097276	234097276	A	G	intergenic	gene4657;gene4658	dist=1727;dist=8240	.	.
NC_019459.2	234097309	234097309	A	G	intergenic	gene4657;gene4658	dist=1760;dist=8207	.	.
NC_019459.2	234291733	234291733	G	A	intronic	gene4661	.	.	.
NC_019459.2	234291734	234291734	G	T	intronic	gene4661	.	.	.
NC_019459.2	234291744	234291744	A	C	intronic	gene4661	.	.	.
NC_019459.2	234291762	234291762	C	T	intronic	gene4661	.	.	.
NC_019459.2	234291771	234291771	C	A	intronic	gene4661	.	.	.
NC_019459.2	234364389	234364389	T	C	intergenic	gene4665;gene4666	dist=2856;dist=1829	.	.
NC_019459.2	234364390	234364390	T	C	intergenic	gene4665;gene4666	dist=2857;dist=1828	.	.
NC_019459.2	234364449	234364449	T	C	intergenic	gene4665;gene4666	dist=2916;dist=1769	.	.
NC_019459.2	234364531	234364531	T	C	intergenic	gene4665;gene4666	dist=2998;dist=1687	.	.
NC_019459.2	234364536	234364536	T	C	intergenic	gene4665;gene4666	dist=3003;dist=1682	.	.
NC_019459.2	234364567	234364567	T	C	intergenic	gene4665;gene4666	dist=3034;dist=1651	.	.
NC_019459.2	234364618	234364618	T	C	intergenic	gene4665;gene4666	dist=3085;dist=1600	.	.
NC_019459.2	234364619	234364619	T	C	intergenic	gene4665;gene4666	dist=3086;dist=1599	.	.
NC_019459.2	234365345	234365345	T	C	downstream	gene4666	dist=873	.	.
NC_019459.2	234365452	234365452	T	C	downstream	gene4666	dist=766	.	.
NC_019459.2	234365680	234365680	T	C	downstream	gene4666	dist=538	.	.
NC_019459.2	234365692	234365692	T	C	downstream	gene4666	dist=526	.	.
NC_019459.2	234424105	234424105	A	0	intronic	gene4673;gene4674	.	.	.
NC_019459.2	234424105	234424105	A	G	intronic	gene4673;gene4674	.	.	.
NC_019459.2	234424115	234424115	T	0	intronic	gene4673;gene4674	.	.	.
NC_019459.2	234424115	234424115	T	C	intronic	gene4673;gene4674	.	.	.
NC_019459.2	234424121	234424121	A	0	intronic	gene4673;gene4674	.	.	.
NC_019459.2	234424121	234424121	A	T	intronic	gene4673;gene4674	.	.	.
NC_019459.2	234424123	234424123	C	0	intronic	gene4673;gene4674	.	.	.
NC_019459.2	234424123	234424123	C	G	intronic	gene4673;gene4674	.	.	.
NC_019459.2	234424138	234424138	C	G	intronic	gene4673;gene4674	.	.	.
NC_019459.2	234424141	234424141	C	T	intronic	gene4673;gene4674	.	.	.
NC_019459.2	234424159	234424159	C	A	intronic	gene4673;gene4674	.	.	.
NC_019459.2	234424166	234424166	C	T	intronic	gene4673;gene4674	.	.	.
NC_019459.2	234424180	234424180	A	C	exonic	gene4674	.	nonsynonymous SNV	gene4674:rna9089#NC_019459.2#234423037:exon5:c.T389G:p.F130C
NC_019459.2	234991918	234991918	G	A	exonic	gene4685	.	synonymous SNV	gene4685:rna9106#NC_019459.2#234989196:exon5:c.C331T:p.L111L,gene4685:rna9107#NC_019459.2#234989196:exon5:c.C331T:p.L111L
NC_019459.2	235669386	235669386	T	C	intronic	gene4697	.	.	.
NC_019459.2	235669401	235669401	G	C	intronic	gene4697	.	.	.
NC_019459.2	237629071	237629071	C	A	intergenic	gene4710;gene4711	dist=16354;dist=1594	.	.
NC_019459.2	237629075	237629075	T	C	intergenic	gene4710;gene4711	dist=16358;dist=1590	.	.
NC_019459.2	237723871	237723871	C	T	ncRNA_intronic	gene4715	.	.	.
NC_019459.2	237723879	237723879	T	G	ncRNA_intronic	gene4715	.	.	.
NC_019459.2	237723880	237723880	A	T	ncRNA_intronic	gene4715	.	.	.
NC_019459.2	237723911	237723911	G	A	ncRNA_intronic	gene4715	.	.	.
NC_019459.2	237723913	237723913	C	A	ncRNA_intronic	gene4715	.	.	.
NC_019459.2	237724644	237724644	T	C	downstream	gene4715;gene4716	dist=830	.	.
NC_019459.2	237724648	237724648	T	C	downstream	gene4715;gene4716	dist=826	.	.
NC_019459.2	237724705	237724705	T	C	downstream	gene4715;gene4716	dist=769	.	.
NC_019459.2	237724708	237724708	T	C	downstream	gene4715;gene4716	dist=766	.	.
NC_019459.2	237725059	237725059	T	C	downstream	gene4715;gene4716	dist=415	.	.
NC_019459.2	237725111	237725111	T	C	downstream	gene4716	dist=363	.	.
NC_019459.2	237725127	237725127	T	C	downstream	gene4716	dist=347	.	.
NC_019459.2	237753319	237753319	T	A	intronic	gene4717	.	.	.
NC_019459.2	237753324	237753324	G	C	intronic	gene4717	.	.	.
NC_019459.2	237753330	237753330	C	T	intronic	gene4717	.	.	.
NC_019459.2	237753334	237753334	C	A	intronic	gene4717	.	.	.
NC_019459.2	237754500	237754500	C	T	exonic	gene4717	.	synonymous SNV	gene4717:rna9192#NC_019459.2#237753107:exon9:c.G1038A:p.T346T,gene4717:rna9189#NC_019459.2#237751751:exon10:c.G1104A:p.T368T,gene4717:rna9190#NC_019459.2#237753107:exon10:c.G1038A:p.T346T,gene4717:rna9186#NC_019459.2#237751751:exon11:c.G1104A:p.T368T,gene4717:rna9188#NC_019459.2#237751751:exon11:c.G1104A:p.T368T,gene4717:rna9191#NC_019459.2#237753107:exon11:c.G1038A:p.T346T,gene4717:rna9187#NC_01…
NC_019459.2	238319769	238319769	G	C	exonic	gene4734	.	nonsynonymous SNV	gene4734:rna9230#NC_019459.2#238318820:exon2:c.G328C:p.G110R,gene4734:rna9232#NC_019459.2#238319358:exon2:c.G52C:p.G18R,gene4734:rna9231#NC_019459.2#238318823:exon3:c.G328C:p.G110R
NC_019459.2	238349676	238349676	A	T	intronic	gene4735	.	.	.
NC_019459.2	238571143	238571143	C	T	intronic	gene4742	.	.	.
NC_019459.2	238750299	238750299	G	A	downstream	gene4744	dist=836	.	.
NC_019459.2	238814482	238814482	C	G	exonic	gene4751	.	synonymous SNV	gene4751:rna9256#NC_019459.2#238812192:exon5:c.G360C:p.S120S
NC_019459.2	238817415	238817415	G	0	ncRNA_intronic	gene4752	.	.	.
NC_019459.2	238817415	238817415	G	T	ncRNA_intronic	gene4752	.	.	.
NC_019459.2	239003683	239003683	A	C	downstream	gene4755	dist=305	.	.
NC_019459.2	239003695	239003695	G	C	downstream	gene4755	dist=317	.	.
NC_019459.2	239196400	239196400	T	G	intronic	gene4764	.	.	.
NC_019459.2	239451412	239451412	A	C	intronic	gene4771	.	.	.
NC_019459.2	239451414	239451414	T	C	intronic	gene4771	.	.	.
NC_019459.2	239451419	239451419	A	T	intronic	gene4771	.	.	.
NC_019459.2	239451423	239451423	G	C	intronic	gene4771	.	.	.
NC_019459.2	239451435	239451435	A	C	intronic	gene4771	.	.	.
NC_019459.2	239639842	239639842	A	G	downstream	gene4777	dist=903	.	.
NC_019459.2	239639871	239639871	A	G	downstream	gene4777	dist=932	.	.
NC_019459.2	239639881	239639881	A	G	downstream	gene4777	dist=942	.	.
NC_019459.2	239639884	239639884	A	G	downstream	gene4777	dist=945	.	.
NC_019459.2	239640080	239640080	C	A	intergenic	gene4777;gene4778	dist=1141;dist=9818	.	.
NC_019459.2	239779919	239779919	C	T	intronic	gene4782	.	.	.
NC_019459.2	239782659	239782659	C	T	intronic	gene4782	.	.	.
NC_019459.2	239970005	239970005	A	G	intronic	gene4792	.	.	.
NC_019459.2	239970018	239970018	A	G	intronic	gene4792	.	.	.
NC_019459.2	240140313	240140313	T	C	intergenic	gene4797;gene4798	dist=2620;dist=1097	.	.
NC_019459.2	240149528	240149528	A	0	intronic	gene4798	.	.	.
NC_019459.2	240149528	240149528	A	T	intronic	gene4798	.	.	.
NC_019459.2	240149529	240149529	G	C	intronic	gene4798	.	.	.
NC_019459.2	240149532	240149532	C	T	intronic	gene4798	.	.	.
NC_019459.2	240149533	240149533	A	G	intronic	gene4798	.	.	.
NC_019459.2	240149556	240149556	G	A	intronic	gene4798	.	.	.
NC_019459.2	240149559	240149559	G	T	intronic	gene4798	.	.	.
NC_019459.2	240149561	240149561	C	G	intronic	gene4798	.	.	.
NC_019459.2	240149569	240149569	C	A	intronic	gene4798	.	.	.
NC_019459.2	240940987	240940987	A	G	exonic	gene4806	.	unknown	UNKNOWN
NC_019459.2	240999780	240999780	T	C	UTR3	gene4807	rna9346#NC_019459.2#240998711:c.*2342A>G	.	.
NC_019459.2	241001164	241001164	G	T	UTR3	gene4807	rna9346#NC_019459.2#240998711:c.*958C>A	.	.
NC_019459.2	241288351	241288351	G	A	downstream	gene4815	dist=953	.	.
NC_019459.2	241344027	241344027	G	T	UTR3	gene4816	rna9358#NC_019459.2#241340351:c.*116C>A;rna9357#NC_019459.2#241340351:c.*116C>A	.	.
NC_019459.2	241344037	241344037	A	T	UTR3	gene4816	rna9358#NC_019459.2#241340351:c.*106T>A;rna9357#NC_019459.2#241340351:c.*106T>A	.	.
NC_019459.2	241837348	241837348	T	C	UTR3	gene4824	rna9372#NC_019459.2#241837149:c.*1429A>G	.	.
NC_019459.2	241995685	241995685	A	C	intronic	gene4828	.	.	.
NC_019459.2	241995693	241995693	C	T	intronic	gene4828	.	.	.
NC_019459.2	242183262	242183262	G	A	UTR3	gene4835	rna9383#NC_019459.2#242182554:c.*17G>A	.	.
NC_019459.2	242183263	242183263	C	T	UTR3	gene4835	rna9383#NC_019459.2#242182554:c.*18C>T	.	.
NC_019459.2	243068626	243068626	G	T	UTR5	gene4852	rna9416#NC_019459.2#243064569:c.-18C>A	.	.
NC_019459.2	243074209	243074209	T	A	exonic	gene4853	.	nonsynonymous SNV	gene4853:rna9417#NC_019459.2#243073478:exon3:c.A181T:p.T61S,gene4853:rna9418#NC_019459.2#243073478:exon4:c.A181T:p.T61S
NC_019459.2	243827835	243827835	C	T	exonic	gene4862	.	unknown	UNKNOWN
NC_019459.2	244898879	244898879	T	C	intergenic	gene4876;gene4877	dist=13092;dist=3149	.	.
NC_019459.2	244898892	244898892	T	C	intergenic	gene4876;gene4877	dist=13105;dist=3136	.	.
NC_019459.2	244900046	244900046	T	C	intergenic	gene4876;gene4877	dist=14259;dist=1982	.	.
NC_019459.2	245428359	245428359	G	T	intronic	gene4886	.	.	.
NC_019459.2	245864561	245864561	A	G	exonic	gene4900	.	nonsynonymous SNV	gene4900:rna9540#NC_019459.2#245863160:exon3:c.T382C:p.W128R,gene4900:rna9539#NC_019459.2#245863160:exon4:c.T454C:p.W152R
NC_019459.2	246502959	246502959	A	G	intergenic	gene4909;gene4910	dist=94043;dist=18989	.	.
NC_019459.2	246502971	246502971	A	G	intergenic	gene4909;gene4910	dist=94055;dist=18977	.	.
NC_019459.2	246502983	246502983	A	G	intergenic	gene4909;gene4910	dist=94067;dist=18965	.	.
NC_019459.2	246502984	246502984	A	G	intergenic	gene4909;gene4910	dist=94068;dist=18964	.	.
NC_019459.2	246506883	246506883	A	G	intergenic	gene4909;gene4910	dist=97967;dist=15065	.	.
NC_019459.2	246506887	246506887	A	G	intergenic	gene4909;gene4910	dist=97971;dist=15061	.	.
NC_019459.2	246506931	246506931	A	G	intergenic	gene4909;gene4910	dist=98015;dist=15017	.	.
NC_019459.2	246607423	246607423	G	C	downstream	gene4912	dist=36	.	.
NC_019459.2	248324909	248324909	C	G	exonic	gene4930	.	nonsynonymous SNV	gene4930:rna9581#NC_019459.2#248285825:exon14:c.C1424G:p.T475S
NC_019459.2	248324934	248324934	G	T	exonic	gene4930	.	nonsynonymous SNV	gene4930:rna9581#NC_019459.2#248285825:exon14:c.G1449T:p.Q483H
NC_019459.2	248376500	248376500	C	G	intronic	gene4931	.	.	.
NC_019459.2	248376512	248376512	A	G	intronic	gene4931	.	.	.
NC_019459.2	248376523	248376523	A	G	intronic	gene4931	.	.	.
NC_019459.2	248379916	248379916	A	T	exonic	gene4931	.	unknown	UNKNOWN
NC_019460.2	383688	383688	G	T	exonic	gene4956	.	stopgain	gene4956:rna9609#NC_019460.2#383432:exon14:c.C2232A:p.C744X
NC_019460.2	424606	424606	T	C	intronic	gene4958	.	.	.
NC_019460.2	428624	428624	T	C	exonic	gene4958	.	nonsynonymous SNV	gene4958:rna9612#NC_019460.2#419485:exon9:c.T1259C:p.M420T
NC_019460.2	629049	629049	T	C	intronic	gene4961	.	.	.
NC_019460.2	738754	738754	C	A	intronic	gene4969	.	.	.
NC_019460.2	738758	738758	G	A	intronic	gene4969	.	.	.
NC_019460.2	738762	738762	T	G	intronic	gene4969	.	.	.
NC_019460.2	1935359	1935359	A	C	downstream	gene5006	dist=891	.	.
NC_019460.2	1953593	1953593	G	T	exonic	gene5007	.	unknown	UNKNOWN
NC_019460.2	2191542	2191542	A	G	downstream	gene5009	dist=789	.	.
NC_019460.2	2191657	2191657	A	G	downstream	gene5009	dist=904	.	.
NC_019460.2	2191846	2191846	T	C	intergenic	gene5009;gene5010	dist=1093;dist=8355	.	.
NC_019460.2	2538634	2538634	A	C	intronic	gene5023	.	.	.
NC_019460.2	2539013	2539013	A	C	intronic	gene5023	.	.	.
NC_019460.2	2539040	2539040	A	G	intronic	gene5023	.	.	.
NC_019460.2	2656540	2656540	T	G	ncRNA_intronic	gene5027	.	.	.
NC_019460.2	2965900	2965900	G	C	intronic	gene5038	.	.	.
NC_019460.2	2974881	2974881	A	C	intronic	gene5039	.	.	.
NC_019460.2	3092830	3092830	A	G	intronic	gene5044	.	.	.
NC_019460.2	3093026	3093026	C	G	intronic	gene5044	.	.	.
NC_019460.2	4069621	4069621	T	C	intergenic	gene5067;gene5068	dist=20543;dist=4123	.	.
NC_019460.2	4069658	4069658	T	C	intergenic	gene5067;gene5068	dist=20580;dist=4086	.	.
NC_019460.2	4069671	4069671	T	C	intergenic	gene5067;gene5068	dist=20593;dist=4073	.	.
NC_019460.2	4072708	4072708	T	C	intergenic	gene5067;gene5068	dist=23630;dist=1036	.	.
NC_019460.2	4072759	4072759	T	C	downstream	gene5068	dist=985	.	.
NC_019460.2	4072760	4072760	T	C	downstream	gene5068	dist=984	.	.
NC_019460.2	4072811	4072811	T	C	downstream	gene5068	dist=933	.	.
NC_019460.2	4095376	4095376	T	C	exonic	gene5069	.	synonymous SNV	gene5069:rna9757#NC_019460.2#4090749:exon3:c.T333C:p.D111D,gene5069:rna9758#NC_019460.2#4090751:exon3:c.T333C:p.D111D
NC_019460.2	4363120	4363120	G	C	intronic	gene5072	.	.	.
NC_019460.2	4363125	4363125	G	T	intronic	gene5072	.	.	.
NC_019460.2	5046495	5046495	T	A	intronic	gene5079	.	.	.
NC_019460.2	5206607	5206607	A	G	ncRNA_intronic	gene5082	.	.	.
NC_019460.2	5209268	5209268	G	T	ncRNA_intronic	gene5082	.	.	.
NC_019460.2	5209276	5209276	C	G	ncRNA_intronic	gene5082	.	.	.
NC_019460.2	5209283	5209283	G	A	ncRNA_intronic	gene5082	.	.	.
NC_019460.2	5690206	5690206	G	A	intergenic	gene5091;gene5092	dist=8474;dist=4174	.	.
NC_019460.2	5996316	5996316	A	G	UTR3	gene5096	rna9796#NC_019460.2#5996178:c.*120T>C	.	.
NC_019460.2	7059067	7059067	T	C	ncRNA_exonic	gene5119	.	.	.
NC_019460.2	7059581	7059581	T	C	ncRNA_exonic	gene5119	.	.	.
NC_019460.2	7258467	7258467	G	T	intronic	gene5122	.	.	.
NC_019460.2	7258479	7258479	G	A	intronic	gene5122	.	.	.
NC_019460.2	7258484	7258484	T	G	intronic	gene5122	.	.	.
NC_019460.2	7258485	7258485	G	C	intronic	gene5122	.	.	.
NC_019460.2	7258492	7258492	T	A	intronic	gene5122	.	.	.
NC_019460.2	7336272	7336272	A	G	intronic	gene5125	.	.	.
NC_019460.2	7404226	7404226	A	G	UTR3	gene5129	rna9857#NC_019460.2#7403889:c.*694T>C;rna9856#NC_019460.2#7403889:c.*694T>C;rna9855#NC_019460.2#7403889:c.*694T>C;rna9854#NC_019460.2#7403889:c.*694T>C;rna9853#NC_019460.2#7403889:c.*694T>C;rna9852#NC_019460.2#7403889:c.*694T>C;rna9851#NC_019460.2#7403889:c.*694T>C	.	.
NC_019460.2	7411925	7411925	G	A	exonic	gene5129	.	synonymous SNV	gene5129:rna9853#NC_019460.2#7403889:exon2:c.C333T:p.A111A,gene5129:rna9856#NC_019460.2#7403889:exon2:c.C333T:p.A111A,gene5129:rna9857#NC_019460.2#7403889:exon2:c.C333T:p.A111A,gene5129:rna9851#NC_019460.2#7403889:exon3:c.C333T:p.A111A,gene5129:rna9855#NC_019460.2#7403889:exon3:c.C333T:p.A111A,gene5129:rna9852#NC_019460.2#7403889:exon4:c.C333T:p.A111A,gene5129:rna9854#NC_019460.2#7403889:exon4:c.…
NC_019460.2	7445301	7445301	G	A	intronic	gene5130	.	.	.
NC_019460.2	7450037	7450037	T	C	UTR5	gene5130	rna9863#NC_019460.2#7449932:c.-731T>C	.	.
NC_019460.2	7459596	7459596	G	A	exonic	gene5130	.	nonsynonymous SNV	gene5130:rna9866#NC_019460.2#7450826:exon8:c.G952A:p.E318K,gene5130:rna9860#NC_019460.2#7432880:exon10:c.G880A:p.E294K,gene5130:rna9861#NC_019460.2#7449579:exon10:c.G940A:p.E314K,gene5130:rna9862#NC_019460.2#7449579:exon10:c.G910A:p.E304K,gene5130:rna9863#NC_019460.2#7449932:exon10:c.G880A:p.E294K,gene5130:rna9864#NC_019460.2#7450574:exon10:c.G682A:p.E228K,gene5130:rna9858#NC_019460.2#7429732:exo…
NC_019460.2	7459754	7459754	G	A	exonic	gene5130	.	synonymous SNV	gene5130:rna9866#NC_019460.2#7450826:exon8:c.G1110A:p.S370S,gene5130:rna9867#NC_019460.2#7450826:exon8:c.G1041A:p.S347S,gene5130:rna9865#NC_019460.2#7450731:exon9:c.G969A:p.S323S,gene5130:rna9860#NC_019460.2#7432880:exon10:c.G1038A:p.S346S,gene5130:rna9861#NC_019460.2#7449579:exon10:c.G1098A:p.S366S,gene5130:rna9862#NC_019460.2#7449579:exon10:c.G1068A:p.S356S,gene5130:rna9863#NC_019460.2#7449932:…
NC_019460.2	7468936	7468936	C	T	exonic	gene5131	.	synonymous SNV	gene5131:rna9868#NC_019460.2#7467445:exon4:c.C111T:p.L37L
NC_019460.2	7529806	7529806	C	G	intronic	gene5134	.	.	.
NC_019460.2	7529806	7529806	C	0	intronic	gene5134	.	.	.
NC_019460.2	7529812	7529812	C	T	intronic	gene5134	.	.	.
NC_019460.2	7529812	7529812	C	0	intronic	gene5134	.	.	.
NC_019460.2	7529818	7529818	G	C	intronic	gene5134	.	.	.
NC_019460.2	7529818	7529818	G	0	intronic	gene5134	.	.	.
NC_019460.2	7567317	7567317	G	T	exonic	gene5137	.	nonsynonymous SNV	gene5137:rna9878#NC_019460.2#7563086:exon4:c.C323A:p.S108Y,gene5137:rna9879#NC_019460.2#7563086:exon4:c.C323A:p.S108Y
NC_019460.2	7877106	7877106	G	C	intronic	gene5150	.	.	.
NC_019460.2	7877108	7877108	A	C	intronic	gene5150	.	.	.
NC_019460.2	7877119	7877119	G	C	intronic	gene5150	.	.	.
NC_019460.2	7877136	7877136	G	A	intronic	gene5150	.	.	.
NC_019460.2	8011762	8011762	G	T	UTR3	gene5159	rna9916#NC_019460.2#8011531:c.*1634C>A;rna9915#NC_019460.2#8011531:c.*1634C>A	.	.
NC_019460.2	8172682	8172682	G	0	intronic	gene5164	.	.	.
NC_019460.2	8172682	8172682	G	C	intronic	gene5164	.	.	.
NC_019460.2	8250640	8250640	G	A	exonic	gene5167	.	synonymous SNV	gene5167:rna9934#NC_019460.2#8228628:exon5:c.G639A:p.A213A
NC_019460.2	8325493	8325493	A	G	intronic	gene5170	.	.	.
NC_019460.2	8542885	8542885	C	T	downstream	gene5177	dist=292	.	.
NC_019460.2	10903899	10903899	G	A	exonic	gene5199	.	synonymous SNV	gene5199:rna10010#NC_019460.2#10902220:exon3:c.C210T:p.N70N
NC_019460.2	10962025	10962025	C	T	UTR3	gene5202	rna10017#NC_019460.2#10960156:c.*2072G>A	.	.
NC_019460.2	12484885	12484885	A	G	intronic	gene5219	.	.	.
NC_019460.2	12484894	12484894	C	G	intronic	gene5219	.	.	.
NC_019460.2	12484898	12484898	G	C	intronic	gene5219	.	.	.
NC_019460.2	12484902	12484902	C	A	intronic	gene5219	.	.	.
NC_019460.2	12497098	12497098	A	G	intergenic	gene5219;gene5220	dist=5248;dist=7825	.	.
NC_019460.2	12661088	12661088	A	G	UTR5	gene5220	rna10053#NC_019460.2#12504922:c.-18707T>C	.	.
NC_019460.2	13406099	13406099	A	T	intronic	gene5268	.	.	.
NC_019460.2	13406099	13406099	A	0	intronic	gene5268	.	.	.
NC_019460.2	14227301	14227301	C	G	intronic	gene5279	.	.	.
NC_019460.2	14227302	14227302	T	A	intronic	gene5279	.	.	.
NC_019460.2	14227303	14227303	T	A	intronic	gene5279	.	.	.
NC_019460.2	14227312	14227312	C	T	intronic	gene5279	.	.	.
NC_019460.2	14227331	14227331	T	G	intronic	gene5279	.	.	.
NC_019460.2	18665876	18665876	G	T	exonic	gene5310	.	nonsynonymous SNV	gene5310:rna10184#NC_019460.2#18665718:exon1:c.C226A:p.H76N
NC_019460.2	18665916	18665916	G	A	exonic	gene5310	.	synonymous SNV	gene5310:rna10184#NC_019460.2#18665718:exon1:c.C186T:p.T62T
NC_019460.2	19977499	19977499	T	G	UTR3	gene5329	rna10212#NC_019460.2#19976249:c.*2123A>C;rna10211#NC_019460.2#19976249:c.*2123A>C;rna10209#NC_019460.2#19976249:c.*2139A>C;rna10208#NC_019460.2#19976249:c.*2123A>C;rna10207#NC_019460.2#19976249:c.*2105A>C;rna10206#NC_019460.2#19976249:c.*2123A>C	.	.
NC_019460.2	19978108	19978108	G	A	UTR3	gene5329	rna10212#NC_019460.2#19976249:c.*1514C>T;rna10211#NC_019460.2#19976249:c.*1514C>T;rna10209#NC_019460.2#19976249:c.*1530C>T;rna10208#NC_019460.2#19976249:c.*1514C>T;rna10207#NC_019460.2#19976249:c.*1496C>T;rna10206#NC_019460.2#19976249:c.*1514C>T	.	.
NC_019460.2	23502616	23502616	G	T	intronic	gene5346	.	.	.
NC_019460.2	23502634	23502634	T	A	intronic	gene5346	.	.	.
NC_019460.2	23502638	23502638	T	A	intronic	gene5346	.	.	.
NC_019460.2	23791334	23791334	G	A	exonic	gene5349	.	synonymous SNV	gene5349:rna10232#NC_019460.2#23779913:exon12:c.G735A:p.E245E
NC_019460.2	23791346	23791346	T	C	exonic	gene5349	.	synonymous SNV	gene5349:rna10232#NC_019460.2#23779913:exon12:c.T747C:p.F249F
NC_019460.2	24635665	24635665	A	T	intronic	gene5352	.	.	.
NC_019460.2	25661930	25661930	A	G	intronic	gene5357	.	.	.
NC_019460.2	27843862	27843862	A	G	intergenic	gene5369;gene5370	dist=143410;dist=1535	.	.
NC_019460.2	27844066	27844066	A	G	intergenic	gene5369;gene5370	dist=143614;dist=1331	.	.
NC_019460.2	31603790	31603790	A	G	intronic	gene5402	.	.	.
NC_019460.2	32204870	32204870	A	C	UTR3	gene5408	rna10349#NC_019460.2#32203994:c.*2887T>G	.	.
NC_019460.2	32579033	32579033	G	A	intronic	gene5416	.	.	.
NC_019460.2	32871313	32871313	G	T	intergenic	gene5416;gene5417	dist=49524;dist=2005	.	.
NC_019460.2	32872669	32872669	C	T	downstream	gene5417	dist=649	.	.
NC_019460.2	33225295	33225295	T	C	intronic	gene5422	.	.	.
NC_019460.2	33225306	33225306	A	T	intronic	gene5422	.	.	.
NC_019460.2	33225309	33225309	A	G	intronic	gene5422	.	.	.
NC_019460.2	33225328	33225328	C	G	intronic	gene5422	.	.	.
NC_019460.2	33225335	33225335	A	C	intronic	gene5422	.	.	.
NC_019460.2	33225339	33225339	G	T	intronic	gene5422	.	.	.
NC_019460.2	33225342	33225342	G	C	intronic	gene5422	.	.	.
NC_019460.2	33225345	33225345	T	A	intronic	gene5422	.	.	.
NC_019460.2	33225357	33225357	T	G	intronic	gene5422	.	.	.
NC_019460.2	33225359	33225359	C	G	intronic	gene5422	.	.	.
NC_019460.2	33225364	33225364	T	C	intronic	gene5422	.	.	.
NC_019460.2	33225368	33225368	C	G	intronic	gene5422	.	.	.
NC_019460.2	33225371	33225371	C	G	intronic	gene5422	.	.	.
NC_019460.2	33225373	33225373	C	A	intronic	gene5422	.	.	.
NC_019460.2	33225384	33225384	T	G	intronic	gene5422	.	.	.
NC_019460.2	33731307	33731307	A	G	intronic	gene5433	.	.	.
NC_019460.2	33967914	33967914	G	A	exonic	gene5441	.	nonsynonymous SNV	gene5441:rna10415#NC_019460.2#33964123:exon6:c.G1073A:p.R358H
NC_019460.2	34099318	34099318	A	G	intronic	gene5448	.	.	.
NC_019460.2	34099342	34099342	A	G	intronic	gene5448	.	.	.
NC_019460.2	34099353	34099353	A	G	intronic	gene5448	.	.	.
NC_019460.2	34099386	34099386	A	G	intronic	gene5448	.	.	.
NC_019460.2	34227593	34227593	T	C	intronic	gene5456	.	.	.
NC_019460.2	34227594	34227594	A	T	intronic	gene5456	.	.	.
NC_019460.2	34227596	34227596	A	C	intronic	gene5456	.	.	.
NC_019460.2	34227610	34227610	C	G	intronic	gene5456	.	.	.
NC_019460.2	34227632	34227632	A	T	intronic	gene5456	.	.	.
NC_019460.2	34234752	34234752	C	T	UTR3	gene5457	rna10456#NC_019460.2#34228863:c.*272C>T	.	.
NC_019460.2	34442925	34442925	T	C	downstream	gene5467	dist=213	.	.
NC_019460.2	34475460	34475460	T	C	downstream	gene5469	dist=616	.	.
NC_019460.2	36799064	36799064	T	C	UTR3	gene5493	rna10514#NC_019460.2#36785504:c.*1133T>C;rna10515#NC_019460.2#36786533:c.*1133T>C	.	.
NC_019460.2	36895293	36895293	C	T	UTR3	gene5495	rna10517#NC_019460.2#36893762:c.*215C>T	.	.
NC_019460.2	37276124	37276124	A	G	UTR3	gene5497	rna10519#NC_019460.2#37086392:c.*1868A>G;rna10520#NC_019460.2#37162668:c.*1868A>G	.	.
NC_019460.2	37947277	37947277	A	G	UTR3	gene5505	rna10532#NC_019460.2#37945412:c.*1115A>G	.	.
NC_019460.2	38031075	38031075	G	A	exonic	gene5509	.	synonymous SNV	gene5509:rna10540#NC_019460.2#38000873:exon8:c.G1428A:p.V476V,gene5509:rna10541#NC_019460.2#38015495:exon8:c.G1428A:p.V476V
NC_019460.2	38082303	38082303	C	T	intergenic	gene5509;gene5510	dist=42461;dist=16474	.	.
NC_019460.2	38798644	38798644	C	T	UTR3	gene5524	rna10562#NC_019460.2#38737314:c.*481C>T	.	.
NC_019460.2	38799518	38799518	G	A	UTR3	gene5524	rna10562#NC_019460.2#38737314:c.*1355G>A	.	.
NC_019460.2	38799839	38799839	T	G	UTR3	gene5524	rna10562#NC_019460.2#38737314:c.*1676T>G	.	.
NC_019460.2	38891993	38891993	A	G	UTR3	gene5526	rna10564#NC_019460.2#38891885:c.*3487T>C	.	.
NC_019460.2	38893560	38893560	T	G	UTR3	gene5526	rna10564#NC_019460.2#38891885:c.*1920A>C	.	.
NC_019460.2	40054115	40054115	C	T	UTR3	gene5541	rna10599#NC_019460.2#40033370:c.*1313C>T;rna10600#NC_019460.2#40033639:c.*1313C>T;rna10601#NC_019460.2#40034127:c.*1313C>T;rna10602#NC_019460.2#40037404:c.*1313C>T;rna10603#NC_019460.2#40041897:c.*1313C>T	.	.
NC_019460.2	40054443	40054443	T	G	UTR3	gene5541	rna10599#NC_019460.2#40033370:c.*1641T>G;rna10600#NC_019460.2#40033639:c.*1641T>G;rna10601#NC_019460.2#40034127:c.*1641T>G;rna10602#NC_019460.2#40037404:c.*1641T>G;rna10603#NC_019460.2#40041897:c.*1641T>G	.	.
NC_019460.2	42868976	42868976	A	T	intergenic	gene5548;gene5549	dist=41378;dist=3429	.	.
NC_019460.2	44814779	44814779	A	G	intronic	gene5566	.	.	.
NC_019460.2	44815111	44815111	A	G	intronic	gene5566	.	.	.
NC_019460.2	44815120	44815120	A	G	intronic	gene5566	.	.	.
NC_019460.2	44815559	44815559	A	G	intronic	gene5566	.	.	.
NC_019460.2	44815579	44815579	A	G	intronic	gene5566	.	.	.
NC_019460.2	44815614	44815614	A	G	intronic	gene5566	.	.	.
NC_019460.2	44815615	44815615	A	G	intronic	gene5566	.	.	.
NC_019460.2	46388542	46388542	T	0	intronic	gene5581	.	.	.
NC_019460.2	46388542	46388542	T	A	intronic	gene5581	.	.	.
NC_019460.2	46388546	46388546	G	C	intronic	gene5581	.	.	.
NC_019460.2	46388553	46388553	G	C	intronic	gene5581	.	.	.
NC_019460.2	46388573	46388573	T	A	intronic	gene5581	.	.	.
NC_019460.2	46388575	46388575	T	A	intronic	gene5581	.	.	.
NC_019460.2	46398247	46398247	G	A	UTR3	gene5581	rna10674#NC_019460.2#46359312:c.*1379G>A	.	.
NC_019460.2	46533570	46533570	T	G	intronic	gene5582	.	.	.
NC_019460.2	56475918	56475918	A	C	intergenic	gene5609;gene5610	dist=112749;dist=77202	.	.
NC_019460.2	57291779	57291779	G	T	intergenic	gene5633;gene5635	dist=37835;dist=62415	.	.
NC_019460.2	57291782	57291782	C	T	intergenic	gene5633;gene5635	dist=37838;dist=62412	.	.
NC_019460.2	57291794	57291794	T	G	intergenic	gene5633;gene5635	dist=37850;dist=62400	.	.
NC_019460.2	57291811	57291811	C	T	intergenic	gene5633;gene5635	dist=37867;dist=62383	.	.
NC_019460.2	57438557	57438557	T	C	intergenic	gene5635;gene5636	dist=64008;dist=4107	.	.
NC_019460.2	57439634	57439634	T	C	intergenic	gene5635;gene5636	dist=65085;dist=3030	.	.
NC_019460.2	57439645	57439645	T	C	intergenic	gene5635;gene5636	dist=65096;dist=3019	.	.
NC_019460.2	57439693	57439693	T	C	intergenic	gene5635;gene5636	dist=65144;dist=2971	.	.
NC_019460.2	57439697	57439697	T	C	intergenic	gene5635;gene5636	dist=65148;dist=2967	.	.
NC_019460.2	57439741	57439741	T	C	intergenic	gene5635;gene5636	dist=65192;dist=2923	.	.
NC_019460.2	57439744	57439744	T	C	intergenic	gene5635;gene5636	dist=65195;dist=2920	.	.
NC_019460.2	57439774	57439774	T	C	intergenic	gene5635;gene5636	dist=65225;dist=2890	.	.
NC_019460.2	57440147	57440147	T	C	intergenic	gene5635;gene5636	dist=65598;dist=2517	.	.
NC_019460.2	57440148	57440148	T	C	intergenic	gene5635;gene5636	dist=65599;dist=2516	.	.
NC_019460.2	57440207	57440207	T	C	intergenic	gene5635;gene5636	dist=65658;dist=2457	.	.
NC_019460.2	57440212	57440212	T	C	intergenic	gene5635;gene5636	dist=65663;dist=2452	.	.
NC_019460.2	57440217	57440217	T	C	intergenic	gene5635;gene5636	dist=65668;dist=2447	.	.
NC_019460.2	57440243	57440243	T	C	intergenic	gene5635;gene5636	dist=65694;dist=2421	.	.
NC_019460.2	57440251	57440251	T	C	intergenic	gene5635;gene5636	dist=65702;dist=2413	.	.
NC_019460.2	57440288	57440288	T	C	intergenic	gene5635;gene5636	dist=65739;dist=2376	.	.
NC_019460.2	57440289	57440289	T	C	intergenic	gene5635;gene5636	dist=65740;dist=2375	.	.
NC_019460.2	57440297	57440297	T	C	intergenic	gene5635;gene5636	dist=65748;dist=2367	.	.
NC_019460.2	57440875	57440875	T	C	intergenic	gene5635;gene5636	dist=66326;dist=1789	.	.
NC_019460.2	57440888	57440888	C	T	intergenic	gene5635;gene5636	dist=66339;dist=1776	.	.
NC_019460.2	57442093	57442093	T	C	downstream	gene5636	dist=571	.	.
NC_019460.2	57442110	57442110	T	C	downstream	gene5636	dist=554	.	.
NC_019460.2	57442119	57442119	T	C	downstream	gene5636	dist=545	.	.
NC_019460.2	58103546	58103546	A	G	UTR3	gene5645	rna10767#NC_019460.2#58103177:c.*22T>C;rna10768#NC_019460.2#58103180:c.*22T>C	.	.
NC_019460.2	58186716	58186716	C	G	UTR5	gene5645	rna10767#NC_019460.2#58103177:c.-134G>C;rna10769#NC_019460.2#58165046:c.-134G>C	.	.
NC_019460.2	58948572	58948572	C	T	UTR3	gene5660	rna10787#NC_019460.2#58948307:c.*736G>A	.	.
NC_019460.2	59164477	59164477	T	G	downstream	gene5663	dist=470	.	.
NC_019460.2	59164478	59164478	T	C	downstream	gene5663	dist=469	.	.
NC_019460.2	59164479	59164479	C	A	downstream	gene5663	dist=468	.	.
NC_019460.2	59164501	59164501	G	A	downstream	gene5663	dist=446	.	.
NC_019460.2	59194590	59194590	G	A	exonic	gene5663	.	unknown	UNKNOWN
NC_019460.2	59194597	59194597	T	C	exonic	gene5663	.	unknown	UNKNOWN
NC_019460.2	59194603	59194603	T	C	exonic	gene5663	.	unknown	UNKNOWN
NC_019460.2	59224944	59224944	A	C	intergenic	gene5666;gene5668	dist=3966;dist=195859	.	.
NC_019460.2	59224952	59224952	C	T	intergenic	gene5666;gene5668	dist=3974;dist=195851	.	.
NC_019460.2	59224958	59224958	G	C	intergenic	gene5666;gene5668	dist=3980;dist=195845	.	.
NC_019460.2	59224976	59224976	A	C	intergenic	gene5666;gene5668	dist=3998;dist=195827	.	.
NC_019460.2	59239846	59239846	T	C	intergenic	gene5666;gene5668	dist=18868;dist=180957	.	.
NC_019460.2	59239942	59239942	G	C	intergenic	gene5666;gene5668	dist=18964;dist=180861	.	.
NC_019460.2	59239974	59239974	G	C	intergenic	gene5666;gene5668	dist=18996;dist=180829	.	.
NC_019460.2	59239975	59239975	A	C	intergenic	gene5666;gene5668	dist=18997;dist=180828	.	.
NC_019460.2	59239976	59239976	T	C	intergenic	gene5666;gene5668	dist=18998;dist=180827	.	.
NC_019460.2	59239977	59239977	A	T	intergenic	gene5666;gene5668	dist=18999;dist=180826	.	.
NC_019460.2	59239986	59239986	G	A	intergenic	gene5666;gene5668	dist=19008;dist=180817	.	.
NC_019460.2	59239987	59239987	C	T	intergenic	gene5666;gene5668	dist=19009;dist=180816	.	.
NC_019460.2	59240020	59240020	G	A	intergenic	gene5666;gene5668	dist=19042;dist=180783	.	.
NC_019460.2	59240021	59240021	T	A	intergenic	gene5666;gene5668	dist=19043;dist=180782	.	.
NC_019460.2	59240035	59240035	T	C	intergenic	gene5666;gene5668	dist=19057;dist=180768	.	.
NC_019460.2	59240046	59240046	A	C	intergenic	gene5666;gene5668	dist=19068;dist=180757	.	.
NC_019460.2	59276163	59276163	G	A	intergenic	gene5666;gene5668	dist=55185;dist=144640	.	.
NC_019460.2	59276198	59276198	A	G	intergenic	gene5666;gene5668	dist=55220;dist=144605	.	.
NC_019460.2	59276210	59276210	C	A	intergenic	gene5666;gene5668	dist=55232;dist=144593	.	.
NC_019460.2	59276210	59276210	C	T	intergenic	gene5666;gene5668	dist=55232;dist=144593	.	.
NC_019460.2	59276214	59276214	G	C	intergenic	gene5666;gene5668	dist=55236;dist=144589	.	.
NC_019460.2	59276215	59276215	C	T	intergenic	gene5666;gene5668	dist=55237;dist=144588	.	.
NC_019460.2	59276220	59276220	A	C	intergenic	gene5666;gene5668	dist=55242;dist=144583	.	.
NC_019460.2	59276228	59276228	A	C	intergenic	gene5666;gene5668	dist=55250;dist=144575	.	.
NC_019460.2	59276236	59276236	C	A	intergenic	gene5666;gene5668	dist=55258;dist=144567	.	.
NC_019460.2	59276236	59276236	C	T	intergenic	gene5666;gene5668	dist=55258;dist=144567	.	.
NC_019460.2	59496388	59496388	T	C	intergenic	gene5668;gene5669	dist=9912;dist=4067	.	.
NC_019460.2	59500020	59500020	T	C	downstream	gene5669	dist=435	.	.
NC_019460.2	59566266	59566266	G	A	UTR3	gene5671	rna10799#NC_019460.2#59566221:c.*1432C>T;rna10798#NC_019460.2#59566221:c.*1432C>T;rna10797#NC_019460.2#59566221:c.*1432C>T	.	.
NC_019460.2	59566490	59566490	G	C	UTR3	gene5671	rna10799#NC_019460.2#59566221:c.*1208C>G;rna10798#NC_019460.2#59566221:c.*1208C>G;rna10797#NC_019460.2#59566221:c.*1208C>G	.	.
NC_019460.2	59978228	59978228	C	G	intronic	gene5682	.	.	.
NC_019460.2	59978233	59978233	C	A	intronic	gene5682	.	.	.
NC_019460.2	60064293	60064293	T	C	intronic	gene5686	.	.	.
NC_019460.2	62142865	62142865	G	A	exonic	gene5712	.	synonymous SNV	gene5712:rna10866#NC_019460.2#62062937:exon11:c.G1764A:p.P588P
NC_019460.2	62470721	62470721	T	A	UTR3	gene5720	rna10877#NC_019460.2#62459946:c.*327T>A	.	.
NC_019460.2	62818125	62818125	A	G	downstream	gene5725	dist=341	.	.
NC_019460.2	62957316	62957316	C	T	UTR3	gene5727	rna10905#NC_019460.2#62956322:c.*798G>A;rna10904#NC_019460.2#62956322:c.*243G>A;rna10908#NC_019460.2#62956324:c.*3238G>A;rna10907#NC_019460.2#62956324:c.*2862G>A;rna10906#NC_019460.2#62956324:c.*2862G>A	.	.
NC_019460.2	63290507	63290507	T	A	intronic	gene5729	.	.	.
NC_019460.2	68204396	68204396	T	C	ncRNA_intronic	gene5744	.	.	.
NC_019460.2	68204397	68204397	T	C	ncRNA_intronic	gene5744	.	.	.
NC_019460.2	69972148	69972148	C	A	intronic	gene5764	.	.	.
NC_019460.2	77041501	77041501	T	C	UTR3	gene5807	rna11045#NC_019460.2#77041112:c.*1608A>G	.	.
NC_019460.2	77754279	77754279	T	G	exonic	gene5817	.	nonsynonymous SNV	gene5817:rna11078#NC_019460.2#77726431:exon6:c.A611C:p.N204T
NC_019460.2	77754301	77754301	C	T	exonic	gene5817	.	nonsynonymous SNV	gene5817:rna11078#NC_019460.2#77726431:exon6:c.G589A:p.G197S
NC_019460.2	77754313	77754313	A	T	exonic	gene5817	.	nonsynonymous SNV	gene5817:rna11078#NC_019460.2#77726431:exon6:c.T577A:p.L193M
NC_019460.2	79770276	79770276	T	A	UTR3	gene5827	rna11092#NC_019460.2#79734027:c.*400T>A;rna11093#NC_019460.2#79734028:c.*400T>A;rna11095#NC_019460.2#79734041:c.*400T>A;rna11094#NC_019460.2#79734041:c.*400T>A;rna11096#NC_019460.2#79734043:c.*400T>A;rna11097#NC_019460.2#79734044:c.*400T>A;rna11098#NC_019460.2#79734050:c.*400T>A;rna11099#NC_019460.2#79734054:c.*400T>A;rna11100#NC_019460.2#79734143:c.*400T>A	.	.
NC_019460.2	79770468	79770468	C	T	UTR3	gene5827;gene5828	rna11092#NC_019460.2#79734027:c.*592C>T;rna11093#NC_019460.2#79734028:c.*592C>T;rna11095#NC_019460.2#79734041:c.*592C>T;rna11094#NC_019460.2#79734041:c.*592C>T;rna11096#NC_019460.2#79734043:c.*592C>T;rna11097#NC_019460.2#79734044:c.*592C>T;rna11098#NC_019460.2#79734050:c.*592C>T;rna11099#NC_019460.2#79734054:c.*592C>T;rna11100#NC_019460.2#79734143:c.*592C>T;rna11102#NC_019460.2#79770392:c.*321G>A…	.	.
NC_019460.2	79770473	79770473	C	T	UTR3	gene5827;gene5828	rna11092#NC_019460.2#79734027:c.*597C>T;rna11093#NC_019460.2#79734028:c.*597C>T;rna11095#NC_019460.2#79734041:c.*597C>T;rna11094#NC_019460.2#79734041:c.*597C>T;rna11096#NC_019460.2#79734043:c.*597C>T;rna11097#NC_019460.2#79734044:c.*597C>T;rna11098#NC_019460.2#79734050:c.*597C>T;rna11099#NC_019460.2#79734054:c.*597C>T;rna11100#NC_019460.2#79734143:c.*597C>T;rna11102#NC_019460.2#79770392:c.*316G>A…	.	.
NC_019460.2	79770480	79770480	G	A	UTR3	gene5827;gene5828	rna11092#NC_019460.2#79734027:c.*604G>A;rna11093#NC_019460.2#79734028:c.*604G>A;rna11095#NC_019460.2#79734041:c.*604G>A;rna11094#NC_019460.2#79734041:c.*604G>A;rna11096#NC_019460.2#79734043:c.*604G>A;rna11097#NC_019460.2#79734044:c.*604G>A;rna11098#NC_019460.2#79734050:c.*604G>A;rna11099#NC_019460.2#79734054:c.*604G>A;rna11100#NC_019460.2#79734143:c.*604G>A;rna11102#NC_019460.2#79770392:c.*309C>T…	.	.
NC_019460.2	80140254	80140254	A	C	exonic	gene5832	.	nonsynonymous SNV	gene5832:rna11109#NC_019460.2#80072504:exon27:c.A2827C:p.M943L
NC_019460.2	80749723	80749723	T	C	UTR3	gene5840	rna11123#NC_019460.2#80419147:c.*709T>C;rna11125#NC_019460.2#80419150:c.*709T>C;rna11124#NC_019460.2#80419150:c.*709T>C	.	.
NC_019460.2	81591132	81591132	G	C	exonic	gene5853	.	nonsynonymous SNV	gene5853:rna11149#NC_019460.2#81524927:exon4:c.C395G:p.S132C,gene5853:rna11153#NC_019460.2#81524927:exon4:c.C437G:p.S146C,gene5853:rna11154#NC_019460.2#81524927:exon4:c.C437G:p.S146C,gene5853:rna11155#NC_019460.2#81524927:exon4:c.C437G:p.S146C,gene5853:rna11156#NC_019460.2#81524927:exon5:c.C158G:p.S53C
NC_019460.2	85090685	85090685	G	A	exonic	gene5878	.	nonsynonymous SNV	gene5878:rna11201#NC_019460.2#85083452:exon2:c.G83A:p.S28N,gene5878:rna11203#NC_019460.2#85083547:exon2:c.G83A:p.S28N,gene5878:rna11204#NC_019460.2#85083823:exon2:c.G83A:p.S28N,gene5878:rna11206#NC_019460.2#85083967:exon2:c.G212A:p.S71N,gene5878:rna11207#NC_019460.2#85083967:exon2:c.G212A:p.S71N,gene5878:rna11202#NC_019460.2#85083510:exon3:c.G83A:p.S28N,gene5878:rna11205#NC_019460.2#85083923:exon…
NC_019460.2	85209606	85209606	A	G	intronic	gene5881	.	.	.
NC_019460.2	85209616	85209616	T	C	intronic	gene5881	.	.	.
NC_019460.2	86183646	86183646	C	T	intronic	gene5896	.	.	.
NC_019460.2	86183709	86183709	G	C	intronic	gene5896	.	.	.
NC_019460.2	86183862	86183862	T	C	intronic	gene5896	.	.	.
NC_019460.2	86629159	86629159	A	T	intronic	gene5900	.	.	.
NC_019460.2	86741224	86741224	A	G	intergenic	gene5905;gene5906	dist=1238;dist=6988	.	.
NC_019460.2	86741232	86741232	A	G	intergenic	gene5905;gene5906	dist=1246;dist=6980	.	.
NC_019460.2	86741250	86741250	A	G	intergenic	gene5905;gene5906	dist=1264;dist=6962	.	.
NC_019460.2	86741266	86741266	A	G	intergenic	gene5905;gene5906	dist=1280;dist=6946	.	.
NC_019460.2	86741296	86741296	A	G	intergenic	gene5905;gene5906	dist=1310;dist=6916	.	.
NC_019460.2	86741298	86741298	A	G	intergenic	gene5905;gene5906	dist=1312;dist=6914	.	.
NC_019460.2	86741304	86741304	A	G	intergenic	gene5905;gene5906	dist=1318;dist=6908	.	.
NC_019460.2	86741477	86741477	A	G	intergenic	gene5905;gene5906	dist=1491;dist=6735	.	.
NC_019460.2	86741480	86741480	A	G	intergenic	gene5905;gene5906	dist=1494;dist=6732	.	.
NC_019460.2	86741492	86741492	A	G	intergenic	gene5905;gene5906	dist=1506;dist=6720	.	.
NC_019460.2	86741496	86741496	A	G	intergenic	gene5905;gene5906	dist=1510;dist=6716	.	.
NC_019460.2	86741502	86741502	A	G	intergenic	gene5905;gene5906	dist=1516;dist=6710	.	.
NC_019460.2	86741536	86741536	A	G	intergenic	gene5905;gene5906	dist=1550;dist=6676	.	.
NC_019460.2	86741554	86741554	A	G	intergenic	gene5905;gene5906	dist=1568;dist=6658	.	.
NC_019460.2	86741555	86741555	A	G	intergenic	gene5905;gene5906	dist=1569;dist=6657	.	.
NC_019460.2	86741556	86741556	A	G	intergenic	gene5905;gene5906	dist=1570;dist=6656	.	.
NC_019460.2	86741562	86741562	A	G	intergenic	gene5905;gene5906	dist=1576;dist=6650	.	.
NC_019460.2	86741588	86741588	A	G	intergenic	gene5905;gene5906	dist=1602;dist=6624	.	.
NC_019460.2	86741602	86741602	A	G	intergenic	gene5905;gene5906	dist=1616;dist=6610	.	.
NC_019460.2	86742047	86742047	A	G	intergenic	gene5905;gene5906	dist=2061;dist=6165	.	.
NC_019460.2	86743108	86743108	A	G	intergenic	gene5905;gene5906	dist=3122;dist=5104	.	.
NC_019460.2	86743194	86743194	A	G	intergenic	gene5905;gene5906	dist=3208;dist=5018	.	.
NC_019460.2	86743200	86743200	A	G	intergenic	gene5905;gene5906	dist=3214;dist=5012	.	.
NC_019460.2	86743205	86743205	A	G	intergenic	gene5905;gene5906	dist=3219;dist=5007	.	.
NC_019460.2	86743572	86743572	A	G	intergenic	gene5905;gene5906	dist=3586;dist=4640	.	.
NC_019460.2	86743587	86743587	A	G	intergenic	gene5905;gene5906	dist=3601;dist=4625	.	.
NC_019460.2	86743613	86743613	A	G	intergenic	gene5905;gene5906	dist=3627;dist=4599	.	.
NC_019460.2	86743623	86743623	A	G	intergenic	gene5905;gene5906	dist=3637;dist=4589	.	.
NC_019460.2	86746149	86746149	C	A	intergenic	gene5905;gene5906	dist=6163;dist=2063	.	.
NC_019460.2	86746569	86746569	A	G	intergenic	gene5905;gene5906	dist=6583;dist=1643	.	.
NC_019460.2	86746572	86746572	A	G	intergenic	gene5905;gene5906	dist=6586;dist=1640	.	.
NC_019460.2	86835985	86835985	T	C	exonic	gene5907	.	synonymous SNV	gene5907:rna11257#NC_019460.2#86761968:exon27:c.T4239C:p.S1413S,gene5907:rna11258#NC_019460.2#86762029:exon27:c.T4239C:p.S1413S
NC_019460.2	90908060	90908060	C	T	exonic	gene5925	.	synonymous SNV	gene5925:rna11285#NC_019460.2#90904012:exon18:c.G2238A:p.L746L,gene5925:rna11284#NC_019460.2#90904012:exon19:c.G2403A:p.L801L,gene5925:rna11286#NC_019460.2#90904012:exon19:c.G2379A:p.L793L,gene5925:rna11287#NC_019460.2#90904119:exon19:c.G2403A:p.L801L
NC_019460.2	91590517	91590517	T	0	intronic	gene5935	.	.	.
NC_019460.2	91590517	91590517	T	A	intronic	gene5935	.	.	.
NC_019460.2	91590568	91590568	A	C	intronic	gene5935	.	.	.
NC_019460.2	92664299	92664299	T	C	intergenic	gene5947;gene5948	dist=10970;dist=4351	.	.
NC_019460.2	92664300	92664300	T	C	intergenic	gene5947;gene5948	dist=10971;dist=4350	.	.
NC_019460.2	92664337	92664337	T	C	intergenic	gene5947;gene5948	dist=11008;dist=4313	.	.
NC_019460.2	92664341	92664341	T	C	intergenic	gene5947;gene5948	dist=11012;dist=4309	.	.
NC_019460.2	92665552	92665552	T	C	intergenic	gene5947;gene5948	dist=12223;dist=3098	.	.
NC_019460.2	92665621	92665621	T	C	intergenic	gene5947;gene5948	dist=12292;dist=3029	.	.
NC_019460.2	92667472	92667472	T	C	intergenic	gene5947;gene5948	dist=14143;dist=1178	.	.
NC_019460.2	92678921	92678921	G	T	intronic	gene5948	.	.	.
NC_019460.2	92827702	92827702	A	G	upstream	gene5953	dist=890	.	.
NC_019460.2	92863371	92863371	T	C	intergenic	gene5954;gene5955	dist=3712;dist=3396	.	.
NC_019460.2	92863403	92863403	T	C	intergenic	gene5954;gene5955	dist=3744;dist=3364	.	.
NC_019460.2	92863452	92863452	T	C	intergenic	gene5954;gene5955	dist=3793;dist=3315	.	.
NC_019460.2	92864271	92864271	T	C	intergenic	gene5954;gene5955	dist=4612;dist=2496	.	.
NC_019460.2	92864276	92864276	T	C	intergenic	gene5954;gene5955	dist=4617;dist=2491	.	.
NC_019460.2	92864307	92864307	T	C	intergenic	gene5954;gene5955	dist=4648;dist=2460	.	.
NC_019460.2	92864330	92864330	T	C	intergenic	gene5954;gene5955	dist=4671;dist=2437	.	.
NC_019460.2	92864359	92864359	T	C	intergenic	gene5954;gene5955	dist=4700;dist=2408	.	.
NC_019460.2	92864360	92864360	T	C	intergenic	gene5954;gene5955	dist=4701;dist=2407	.	.
NC_019460.2	92867741	92867741	C	T	UTR3	gene5955	rna11323#NC_019460.2#92866766:c.*539G>A	.	.
NC_019460.2	93284150	93284150	A	G	exonic	gene5959	.	nonsynonymous SNV	gene5959:rna11343#NC_019460.2#93121749:exon39:c.A4180G:p.I1394V,gene5959:rna11344#NC_019460.2#93121749:exon39:c.A4180G:p.I1394V,gene5959:rna11339#NC_019460.2#93121749:exon40:c.A4273G:p.I1425V,gene5959:rna11340#NC_019460.2#93121749:exon40:c.A4273G:p.I1425V,gene5959:rna11341#NC_019460.2#93121749:exon40:c.A4222G:p.I1408V,gene5959:rna11342#NC_019460.2#93121749:exon40:c.A4222G:p.I1408V,gene5959:rna113…
NC_019460.2	95032326	95032326	C	T	UTR3	gene5974	rna11356#NC_019460.2#95020408:c.*356C>T	.	.
NC_019460.2	95374404	95374404	C	T	UTR3	gene5981	rna11372#NC_019460.2#95374176:c.*625G>A	.	.
NC_019460.2	95374845	95374845	T	C	UTR3	gene5981	rna11372#NC_019460.2#95374176:c.*184A>G	.	.
NC_019460.2	95561376	95561376	C	T	intronic	gene5990	.	.	.
NC_019460.2	95566707	95566707	T	A	intronic	gene5990	.	.	.
NC_019460.2	95768858	95768858	A	G	UTR3	gene5993	rna11394#NC_019460.2#95766841:c.*1570T>C	.	.
NC_019460.2	95768910	95768910	G	C	UTR3	gene5993	rna11394#NC_019460.2#95766841:c.*1518C>G	.	.
NC_019460.2	95769260	95769260	T	C	UTR3	gene5993	rna11394#NC_019460.2#95766841:c.*1168A>G	.	.
NC_019460.2	98859347	98859347	C	T	UTR3	gene6036	rna11475#NC_019460.2#98846457:c.*601C>T	.	.
NC_019460.2	99091720	99091720	T	C	upstream	gene6040	dist=630	.	.
NC_019460.2	99091728	99091728	T	C	upstream	gene6040	dist=622	.	.
NC_019460.2	99091826	99091826	T	C	upstream	gene6040	dist=524	.	.
NC_019460.2	99093535	99093535	T	C	UTR3	gene6041	rna11482#NC_019460.2#99093498:c.*298A>G;rna11481#NC_019460.2#99093498:c.*298A>G	.	.
NC_019460.2	99093537	99093537	T	C	UTR3	gene6041	rna11482#NC_019460.2#99093498:c.*296A>G;rna11481#NC_019460.2#99093498:c.*296A>G	.	.
NC_019460.2	99093540	99093540	T	C	UTR3	gene6041	rna11482#NC_019460.2#99093498:c.*293A>G;rna11481#NC_019460.2#99093498:c.*293A>G	.	.
NC_019460.2	99093572	99093572	T	C	UTR3	gene6041	rna11482#NC_019460.2#99093498:c.*261A>G;rna11481#NC_019460.2#99093498:c.*261A>G	.	.
NC_019460.2	99093579	99093579	T	C	UTR3	gene6041	rna11482#NC_019460.2#99093498:c.*254A>G;rna11481#NC_019460.2#99093498:c.*254A>G	.	.
NC_019460.2	99093580	99093580	T	C	UTR3	gene6041	rna11482#NC_019460.2#99093498:c.*253A>G;rna11481#NC_019460.2#99093498:c.*253A>G	.	.
NC_019460.2	99097415	99097415	A	G	exonic	gene6041	.	synonymous SNV	gene6041:rna11482#NC_019460.2#99093498:exon8:c.T879C:p.F293F,gene6041:rna11481#NC_019460.2#99093498:exon10:c.T1176C:p.F392F
NC_019460.2	99325147	99325147	T	C	intronic	gene6044	.	.	.
NC_019460.2	99325151	99325151	T	C	intronic	gene6044	.	.	.
NC_019460.2	99618822	99618822	G	T	intronic	gene6046	.	.	.
NC_019460.2	99618828	99618828	A	G	intronic	gene6046	.	.	.
NC_019460.2	99618832	99618832	A	T	intronic	gene6046	.	.	.
NC_019460.2	99618836	99618836	G	T	intronic	gene6046	.	.	.
NC_019460.2	99618840	99618840	A	T	intronic	gene6046	.	.	.
NC_019460.2	99618842	99618842	A	G	intronic	gene6046	.	.	.
NC_019460.2	99618845	99618845	A	C	intronic	gene6046	.	.	.
NC_019460.2	99618847	99618847	A	C	intronic	gene6046	.	.	.
NC_019460.2	99618850	99618850	A	G	intronic	gene6046	.	.	.
NC_019460.2	99618851	99618851	A	C	intronic	gene6046	.	.	.
NC_019460.2	99618859	99618859	A	C	intronic	gene6046	.	.	.
NC_019460.2	99618859	99618859	A	T	intronic	gene6046	.	.	.
NC_019460.2	99618869	99618869	A	C	exonic	gene6046	.	synonymous SNV	gene6046:rna11516#NC_019460.2#99613975:exon25:c.T2901G:p.S967S,gene6046:rna11521#NC_019460.2#99613975:exon25:c.T3087G:p.S1029S,gene6046:rna11518#NC_019460.2#99613975:exon26:c.T3186G:p.S1062S,gene6046:rna11522#NC_019460.2#99613975:exon26:c.T3096G:p.S1032S,gene6046:rna11523#NC_019460.2#99613975:exon26:c.T3189G:p.S1063S,gene6046:rna11505#NC_019460.2#99613975:exon27:c.T3393G:p.S1131S,gene6046:rna1150…
NC_019460.2	99618871	99618871	A	C	exonic	gene6046	.	nonsynonymous SNV	gene6046:rna11516#NC_019460.2#99613975:exon25:c.T2899G:p.S967A,gene6046:rna11521#NC_019460.2#99613975:exon25:c.T3085G:p.S1029A,gene6046:rna11518#NC_019460.2#99613975:exon26:c.T3184G:p.S1062A,gene6046:rna11522#NC_019460.2#99613975:exon26:c.T3094G:p.S1032A,gene6046:rna11523#NC_019460.2#99613975:exon26:c.T3187G:p.S1063A,gene6046:rna11505#NC_019460.2#99613975:exon27:c.T3391G:p.S1131A,gene6046:rna1150…
NC_019460.2	99618884	99618884	T	G	exonic	gene6046	.	nonsynonymous SNV	gene6046:rna11516#NC_019460.2#99613975:exon25:c.A2886C:p.R962S,gene6046:rna11521#NC_019460.2#99613975:exon25:c.A3072C:p.R1024S,gene6046:rna11518#NC_019460.2#99613975:exon26:c.A3171C:p.R1057S,gene6046:rna11522#NC_019460.2#99613975:exon26:c.A3081C:p.R1027S,gene6046:rna11523#NC_019460.2#99613975:exon26:c.A3174C:p.R1058S,gene6046:rna11505#NC_019460.2#99613975:exon27:c.A3378C:p.R1126S,gene6046:rna1150…
NC_019460.2	100249985	100249985	T	G	UTR3	gene6053	rna11538#NC_019460.2#100113004:c.*162T>G;rna11539#NC_019460.2#100113178:c.*162T>G;rna11540#NC_019460.2#100162757:c.*162T>G	.	.
NC_019460.2	100574856	100574856	A	G	intergenic	gene6056;gene6058	dist=187210;dist=69208	.	.
NC_019460.2	101574591	101574591	A	C	UTR3	gene6062	rna11553#NC_019460.2#100951551:c.*755A>C	.	.
NC_019460.2	101736147	101736147	C	T	exonic	gene6068	.	synonymous SNV	gene6068:rna11567#NC_019460.2#101704752:exon10:c.G1827A:p.R609R,gene6068:rna11568#NC_019460.2#101704752:exon10:c.G1830A:p.R610R,gene6068:rna11569#NC_019460.2#101704752:exon10:c.G1830A:p.R610R
NC_019460.2	101793131	101793131	A	G	intergenic	gene6069;gene6070	dist=2295;dist=20961	.	.
NC_019460.2	101793132	101793132	A	G	intergenic	gene6069;gene6070	dist=2296;dist=20960	.	.
NC_019460.2	101793143	101793143	A	G	intergenic	gene6069;gene6070	dist=2307;dist=20949	.	.
NC_019460.2	102388929	102388929	A	G	UTR3	gene6080	rna11591#NC_019460.2#102268978:c.*2954A>G;rna11592#NC_019460.2#102271901:c.*2954A>G;rna11593#NC_019460.2#102271904:c.*2954A>G	.	.
NC_019460.2	102400174	102400174	T	C	intronic	gene6082	.	.	.
NC_019460.2	102402324	102402324	C	A	UTR5	gene6082	rna11596#NC_019460.2#102393595:c.-1122G>T	.	.
NC_019460.2	103210645	103210645	G	C	intronic	gene6089	.	.	.
NC_019460.2	103501117	103501117	G	A	exonic	gene6098	.	synonymous SNV	gene6098:rna11628#NC_019460.2#103500339:exon6:c.C1869T:p.S623S
NC_019460.2	103678011	103678011	A	G	intergenic	gene6102;gene6103	dist=2796;dist=10712	.	.
NC_019460.2	103879325	103879325	G	A	intronic	gene6109	.	.	.
NC_019460.2	104490405	104490405	T	C	intergenic	gene6126;gene6128	dist=10005;dist=2330	.	.
NC_019460.2	104490449	104490449	T	C	intergenic	gene6126;gene6128	dist=10049;dist=2286	.	.
NC_019460.2	104490471	104490471	T	C	intergenic	gene6126;gene6128	dist=10071;dist=2264	.	.
NC_019460.2	104640050	104640050	T	A	intronic	gene6130	.	.	.
NC_019460.2	104640075	104640075	C	A	intronic	gene6130	.	.	.
NC_019460.2	104640078	104640078	T	C	intronic	gene6130	.	.	.
NC_019460.2	104645273	104645273	A	G	downstream	gene6130	dist=198	.	.
NC_019460.2	104645322	104645322	A	G	downstream	gene6130	dist=247	.	.
NC_019460.2	104645357	104645357	G	A	downstream	gene6130	dist=282	.	.
NC_019460.2	104651361	104651361	A	G	intronic	gene6131	.	.	.
NC_019460.2	105339169	105339169	T	C	ncRNA_exonic	gene6135	.	.	.
NC_019460.2	105339176	105339176	T	C	ncRNA_exonic	gene6135	.	.	.
NC_019460.2	105339178	105339178	T	C	ncRNA_exonic	gene6135	.	.	.
NC_019460.2	105339242	105339242	T	C	ncRNA_exonic	gene6135	.	.	.
NC_019460.2	105339591	105339591	T	C	ncRNA_exonic	gene6135	.	.	.
NC_019460.2	105339599	105339599	T	C	ncRNA_exonic	gene6135	.	.	.
NC_019460.2	105339600	105339600	T	C	ncRNA_exonic	gene6135	.	.	.
NC_019460.2	105769387	105769387	T	C	exonic	gene6136	.	nonsynonymous SNV	gene6136:rna11715#NC_019460.2#105683580:exon10:c.A1213G:p.I405V,gene6136:rna11709#NC_019460.2#105683580:exon16:c.A1819G:p.I607V,gene6136:rna11710#NC_019460.2#105683580:exon16:c.A1822G:p.I608V,gene6136:rna11711#NC_019460.2#105683580:exon16:c.A1822G:p.I608V,gene6136:rna11712#NC_019460.2#105683580:exon16:c.A1822G:p.I608V,gene6136:rna11713#NC_019460.2#105683580:exon16:c.A1822G:p.I608V,gene6136:rna117…
NC_019460.2	106071652	106071652	T	C	intronic	gene6141	.	.	.
NC_019460.2	107576962	107576962	A	G	intergenic	gene6155;gene6157	dist=5877;dist=53540	.	.
NC_019460.2	107576963	107576963	A	G	intergenic	gene6155;gene6157	dist=5878;dist=53539	.	.
NC_019460.2	111753509	111753509	A	C	UTR3	gene6178	rna11767#NC_019460.2#111751998:c.*1643T>G;rna11766#NC_019460.2#111751998:c.*1643T>G;rna11765#NC_019460.2#111751998:c.*1643T>G;rna11764#NC_019460.2#111751998:c.*1643T>G	.	.
NC_019460.2	111919496	111919496	T	C	intergenic	gene6178;gene6179	dist=128678;dist=1009	.	.
NC_019460.2	111997338	111997338	G	A	UTR3	gene6182	rna11780#NC_019460.2#111994125:c.*831C>T;rna11779#NC_019460.2#111994125:c.*831C>T;rna11778#NC_019460.2#111994125:c.*831C>T;rna11777#NC_019460.2#111994125:c.*831C>T;rna11776#NC_019460.2#111994125:c.*831C>T;rna11775#NC_019460.2#111994125:c.*831C>T;rna11774#NC_019460.2#111994125:c.*831C>T;rna11773#NC_019460.2#111994125:c.*831C>T	.	.
NC_019460.2	111997496	111997496	A	G	UTR3	gene6182	rna11780#NC_019460.2#111994125:c.*673T>C;rna11779#NC_019460.2#111994125:c.*673T>C;rna11778#NC_019460.2#111994125:c.*673T>C;rna11777#NC_019460.2#111994125:c.*673T>C;rna11776#NC_019460.2#111994125:c.*673T>C;rna11775#NC_019460.2#111994125:c.*673T>C;rna11774#NC_019460.2#111994125:c.*673T>C;rna11773#NC_019460.2#111994125:c.*673T>C	.	.
NC_019460.2	112020552	112020552	C	T	intronic	gene6182	.	.	.
NC_019460.2	112020761	112020761	G	A	intronic	gene6182	.	.	.
NC_019460.2	112020812	112020812	A	C	intronic	gene6182	.	.	.
NC_019460.2	124066995	124066995	T	C	intronic	gene6233	.	.	.
NC_019460.2	124066999	124066999	T	A	intronic	gene6233	.	.	.
NC_019460.2	124067011	124067011	G	C	intronic	gene6233	.	.	.
NC_019460.2	124067026	124067026	T	G	intronic	gene6233	.	.	.
NC_019460.2	124067037	124067037	A	T	intronic	gene6233	.	.	.
NC_019460.2	125502362	125502362	T	C	UTR3	gene6243	rna11930#NC_019460.2#125501971:c.*1064A>G;rna11929#NC_019460.2#125501971:c.*1064A>G;rna11928#NC_019460.2#125501971:c.*1064A>G;rna11927#NC_019460.2#125501971:c.*1064A>G	.	.
NC_019460.2	125720798	125720798	A	C	intronic	gene6247	.	.	.
NC_019460.2	125720805	125720805	C	G	intronic	gene6247	.	.	.
NC_019460.2	125720809	125720809	G	A	intronic	gene6247	.	.	.
NC_019460.2	125720817	125720817	C	A	intronic	gene6247	.	.	.
NC_019460.2	125720823	125720823	A	T	intronic	gene6247	.	.	.
NC_019460.2	125720836	125720836	T	G	intronic	gene6247	.	.	.
NC_019460.2	125720843	125720843	T	A	intronic	gene6247	.	.	.
NC_019460.2	125720846	125720846	T	C	intronic	gene6247	.	.	.
NC_019460.2	125720853	125720853	G	C	intronic	gene6247	.	.	.
NC_019460.2	125720857	125720857	A	C	intronic	gene6247	.	.	.
NC_019460.2	125720858	125720858	A	C	intronic	gene6247	.	.	.
NC_019460.2	125720860	125720860	A	T	intronic	gene6247	.	.	.
NC_019460.2	125720862	125720862	A	T	intronic	gene6247	.	.	.
NC_019460.2	125720867	125720867	G	A	intronic	gene6247	.	.	.
NC_019460.2	128842081	128842081	T	A	UTR3	gene6262	rna11962#NC_019460.2#128841460:c.*2699A>T;rna11961#NC_019460.2#128841460:c.*2699A>T;rna11960#NC_019460.2#128841460:c.*2699A>T;rna11959#NC_019460.2#128841460:c.*2699A>T;rna11958#NC_019460.2#128841460:c.*1804A>T;rna11957#NC_019460.2#128841460:c.*2699A>T;rna11956#NC_019460.2#128841460:c.*2699A>T	.	.
NC_019460.2	128843421	128843421	G	A	UTR3	gene6262	rna11962#NC_019460.2#128841460:c.*1359C>T;rna11961#NC_019460.2#128841460:c.*1359C>T;rna11960#NC_019460.2#128841460:c.*1359C>T;rna11959#NC_019460.2#128841460:c.*1359C>T;rna11958#NC_019460.2#128841460:c.*464C>T;rna11957#NC_019460.2#128841460:c.*1359C>T;rna11956#NC_019460.2#128841460:c.*1359C>T	.	.
NC_019460.2	128844907	128844907	A	C	intronic	gene6262	.	.	.
NC_019460.2	128844909	128844909	A	C	intronic	gene6262	.	.	.
NC_019460.2	128844914	128844914	A	G	intronic	gene6262	.	.	.
NC_019460.2	128844923	128844923	A	G	intronic	gene6262	.	.	.
NC_019460.2	128844925	128844925	A	C	intronic	gene6262	.	.	.
NC_019460.2	128844929	128844929	T	A	intronic	gene6262	.	.	.
NC_019460.2	131328756	131328756	G	A	intronic	gene6289	.	.	.
NC_019460.2	132032360	132032360	G	A	intronic	gene6305	.	.	.
NC_019460.2	132516353	132516353	A	T	exonic	gene6326	.	synonymous SNV	gene6326:rna12066#NC_019460.2#132507287:exon8:c.A936T:p.A312A
NC_019460.2	132751305	132751305	A	C	UTR5	gene6334	rna12114#NC_019460.2#132747901:c.-675T>G	.	.
NC_019460.2	132788434	132788434	G	A	UTR3	gene6336	rna12116#NC_019460.2#132783514:c.*141C>T;rna12118#NC_019460.2#132783515:c.*141C>T;rna12117#NC_019460.2#132783515:c.*141C>T	.	.
NC_019460.2	132878988	132878988	T	C	intronic	gene6338	.	.	.
NC_019460.2	132878995	132878995	C	T	intronic	gene6338	.	.	.
NC_019460.2	132879014	132879014	T	C	intronic	gene6338	.	.	.
NC_019460.2	132879026	132879026	T	C	intronic	gene6338	.	.	.
NC_019460.2	132879029	132879029	T	A	intronic	gene6338	.	.	.
NC_019460.2	133020221	133020221	A	G	UTR3	gene6347	rna12133#NC_019460.2#132995776:c.*212A>G	.	.
NC_019460.2	133981002	133981002	A	G	intronic	gene6390	.	.	.
NC_019460.2	133981030	133981030	T	A	intronic	gene6390	.	.	.
NC_019460.2	134621019	134621019	G	T	intronic	gene6403	.	.	.
NC_019460.2	134621037	134621037	A	T	intronic	gene6403	.	.	.
NC_019460.2	134746314	134746314	T	A	intronic	gene6408	.	.	.
NC_019460.2	134746317	134746317	T	G	intronic	gene6408	.	.	.
NC_019460.2	134746319	134746319	T	A	intronic	gene6408	.	.	.
NC_019460.2	135258995	135258995	A	T	intronic	gene6421	.	.	.
NC_019460.2	135259018	135259018	T	G	intronic	gene6421	.	.	.
NC_019460.2	135854411	135854411	G	T	UTR3	gene6430	rna12284#NC_019460.2#135854040:c.*173C>A	.	.
NC_019460.2	136176947	136176947	A	G	intergenic	gene6441;gene6442	dist=20691;dist=1361	.	.
NC_019460.2	136338858	136338858	C	T	UTR3	gene6447	rna12314#NC_019460.2#136329557:c.*8C>T;rna12316#NC_019460.2#136329628:c.*8C>T;rna12315#NC_019460.2#136329628:c.*8C>T	.	.
NC_019460.2	136367010	136367010	A	T	intergenic	gene6448;gene6449	dist=9694;dist=7415	.	.
NC_019460.2	136613462	136613462	G	A	exonic	gene6455	.	unknown	UNKNOWN
NC_019460.2	136613498	136613498	C	G	exonic	gene6455	.	unknown	UNKNOWN
NC_019460.2	136613540	136613540	G	A	exonic	gene6455	.	unknown	UNKNOWN
NC_019460.2	136709914	136709914	T	G	exonic	gene6457	.	nonsynonymous SNV	gene6457:rna12328#NC_019460.2#136707287:exon3:c.T353G:p.V118G
NC_019460.2	136846449	136846449	C	0	UTR3	gene6463	rna12335#NC_019460.2#136807905:c.*2404C>0	.	.
NC_019460.2	136846449	136846449	C	G	UTR3	gene6463	rna12335#NC_019460.2#136807905:c.*2404C>G	.	.
NC_019460.2	136846451	136846451	C	G	UTR3	gene6463	rna12335#NC_019460.2#136807905:c.*2406C>G	.	.
NC_019460.2	138347219	138347219	T	G	exonic	gene6516	.	synonymous SNV	gene6516:rna12398#NC_019460.2#138254271:exon6:c.T519G:p.T173T
NC_019460.2	138360026	138360026	A	C	exonic	gene6516	.	synonymous SNV	gene6516:rna12398#NC_019460.2#138254271:exon10:c.A1218C:p.S406S
NC_019460.2	138419399	138419399	A	G	intronic	gene6518	.	.	.
NC_019460.2	138419410	138419410	A	G	intronic	gene6518	.	.	.
NC_019460.2	138419411	138419411	C	A	intronic	gene6518	.	.	.
NC_019460.2	138419435	138419435	C	A	intronic	gene6518	.	.	.
NC_019460.2	138419443	138419443	C	G	intronic	gene6518	.	.	.
NC_019460.2	138423810	138423810	C	A	intronic	gene6519	.	.	.
NC_019460.2	138729500	138729500	C	A	intergenic	gene6523;NONE	dist=25280;dist=NONE	.	.
NC_019460.2	138729521	138729521	G	A	intergenic	gene6523;NONE	dist=25301;dist=NONE	.	.
NC_019460.2	138924142	138924142	A	G	exonic	gene6524	.	synonymous SNV	gene6524:rna12427#NC_019460.2#138923535:exon2:c.T984C:p.P328P,gene6524:rna12428#NC_019460.2#138923535:exon2:c.T984C:p.P328P,gene6524:rna12417#NC_019460.2#138923535:exon5:c.T984C:p.P328P,gene6524:rna12419#NC_019460.2#138923535:exon6:c.T984C:p.P328P,gene6524:rna12422#NC_019460.2#138923535:exon6:c.T984C:p.P328P,gene6524:rna12423#NC_019460.2#138923535:exon6:c.T984C:p.P328P,gene6524:rna12424#NC_019460…
NC_019460.2	138924179	138924179	A	G	exonic	gene6524	.	nonsynonymous SNV	gene6524:rna12427#NC_019460.2#138923535:exon2:c.T947C:p.L316P,gene6524:rna12428#NC_019460.2#138923535:exon2:c.T947C:p.L316P,gene6524:rna12417#NC_019460.2#138923535:exon5:c.T947C:p.L316P,gene6524:rna12419#NC_019460.2#138923535:exon6:c.T947C:p.L316P,gene6524:rna12422#NC_019460.2#138923535:exon6:c.T947C:p.L316P,gene6524:rna12423#NC_019460.2#138923535:exon6:c.T947C:p.L316P,gene6524:rna12424#NC_019460…
NC_019460.2	139752384	139752384	A	G	intronic	gene6530	.	.	.
NC_019460.2	139758445	139758445	A	G	intronic	gene6530	.	.	.
NC_019460.2	139758796	139758796	A	G	intronic	gene6530	.	.	.
NC_019460.2	139878791	139878791	A	G	downstream	gene6531	dist=667	.	.
NC_019460.2	139878800	139878800	A	G	downstream	gene6531	dist=676	.	.
NC_019460.2	139878819	139878819	A	G	downstream	gene6531	dist=695	.	.
NC_019460.2	139878820	139878820	A	G	downstream	gene6531	dist=696	.	.
NC_019460.2	139878839	139878839	A	G	downstream	gene6531	dist=715	.	.
NC_019460.2	139878868	139878868	A	G	downstream	gene6531	dist=744	.	.
NC_019460.2	139878872	139878872	A	G	downstream	gene6531	dist=748	.	.
NC_019460.2	139878873	139878873	A	G	downstream	gene6531	dist=749	.	.
NC_019460.2	139878878	139878878	A	G	downstream	gene6531	dist=754	.	.
NC_019460.2	139878883	139878883	A	G	downstream	gene6531	dist=759	.	.
NC_019460.2	139879052	139879052	A	G	downstream	gene6531	dist=928	.	.
NC_019460.2	139879063	139879063	A	G	downstream	gene6531	dist=939	.	.
NC_019460.2	139879075	139879075	A	G	downstream	gene6531	dist=951	.	.
NC_019460.2	139879086	139879086	A	G	downstream	gene6531	dist=962	.	.
NC_019460.2	139879087	139879087	A	G	downstream	gene6531	dist=963	.	.
NC_019460.2	139879130	139879130	A	G	intergenic	gene6531;gene6532	dist=1006;dist=251861	.	.
NC_019460.2	139879137	139879137	A	G	intergenic	gene6531;gene6532	dist=1013;dist=251854	.	.
NC_019460.2	139879138	139879138	A	G	intergenic	gene6531;gene6532	dist=1014;dist=251853	.	.
NC_019460.2	140186686	140186686	T	C	intronic	gene6532	.	.	.
NC_019460.2	140186698	140186698	G	0	intronic	gene6532	.	.	.
NC_019460.2	140186698	140186698	G	C	intronic	gene6532	.	.	.
NC_019460.2	140186700	140186700	T	G	intronic	gene6532	.	.	.
NC_019460.2	140186714	140186714	A	0	intronic	gene6532	.	.	.
NC_019460.2	140186714	140186714	A	G	intronic	gene6532	.	.	.
NC_019460.2	140186715	140186715	T	0	intronic	gene6532	.	.	.
NC_019460.2	140186715	140186715	T	C	intronic	gene6532	.	.	.
NC_019460.2	140188934	140188934	T	G	UTR3	gene6532	rna12443#NC_019460.2#140130990:c.*1663T>G;rna12442#NC_019460.2#140130990:c.*1663T>G;rna12444#NC_019460.2#140139750:c.*1663T>G	.	.
NC_019460.2	140189109	140189109	G	A	UTR3	gene6532	rna12443#NC_019460.2#140130990:c.*1838G>A;rna12442#NC_019460.2#140130990:c.*1838G>A;rna12444#NC_019460.2#140139750:c.*1838G>A	.	.
NC_019460.2	140406956	140406956	A	G	intergenic	gene6533;gene6534	dist=8179;dist=346918	.	.
NC_019460.2	140406958	140406958	A	G	intergenic	gene6533;gene6534	dist=8181;dist=346916	.	.
NC_019460.2	140406970	140406970	A	G	intergenic	gene6533;gene6534	dist=8193;dist=346904	.	.
NC_019460.2	140407095	140407095	A	G	intergenic	gene6533;gene6534	dist=8318;dist=346779	.	.
NC_019460.2	140407103	140407103	A	G	intergenic	gene6533;gene6534	dist=8326;dist=346771	.	.
NC_019460.2	142547049	142547049	A	G	intergenic	gene6541;gene6542	dist=4866;dist=8709	.	.
NC_019460.2	142547060	142547060	A	C	intergenic	gene6541;gene6542	dist=4877;dist=8698	.	.
NC_019460.2	142547066	142547066	C	A	intergenic	gene6541;gene6542	dist=4883;dist=8692	.	.
NC_019460.2	142548442	142548442	A	G	intergenic	gene6541;gene6542	dist=6259;dist=7316	.	.
NC_019460.2	144455128	144455128	C	G	exonic	gene6552	.	synonymous SNV	gene6552:rna12509#NC_019460.2#144428641:exon4:c.C612G:p.P204P
NC_019460.2	144478060	144478060	C	T	downstream	gene6552	dist=454	.	.
NC_019460.2	144478873	144478873	T	G	intergenic	gene6552;gene6555	dist=1267;dist=618961	.	.
NC_019460.2	146367228	146367228	C	T	intergenic	gene6560;gene6561	dist=16598;dist=2687	.	.
NC_019460.2	146367408	146367408	G	C	intergenic	gene6560;gene6561	dist=16778;dist=2507	.	.
NC_019460.2	146369114	146369114	T	C	downstream	gene6561	dist=801	.	.
NC_019460.2	146369321	146369321	T	C	downstream	gene6561	dist=594	.	.
NC_019460.2	146369368	146369368	T	C	downstream	gene6561	dist=547	.	.
NC_019460.2	146369380	146369380	T	C	downstream	gene6561	dist=535	.	.
NC_019460.2	146369385	146369385	T	C	downstream	gene6561	dist=530	.	.
NC_019460.2	146369386	146369386	T	C	downstream	gene6561	dist=529	.	.
NC_019460.2	146369391	146369391	T	C	downstream	gene6561	dist=524	.	.
NC_019460.2	146369405	146369405	T	C	downstream	gene6561	dist=510	.	.
NC_019460.2	146369533	146369533	T	C	downstream	gene6561	dist=382	.	.
NC_019460.2	148876331	148876331	A	T	UTR3	gene6572	rna12575#NC_019460.2#148751884:c.*3966A>T;rna12576#NC_019460.2#148785880:c.*3966A>T	.	.
NC_019460.2	149116495	149116495	C	T	upstream	gene6576	dist=98	.	.
NC_019460.2	150233286	150233286	T	C	intergenic	gene6597;gene6598	dist=62175;dist=2258	.	.
NC_019460.2	150233315	150233315	T	C	intergenic	gene6597;gene6598	dist=62204;dist=2229	.	.
NC_019460.2	150233325	150233325	T	C	intergenic	gene6597;gene6598	dist=62214;dist=2219	.	.
NC_019460.2	150233332	150233332	T	C	intergenic	gene6597;gene6598	dist=62221;dist=2212	.	.
NC_019460.2	150233346	150233346	T	C	intergenic	gene6597;gene6598	dist=62235;dist=2198	.	.
NC_019460.2	150233362	150233362	T	C	intergenic	gene6597;gene6598	dist=62251;dist=2182	.	.
NC_019460.2	150233567	150233567	T	C	intergenic	gene6597;gene6598	dist=62456;dist=1977	.	.
NC_019460.2	150233570	150233570	T	C	intergenic	gene6597;gene6598	dist=62459;dist=1974	.	.
NC_019460.2	150233650	150233650	T	C	intergenic	gene6597;gene6598	dist=62539;dist=1894	.	.
NC_019460.2	150233696	150233696	T	C	intergenic	gene6597;gene6598	dist=62585;dist=1848	.	.
NC_019460.2	150233714	150233714	T	C	intergenic	gene6597;gene6598	dist=62603;dist=1830	.	.
NC_019460.2	150233715	150233715	T	C	intergenic	gene6597;gene6598	dist=62604;dist=1829	.	.
NC_019460.2	150234461	150234461	G	A	intergenic	gene6597;gene6598	dist=63350;dist=1083	.	.
NC_019460.2	150283509	150283509	T	A	UTR3	gene6599	rna12641#NC_019460.2#150277370:c.*5336A>T;rna12640#NC_019460.2#150277370:c.*5336A>T;rna12638#NC_019460.2#150277370:c.*5336A>T;rna12637#NC_019460.2#150277370:c.*5256A>T	.	.
NC_019460.2	150283684	150283684	T	C	UTR3	gene6599	rna12641#NC_019460.2#150277370:c.*5161A>G;rna12640#NC_019460.2#150277370:c.*5161A>G;rna12638#NC_019460.2#150277370:c.*5161A>G;rna12637#NC_019460.2#150277370:c.*5081A>G	.	.
NC_019460.2	150704896	150704896	A	G	intronic	gene6604	.	.	.
NC_019460.2	150704908	150704908	A	T	intronic	gene6604	.	.	.
NC_019460.2	152172890	152172890	G	T	UTR3	gene6615	rna12665#NC_019460.2#152170507:c.*2184C>A	.	.
NC_019460.2	152172891	152172891	G	A	UTR3	gene6615	rna12665#NC_019460.2#152170507:c.*2183C>T	.	.
NC_019460.2	153174985	153174985	C	T	downstream	gene6621	dist=224	.	.
NC_019460.2	153175814	153175814	A	G	intergenic	gene6621;gene6623	dist=1053;dist=4432	.	.
NC_019460.2	153205753	153205753	A	G	exonic	gene6623	.	synonymous SNV	gene6623:rna12674#NC_019460.2#153180245:exon6:c.T1536C:p.F512F,gene6623:rna12675#NC_019460.2#153180245:exon6:c.T1878C:p.F626F,gene6623:rna12676#NC_019460.2#153180245:exon6:c.T1878C:p.F626F
NC_019460.2	153265182	153265182	G	C	downstream	gene6624	dist=441	.	.
NC_019460.2	153265243	153265243	G	A	downstream	gene6624	dist=380	.	.
NC_019460.2	153265248	153265248	G	A	downstream	gene6624	dist=375	.	.
NC_019460.2	154812960	154812960	T	C	downstream	gene6641	dist=366	.	.
NC_019460.2	154812973	154812973	G	A	downstream	gene6641	dist=353	.	.
NC_019460.2	155048074	155048074	G	A	exonic	gene6643	.	synonymous SNV	gene6643:rna12703#NC_019460.2#155027131:exon14:c.C1500T:p.D500D,gene6643:rna12702#NC_019460.2#155027131:exon17:c.C1770T:p.D590D,gene6643:rna12701#NC_019460.2#155027131:exon19:c.C1770T:p.D590D,gene6643:rna12700#NC_019460.2#155027131:exon20:c.C1770T:p.D590D
NC_019460.2	155293910	155293910	C	T	UTR3	gene6646	rna12706#NC_019460.2#155292486:c.*3329G>A	.	.
[truncated: 7,571 more rows]
