# Supplementary material for: Genome-wide profiling of RNA editing sites in sheep
Source: J Anim Sci Biotechnol. 2019 Mar 12;10:31. doi: 10.1186/s40104-019-0331-z (PMC6419479; doi:10.1186/s40104-019-0331-z)
Supplement: Supplementary file 4 — Putative RDDs in Sheep Individual3. (XLSX 1115 kb) [file 40104_2019_331_MOESM4_ESM.xlsx]

## Sheet: kidney_RDD
Chr	Start	End	Ref	Alt	Func.refGene	Gene.refGene	GeneDetail.refGene	ExonicFunc.refGene	AAChange.refGene
NC_001941.1	11553	11553	G	A	ncRNA_exonic	rna51475	.	.	.
NC_001941.1	11554	11554	T	A	ncRNA_exonic	rna51475	.	.	.
NC_001941.1	11558	11558	T	A	ncRNA_exonic	rna51475	.	.	.
NC_001941.1	11560	11560	T	A	ncRNA_exonic	rna51475	.	.	.
NC_019458.2	1522	1522	G	A	intergenic	NONE;gene0	dist=NONE;dist=47715	.	.
NC_019458.2	154256	154256	T	C	intronic	gene4	.	.	.
NC_019458.2	1484553	1484553	G	C	exonic	gene44	.	synonymous SNV	gene44:rna42#NC_019458.2#1478514:exon2:c.G120C:p.P40P
NC_019458.2	1562678	1562678	C	T	intergenic	gene44;gene45	dist=46318;dist=393716	.	.
NC_019458.2	1562705	1562705	C	T	intergenic	gene44;gene45	dist=46345;dist=393689	.	.
NC_019458.2	1562754	1562754	A	T	intergenic	gene44;gene45	dist=46394;dist=393640	.	.
NC_019458.2	1562909	1562909	C	T	intergenic	gene44;gene45	dist=46549;dist=393485	.	.
NC_019458.2	1563206	1563206	C	T	intergenic	gene44;gene45	dist=46846;dist=393188	.	.
NC_019458.2	1563222	1563222	C	A	intergenic	gene44;gene45	dist=46862;dist=393172	.	.
NC_019458.2	1563230	1563230	A	C	intergenic	gene44;gene45	dist=46870;dist=393164	.	.
NC_019458.2	2872522	2872522	A	G	intergenic	gene52;gene54	dist=16872;dist=1027	.	.
NC_019458.2	2872529	2872529	C	G	intergenic	gene52;gene54	dist=16879;dist=1020	.	.
NC_019458.2	2872536	2872536	G	A	intergenic	gene52;gene54	dist=16886;dist=1013	.	.
NC_019458.2	2872537	2872537	T	G	intergenic	gene52;gene54	dist=16887;dist=1012	.	.
NC_019458.2	4260689	4260689	C	G	ncRNA_exonic	gene75	.	.	.
NC_019458.2	4264709	4264709	A	C	ncRNA_exonic	gene75	.	.	.
NC_019458.2	4264815	4264815	G	A	ncRNA_exonic	gene75	.	.	.
NC_019458.2	4836757	4836757	C	T	intronic	gene82	.	.	.
NC_019458.2	4836852	4836852	A	G	intronic	gene82	.	.	.
NC_019458.2	5044079	5044079	G	A	exonic	gene82	.	unknown	UNKNOWN
NC_019458.2	5044088	5044088	A	G	exonic	gene82	.	unknown	UNKNOWN
NC_019458.2	6363038	6363038	A	C	intergenic	gene91;gene92	dist=1774;dist=383817	.	.
NC_019458.2	6795766	6795766	A	G	ncRNA_exonic	gene93	.	.	.
NC_019458.2	6796152	6796152	C	T	ncRNA_exonic	gene93	.	.	.
NC_019458.2	6796153	6796153	A	G	ncRNA_exonic	gene93	.	.	.
NC_019458.2	6815574	6815574	G	T	intronic	gene94	.	.	.
NC_019458.2	6815574	6815574	G	0	intronic	gene94	.	.	.
NC_019458.2	10155555	10155555	T	C	UTR3	gene143	rna246#NC_019458.2#9988527:c.*630T>C;rna247#NC_019458.2#9988991:c.*630T>C;rna249#NC_019458.2#10038819:c.*630T>C;rna250#NC_019458.2#10038820:c.*630T>C;rna251#NC_019458.2#10059033:c.*630T>C;rna252#NC_019458.2#10081281:c.*630T>C;rna253#NC_019458.2#10081285:c.*630T>C;rna254#NC_019458.2#10083800:c.*630T>C	.	.
NC_019458.2	10618435	10618435	A	G	intronic	gene155	.	.	.
NC_019458.2	10733569	10733569	C	G	UTR3	gene155	rna267#NC_019458.2#10610961:c.*10790C>G;rna268#NC_019458.2#10636864:c.*10790C>G;rna269#NC_019458.2#10668136:c.*10790C>G	.	.
NC_019458.2	12047561	12047561	G	A	ncRNA_exonic	gene174	.	.	.
NC_019458.2	12047593	12047593	T	C	ncRNA_exonic	gene174	.	.	.
NC_019458.2	12073112	12073112	A	G	intergenic	gene175;gene176	dist=8604;dist=1034	.	.
NC_019458.2	12073122	12073122	T	C	intergenic	gene175;gene176	dist=8614;dist=1024	.	.
NC_019458.2	12073157	12073157	A	C	downstream	gene176	dist=989	.	.
NC_019458.2	12110128	12110128	T	C	UTR3	gene177	rna300#NC_019458.2#12109763:c.*874A>G	.	.
NC_019458.2	12246023	12246023	G	A	intergenic	gene180;gene181	dist=52081;dist=1606	.	.
NC_019458.2	12246100	12246100	T	A	intergenic	gene180;gene181	dist=52158;dist=1529	.	.
NC_019458.2	12246113	12246113	C	T	intergenic	gene180;gene181	dist=52171;dist=1516	.	.
NC_019458.2	12246131	12246131	A	G	intergenic	gene180;gene181	dist=52189;dist=1498	.	.
NC_019458.2	12246147	12246147	C	T	intergenic	gene180;gene181	dist=52205;dist=1482	.	.
NC_019458.2	12246575	12246575	T	C	intergenic	gene180;gene181	dist=52633;dist=1054	.	.
NC_019458.2	12406507	12406507	C	T	UTR3	gene188	rna317#NC_019458.2#12406433:c.*630G>A	.	.
NC_019458.2	12522616	12522616	G	A	downstream	gene191	dist=379	.	.
NC_019458.2	13334348	13334348	G	A	downstream	gene195	dist=249	.	.
NC_019458.2	13334736	13334736	G	C	UTR3	gene195	rna327#NC_019458.2#13334596:c.*884C>G;rna326#NC_019458.2#13334596:c.*884C>G	.	.
NC_019458.2	13495582	13495582	G	A	exonic	gene203	.	synonymous SNV	gene203:rna334#NC_019458.2#13490276:exon3:c.G273A:p.K91K
NC_019458.2	13785060	13785060	T	C	exonic	gene204	.	unknown	UNKNOWN
NC_019458.2	13841823	13841823	C	T	exonic	gene204	.	unknown	UNKNOWN
NC_019458.2	13978630	13978630	G	C	UTR5	gene209	rna346#NC_019458.2#13962897:c.-489C>G;rna345#NC_019458.2#13962897:c.-489C>G;rna344#NC_019458.2#13962897:c.-489C>G;rna343#NC_019458.2#13962897:c.-489C>G;rna342#NC_019458.2#13962897:c.-489C>G	.	.
NC_019458.2	14076393	14076393	C	T	UTR3	gene212	rna354#NC_019458.2#14075817:c.*3403G>A	.	.
NC_019458.2	14076888	14076888	T	C	UTR3	gene212	rna354#NC_019458.2#14075817:c.*2908A>G	.	.
NC_019458.2	14149325	14149325	C	A	UTR3	gene213	rna358#NC_019458.2#14134089:c.*1126C>A;rna359#NC_019458.2#14141948:c.*1126C>A	.	.
NC_019458.2	14417913	14417913	C	T	exonic	gene219	.	synonymous SNV	gene219:rna368#NC_019458.2#14404454:exon2:c.C87T:p.C29C,gene219:rna369#NC_019458.2#14404454:exon2:c.C87T:p.C29C,gene219:rna370#NC_019458.2#14404456:exon2:c.C87T:p.C29C,gene219:rna371#NC_019458.2#14404457:exon2:c.C87T:p.C29C
NC_019458.2	16788234	16788234	G	A	exonic	gene259	.	nonsynonymous SNV	gene259:rna462#NC_019458.2#16787454:exon3:c.G610A:p.V204M
NC_019458.2	16788255	16788255	G	A	exonic	gene259	.	nonsynonymous SNV	gene259:rna462#NC_019458.2#16787454:exon3:c.G631A:p.E211K
NC_019458.2	17888539	17888539	A	T	intronic	gene303	.	.	.
NC_019458.2	17888546	17888546	T	G	intronic	gene303	.	.	.
NC_019458.2	17888554	17888554	G	A	intronic	gene303	.	.	.
NC_019458.2	17888565	17888565	G	T	intronic	gene303	.	.	.
NC_019458.2	18318622	18318622	C	T	intronic	gene306	.	.	.
NC_019458.2	18318624	18318624	G	T	intronic	gene306	.	.	.
NC_019458.2	18394146	18394146	C	A	intronic	gene312	.	.	.
NC_019458.2	18394156	18394156	C	G	intronic	gene312	.	.	.
NC_019458.2	18394159	18394159	C	G	intronic	gene312	.	.	.
NC_019458.2	18394183	18394183	C	T	intronic	gene312	.	.	.
NC_019458.2	19101887	19101887	G	T	UTR5	gene327	rna597#NC_019458.2#19101876:c.-16085G>T	.	.
NC_019458.2	19101890	19101890	C	T	UTR5	gene327	rna597#NC_019458.2#19101876:c.-16082C>T	.	.
NC_019458.2	19101900	19101900	G	A	UTR5	gene327	rna597#NC_019458.2#19101876:c.-16072G>A	.	.
NC_019458.2	19344367	19344367	C	A	intronic	gene337	.	.	.
NC_019458.2	19344371	19344371	G	C	intronic	gene337	.	.	.
NC_019458.2	19422761	19422761	C	G	exonic	gene340	.	nonsynonymous SNV	gene340:rna613#NC_019458.2#19419882:exon8:c.C875G:p.S292C,gene340:rna614#NC_019458.2#19420006:exon9:c.C938G:p.S313C
NC_019458.2	19470231	19470231	C	T	intronic	gene341	.	.	.
NC_019458.2	20571626	20571626	G	C	UTR3	gene364	rna673#NC_019458.2#20555919:c.*4833G>C	.	.
NC_019458.2	20571628	20571628	A	G	UTR3	gene364	rna673#NC_019458.2#20555919:c.*4835A>G	.	.
NC_019458.2	20959005	20959005	G	A	intergenic	gene376;gene377	dist=20295;dist=1306	.	.
NC_019458.2	20959405	20959405	T	C	downstream	gene377	dist=906	.	.
NC_019458.2	20959498	20959498	C	G	downstream	gene377	dist=813	.	.
NC_019458.2	20967951	20967951	T	C	exonic	gene377	.	synonymous SNV	gene377:rna708#NC_019458.2#20961071:exon5:c.A351G:p.A117A,gene377:rna709#NC_019458.2#20961071:exon6:c.A402G:p.A134A,gene377:rna710#NC_019458.2#20961071:exon6:c.A447G:p.A149A,gene377:rna707#NC_019458.2#20960310:exon7:c.A498G:p.A166A
NC_019458.2	21176967	21176967	G	A	UTR3	gene384	rna716#NC_019458.2#21176130:c.*190C>T	.	.
NC_019458.2	21176993	21176993	A	C	UTR3	gene384	rna716#NC_019458.2#21176130:c.*164T>G	.	.
NC_019458.2	21176998	21176998	A	G	UTR3	gene384	rna716#NC_019458.2#21176130:c.*159T>C	.	.
NC_019458.2	21177019	21177019	T	G	UTR3	gene384	rna716#NC_019458.2#21176130:c.*138A>C	.	.
NC_019458.2	21177235	21177235	C	A	exonic	gene384	.	nonsynonymous SNV	gene384:rna716#NC_019458.2#21176130:exon12:c.G1482T:p.M494I
NC_019458.2	21177237	21177237	T	C	exonic	gene384	.	nonsynonymous SNV	gene384:rna716#NC_019458.2#21176130:exon12:c.A1480G:p.M494V
NC_019458.2	21183168	21183168	C	A	exonic	gene384	.	nonsynonymous SNV	gene384:rna716#NC_019458.2#21176130:exon9:c.G1208T:p.R403L
NC_019458.2	21183447	21183447	C	T	exonic	gene384	.	synonymous SNV	gene384:rna716#NC_019458.2#21176130:exon8:c.G1026A:p.E342E
NC_019458.2	21183450	21183450	A	T	exonic	gene384	.	synonymous SNV	gene384:rna716#NC_019458.2#21176130:exon8:c.T1023A:p.P341P
NC_019458.2	21183471	21183471	C	G	exonic	gene384	.	synonymous SNV	gene384:rna716#NC_019458.2#21176130:exon8:c.G1002C:p.L334L
NC_019458.2	21184068	21184068	C	T	intronic	gene384	.	.	.
NC_019458.2	21184074	21184074	G	A	intronic	gene384	.	.	.
NC_019458.2	21184089	21184089	C	T	intronic	gene384	.	.	.
NC_019458.2	21184090	21184090	C	G	intronic	gene384	.	.	.
NC_019458.2	21184092	21184092	C	T	intronic	gene384	.	.	.
NC_019458.2	21185878	21185878	G	T	exonic	gene384	.	synonymous SNV	gene384:rna716#NC_019458.2#21176130:exon4:c.C441A:p.T147T
NC_019458.2	21227887	21227887	C	T	intergenic	gene385;gene386	dist=1070;dist=13959	.	.
NC_019458.2	21234634	21234634	T	C	intergenic	gene385;gene386	dist=7817;dist=7212	.	.
NC_019458.2	21234988	21234988	T	C	intergenic	gene385;gene386	dist=8171;dist=6858	.	.
NC_019458.2	21235048	21235048	T	C	intergenic	gene385;gene386	dist=8231;dist=6798	.	.
NC_019458.2	21235155	21235155	T	C	intergenic	gene385;gene386	dist=8338;dist=6691	.	.
NC_019458.2	21235156	21235156	T	C	intergenic	gene385;gene386	dist=8339;dist=6690	.	.
NC_019458.2	21235163	21235163	T	C	intergenic	gene385;gene386	dist=8346;dist=6683	.	.
NC_019458.2	21235170	21235170	T	C	intergenic	gene385;gene386	dist=8353;dist=6676	.	.
NC_019458.2	21235194	21235194	T	C	intergenic	gene385;gene386	dist=8377;dist=6652	.	.
NC_019458.2	21235246	21235246	T	C	intergenic	gene385;gene386	dist=8429;dist=6600	.	.
NC_019458.2	21235248	21235248	T	C	intergenic	gene385;gene386	dist=8431;dist=6598	.	.
NC_019458.2	21235265	21235265	T	C	intergenic	gene385;gene386	dist=8448;dist=6581	.	.
NC_019458.2	21235338	21235338	T	C	intergenic	gene385;gene386	dist=8521;dist=6508	.	.
NC_019458.2	21235376	21235376	T	C	intergenic	gene385;gene386	dist=8559;dist=6470	.	.
NC_019458.2	21235412	21235412	T	C	intergenic	gene385;gene386	dist=8595;dist=6434	.	.
NC_019458.2	21235434	21235434	T	C	intergenic	gene385;gene386	dist=8617;dist=6412	.	.
NC_019458.2	21235441	21235441	T	C	intergenic	gene385;gene386	dist=8624;dist=6405	.	.
NC_019458.2	21237313	21237313	T	C	intergenic	gene385;gene386	dist=10496;dist=4533	.	.
NC_019458.2	21237343	21237343	T	C	intergenic	gene385;gene386	dist=10526;dist=4503	.	.
NC_019458.2	21237348	21237348	T	C	intergenic	gene385;gene386	dist=10531;dist=4498	.	.
NC_019458.2	21237375	21237375	T	C	intergenic	gene385;gene386	dist=10558;dist=4471	.	.
NC_019458.2	21237380	21237380	T	C	intergenic	gene385;gene386	dist=10563;dist=4466	.	.
NC_019458.2	21237435	21237435	T	C	intergenic	gene385;gene386	dist=10618;dist=4411	.	.
NC_019458.2	21237438	21237438	T	C	intergenic	gene385;gene386	dist=10621;dist=4408	.	.
NC_019458.2	21237440	21237440	T	C	intergenic	gene385;gene386	dist=10623;dist=4406	.	.
NC_019458.2	21237532	21237532	T	C	intergenic	gene385;gene386	dist=10715;dist=4314	.	.
NC_019458.2	21237621	21237621	T	C	intergenic	gene385;gene386	dist=10804;dist=4225	.	.
NC_019458.2	21237656	21237656	T	C	intergenic	gene385;gene386	dist=10839;dist=4190	.	.
NC_019458.2	21237673	21237673	T	C	intergenic	gene385;gene386	dist=10856;dist=4173	.	.
NC_019458.2	21237717	21237717	T	C	intergenic	gene385;gene386	dist=10900;dist=4129	.	.
NC_019458.2	21237722	21237722	T	C	intergenic	gene385;gene386	dist=10905;dist=4124	.	.
NC_019458.2	21237770	21237770	T	C	intergenic	gene385;gene386	dist=10953;dist=4076	.	.
NC_019458.2	21237822	21237822	T	C	intergenic	gene385;gene386	dist=11005;dist=4024	.	.
NC_019458.2	21237823	21237823	T	C	intergenic	gene385;gene386	dist=11006;dist=4023	.	.
NC_019458.2	21237849	21237849	T	C	intergenic	gene385;gene386	dist=11032;dist=3997	.	.
NC_019458.2	21237853	21237853	T	C	intergenic	gene385;gene386	dist=11036;dist=3993	.	.
NC_019458.2	21237870	21237870	T	C	intergenic	gene385;gene386	dist=11053;dist=3976	.	.
NC_019458.2	21237936	21237936	T	C	intergenic	gene385;gene386	dist=11119;dist=3910	.	.
NC_019458.2	21237942	21237942	T	C	intergenic	gene385;gene386	dist=11125;dist=3904	.	.
NC_019458.2	21254216	21254216	G	T	exonic	gene386	.	nonsynonymous SNV	gene386:rna719#NC_019458.2#21241845:exon1:c.C70A:p.L24M,gene386:rna720#NC_019458.2#21244889:exon1:c.C70A:p.L24M
NC_019458.2	21289138	21289138	A	G	intergenic	gene386;gene388	dist=34700;dist=53900	.	.
NC_019458.2	21346027	21346027	A	G	exonic	gene388	.	synonymous SNV	gene388:rna721#NC_019458.2#21343037:exon11:c.T1338C:p.A446A
NC_019458.2	21347699	21347699	G	A	exonic	gene388	.	synonymous SNV	gene388:rna721#NC_019458.2#21343037:exon8:c.C924T:p.D308D
NC_019458.2	21683638	21683638	C	G	exonic	gene396	.	synonymous SNV	gene396:rna731#NC_019458.2#21683156:exon4:c.C477G:p.P159P
NC_019458.2	21683728	21683728	G	C	exonic	gene396	.	synonymous SNV	gene396:rna731#NC_019458.2#21683156:exon4:c.G567C:p.P189P
NC_019458.2	21683737	21683737	G	C	exonic	gene396	.	synonymous SNV	gene396:rna731#NC_019458.2#21683156:exon4:c.G576C:p.P192P
NC_019458.2	21683767	21683767	G	C	exonic	gene396	.	synonymous SNV	gene396:rna731#NC_019458.2#21683156:exon4:c.G606C:p.P202P
NC_019458.2	21683773	21683773	G	C	exonic	gene396	.	synonymous SNV	gene396:rna731#NC_019458.2#21683156:exon4:c.G612C:p.S204S
NC_019458.2	24818167	24818167	C	A	exonic	gene412	.	nonsynonymous SNV	gene412:rna755#NC_019458.2#24659861:exon10:c.G883T:p.D295Y
NC_019458.2	25198690	25198690	A	G	intergenic	gene413;gene414	dist=36982;dist=92328	.	.
NC_019458.2	25517848	25517848	A	G	UTR3	gene419	rna767#NC_019458.2#25515607:c.*40T>C;rna766#NC_019458.2#25515607:c.*40T>C;rna765#NC_019458.2#25515607:c.*40T>C;rna764#NC_019458.2#25515607:c.*40T>C	.	.
NC_019458.2	26472908	26472908	T	C	intergenic	gene435;gene436	dist=2418;dist=1646	.	.
NC_019458.2	26546485	26546485	T	C	UTR3	gene439	rna805#NC_019458.2#26527551:c.*189T>C	.	.
NC_019458.2	26642807	26642807	T	C	intronic	gene440	.	.	.
NC_019458.2	26642819	26642819	T	C	intronic	gene440	.	.	.
NC_019458.2	26642824	26642824	T	C	intronic	gene440	.	.	.
NC_019458.2	26642833	26642833	T	C	intronic	gene440	.	.	.
NC_019458.2	26642834	26642834	T	C	intronic	gene440	.	.	.
NC_019458.2	26948414	26948414	G	A	UTR3	gene445	rna822#NC_019458.2#26880213:c.*2404G>A	.	.
NC_019458.2	26948613	26948613	A	G	UTR3	gene445	rna822#NC_019458.2#26880213:c.*2603A>G	.	.
NC_019458.2	26948663	26948663	A	G	UTR3	gene445	rna822#NC_019458.2#26880213:c.*2653A>G	.	.
NC_019458.2	26949444	26949444	A	T	UTR3	gene445	rna822#NC_019458.2#26880213:c.*3434A>T	.	.
NC_019458.2	27239722	27239722	A	G	intergenic	gene451;gene454	dist=39136;dist=42257	.	.
NC_019458.2	27240060	27240060	A	G	intergenic	gene451;gene454	dist=39474;dist=41919	.	.
NC_019458.2	28748578	28748578	A	G	intronic	gene477	.	.	.
NC_019458.2	28748594	28748594	C	A	intronic	gene477	.	.	.
NC_019458.2	28773251	28773251	G	A	exonic	gene478	.	synonymous SNV	gene478:rna885#NC_019458.2#28760943:exon6:c.C1050T:p.S350S
NC_019458.2	28895737	28895737	T	C	UTR3	gene482	rna893#NC_019458.2#28872078:c.*777T>C	.	.
NC_019458.2	28903226	28903226	G	T	UTR3	gene483	rna895#NC_019458.2#28901968:c.*2084C>A;rna894#NC_019458.2#28901968:c.*2084C>A	.	.
NC_019458.2	29105511	29105511	T	C	intergenic	gene488;gene489	dist=24659;dist=1320	.	.
NC_019458.2	29106767	29106767	T	C	downstream	gene489	dist=64	.	.
NC_019458.2	29107573	29107573	G	A	UTR3	gene489	rna901#NC_019458.2#29106830:c.*159C>T	.	.
NC_019458.2	29127910	29127910	T	G	exonic	gene489	.	synonymous SNV	gene489:rna901#NC_019458.2#29106830:exon60:c.A6783C:p.V2261V
NC_019458.2	29143852	29143852	G	T	intronic	gene489	.	.	.
NC_019458.2	29147012	29147012	A	G	exonic	gene489	.	nonsynonymous SNV	gene489:rna901#NC_019458.2#29106830:exon45:c.T4930C:p.S1644P
NC_019458.2	32907760	32907760	G	A	UTR3	gene509	rna926#NC_019458.2#32907643:c.*525C>T;rna925#NC_019458.2#32907643:c.*525C>T;rna924#NC_019458.2#32907643:c.*525C>T	.	.
NC_019458.2	33793200	33793200	C	T	exonic	gene519	.	synonymous SNV	gene519:rna949#NC_019458.2#33785130:exon3:c.C60T:p.S20S,gene519:rna942#NC_019458.2#33747072:exon4:c.C393T:p.S131S,gene519:rna943#NC_019458.2#33747072:exon4:c.C393T:p.S131S,gene519:rna944#NC_019458.2#33747072:exon4:c.C393T:p.S131S,gene519:rna945#NC_019458.2#33747072:exon4:c.C393T:p.S131S,gene519:rna946#NC_019458.2#33747212:exon4:c.C393T:p.S131S,gene519:rna947#NC_019458.2#33747213:exon4:c.C393T:p.S…
NC_019458.2	34123188	34123188	C	T	exonic	gene519	.	synonymous SNV	gene519:rna952#NC_019458.2#34007647:exon5:c.C144T:p.A48A,gene519:rna953#NC_019458.2#34009323:exon5:c.C144T:p.A48A,gene519:rna950#NC_019458.2#33843506:exon6:c.C504T:p.A168A,gene519:rna951#NC_019458.2#33892995:exon6:c.C417T:p.A139A,gene519:rna944#NC_019458.2#33747072:exon10:c.C1029T:p.A343A,gene519:rna945#NC_019458.2#33747072:exon10:c.C1038T:p.A346A,gene519:rna949#NC_019458.2#33785130:exon10:c.C804…
NC_019458.2	34274443	34274443	A	C	intergenic	gene519;gene521	dist=4383;dist=45544	.	.
NC_019458.2	36332424	36332424	G	A	UTR3	gene534	rna975#NC_019458.2#35937342:c.*3971G>A	.	.
NC_019458.2	37103602	37103602	A	G	intergenic	gene541;gene546	dist=125143;dist=92121	.	.
NC_019458.2	37104488	37104488	T	C	intergenic	gene541;gene546	dist=126029;dist=91235	.	.
NC_019458.2	37105599	37105599	T	G	intergenic	gene541;gene546	dist=127140;dist=90124	.	.
NC_019458.2	37105611	37105611	T	A	intergenic	gene541;gene546	dist=127152;dist=90112	.	.
NC_019458.2	37455173	37455173	C	A	exonic	gene549	.	synonymous SNV	gene549:rna998#NC_019458.2#37408895:exon22:c.G2760T:p.V920V,gene549:rna997#NC_019458.2#37408895:exon24:c.G3048T:p.V1016V,gene549:rna996#NC_019458.2#37408895:exon31:c.G3909T:p.V1303V,gene549:rna992#NC_019458.2#37408895:exon32:c.G3816T:p.V1272V,gene549:rna993#NC_019458.2#37408895:exon32:c.G3816T:p.V1272V,gene549:rna994#NC_019458.2#37408895:exon33:c.G3909T:p.V1303V,gene549:rna995#NC_019458.2#3740889…
NC_019458.2	37491787	37491787	C	T	exonic	gene549	.	synonymous SNV	gene549:rna998#NC_019458.2#37408895:exon9:c.G807A:p.R269R,gene549:rna997#NC_019458.2#37408895:exon11:c.G1095A:p.R365R,gene549:rna996#NC_019458.2#37408895:exon18:c.G1956A:p.R652R,gene549:rna992#NC_019458.2#37408895:exon20:c.G1956A:p.R652R,gene549:rna993#NC_019458.2#37408895:exon20:c.G1956A:p.R652R,gene549:rna994#NC_019458.2#37408895:exon20:c.G1956A:p.R652R,gene549:rna995#NC_019458.2#37408895:exon2…
NC_019458.2	37528555	37528555	A	G	intronic	gene549	.	.	.
NC_019458.2	37528559	37528559	A	G	intronic	gene549	.	.	.
NC_019458.2	37770814	37770814	G	A	UTR3	gene552	rna1002#NC_019458.2#37673706:c.*468G>A	.	.
NC_019458.2	37771086	37771086	C	T	UTR3	gene552	rna1002#NC_019458.2#37673706:c.*740C>T	.	.
NC_019458.2	37771113	37771113	G	A	UTR3	gene552	rna1002#NC_019458.2#37673706:c.*767G>A	.	.
NC_019458.2	40195063	40195063	A	G	intergenic	gene570;gene572	dist=58061;dist=67821	.	.
NC_019458.2	40195114	40195114	T	C	intergenic	gene570;gene572	dist=58112;dist=67770	.	.
NC_019458.2	40195127	40195127	A	G	intergenic	gene570;gene572	dist=58125;dist=67757	.	.
NC_019458.2	40195134	40195134	A	G	intergenic	gene570;gene572	dist=58132;dist=67750	.	.
NC_019458.2	40195176	40195176	G	C	intergenic	gene570;gene572	dist=58174;dist=67708	.	.
NC_019458.2	40356010	40356010	T	C	UTR3	gene572	rna1041#NC_019458.2#40262883:c.*4867T>C;rna1042#NC_019458.2#40263180:c.*4867T>C	.	.
NC_019458.2	40356014	40356014	A	G	UTR3	gene572	rna1041#NC_019458.2#40262883:c.*4871A>G;rna1042#NC_019458.2#40263180:c.*4871A>G	.	.
NC_019458.2	40356435	40356435	G	C	UTR3	gene572	rna1041#NC_019458.2#40262883:c.*5292G>C;rna1042#NC_019458.2#40263180:c.*5292G>C	.	.
NC_019458.2	40356905	40356905	G	A	UTR3	gene572	rna1041#NC_019458.2#40262883:c.*5762G>A;rna1042#NC_019458.2#40263180:c.*5762G>A	.	.
NC_019458.2	40578665	40578665	C	T	UTR3	gene576	rna1049#NC_019458.2#40568929:c.*297C>T	.	.
NC_019458.2	40579071	40579071	G	A	UTR3	gene576	rna1049#NC_019458.2#40568929:c.*703G>A	.	.
NC_019458.2	40579225	40579225	A	G	UTR3	gene576	rna1049#NC_019458.2#40568929:c.*857A>G	.	.
NC_019458.2	40579596	40579596	T	C	UTR3	gene576	rna1049#NC_019458.2#40568929:c.*1228T>C	.	.
NC_019458.2	42573378	42573378	C	T	intergenic	gene591;gene592	dist=4569;dist=2244	.	.
NC_019458.2	42866065	42866065	C	T	intergenic	gene593;gene594	dist=18447;dist=77593	.	.
NC_019458.2	43296815	43296815	T	C	UTR3	gene596	rna1119#NC_019458.2#43296604:c.*631A>G;rna1118#NC_019458.2#43296604:c.*631A>G;rna1117#NC_019458.2#43296604:c.*631A>G	.	.
NC_019458.2	45726084	45726084	G	T	exonic	gene607	.	nonsynonymous SNV	gene607:rna1139#NC_019458.2#45703718:exon12:c.G1182T:p.L394F
NC_019458.2	46199634	46199634	A	G	intronic	gene611	.	.	.
NC_019458.2	46200327	46200327	C	T	intronic	gene611	.	.	.
NC_019458.2	46260214	46260214	A	G	intronic	gene611	.	.	.
NC_019458.2	46262265	46262265	C	T	intronic	gene611	.	.	.
NC_019458.2	46336992	46336992	G	A	UTR5	gene613	rna1144#NC_019458.2#46319368:c.-8C>T;rna1143#NC_019458.2#46319368:c.-8C>T	.	.
NC_019458.2	50489220	50489220	T	C	exonic	gene627	.	synonymous SNV	gene627:rna1166#NC_019458.2#50481639:exon3:c.T288C:p.A96A
NC_019458.2	51310696	51310696	G	A	exonic	gene631	.	nonsynonymous SNV	gene631:rna1169#NC_019458.2#51309601:exon2:c.G25A:p.V9I,gene631:rna1170#NC_019458.2#51309602:exon2:c.G25A:p.V9I,gene631:rna1172#NC_019458.2#51309646:exon2:c.G25A:p.V9I
NC_019458.2	53473431	53473431	A	G	exonic	gene643	.	synonymous SNV	gene643:rna1190#NC_019458.2#53459223:exon17:c.T1881C:p.N627N,gene643:rna1195#NC_019458.2#53468618:exon17:c.T1998C:p.N666N,gene643:rna1191#NC_019458.2#53459223:exon18:c.T1998C:p.N666N,gene643:rna1192#NC_019458.2#53459223:exon18:c.T2022C:p.N674N,gene643:rna1194#NC_019458.2#53459223:exon18:c.T2022C:p.N674N,gene643:rna1193#NC_019458.2#53459223:exon19:c.T2022C:p.N674N
NC_019458.2	53887682	53887682	G	A	UTR3	gene649	rna1228#NC_019458.2#53786971:c.*1620G>A	.	.
NC_019458.2	54300361	54300361	A	G	UTR3	gene657	rna1235#NC_019458.2#54239241:c.*955A>G;rna1236#NC_019458.2#54239243:c.*955A>G	.	.
NC_019458.2	54302188	54302188	A	G	UTR3	gene657	rna1235#NC_019458.2#54239241:c.*2782A>G;rna1236#NC_019458.2#54239243:c.*2782A>G;rna1237#NC_019458.2#54239668:c.*59A>G	.	.
NC_019458.2	54302259	54302259	A	G	UTR3	gene657	rna1235#NC_019458.2#54239241:c.*2853A>G;rna1236#NC_019458.2#54239243:c.*2853A>G;rna1237#NC_019458.2#54239668:c.*130A>G	.	.
NC_019458.2	54302317	54302317	T	C	UTR3	gene657	rna1235#NC_019458.2#54239241:c.*2911T>C;rna1236#NC_019458.2#54239243:c.*2911T>C;rna1237#NC_019458.2#54239668:c.*188T>C	.	.
NC_019458.2	54303008	54303008	G	T	UTR3	gene657	rna1235#NC_019458.2#54239241:c.*3602G>T;rna1236#NC_019458.2#54239243:c.*3602G>T	.	.
NC_019458.2	54624153	54624153	G	T	UTR3	gene663	rna1242#NC_019458.2#54623322:c.*2060C>A	.	.
NC_019458.2	54624560	54624560	T	C	UTR3	gene663	rna1242#NC_019458.2#54623322:c.*1653A>G	.	.
NC_019458.2	57986738	57986738	A	G	UTR3	gene666	rna1245#NC_019458.2#57669270:c.*3066A>G;rna1247#NC_019458.2#57775918:c.*3066A>G;rna1248#NC_019458.2#57776193:c.*3066A>G;rna1249#NC_019458.2#57776207:c.*3066A>G;rna1259#NC_019458.2#57776507:c.*3066A>G;rna1258#NC_019458.2#57776507:c.*3809A>G;rna1257#NC_019458.2#57776507:c.*3066A>G;rna1256#NC_019458.2#57776507:c.*3066A>G;rna1255#NC_019458.2#57776507:c.*3066A>G;rna1254#NC_019458.2#57776507:c.*3066A>G…	.	.
NC_019458.2	60537842	60537842	G	T	UTR3	gene670	rna1281#NC_019458.2#60452652:c.*1026G>T;rna1280#NC_019458.2#60452652:c.*1026G>T;rna1282#NC_019458.2#60471035:c.*1026G>T;rna1284#NC_019458.2#60471036:c.*1026G>T;rna1283#NC_019458.2#60471036:c.*1026G>T;rna1285#NC_019458.2#60476206:c.*1026G>T;rna1286#NC_019458.2#60476207:c.*1026G>T;rna1287#NC_019458.2#60476208:c.*1026G>T	.	.
NC_019458.2	60539044	60539044	C	A	UTR3	gene670	rna1281#NC_019458.2#60452652:c.*2228C>A;rna1280#NC_019458.2#60452652:c.*2228C>A;rna1282#NC_019458.2#60471035:c.*2228C>A;rna1284#NC_019458.2#60471036:c.*2228C>A;rna1283#NC_019458.2#60471036:c.*2228C>A;rna1285#NC_019458.2#60476206:c.*2228C>A;rna1286#NC_019458.2#60476207:c.*2228C>A;rna1287#NC_019458.2#60476208:c.*2228C>A	.	.
NC_019458.2	60959159	60959159	G	A	intergenic	gene678;gene679	dist=59653;dist=2836	.	.
NC_019458.2	60959245	60959245	C	T	intergenic	gene678;gene679	dist=59739;dist=2750	.	.
NC_019458.2	60959615	60959615	T	C	intergenic	gene678;gene679	dist=60109;dist=2380	.	.
NC_019458.2	60959923	60959923	T	G	intergenic	gene678;gene679	dist=60417;dist=2072	.	.
NC_019458.2	60961112	60961112	C	A	downstream	gene679	dist=883	.	.
NC_019458.2	61484477	61484477	T	C	intergenic	gene687;gene689	dist=23025;dist=2176	.	.
NC_019458.2	61589363	61589363	T	C	exonic	gene692	.	synonymous SNV	gene692:rna1322#NC_019458.2#61586028:exon2:c.A294G:p.K98K
NC_019458.2	61643449	61643449	C	T	UTR3	gene695	rna1326#NC_019458.2#61640745:c.*200G>A;rna1325#NC_019458.2#61640745:c.*200G>A	.	.
NC_019458.2	61686799	61686799	T	C	UTR5	gene695	rna1326#NC_019458.2#61640745:c.-63A>G	.	.
NC_019458.2	61686807	61686807	A	T	UTR5	gene695	rna1326#NC_019458.2#61640745:c.-71T>A	.	.
NC_019458.2	63199754	63199754	C	T	exonic	gene712	.	nonsynonymous SNV	gene712:rna1357#NC_019458.2#63159671:exon8:c.C922T:p.R308W,gene712:rna1355#NC_019458.2#63159671:exon10:c.C1033T:p.R345W,gene712:rna1356#NC_019458.2#63159671:exon10:c.C985T:p.R329W
NC_019458.2	63204941	63204941	A	C	UTR3	gene712	rna1357#NC_019458.2#63159671:c.*4553A>C;rna1356#NC_019458.2#63159671:c.*4553A>C;rna1355#NC_019458.2#63159671:c.*4553A>C	.	.
NC_019458.2	63500427	63500427	A	G	UTR3	gene716	rna1364#NC_019458.2#63500424:c.*499T>C	.	.
NC_019458.2	63500437	63500437	A	G	UTR3	gene716	rna1364#NC_019458.2#63500424:c.*489T>C	.	.
NC_019458.2	63500486	63500486	A	G	UTR3	gene716	rna1364#NC_019458.2#63500424:c.*440T>C	.	.
NC_019458.2	65334677	65334677	A	G	exonic	gene723	.	synonymous SNV	gene723:rna1371#NC_019458.2#65236596:exon6:c.A636G:p.A212A,gene723:rna1372#NC_019458.2#65236637:exon7:c.A1050G:p.A350A,gene723:rna1373#NC_019458.2#65236637:exon7:c.A1050G:p.A350A
NC_019458.2	65918565	65918565	A	G	UTR3	gene735	rna1394#NC_019458.2#65915838:c.*445T>C	.	.
NC_019458.2	65918619	65918619	G	T	UTR3	gene735	rna1394#NC_019458.2#65915838:c.*391C>A	.	.
NC_019458.2	65918689	65918689	C	G	UTR3	gene735	rna1394#NC_019458.2#65915838:c.*321G>C	.	.
NC_019458.2	66119463	66119463	A	G	intergenic	gene737;gene738	dist=2764;dist=28568	.	.
NC_019458.2	66154105	66154105	A	G	ncRNA_exonic	gene738	.	.	.
NC_019458.2	66243856	66243856	T	C	UTR3	gene739	rna1406#NC_019458.2#66157629:c.*3955T>C;rna1407#NC_019458.2#66204253:c.*3955T>C	.	.
NC_019458.2	66294156	66294156	T	C	intergenic	gene739;gene740	dist=49637;dist=28271	.	.
NC_019458.2	66357369	66357369	T	A	intronic	gene741	.	.	.
NC_019458.2	66357369	66357369	T	G	intronic	gene741	.	.	.
NC_019458.2	66469314	66469314	A	C	intergenic	gene741;gene742	dist=2102;dist=59274	.	.
NC_019458.2	66471302	66471302	A	G	intergenic	gene741;gene742	dist=4090;dist=57286	.	.
NC_019458.2	66567149	66567149	A	G	intergenic	gene742;gene743	dist=1546;dist=617024	.	.
NC_019458.2	66567178	66567178	A	G	intergenic	gene742;gene743	dist=1575;dist=616995	.	.
NC_019458.2	66567179	66567179	A	G	intergenic	gene742;gene743	dist=1576;dist=616994	.	.
NC_019458.2	67514674	67514674	A	G	intronic	gene745	.	.	.
NC_019458.2	68082591	68082591	T	G	UTR3	gene752	rna1463#NC_019458.2#68082213:c.*2956A>C;rna1462#NC_019458.2#68082213:c.*2956A>C;rna1461#NC_019458.2#68082213:c.*2956A>C	.	.
NC_019458.2	68082707	68082707	G	T	UTR3	gene752	rna1463#NC_019458.2#68082213:c.*2840C>A;rna1462#NC_019458.2#68082213:c.*2840C>A;rna1461#NC_019458.2#68082213:c.*2840C>A	.	.
NC_019458.2	68084343	68084343	A	G	UTR3	gene752	rna1463#NC_019458.2#68082213:c.*1204T>C;rna1462#NC_019458.2#68082213:c.*1204T>C;rna1461#NC_019458.2#68082213:c.*1204T>C	.	.
NC_019458.2	68628821	68628821	C	T	exonic	gene759	.	synonymous SNV	gene759:rna1489#NC_019458.2#68614890:exon13:c.G1233A:p.L411L,gene759:rna1488#NC_019458.2#68614890:exon16:c.G1434A:p.L478L,gene759:rna1490#NC_019458.2#68614890:exon16:c.G1434A:p.L478L
NC_019458.2	68769652	68769652	G	A	intronic	gene760	.	.	.
NC_019458.2	68870385	68870385	G	A	intergenic	gene761;gene762	dist=23495;dist=2132	.	.
NC_019458.2	68870387	68870387	C	T	intergenic	gene761;gene762	dist=23497;dist=2130	.	.
NC_019458.2	68870992	68870992	G	A	intergenic	gene761;gene762	dist=24102;dist=1525	.	.
NC_019458.2	68871227	68871227	C	G	intergenic	gene761;gene762	dist=24337;dist=1290	.	.
NC_019458.2	68871257	68871257	T	C	intergenic	gene761;gene762	dist=24367;dist=1260	.	.
NC_019458.2	68871284	68871284	T	C	intergenic	gene761;gene762	dist=24394;dist=1233	.	.
NC_019458.2	69158204	69158204	A	T	downstream	gene763;gene764	dist=490	.	.
NC_019458.2	69159010	69159010	G	A	UTR3	gene764	rna1523#NC_019458.2#69158693:c.*176C>T;rna1522#NC_019458.2#69158693:c.*176C>T;rna1521#NC_019458.2#69158693:c.*176C>T	.	.
NC_019458.2	69876419	69876419	A	T	intronic	gene772	.	.	.
NC_019458.2	70716971	70716971	G	C	exonic	gene780	.	synonymous SNV	gene780:rna1566#NC_019458.2#70664346:exon8:c.G465C:p.T155T
NC_019458.2	71123689	71123689	A	G	intronic	gene783	.	.	.
NC_019458.2	71123728	71123728	A	G	intronic	gene783	.	.	.
NC_019458.2	71130581	71130581	C	T	intronic	gene783	.	.	.
NC_019458.2	73988193	73988193	T	C	intronic	gene792	.	.	.
NC_019458.2	73988880	73988880	G	A	intronic	gene792	.	.	.
NC_019458.2	73989070	73989070	A	T	intronic	gene792	.	.	.
NC_019458.2	73989227	73989227	T	C	intronic	gene792	.	.	.
NC_019458.2	73989306	73989306	C	A	intronic	gene792	.	.	.
NC_019458.2	73989502	73989502	C	T	intronic	gene792	.	.	.
NC_019458.2	73990285	73990285	T	C	intronic	gene792	.	.	.
NC_019458.2	73990294	73990294	A	T	intronic	gene792	.	.	.
NC_019458.2	76466208	76466208	G	A	UTR3	gene806	rna1610#NC_019458.2#76426735:c.*994G>A;rna1611#NC_019458.2#76427279:c.*994G>A;rna1612#NC_019458.2#76441538:c.*994G>A;rna1613#NC_019458.2#76450245:c.*994G>A	.	.
NC_019458.2	76467746	76467746	G	A	UTR3	gene806	rna1610#NC_019458.2#76426735:c.*2532G>A;rna1611#NC_019458.2#76427279:c.*2532G>A;rna1612#NC_019458.2#76441538:c.*2532G>A;rna1613#NC_019458.2#76450245:c.*2532G>A	.	.
NC_019458.2	77160896	77160896	T	C	UTR3	gene820	rna1637#NC_019458.2#77138276:c.*337T>C	.	.
NC_019458.2	77396183	77396183	G	A	intergenic	gene823;gene824	dist=12678;dist=3385	.	.
NC_019458.2	77397408	77397408	C	A	intergenic	gene823;gene824	dist=13903;dist=2160	.	.
NC_019458.2	80821316	80821316	T	G	intergenic	gene841;NONE	dist=482419;dist=NONE	.	.
NC_019458.2	84024297	84024297	A	C	UTR3	gene851	rna1687#NC_019458.2#84022439:c.*367T>G;rna1686#NC_019458.2#84022439:c.*367T>G;rna1685#NC_019458.2#84022439:c.*367T>G;rna1684#NC_019458.2#84022439:c.*367T>G	.	.
NC_019458.2	84698377	84698377	A	G	exonic	gene852	.	synonymous SNV	gene852:rna1688#NC_019458.2#84679005:exon10:c.T966C:p.Y322Y
NC_019458.2	85102037	85102037	A	G	UTR3	gene857	rna1693#NC_019458.2#85094348:c.*605A>G	.	.
NC_019458.2	85331877	85331877	C	G	exonic	gene862	.	nonsynonymous SNV	gene862:rna1703#NC_019458.2#85327306:exon9:c.G1251C:p.E417D,gene862:rna1700#NC_019458.2#85327306:exon10:c.G1251C:p.E417D,gene862:rna1701#NC_019458.2#85327306:exon10:c.G1251C:p.E417D,gene862:rna1702#NC_019458.2#85327306:exon10:c.G1251C:p.E417D
NC_019458.2	85653849	85653849	T	A	UTR5	gene873	rna1726#NC_019458.2#85636098:c.-3074A>T	.	.
NC_019458.2	85922453	85922453	A	G	intergenic	gene883;gene884	dist=4507;dist=2296	.	.
NC_019458.2	86003478	86003478	C	T	intronic	gene885	.	.	.
NC_019458.2	86367239	86367239	T	C	UTR3	gene894	rna1767#NC_019458.2#86327646:c.*493T>C;rna1769#NC_019458.2#86329311:c.*493T>C;rna1770#NC_019458.2#86346644:c.*493T>C	.	.
NC_019458.2	86367956	86367956	C	T	UTR3	gene894	rna1767#NC_019458.2#86327646:c.*1210C>T;rna1769#NC_019458.2#86329311:c.*1210C>T;rna1770#NC_019458.2#86346644:c.*1210C>T	.	.
NC_019458.2	86368762	86368762	C	T	UTR3	gene894	rna1767#NC_019458.2#86327646:c.*2016C>T;rna1769#NC_019458.2#86329311:c.*2016C>T;rna1770#NC_019458.2#86346644:c.*2016C>T	.	.
NC_019458.2	86369018	86369018	C	T	downstream	gene894	dist=209	.	.
NC_019458.2	86369104	86369104	G	A	downstream	gene894	dist=295	.	.
NC_019458.2	86684112	86684112	C	G	intronic	gene900	.	.	.
NC_019458.2	86687457	86687457	C	T	UTR3	gene900	rna1778#NC_019458.2#86669923:c.*2977C>T	.	.
NC_019458.2	86690792	86690792	G	A	UTR3	gene900	rna1778#NC_019458.2#86669923:c.*6312G>A	.	.
NC_019458.2	86706886	86706886	T	A	exonic	gene901	.	synonymous SNV	gene901:rna1779#NC_019458.2#86691509:exon3:c.A213T:p.A71A
NC_019458.2	86706888	86706888	C	G	exonic	gene901	.	nonsynonymous SNV	gene901:rna1779#NC_019458.2#86691509:exon3:c.G211C:p.A71P
NC_019458.2	86716877	86716877	T	C	intronic	gene901	.	.	.
NC_019458.2	86718083	86718083	T	C	intronic	gene901	.	.	.
NC_019458.2	86718215	86718215	T	C	intronic	gene901	.	.	.
NC_019458.2	87470855	87470855	T	C	UTR3	gene915	rna1798#NC_019458.2#87469961:c.*2576A>G	.	.
NC_019458.2	87471748	87471748	T	C	UTR3	gene915	rna1798#NC_019458.2#87469961:c.*1683A>G;rna1799#NC_019458.2#87470915:c.*1683A>G	.	.
NC_019458.2	87471814	87471814	C	T	UTR3	gene915	rna1798#NC_019458.2#87469961:c.*1617G>A;rna1799#NC_019458.2#87470915:c.*1617G>A	.	.
NC_019458.2	87471815	87471815	T	C	UTR3	gene915	rna1798#NC_019458.2#87469961:c.*1616A>G;rna1799#NC_019458.2#87470915:c.*1616A>G	.	.
NC_019458.2	87473276	87473276	A	G	UTR3	gene915	rna1798#NC_019458.2#87469961:c.*155T>C;rna1799#NC_019458.2#87470915:c.*155T>C	.	.
NC_019458.2	88897678	88897678	T	G	UTR3	gene939	rna1833#NC_019458.2#88837949:c.*2530T>G;rna1834#NC_019458.2#88844228:c.*2530T>G;rna1835#NC_019458.2#88845671:c.*2530T>G	.	.
NC_019458.2	89097575	89097575	T	G	intronic	gene944	.	.	.
NC_019458.2	89455072	89455072	A	G	intergenic	gene952;gene953	dist=97627;dist=6465	.	.
NC_019458.2	89455094	89455094	A	G	intergenic	gene952;gene953	dist=97649;dist=6443	.	.
NC_019458.2	89455097	89455097	A	G	intergenic	gene952;gene953	dist=97652;dist=6440	.	.
NC_019458.2	89455123	89455123	A	G	intergenic	gene952;gene953	dist=97678;dist=6414	.	.
NC_019458.2	89470154	89470154	A	T	intronic	gene953	.	.	.
NC_019458.2	89954909	89954909	A	G	exonic	gene955	.	synonymous SNV	gene955:rna1871#NC_019458.2#89756942:exon10:c.A1461G:p.V487V,gene955:rna1872#NC_019458.2#89756942:exon10:c.A1461G:p.V487V
NC_019458.2	89955308	89955308	A	T	exonic	gene955	.	synonymous SNV	gene955:rna1871#NC_019458.2#89756942:exon10:c.A1860T:p.I620I,gene955:rna1872#NC_019458.2#89756942:exon10:c.A1860T:p.I620I
NC_019458.2	90002288	90002288	A	G	UTR3	gene955	rna1871#NC_019458.2#89756942:c.*1415A>G	.	.
NC_019458.2	90217124	90217124	T	C	intergenic	gene962;gene963	dist=5051;dist=1030	.	.
NC_019458.2	90217202	90217202	T	C	downstream	gene963	dist=952	.	.
NC_019458.2	90217203	90217203	T	C	downstream	gene963	dist=951	.	.
NC_019458.2	90217891	90217891	T	C	downstream	gene963	dist=263	.	.
NC_019458.2	90778672	90778672	C	T	exonic	gene969	.	synonymous SNV	gene969:rna1908#NC_019458.2#90743075:exon10:c.G1812A:p.R604R,gene969:rna1909#NC_019458.2#90743075:exon10:c.G1812A:p.R604R
NC_019458.2	91100099	91100099	T	C	intergenic	gene973;gene974	dist=12344;dist=2288	.	.
NC_019458.2	91100121	91100121	C	T	intergenic	gene973;gene974	dist=12366;dist=2266	.	.
NC_019458.2	91100878	91100878	C	T	intergenic	gene973;gene974	dist=13123;dist=1509	.	.
NC_019458.2	91100888	91100888	C	T	intergenic	gene973;gene974	dist=13133;dist=1499	.	.
NC_019458.2	91102929	91102929	G	A	UTR3	gene974	rna1916#NC_019458.2#91102386:c.*109C>T	.	.
NC_019458.2	91156288	91156288	T	C	intergenic	gene975;gene976	dist=11574;dist=5065	.	.
NC_019458.2	92025177	92025177	G	A	UTR3	gene985	rna1931#NC_019458.2#91971193:c.*2084G>A;rna1933#NC_019458.2#91972152:c.*2084G>A;rna1932#NC_019458.2#91972152:c.*2084G>A	.	.
NC_019458.2	92025185	92025185	A	T	UTR3	gene985	rna1931#NC_019458.2#91971193:c.*2092A>T;rna1933#NC_019458.2#91972152:c.*2092A>T;rna1932#NC_019458.2#91972152:c.*2092A>T	.	.
NC_019458.2	92027431	92027431	C	T	UTR3	gene985	rna1931#NC_019458.2#91971193:c.*4338C>T;rna1933#NC_019458.2#91972152:c.*4338C>T;rna1932#NC_019458.2#91972152:c.*4338C>T	.	.
NC_019458.2	92028752	92028752	A	G	UTR3	gene985	rna1931#NC_019458.2#91971193:c.*5659A>G;rna1933#NC_019458.2#91972152:c.*5659A>G;rna1932#NC_019458.2#91972152:c.*5659A>G	.	.
NC_019458.2	92028761	92028761	G	A	UTR3	gene985	rna1931#NC_019458.2#91971193:c.*5668G>A;rna1933#NC_019458.2#91972152:c.*5668G>A;rna1932#NC_019458.2#91972152:c.*5668G>A	.	.
NC_019458.2	92028955	92028955	T	G	UTR3	gene985	rna1931#NC_019458.2#91971193:c.*5862T>G;rna1933#NC_019458.2#91972152:c.*5862T>G;rna1932#NC_019458.2#91972152:c.*5862T>G	.	.
NC_019458.2	92029567	92029567	G	A	UTR3	gene985	rna1931#NC_019458.2#91971193:c.*6474G>A;rna1933#NC_019458.2#91972152:c.*6474G>A;rna1932#NC_019458.2#91972152:c.*6474G>A	.	.
NC_019458.2	92726029	92726029	T	C	intronic	gene998	.	.	.
NC_019458.2	92734866	92734866	T	G	intronic	gene998	.	.	.
NC_019458.2	92734868	92734868	T	G	intronic	gene998	.	.	.
NC_019458.2	92744794	92744794	A	0	intronic	gene998	.	.	.
NC_019458.2	92744794	92744794	A	C	intronic	gene998	.	.	.
NC_019458.2	92888721	92888721	T	A	UTR3	gene999	rna1953#NC_019458.2#92885950:c.*282A>T;rna1952#NC_019458.2#92885950:c.*304A>T	.	.
NC_019458.2	93391730	93391730	T	C	UTR3	gene1003	rna1965#NC_019458.2#93340030:c.*2970T>C	.	.
NC_019458.2	93515416	93515416	C	A	UTR3	gene1005	rna1972#NC_019458.2#93464712:c.*210C>A;rna1971#NC_019458.2#93464712:c.*185C>A	.	.
NC_019458.2	93515425	93515425	C	T	UTR3	gene1005	rna1972#NC_019458.2#93464712:c.*219C>T;rna1971#NC_019458.2#93464712:c.*194C>T	.	.
NC_019458.2	93796194	93796194	T	C	intergenic	gene1007;gene1008	dist=153008;dist=2128	.	.
NC_019458.2	93954152	93954152	A	G	UTR3	gene1008	rna1979#NC_019458.2#93798321:c.*808A>G;rna1980#NC_019458.2#93799216:c.*808A>G	.	.
NC_019458.2	93954153	93954153	C	A	UTR3	gene1008	rna1979#NC_019458.2#93798321:c.*809C>A;rna1980#NC_019458.2#93799216:c.*809C>A	.	.
NC_019458.2	93955414	93955414	C	T	UTR3	gene1008	rna1979#NC_019458.2#93798321:c.*2070C>T;rna1980#NC_019458.2#93799216:c.*2070C>T	.	.
NC_019458.2	94068632	94068632	A	C	UTR3	gene1010	rna1983#NC_019458.2#94043998:c.*3901A>C	.	.
NC_019458.2	94068883	94068883	G	A	UTR3	gene1010	rna1983#NC_019458.2#94043998:c.*4152G>A	.	.
NC_019458.2	94333978	94333978	A	G	exonic	gene1012	.	synonymous SNV	gene1012:rna1985#NC_019458.2#94292647:exon8:c.T879C:p.D293D
NC_019458.2	94408964	94408964	C	A	UTR3	gene1013	rna1986#NC_019458.2#94370125:c.*289C>A;rna1987#NC_019458.2#94370246:c.*289C>A	.	.
NC_019458.2	94409064	94409064	G	A	UTR3	gene1013	rna1986#NC_019458.2#94370125:c.*389G>A;rna1987#NC_019458.2#94370246:c.*389G>A	.	.
NC_019458.2	94409090	94409090	T	G	UTR3	gene1013	rna1986#NC_019458.2#94370125:c.*415T>G;rna1987#NC_019458.2#94370246:c.*415T>G	.	.
NC_019458.2	95923329	95923329	G	C	intronic	gene1019	.	.	.
NC_019458.2	95933737	95933737	T	A	UTR3	gene1019	rna1996#NC_019458.2#95903737:c.*1292T>A;rna1997#NC_019458.2#95903758:c.*1292T>A;rna1998#NC_019458.2#95903765:c.*1292T>A;rna1999#NC_019458.2#95903820:c.*1292T>A	.	.
NC_019458.2	95972040	95972040	A	G	intergenic	gene1020;gene1021	dist=11895;dist=3056	.	.
NC_019458.2	95972109	95972109	A	G	intergenic	gene1020;gene1021	dist=11964;dist=2987	.	.
NC_019458.2	95972618	95972618	G	A	intergenic	gene1020;gene1021	dist=12473;dist=2478	.	.
NC_019458.2	96112839	96112839	C	G	intronic	gene1023	.	.	.
NC_019458.2	96785589	96785589	T	C	intronic	gene1031	.	.	.
NC_019458.2	96786099	96786099	C	T	intronic	gene1031	.	.	.
NC_019458.2	96786235	96786235	T	G	intronic	gene1031	.	.	.
NC_019458.2	96786864	96786864	A	G	intronic	gene1031	.	.	.
NC_019458.2	97055745	97055745	A	G	UTR3	gene1039	rna2030#NC_019458.2#97055593:c.*1788T>C;rna2029#NC_019458.2#97055593:c.*1788T>C;rna2028#NC_019458.2#97055593:c.*1788T>C;rna2027#NC_019458.2#97055593:c.*1788T>C	.	.
NC_019458.2	97056055	97056055	A	G	UTR3	gene1039	rna2030#NC_019458.2#97055593:c.*1478T>C;rna2029#NC_019458.2#97055593:c.*1478T>C;rna2028#NC_019458.2#97055593:c.*1478T>C;rna2027#NC_019458.2#97055593:c.*1478T>C	.	.
NC_019458.2	97057464	97057464	G	A	UTR3	gene1039	rna2030#NC_019458.2#97055593:c.*69C>T;rna2029#NC_019458.2#97055593:c.*69C>T;rna2028#NC_019458.2#97055593:c.*69C>T;rna2027#NC_019458.2#97055593:c.*69C>T	.	.
NC_019458.2	97648122	97648122	A	G	intergenic	gene1046;gene1047	dist=26175;dist=3218	.	.
NC_019458.2	97695952	97695952	T	C	intergenic	gene1047;gene1049	dist=41810;dist=4738	.	.
NC_019458.2	97695956	97695956	T	C	intergenic	gene1047;gene1049	dist=41814;dist=4734	.	.
NC_019458.2	97695962	97695962	T	C	intergenic	gene1047;gene1049	dist=41820;dist=4728	.	.
NC_019458.2	97912138	97912138	A	C	exonic	gene1052	.	synonymous SNV	gene1052:rna2051#NC_019458.2#97901619:exon4:c.T498G:p.G166G,gene1052:rna2052#NC_019458.2#97901619:exon4:c.T498G:p.G166G,gene1052:rna2053#NC_019458.2#97901619:exon4:c.T498G:p.G166G
NC_019458.2	97986421	97986421	A	T	UTR3	gene1053	rna2054#NC_019458.2#97986151:c.*918T>A	.	.
NC_019458.2	98148117	98148117	T	G	upstream	gene1061	dist=851	.	.
NC_019458.2	99011756	99011756	T	C	exonic	gene1141	.	nonsynonymous SNV	gene1141:rna2164#NC_019458.2#98940871:exon15:c.T1700C:p.V567A
NC_019458.2	99082351	99082351	C	T	UTR3	gene1143	rna2168#NC_019458.2#99081189:c.*1424G>A	.	.
NC_019458.2	99082437	99082437	G	A	UTR3	gene1143	rna2168#NC_019458.2#99081189:c.*1338C>T	.	.
NC_019458.2	99082460	99082460	G	A	UTR3	gene1143	rna2168#NC_019458.2#99081189:c.*1315C>T	.	.
NC_019458.2	99082479	99082479	G	A	UTR3	gene1143	rna2168#NC_019458.2#99081189:c.*1296C>T	.	.
NC_019458.2	99082619	99082619	T	C	UTR3	gene1143	rna2168#NC_019458.2#99081189:c.*1156A>G	.	.
NC_019458.2	99082624	99082624	T	C	UTR3	gene1143	rna2168#NC_019458.2#99081189:c.*1151A>G	.	.
NC_019458.2	99082640	99082640	T	C	UTR3	gene1143	rna2168#NC_019458.2#99081189:c.*1135A>G	.	.
NC_019458.2	99082676	99082676	T	C	UTR3	gene1143	rna2168#NC_019458.2#99081189:c.*1099A>G	.	.
NC_019458.2	99082686	99082686	T	C	UTR3	gene1143	rna2168#NC_019458.2#99081189:c.*1089A>G	.	.
NC_019458.2	99083732	99083732	A	C	UTR3	gene1143	rna2168#NC_019458.2#99081189:c.*43T>G	.	.
NC_019458.2	99293322	99293322	A	G	UTR3	gene1150	rna2194#NC_019458.2#99203828:c.*1535A>G	.	.
NC_019458.2	99385277	99385277	T	C	intergenic	gene1158;gene1159	dist=8321;dist=14448	.	.
NC_019458.2	99393807	99393807	T	C	intergenic	gene1158;gene1159	dist=16851;dist=5918	.	.
NC_019458.2	99393843	99393843	T	C	intergenic	gene1158;gene1159	dist=16887;dist=5882	.	.
NC_019458.2	99394244	99394244	C	T	intergenic	gene1158;gene1159	dist=17288;dist=5481	.	.
NC_019458.2	99395402	99395402	G	A	intergenic	gene1158;gene1159	dist=18446;dist=4323	.	.
NC_019458.2	99404122	99404122	T	C	exonic	gene1159	.	synonymous SNV	gene1159:rna2212#NC_019458.2#99399724:exon2:c.A135G:p.G45G
NC_019458.2	99462469	99462469	T	C	exonic	gene1160	.	nonsynonymous SNV	gene1160:rna2213#NC_019458.2#99417527:exon2:c.A59G:p.K20R,gene1160:rna2214#NC_019458.2#99417527:exon3:c.A59G:p.K20R
NC_019458.2	99553601	99553601	A	G	downstream	gene1167	dist=496	.	.
NC_019458.2	99572967	99572967	A	T	exonic	gene1167	.	unknown	UNKNOWN
NC_019458.2	99672728	99672728	C	T	exonic	gene1168	.	synonymous SNV	gene1168:rna2221#NC_019458.2#99669779:exon4:c.C387T:p.D129D,gene1168:rna2222#NC_019458.2#99669779:exon4:c.C387T:p.D129D,gene1168:rna2223#NC_019458.2#99669787:exon4:c.C387T:p.D129D
NC_019458.2	99766833	99766833	C	A	UTR3	gene1176	rna2243#NC_019458.2#99766656:c.*2112G>T;rna2242#NC_019458.2#99766656:c.*2112G>T	.	.
NC_019458.2	99780781	99780781	C	G	ncRNA_exonic	gene1178	.	.	.
NC_019458.2	99781292	99781292	C	T	ncRNA_exonic	gene1178	.	.	.
NC_019458.2	99781309	99781309	A	T	ncRNA_exonic	gene1178	.	.	.
NC_019458.2	99781310	99781310	A	T	ncRNA_exonic	gene1178	.	.	.
NC_019458.2	99803420	99803420	T	C	UTR3	gene1179	rna2246#NC_019458.2#99782265:c.*992T>C;rna2248#NC_019458.2#99782268:c.*992T>C	.	.
NC_019458.2	99803933	99803933	G	C	downstream	gene1179	dist=481	.	.
NC_019458.2	100046572	100046572	A	C	exonic	gene1196	.	nonsynonymous SNV	gene1196:rna2281#NC_019458.2#100041091:exon4:c.T176G:p.V59G,gene1196:rna2282#NC_019458.2#100041091:exon4:c.T122G:p.V41G
NC_019458.2	100049855	100049855	G	T	intronic	gene1196	.	.	.
NC_019458.2	100049860	100049860	G	A	intronic	gene1196	.	.	.
NC_019458.2	100049865	100049865	G	T	intronic	gene1196	.	.	.
NC_019458.2	100122022	100122022	C	T	UTR3	gene1200	rna2287#NC_019458.2#100121756:c.*1803G>A;rna2286#NC_019458.2#100121756:c.*1803G>A;rna2285#NC_019458.2#100121756:c.*1803G>A	.	.
NC_019458.2	100122810	100122810	G	A	UTR3	gene1200	rna2287#NC_019458.2#100121756:c.*1015C>T;rna2286#NC_019458.2#100121756:c.*1015C>T;rna2285#NC_019458.2#100121756:c.*1015C>T	.	.
NC_019458.2	100461154	100461154	T	C	intergenic	gene1210;gene1211	dist=13349;dist=6304	.	.
NC_019458.2	100461170	100461170	T	C	intergenic	gene1210;gene1211	dist=13365;dist=6288	.	.
NC_019458.2	100464300	100464300	T	C	intergenic	gene1210;gene1211	dist=16495;dist=3158	.	.
NC_019458.2	100464316	100464316	T	C	intergenic	gene1210;gene1211	dist=16511;dist=3142	.	.
NC_019458.2	100464323	100464323	T	C	intergenic	gene1210;gene1211	dist=16518;dist=3135	.	.
NC_019458.2	100464386	100464386	T	C	intergenic	gene1210;gene1211	dist=16581;dist=3072	.	.
NC_019458.2	100464387	100464387	T	C	intergenic	gene1210;gene1211	dist=16582;dist=3071	.	.
NC_019458.2	100464388	100464388	T	C	intergenic	gene1210;gene1211	dist=16583;dist=3070	.	.
NC_019458.2	100464746	100464746	T	C	intergenic	gene1210;gene1211	dist=16941;dist=2712	.	.
NC_019458.2	100467015	100467015	T	C	downstream	gene1211	dist=443	.	.
NC_019458.2	100467026	100467026	T	C	downstream	gene1211	dist=432	.	.
NC_019458.2	100467054	100467054	T	C	downstream	gene1211	dist=404	.	.
NC_019458.2	100467076	100467076	T	C	downstream	gene1211	dist=382	.	.
NC_019458.2	100467077	100467077	T	C	downstream	gene1211	dist=381	.	.
NC_019458.2	102560128	102560128	T	C	exonic	gene1283	.	nonsynonymous SNV	gene1283:rna2404#NC_019458.2#102559593:exon14:c.A1029G:p.I343M
NC_019458.2	102690863	102690863	G	A	intergenic	gene1288;gene1289	dist=33874;dist=2239	.	.
NC_019458.2	102963658	102963658	C	A	intronic	gene1305	.	.	.
NC_019458.2	103175217	103175217	A	G	UTR3	gene1312	rna2476#NC_019458.2#103174593:c.*3358T>C	.	.
NC_019458.2	103177959	103177959	A	G	UTR3	gene1312	rna2476#NC_019458.2#103174593:c.*616T>C	.	.
NC_019458.2	103600422	103600422	G	A	intergenic	gene1319;gene1320	dist=43614;dist=5195	.	.
NC_019458.2	103600564	103600564	A	G	intergenic	gene1319;gene1320	dist=43756;dist=5053	.	.
NC_019458.2	103601290	103601290	C	T	intergenic	gene1319;gene1320	dist=44482;dist=4327	.	.
NC_019458.2	103602549	103602549	T	C	intergenic	gene1319;gene1320	dist=45741;dist=3068	.	.
NC_019458.2	103605089	103605089	T	C	downstream	gene1320	dist=528	.	.
NC_019458.2	103643801	103643801	A	C	intronic	gene1322	.	.	.
NC_019458.2	103643803	103643803	A	0	intronic	gene1322	.	.	.
NC_019458.2	103643803	103643803	A	T	intronic	gene1322	.	.	.
NC_019458.2	103643806	103643806	T	G	intronic	gene1322	.	.	.
NC_019458.2	103643813	103643813	T	0	intronic	gene1322	.	.	.
NC_019458.2	103643813	103643813	T	A	intronic	gene1322	.	.	.
NC_019458.2	103643839	103643839	C	0	intronic	gene1322	.	.	.
NC_019458.2	103643839	103643839	C	G	intronic	gene1322	.	.	.
NC_019458.2	103643842	103643842	T	0	intronic	gene1322	.	.	.
NC_019458.2	103643842	103643842	T	G	intronic	gene1322	.	.	.
NC_019458.2	103643874	103643874	T	A	intronic	gene1322	.	.	.
NC_019458.2	103892841	103892841	G	A	UTR5	gene1342	rna2531#NC_019458.2#103887520:c.-13C>T;rna2530#NC_019458.2#103887520:c.-13C>T;rna2529#NC_019458.2#103887520:c.-13C>T;rna2528#NC_019458.2#103887520:c.-13C>T	.	.
NC_019458.2	104010996	104010996	A	G	intronic	gene1350	.	.	.
NC_019458.2	104010996	104010996	A	0	intronic	gene1350	.	.	.
NC_019458.2	104011003	104011003	T	A	intronic	gene1350	.	.	.
NC_019458.2	104011003	104011003	T	0	intronic	gene1350	.	.	.
NC_019458.2	104011025	104011025	T	C	intronic	gene1350	.	.	.
NC_019458.2	104011025	104011025	T	0	intronic	gene1350	.	.	.
NC_019458.2	104205339	104205339	C	T	exonic	gene1355	.	synonymous SNV	gene1355:rna2558#NC_019458.2#104188339:exon8:c.C783T:p.Y261Y,gene1355:rna2555#NC_019458.2#104173646:exon10:c.C885T:p.Y295Y,gene1355:rna2557#NC_019458.2#104188339:exon10:c.C1035T:p.Y345Y,gene1355:rna2553#NC_019458.2#104172414:exon11:c.C966T:p.Y322Y,gene1355:rna2554#NC_019458.2#104173646:exon11:c.C966T:p.Y322Y,gene1355:rna2556#NC_019458.2#104173709:exon11:c.C981T:p.Y327Y,gene1355:rna2559#NC_019458.…
NC_019458.2	104210457	104210457	T	A	UTR3	gene1355	rna2553#NC_019458.2#104172414:c.*13T>A;rna2555#NC_019458.2#104173646:c.*13T>A;rna2554#NC_019458.2#104173646:c.*13T>A;rna2556#NC_019458.2#104173709:c.*13T>A;rna2558#NC_019458.2#104188339:c.*13T>A;rna2557#NC_019458.2#104188339:c.*13T>A;rna2559#NC_019458.2#104188342:c.*13T>A	.	.
NC_019458.2	104260610	104260610	G	A	exonic	gene1358	.	nonsynonymous SNV	gene1358:rna2561#NC_019458.2#104223061:exon12:c.C1684T:p.L562F
NC_019458.2	104686520	104686520	C	G	upstream;downstream	gene1376;gene1375	dist=133;dist=978	.	.
NC_019458.2	104686595	104686595	A	G	upstream	gene1376	dist=58	.	.
NC_019458.2	104762275	104762275	G	A	UTR5	gene1381	rna2604#NC_019458.2#104757901:c.-1522C>T	.	.
NC_019458.2	104763575	104763575	A	G	UTR5	gene1381	rna2604#NC_019458.2#104757901:c.-2822T>C	.	.
NC_019458.2	106477036	106477036	C	A	ncRNA_exonic	gene1424	.	.	.
NC_019458.2	106478852	106478852	T	C	ncRNA_exonic	gene1424	.	.	.
NC_019458.2	106631494	106631494	C	A	intronic	gene1426	.	.	.
NC_019458.2	108124185	108124185	T	C	intergenic	gene1473;gene1474	dist=18002;dist=2000	.	.
NC_019458.2	108124216	108124216	T	C	intergenic	gene1473;gene1474	dist=18033;dist=1969	.	.
NC_019458.2	108124232	108124232	T	C	intergenic	gene1473;gene1474	dist=18049;dist=1953	.	.
NC_019458.2	108124297	108124297	T	C	intergenic	gene1473;gene1474	dist=18114;dist=1888	.	.
NC_019458.2	108124298	108124298	T	C	intergenic	gene1473;gene1474	dist=18115;dist=1887	.	.
NC_019458.2	108124308	108124308	T	C	intergenic	gene1473;gene1474	dist=18125;dist=1877	.	.
NC_019458.2	109501857	109501857	A	G	UTR3	gene1512	rna2770#NC_019458.2#109501616:c.*326T>C;rna2769#NC_019458.2#109501616:c.*326T>C	.	.
NC_019458.2	110422206	110422206	C	T	intergenic	gene1533;gene1538	dist=65868;dist=2035	.	.
NC_019458.2	110424007	110424007	C	T	downstream	gene1538	dist=234	.	.
NC_019458.2	110424021	110424021	T	C	downstream	gene1538	dist=220	.	.
NC_019458.2	110424047	110424047	T	C	downstream	gene1538	dist=194	.	.
NC_019458.2	110473482	110473482	C	T	intronic	gene1541	.	.	.
NC_019458.2	110521721	110521721	T	C	exonic	gene1545	.	nonsynonymous SNV	gene1545:rna2817#NC_019458.2#110520541:exon3:c.T721C:p.S241P
NC_019458.2	110534620	110534620	A	G	UTR5	gene1548	rna2822#NC_019458.2#110534612:c.-912A>G	.	.
NC_019458.2	110534632	110534632	C	T	UTR5	gene1548	rna2822#NC_019458.2#110534612:c.-900C>T	.	.
NC_019458.2	110534642	110534642	C	T	UTR5	gene1548	rna2822#NC_019458.2#110534612:c.-890C>T	.	.
NC_019458.2	110729628	110729628	C	G	intronic	gene1564	.	.	.
NC_019458.2	110729786	110729786	T	C	UTR3	gene1564	rna2848#NC_019458.2#110729713:c.*15A>G	.	.
NC_019458.2	110730479	110730479	T	C	exonic	gene1564	.	nonsynonymous SNV	gene1564:rna2847#NC_019458.2#110729483:exon4:c.A311G:p.K104R,gene1564:rna2848#NC_019458.2#110729713:exon4:c.A311G:p.K104R
NC_019458.2	110735562	110735562	C	T	intergenic	gene1564;gene1565	dist=2302;dist=29718	.	.
NC_019458.2	110902813	110902813	G	A	UTR3	gene1581	rna2872#NC_019458.2#110902141:c.*501C>T;rna2871#NC_019458.2#110902141:c.*501C>T;rna2870#NC_019458.2#110902141:c.*501C>T	.	.
NC_019458.2	110903564	110903564	T	C	exonic	gene1581	.	nonsynonymous SNV	gene1581:rna2872#NC_019458.2#110902141:exon4:c.A613G:p.I205V,gene1581:rna2870#NC_019458.2#110902141:exon5:c.A595G:p.I199V,gene1581:rna2871#NC_019458.2#110902141:exon5:c.A592G:p.I198V,gene1581:rna2873#NC_019458.2#110903060:exon5:c.A595G:p.I199V
NC_019458.2	111318468	111318468	G	A	UTR3	gene1586	rna2879#NC_019458.2#111078120:c.*800G>A;rna2878#NC_019458.2#111078120:c.*800G>A	.	.
NC_019458.2	111318645	111318645	C	G	UTR3	gene1586	rna2879#NC_019458.2#111078120:c.*977C>G;rna2878#NC_019458.2#111078120:c.*977C>G	.	.
NC_019458.2	111318650	111318650	T	C	UTR3	gene1586	rna2879#NC_019458.2#111078120:c.*982T>C;rna2878#NC_019458.2#111078120:c.*982T>C	.	.
NC_019458.2	111320358	111320358	G	C	UTR3	gene1586	rna2879#NC_019458.2#111078120:c.*2690G>C;rna2878#NC_019458.2#111078120:c.*2690G>C	.	.
NC_019458.2	111320631	111320631	G	A	UTR3	gene1586	rna2879#NC_019458.2#111078120:c.*2963G>A;rna2878#NC_019458.2#111078120:c.*2963G>A	.	.
NC_019458.2	111320696	111320696	G	C	UTR3	gene1586	rna2879#NC_019458.2#111078120:c.*3028G>C;rna2878#NC_019458.2#111078120:c.*3028G>C	.	.
NC_019458.2	111320722	111320722	G	A	UTR3	gene1586	rna2879#NC_019458.2#111078120:c.*3054G>A;rna2878#NC_019458.2#111078120:c.*3054G>A	.	.
NC_019458.2	111320828	111320828	G	C	UTR3	gene1586	rna2879#NC_019458.2#111078120:c.*3160G>C;rna2878#NC_019458.2#111078120:c.*3160G>C	.	.
NC_019458.2	111320933	111320933	T	C	UTR3	gene1586	rna2879#NC_019458.2#111078120:c.*3265T>C;rna2878#NC_019458.2#111078120:c.*3265T>C	.	.
NC_019458.2	111321203	111321203	G	T	UTR3	gene1586	rna2879#NC_019458.2#111078120:c.*3535G>T;rna2878#NC_019458.2#111078120:c.*3535G>T	.	.
NC_019458.2	112356260	112356260	T	C	exonic	gene1600	.	nonsynonymous SNV	gene1600:rna2916#NC_019458.2#112355386:exon4:c.A499G:p.N167D,gene1600:rna2917#NC_019458.2#112355386:exon4:c.A496G:p.N166D
NC_019458.2	112356339	112356339	T	A	exonic	gene1600	.	nonsynonymous SNV	gene1600:rna2916#NC_019458.2#112355386:exon4:c.A420T:p.K140N,gene1600:rna2917#NC_019458.2#112355386:exon4:c.A417T:p.K139N
NC_019458.2	112745599	112745599	A	G	intergenic	gene1602;gene1604	dist=13262;dist=1266	.	.
NC_019458.2	112745649	112745649	T	C	intergenic	gene1602;gene1604	dist=13312;dist=1216	.	.
NC_019458.2	112745733	112745733	C	T	intergenic	gene1602;gene1604	dist=13396;dist=1132	.	.
NC_019458.2	112745896	112745896	G	A	downstream	gene1604	dist=969	.	.
NC_019458.2	112746677	112746677	C	T	downstream	gene1604	dist=188	.	.
NC_019458.2	112747143	112747143	T	G	UTR3	gene1604	rna2921#NC_019458.2#112746864:c.*1289A>C	.	.
NC_019458.2	112747181	112747181	G	T	UTR3	gene1604	rna2921#NC_019458.2#112746864:c.*1251C>A	.	.
NC_019458.2	112747588	112747588	G	A	UTR3	gene1604	rna2921#NC_019458.2#112746864:c.*844C>T	.	.
NC_019458.2	112747874	112747874	T	C	UTR3	gene1604	rna2921#NC_019458.2#112746864:c.*558A>G	.	.
NC_019458.2	112748307	112748307	C	G	UTR3	gene1604	rna2921#NC_019458.2#112746864:c.*125G>C	.	.
NC_019458.2	115731724	115731724	T	C	intergenic	gene1619;gene1620	dist=40727;dist=2118	.	.
NC_019458.2	116846901	116846901	T	C	UTR3	gene1627	rna2955#NC_019458.2#116846778:c.*1669A>G	.	.
NC_019458.2	117532920	117532920	A	G	UTR3	gene1633	rna2961#NC_019458.2#117376792:c.*9584A>G;rna2960#NC_019458.2#117376792:c.*9584A>G;rna2963#NC_019458.2#117415196:c.*9584A>G;rna2962#NC_019458.2#117415196:c.*9584A>G;rna2964#NC_019458.2#117436885:c.*9584A>G;rna2965#NC_019458.2#117439201:c.*9584A>G	.	.
NC_019458.2	117653460	117653460	A	G	exonic	gene1638	.	synonymous SNV	gene1638:rna2969#NC_019458.2#117642522:exon2:c.T414C:p.Y138Y
NC_019458.2	118658152	118658152	T	C	intronic	gene1652	.	.	.
NC_019458.2	119128971	119128971	A	G	intergenic	gene1658;gene1659	dist=30915;dist=14013	.	.
NC_019458.2	119998364	119998364	A	G	ncRNA_intronic	gene1667	.	.	.
NC_019458.2	120039960	120039960	G	A	exonic	gene1669	.	synonymous SNV	gene1669:rna3045#NC_019458.2#120015904:exon3:c.C2277T:p.S759S,gene1669:rna3046#NC_019458.2#120015904:exon3:c.C2277T:p.S759S,gene1669:rna3048#NC_019458.2#120026984:exon3:c.C2277T:p.S759S,gene1669:rna3049#NC_019458.2#120032748:exon3:c.C2277T:p.S759S
NC_019458.2	120039963	120039963	A	G	exonic	gene1669	.	synonymous SNV	gene1669:rna3045#NC_019458.2#120015904:exon3:c.T2274C:p.D758D,gene1669:rna3046#NC_019458.2#120015904:exon3:c.T2274C:p.D758D,gene1669:rna3048#NC_019458.2#120026984:exon3:c.T2274C:p.D758D,gene1669:rna3049#NC_019458.2#120032748:exon3:c.T2274C:p.D758D
NC_019458.2	120039971	120039971	T	A	exonic	gene1669	.	nonsynonymous SNV	gene1669:rna3045#NC_019458.2#120015904:exon3:c.A2266T:p.T756S,gene1669:rna3046#NC_019458.2#120015904:exon3:c.A2266T:p.T756S,gene1669:rna3048#NC_019458.2#120026984:exon3:c.A2266T:p.T756S,gene1669:rna3049#NC_019458.2#120032748:exon3:c.A2266T:p.T756S
NC_019458.2	120039975	120039975	A	G	exonic	gene1669	.	synonymous SNV	gene1669:rna3045#NC_019458.2#120015904:exon3:c.T2262C:p.S754S,gene1669:rna3046#NC_019458.2#120015904:exon3:c.T2262C:p.S754S,gene1669:rna3048#NC_019458.2#120026984:exon3:c.T2262C:p.S754S,gene1669:rna3049#NC_019458.2#120032748:exon3:c.T2262C:p.S754S
NC_019458.2	120039977	120039977	A	T	exonic	gene1669	.	nonsynonymous SNV	gene1669:rna3045#NC_019458.2#120015904:exon3:c.T2260A:p.S754T,gene1669:rna3046#NC_019458.2#120015904:exon3:c.T2260A:p.S754T,gene1669:rna3048#NC_019458.2#120026984:exon3:c.T2260A:p.S754T,gene1669:rna3049#NC_019458.2#120032748:exon3:c.T2260A:p.S754T
NC_019458.2	120039978	120039978	G	T	exonic	gene1669	.	synonymous SNV	gene1669:rna3045#NC_019458.2#120015904:exon3:c.C2259A:p.A753A,gene1669:rna3046#NC_019458.2#120015904:exon3:c.C2259A:p.A753A,gene1669:rna3048#NC_019458.2#120026984:exon3:c.C2259A:p.A753A,gene1669:rna3049#NC_019458.2#120032748:exon3:c.C2259A:p.A753A
NC_019458.2	120090354	120090354	C	A	exonic	gene1672	.	synonymous SNV	gene1672:rna3060#NC_019458.2#120088802:exon2:c.C618A:p.S206S
NC_019458.2	120091447	120091447	A	G	UTR3	gene1672	rna3060#NC_019458.2#120088802:c.*568A>G	.	.
NC_019458.2	120150130	120150130	G	A	UTR3	gene1673	rna3061#NC_019458.2#120108327:c.*1035G>A;rna3062#NC_019458.2#120108682:c.*1035G>A;rna3063#NC_019458.2#120108913:c.*1035G>A	.	.
NC_019458.2	120170093	120170093	C	A	UTR3	gene1674	rna3065#NC_019458.2#120169741:c.*461G>T;rna3064#NC_019458.2#120169741:c.*461G>T	.	.
NC_019458.2	120170356	120170356	G	C	UTR3	gene1674	rna3065#NC_019458.2#120169741:c.*198C>G;rna3064#NC_019458.2#120169741:c.*198C>G	.	.
NC_019458.2	120260984	120260984	T	C	UTR3	gene1675	rna3066#NC_019458.2#120260135:c.*2925A>G	.	.
NC_019458.2	120260998	120260998	T	C	UTR3	gene1675	rna3066#NC_019458.2#120260135:c.*2911A>G	.	.
NC_019458.2	120263002	120263002	T	C	UTR3	gene1675	rna3066#NC_019458.2#120260135:c.*907A>G	.	.
NC_019458.2	120263008	120263008	T	C	UTR3	gene1675	rna3066#NC_019458.2#120260135:c.*901A>G	.	.
NC_019458.2	120263015	120263015	T	C	UTR3	gene1675	rna3066#NC_019458.2#120260135:c.*894A>G	.	.
NC_019458.2	120263016	120263016	T	C	UTR3	gene1675	rna3066#NC_019458.2#120260135:c.*893A>G	.	.
NC_019458.2	120263017	120263017	T	C	UTR3	gene1675	rna3066#NC_019458.2#120260135:c.*892A>G	.	.
NC_019458.2	120273553	120273553	G	A	exonic	gene1675	.	nonsynonymous SNV	gene1675:rna3066#NC_019458.2#120260135:exon5:c.C553T:p.P185S
NC_019458.2	121010263	121010263	C	G	UTR3	gene1683	rna3074#NC_019458.2#120916917:c.*737C>G	.	.
NC_019458.2	121010292	121010292	G	C	UTR3	gene1683	rna3074#NC_019458.2#120916917:c.*766G>C	.	.
NC_019458.2	121899990	121899990	G	A	exonic	gene1695	.	synonymous SNV	gene1695:rna3087#NC_019458.2#121888358:exon7:c.G888A:p.S296S,gene1695:rna3088#NC_019458.2#121888358:exon7:c.G888A:p.S296S,gene1695:rna3086#NC_019458.2#121868964:exon8:c.G855A:p.S285S
NC_019458.2	121908040	121908040	A	G	exonic	gene1695	.	synonymous SNV	gene1695:rna3087#NC_019458.2#121888358:exon13:c.A1743G:p.G581G,gene1695:rna3088#NC_019458.2#121888358:exon13:c.A1743G:p.G581G,gene1695:rna3086#NC_019458.2#121868964:exon14:c.A1710G:p.G570G
NC_019458.2	121911568	121911568	A	G	exonic	gene1695	.	synonymous SNV	gene1695:rna3087#NC_019458.2#121888358:exon16:c.A2136G:p.P712P,gene1695:rna3088#NC_019458.2#121888358:exon16:c.A2136G:p.P712P,gene1695:rna3086#NC_019458.2#121868964:exon17:c.A2103G:p.P701P
NC_019458.2	125136583	125136583	C	A	exonic	gene1722	.	synonymous SNV	gene1722:rna3119#NC_019458.2#125129197:exon8:c.C930A:p.I310I,gene1722:rna3120#NC_019458.2#125129197:exon8:c.C930A:p.I310I
NC_019458.2	127442253	127442253	T	C	intergenic	gene1729;gene1730	dist=245704;dist=4082	.	.
NC_019458.2	127611312	127611312	A	G	UTR3	gene1731	rna3135#NC_019458.2#127602730:c.*881A>G	.	.
NC_019458.2	127611983	127611983	T	C	UTR3	gene1731	rna3135#NC_019458.2#127602730:c.*1552T>C	.	.
NC_019458.2	128562762	128562762	G	A	exonic	gene1734	.	synonymous SNV	gene1734:rna3148#NC_019458.2#128262344:exon14:c.G1881A:p.L627L,gene1734:rna3146#NC_019458.2#128262344:exon15:c.G2049A:p.L683L,gene1734:rna3147#NC_019458.2#128262344:exon15:c.G1935A:p.L645L,gene1734:rna3144#NC_019458.2#128262344:exon16:c.G2106A:p.L702L,gene1734:rna3145#NC_019458.2#128262344:exon16:c.G2103A:p.L701L,gene1734:rna3143#NC_019458.2#128262344:exon17:c.G2160A:p.L720L
NC_019458.2	128575772	128575772	G	A	UTR3	gene1734	rna3148#NC_019458.2#128262344:c.*921G>A;rna3147#NC_019458.2#128262344:c.*921G>A;rna3146#NC_019458.2#128262344:c.*921G>A;rna3145#NC_019458.2#128262344:c.*921G>A;rna3144#NC_019458.2#128262344:c.*921G>A;rna3143#NC_019458.2#128262344:c.*921G>A	.	.
NC_019458.2	128734616	128734616	G	T	UTR3	gene1738	rna3152#NC_019458.2#128726063:c.*136G>T;rna3153#NC_019458.2#128726587:c.*136G>T;rna3154#NC_019458.2#128726722:c.*136G>T;rna3155#NC_019458.2#128726820:c.*136G>T	.	.
NC_019458.2	128741108	128741108	C	T	intergenic	gene1738;gene1739	dist=6484;dist=1695	.	.
NC_019458.2	134566024	134566024	A	G	intergenic	gene1749;gene1752	dist=491748;dist=192748	.	.
NC_019458.2	137471153	137471153	A	G	UTR3	gene1757	rna3169#NC_019458.2#137439515:c.*3680A>G;rna3170#NC_019458.2#137439856:c.*3680A>G;rna3173#NC_019458.2#137440030:c.*3680A>G;rna3172#NC_019458.2#137440030:c.*3680A>G	.	.
NC_019458.2	137471708	137471708	C	T	UTR3	gene1757	rna3169#NC_019458.2#137439515:c.*4235C>T;rna3170#NC_019458.2#137439856:c.*4235C>T;rna3173#NC_019458.2#137440030:c.*4235C>T;rna3172#NC_019458.2#137440030:c.*4235C>T	.	.
NC_019458.2	137668943	137668943	A	G	UTR3	gene1759	rna3178#NC_019458.2#137667644:c.*2892T>C	.	.
NC_019458.2	138571145	138571145	T	A	intergenic	gene1762;gene1763	dist=117549;dist=80477	.	.
NC_019458.2	139391382	139391382	T	G	UTR3	gene1767	rna3189#NC_019458.2#139385804:c.*1043A>C	.	.
NC_019458.2	141183211	141183211	C	A	UTR3	gene1781	rna3237#NC_019458.2#141182794:c.*656G>T;rna3236#NC_019458.2#141182794:c.*656G>T;rna3235#NC_019458.2#141182794:c.*656G>T	.	.
NC_019458.2	142527996	142527996	C	T	intronic	gene1783	.	.	.
NC_019458.2	147485955	147485955	T	C	UTR3	gene1793	rna3263#NC_019458.2#147485503:c.*1437A>G	.	.
NC_019458.2	147486411	147486411	A	G	UTR3	gene1793	rna3263#NC_019458.2#147485503:c.*981T>C	.	.
NC_019458.2	147683665	147683665	C	A	exonic	gene1793	.	nonsynonymous SNV	gene1793:rna3263#NC_019458.2#147485503:exon3:c.G363T:p.E121D
NC_019458.2	153848563	153848563	A	C	downstream	gene1809	dist=286	.	.
NC_019458.2	154459361	154459361	C	T	UTR3	gene1813	rna3282#NC_019458.2#154458425:c.*2569G>A	.	.
NC_019458.2	154459981	154459981	G	A	UTR3	gene1813	rna3282#NC_019458.2#154458425:c.*1949C>T	.	.
NC_019458.2	154459994	154459994	T	C	UTR3	gene1813	rna3282#NC_019458.2#154458425:c.*1936A>G	.	.
NC_019458.2	154573136	154573136	A	G	downstream	gene1815	dist=23	.	.
NC_019458.2	154577659	154577659	A	G	intergenic	gene1815;gene1816	dist=4546;dist=182238	.	.
NC_019458.2	154581447	154581447	C	T	intergenic	gene1815;gene1816	dist=8334;dist=178450	.	.
NC_019458.2	154581455	154581455	T	A	intergenic	gene1815;gene1816	dist=8342;dist=178442	.	.
NC_019458.2	156246962	156246962	G	A	intergenic	gene1819;gene1820	dist=346004;dist=303850	.	.
NC_019458.2	160509419	160509419	C	T	UTR3	gene1832	rna3313#NC_019458.2#160509137:c.*23G>A;rna3312#NC_019458.2#160509137:c.*23G>A	.	.
NC_019458.2	160509438	160509438	G	A	UTR3	gene1832	rna3313#NC_019458.2#160509137:c.*4C>T;rna3312#NC_019458.2#160509137:c.*4C>T	.	.
NC_019458.2	162734426	162734426	A	G	intronic	gene1869	.	.	.
NC_019458.2	162734474	162734474	C	T	intronic	gene1869	.	.	.
NC_019458.2	162898176	162898176	C	T	exonic	gene1873	.	synonymous SNV	gene1873:rna3366#NC_019458.2#162845374:exon17:c.C1938T:p.N646N,gene1873:rna3368#NC_019458.2#162845540:exon17:c.C1527T:p.N509N,gene1873:rna3367#NC_019458.2#162845518:exon18:c.C1983T:p.N661N
NC_019458.2	162934127	162934127	A	T	intergenic	gene1874;gene1875	dist=6971;dist=4628	.	.
NC_019458.2	162965070	162965070	C	T	exonic	gene1875	.	synonymous SNV	gene1875:rna3373#NC_019458.2#162938754:exon2:c.G408A:p.Q136Q,gene1875:rna3374#NC_019458.2#162938754:exon2:c.G408A:p.Q136Q
NC_019458.2	163017846	163017846	A	G	exonic	gene1876	.	nonsynonymous SNV	gene1876:rna3382#NC_019458.2#163011878:exon3:c.A392G:p.H131R,gene1876:rna3375#NC_019458.2#162976699:exon4:c.A431G:p.H144R,gene1876:rna3377#NC_019458.2#162976875:exon4:c.A431G:p.H144R,gene1876:rna3379#NC_019458.2#162977090:exon4:c.A431G:p.H144R,gene1876:rna3381#NC_019458.2#162993950:exon4:c.A431G:p.H144R,gene1876:rna3376#NC_019458.2#162976875:exon5:c.A431G:p.H144R,gene1876:rna3378#NC_019458.2#1629…
NC_019458.2	163019962	163019962	C	A	downstream	gene1876	dist=825	.	.
NC_019458.2	164239551	164239551	T	C	UTR3	gene1888	rna3447#NC_019458.2#164229067:c.*117T>C	.	.
NC_019458.2	164239567	164239567	T	C	UTR3	gene1888	rna3447#NC_019458.2#164229067:c.*133T>C	.	.
NC_019458.2	164241263	164241263	G	T	downstream	gene1889	dist=531	.	.
NC_019458.2	164243793	164243793	T	C	intergenic	gene1889;gene1890	dist=1667;dist=7983	.	.
NC_019458.2	164244078	164244078	C	T	intergenic	gene1889;gene1890	dist=1952;dist=7698	.	.
NC_019458.2	164244485	164244485	A	G	intergenic	gene1889;gene1890	dist=2359;dist=7291	.	.
NC_019458.2	164244497	164244497	A	G	intergenic	gene1889;gene1890	dist=2371;dist=7279	.	.
NC_019458.2	164244503	164244503	A	G	intergenic	gene1889;gene1890	dist=2377;dist=7273	.	.
NC_019458.2	164258159	164258159	A	G	exonic	gene1890	.	synonymous SNV	gene1890:rna3449#NC_019458.2#164251775:exon7:c.T2055C:p.L685L
NC_019458.2	164390988	164390988	T	C	UTR3	gene1894	rna3455#NC_019458.2#164334631:c.*561T>C;rna3454#NC_019458.2#164334631:c.*561T>C;rna3456#NC_019458.2#164334636:c.*561T>C	.	.
NC_019458.2	168534341	168534341	T	A	UTR3	gene1905	rna3473#NC_019458.2#168533966:c.*3183A>T;rna3472#NC_019458.2#168533966:c.*3183A>T;rna3471#NC_019458.2#168533966:c.*3183A>T;rna3470#NC_019458.2#168533966:c.*3183A>T;rna3469#NC_019458.2#168533966:c.*3183A>T;rna3468#NC_019458.2#168533966:c.*3183A>T	.	.
NC_019458.2	168534825	168534825	C	T	UTR3	gene1905	rna3473#NC_019458.2#168533966:c.*2699G>A;rna3472#NC_019458.2#168533966:c.*2699G>A;rna3471#NC_019458.2#168533966:c.*2699G>A;rna3470#NC_019458.2#168533966:c.*2699G>A;rna3469#NC_019458.2#168533966:c.*2699G>A;rna3468#NC_019458.2#168533966:c.*2699G>A	.	.
NC_019458.2	168537492	168537492	G	A	UTR3	gene1905	rna3473#NC_019458.2#168533966:c.*32C>T;rna3472#NC_019458.2#168533966:c.*32C>T;rna3471#NC_019458.2#168533966:c.*32C>T;rna3470#NC_019458.2#168533966:c.*32C>T;rna3469#NC_019458.2#168533966:c.*32C>T;rna3468#NC_019458.2#168533966:c.*32C>T	.	.
NC_019458.2	170104413	170104413	G	C	ncRNA_exonic	gene1911	.	.	.
NC_019458.2	170733878	170733878	A	C	UTR3	gene1915	rna3486#NC_019458.2#170447197:c.*1528A>C;rna3485#NC_019458.2#170447197:c.*1528A>C;rna3484#NC_019458.2#170447197:c.*1528A>C;rna3483#NC_019458.2#170447197:c.*1528A>C;rna3482#NC_019458.2#170447197:c.*1528A>C;rna3487#NC_019458.2#170448363:c.*1528A>C;rna3489#NC_019458.2#170449523:c.*1528A>C;rna3488#NC_019458.2#170449523:c.*1528A>C;rna3491#NC_019458.2#170503126:c.*1528A>C;rna3490#NC_019458.2#170503126:…	.	.
NC_019458.2	170733987	170733987	G	A	UTR3	gene1915	rna3486#NC_019458.2#170447197:c.*1637G>A;rna3485#NC_019458.2#170447197:c.*1637G>A;rna3484#NC_019458.2#170447197:c.*1637G>A;rna3483#NC_019458.2#170447197:c.*1637G>A;rna3482#NC_019458.2#170447197:c.*1637G>A;rna3487#NC_019458.2#170448363:c.*1637G>A;rna3489#NC_019458.2#170449523:c.*1637G>A;rna3488#NC_019458.2#170449523:c.*1637G>A;rna3491#NC_019458.2#170503126:c.*1637G>A;rna3490#NC_019458.2#170503126:…	.	.
NC_019458.2	171012830	171012830	C	T	UTR3	gene1918	rna3501#NC_019458.2#171012165:c.*3182G>A;rna3500#NC_019458.2#171012165:c.*3182G>A;rna3499#NC_019458.2#171012165:c.*3178G>A;rna3498#NC_019458.2#171012165:c.*3182G>A	.	.
NC_019458.2	171012873	171012873	C	T	UTR3	gene1918	rna3501#NC_019458.2#171012165:c.*3139G>A;rna3500#NC_019458.2#171012165:c.*3139G>A;rna3499#NC_019458.2#171012165:c.*3135G>A;rna3498#NC_019458.2#171012165:c.*3139G>A	.	.
NC_019458.2	174253990	174253990	A	G	downstream	gene1940	dist=134	.	.
NC_019458.2	175487806	175487806	T	A	intronic	gene1959	.	.	.
NC_019458.2	175918549	175918549	C	T	UTR3	gene1966	rna3599#NC_019458.2#175903800:c.*853C>T	.	.
NC_019458.2	175919581	175919581	C	T	downstream	gene1966	dist=447	.	.
NC_019458.2	175920568	175920568	A	G	downstream	gene1967	dist=874	.	.
NC_019458.2	175921164	175921164	G	A	downstream	gene1967	dist=278	.	.
NC_019458.2	175921171	175921171	A	C	downstream	gene1967	dist=271	.	.
NC_019458.2	176365442	176365442	G	A	exonic	gene1969	.	synonymous SNV	gene1969:rna3608#NC_019458.2#176215662:exon7:c.C594T:p.A198A,gene1969:rna3604#NC_019458.2#176215662:exon8:c.C711T:p.A237A,gene1969:rna3612#NC_019458.2#176343718:exon8:c.C711T:p.A237A,gene1969:rna3605#NC_019458.2#176215662:exon9:c.C822T:p.A274A,gene1969:rna3606#NC_019458.2#176215662:exon9:c.C825T:p.A275A,gene1969:rna3607#NC_019458.2#176215662:exon9:c.C825T:p.A275A,gene1969:rna3610#NC_019458.2#1762…
NC_019458.2	176496848	176496848	T	C	exonic	gene1970	.	synonymous SNV	gene1970:rna3613#NC_019458.2#176419777:exon13:c.T1170C:p.D390D
NC_019458.2	176538993	176538993	T	C	intergenic	gene1970;gene1971	dist=13958;dist=1367	.	.
NC_019458.2	176538995	176538995	T	C	intergenic	gene1970;gene1971	dist=13960;dist=1365	.	.
NC_019458.2	176539122	176539122	G	A	intergenic	gene1970;gene1971	dist=14087;dist=1238	.	.
NC_019458.2	176540131	176540131	G	C	downstream	gene1971	dist=229	.	.
NC_019458.2	176540152	176540152	G	A	downstream	gene1971	dist=208	.	.
NC_019458.2	176540555	176540555	T	A	UTR3	gene1971	rna3616#NC_019458.2#176540359:c.*594A>T;rna3615#NC_019458.2#176540359:c.*594A>T;rna3614#NC_019458.2#176540359:c.*594A>T	.	.
NC_019458.2	176693533	176693533	C	A	UTR3	gene1974	rna3620#NC_019458.2#176631088:c.*2243C>A	.	.
NC_019458.2	176745913	176745913	C	T	intronic	gene1975	.	.	.
NC_019458.2	176745914	176745914	A	G	intronic	gene1975	.	.	.
NC_019458.2	176812334	176812334	G	T	UTR3	gene1975	rna3623#NC_019458.2#176714430:c.*757G>T;rna3624#NC_019458.2#176714474:c.*757G>T;rna3625#NC_019458.2#176767014:c.*757G>T	.	.
NC_019458.2	176812414	176812414	G	C	UTR3	gene1975	rna3623#NC_019458.2#176714430:c.*837G>C;rna3624#NC_019458.2#176714474:c.*837G>C;rna3625#NC_019458.2#176767014:c.*837G>C	.	.
NC_019458.2	176812447	176812447	G	A	UTR3	gene1975	rna3623#NC_019458.2#176714430:c.*870G>A;rna3624#NC_019458.2#176714474:c.*870G>A;rna3625#NC_019458.2#176767014:c.*870G>A	.	.
NC_019458.2	176812541	176812541	G	A	UTR3	gene1975	rna3623#NC_019458.2#176714430:c.*964G>A;rna3624#NC_019458.2#176714474:c.*964G>A;rna3625#NC_019458.2#176767014:c.*964G>A	.	.
NC_019458.2	176812814	176812814	G	C	UTR3	gene1975	rna3623#NC_019458.2#176714430:c.*1237G>C;rna3624#NC_019458.2#176714474:c.*1237G>C;rna3625#NC_019458.2#176767014:c.*1237G>C	.	.
NC_019458.2	177151538	177151538	A	G	intergenic	gene1981;gene1982	dist=5474;dist=19211	.	.
NC_019458.2	177155610	177155610	A	T	intergenic	gene1981;gene1982	dist=9546;dist=15139	.	.
NC_019458.2	177155684	177155684	G	A	intergenic	gene1981;gene1982	dist=9620;dist=15065	.	.
NC_019458.2	177155688	177155688	C	A	intergenic	gene1981;gene1982	dist=9624;dist=15061	.	.
NC_019458.2	177156330	177156330	G	T	intergenic	gene1981;gene1982	dist=10266;dist=14419	.	.
NC_019458.2	177156354	177156354	C	T	intergenic	gene1981;gene1982	dist=10290;dist=14395	.	.
NC_019458.2	177156730	177156730	C	G	intergenic	gene1981;gene1982	dist=10666;dist=14019	.	.
NC_019458.2	177159068	177159068	C	A	intergenic	gene1981;gene1982	dist=13004;dist=11681	.	.
NC_019458.2	177168836	177168836	C	T	intergenic	gene1981;gene1982	dist=22772;dist=1913	.	.
NC_019458.2	178652798	178652798	T	C	intergenic	gene1987;gene1988	dist=78273;dist=3761	.	.
NC_019458.2	179925315	179925315	A	G	intergenic	gene1988;gene1993	dist=564696;dist=1282318	.	.
NC_019458.2	182345398	182345398	T	A	UTR3	gene2000	rna3657#NC_019458.2#182223912:c.*387T>A	.	.
NC_019458.2	182417350	182417350	A	G	downstream	gene2003	dist=716	.	.
NC_019458.2	182417802	182417802	G	A	downstream	gene2003	dist=264	.	.
NC_019458.2	182417810	182417810	G	A	downstream	gene2003	dist=256	.	.
NC_019458.2	182418220	182418220	C	T	ncRNA_exonic	gene2003	.	.	.
NC_019458.2	182443595	182443595	A	G	downstream	gene2004;gene2005	dist=977	.	.
NC_019458.2	182694654	182694654	A	G	UTR3	gene2010	rna3680#NC_019458.2#182596611:c.*148A>G;rna3682#NC_019458.2#182596717:c.*148A>G;rna3683#NC_019458.2#182608579:c.*148A>G	.	.
NC_019458.2	183198683	183198683	C	A	intergenic	gene2013;gene2014	dist=27469;dist=7262	.	.
NC_019458.2	183202797	183202797	C	T	intergenic	gene2013;gene2014	dist=31583;dist=3148	.	.
NC_019458.2	183203248	183203248	G	A	intergenic	gene2013;gene2014	dist=32034;dist=2697	.	.
NC_019458.2	183203255	183203255	A	C	intergenic	gene2013;gene2014	dist=32041;dist=2690	.	.
NC_019458.2	183204030	183204030	T	C	intergenic	gene2013;gene2014	dist=32816;dist=1915	.	.
NC_019458.2	183204845	183204845	C	T	intergenic	gene2013;gene2014	dist=33631;dist=1100	.	.
NC_019458.2	183205090	183205090	C	T	downstream	gene2014	dist=855	.	.
NC_019458.2	183205320	183205320	C	A	downstream	gene2014	dist=625	.	.
NC_019458.2	183205333	183205333	T	C	downstream	gene2014	dist=612	.	.
NC_019458.2	183205346	183205346	C	A	downstream	gene2014	dist=599	.	.
NC_019458.2	183205347	183205347	A	C	downstream	gene2014	dist=598	.	.
NC_019458.2	183258644	183258644	C	T	UTR3	gene2015	rna3701#NC_019458.2#183258309:c.*2285G>A	.	.
NC_019458.2	183259150	183259150	T	G	UTR3	gene2015	rna3701#NC_019458.2#183258309:c.*1779A>C	.	.
NC_019458.2	183512470	183512470	C	A	UTR3	gene2019	rna3707#NC_019458.2#183512125:c.*883G>T	.	.
NC_019458.2	184073415	184073415	A	G	exonic	gene2023	.	synonymous SNV	gene2023:rna3730#NC_019458.2#184069375:exon26:c.T6969C:p.H2323H,gene2023:rna3728#NC_019458.2#184069375:exon28:c.T7470C:p.H2490H,gene2023:rna3729#NC_019458.2#184069375:exon28:c.T7500C:p.H2500H
NC_019458.2	184117301	184117301	G	A	exonic	gene2023	.	nonsynonymous SNV	gene2023:rna3730#NC_019458.2#184069375:exon14:c.C4895T:p.S1632L,gene2023:rna3728#NC_019458.2#184069375:exon16:c.C5396T:p.S1799L,gene2023:rna3729#NC_019458.2#184069375:exon16:c.C5426T:p.S1809L,gene2023:rna3733#NC_019458.2#184098197:exon16:c.C5426T:p.S1809L
NC_019458.2	184181009	184181009	A	G	intergenic	gene2023;gene2025	dist=8520;dist=16477	.	.
NC_019458.2	184181021	184181021	T	C	intergenic	gene2023;gene2025	dist=8532;dist=16465	.	.
NC_019458.2	184192653	184192653	T	C	intergenic	gene2023;gene2025	dist=20164;dist=4833	.	.
NC_019458.2	184192663	184192663	T	C	intergenic	gene2023;gene2025	dist=20174;dist=4823	.	.
NC_019458.2	184193444	184193444	T	C	intergenic	gene2023;gene2025	dist=20955;dist=4042	.	.
NC_019458.2	184193461	184193461	T	C	intergenic	gene2023;gene2025	dist=20972;dist=4025	.	.
NC_019458.2	184193487	184193487	T	C	intergenic	gene2023;gene2025	dist=20998;dist=3999	.	.
NC_019458.2	184193493	184193493	T	C	intergenic	gene2023;gene2025	dist=21004;dist=3993	.	.
NC_019458.2	184193507	184193507	T	C	intergenic	gene2023;gene2025	dist=21018;dist=3979	.	.
NC_019458.2	184193516	184193516	T	C	intergenic	gene2023;gene2025	dist=21027;dist=3970	.	.
NC_019458.2	184193625	184193625	T	G	intergenic	gene2023;gene2025	dist=21136;dist=3861	.	.
NC_019458.2	184193654	184193654	G	A	intergenic	gene2023;gene2025	dist=21165;dist=3832	.	.
NC_019458.2	184515630	184515630	A	G	ncRNA_intronic	gene2034	.	.	.
NC_019458.2	184515651	184515651	A	G	ncRNA_intronic	gene2034	.	.	.
NC_019458.2	184842583	184842583	C	T	UTR3	gene2041	rna3778#NC_019458.2#184748788:c.*989C>T	.	.
NC_019458.2	184842825	184842825	T	G	UTR3	gene2041	rna3778#NC_019458.2#184748788:c.*1231T>G	.	.
NC_019458.2	185170890	185170890	C	T	UTR3	gene2052	rna3796#NC_019458.2#185170805:c.*279G>A;rna3795#NC_019458.2#185170805:c.*279G>A;rna3794#NC_019458.2#185170805:c.*279G>A;rna3793#NC_019458.2#185170805:c.*279G>A	.	.
NC_019458.2	185170910	185170910	T	C	UTR3	gene2052	rna3796#NC_019458.2#185170805:c.*259A>G;rna3795#NC_019458.2#185170805:c.*259A>G;rna3794#NC_019458.2#185170805:c.*259A>G;rna3793#NC_019458.2#185170805:c.*259A>G	.	.
NC_019458.2	185323580	185323580	A	G	UTR3	gene2053	rna3797#NC_019458.2#185231621:c.*785A>G	.	.
NC_019458.2	185337653	185337653	C	A	intergenic	gene2053;gene2055	dist=13918;dist=15630	.	.
NC_019458.2	185337725	185337725	T	C	intergenic	gene2053;gene2055	dist=13990;dist=15558	.	.
NC_019458.2	185765675	185765675	C	A	UTR3	gene2057	rna3801#NC_019458.2#185677255:c.*1501C>A;rna3802#NC_019458.2#185677256:c.*1501C>A	.	.
NC_019458.2	187480845	187480845	G	A	exonic	gene2075	.	synonymous SNV	gene2075:rna3827#NC_019458.2#187480550:exon1:c.C1161T:p.A387A
NC_019458.2	187480911	187480911	A	G	exonic	gene2075	.	synonymous SNV	gene2075:rna3827#NC_019458.2#187480550:exon1:c.T1095C:p.G365G
NC_019458.2	187480938	187480938	A	G	exonic	gene2075	.	synonymous SNV	gene2075:rna3827#NC_019458.2#187480550:exon1:c.T1068C:p.N356N
NC_019458.2	187481268	187481268	G	A	exonic	gene2075	.	synonymous SNV	gene2075:rna3827#NC_019458.2#187480550:exon1:c.C738T:p.G246G
NC_019458.2	188063023	188063023	C	T	UTR3	gene2082	rna3841#NC_019458.2#188062872:c.*1487G>A	.	.
NC_019458.2	189368376	189368376	T	G	exonic	gene2112	.	synonymous SNV	gene2112:rna3899#NC_019458.2#189326857:exon2:c.T36G:p.P12P
NC_019458.2	189407891	189407891	G	A	UTR3	gene2112	rna3899#NC_019458.2#189326857:c.*2050G>A	.	.
NC_019458.2	189410776	189410776	A	C	UTR3	gene2112	rna3899#NC_019458.2#189326857:c.*4935A>C	.	.
NC_019458.2	189413735	189413735	G	A	UTR3	gene2112	rna3899#NC_019458.2#189326857:c.*7894G>A	.	.
NC_019458.2	189472625	189472625	T	C	UTR3	gene2113	rna3900#NC_019458.2#189433025:c.*468T>C;rna3901#NC_019458.2#189441353:c.*468T>C;rna3902#NC_019458.2#189441354:c.*468T>C	.	.
NC_019458.2	189476564	189476564	G	A	UTR3	gene2114	rna3903#NC_019458.2#189475749:c.*626C>T	.	.
NC_019458.2	189593104	189593104	A	G	UTR3	gene2120	rna3928#NC_019458.2#189591448:c.*94T>C;rna3927#NC_019458.2#189591448:c.*94T>C;rna3926#NC_019458.2#189591448:c.*94T>C;rna3925#NC_019458.2#189591448:c.*94T>C;rna3924#NC_019458.2#189591448:c.*94T>C;rna3923#NC_019458.2#189591448:c.*94T>C;rna3922#NC_019458.2#189591448:c.*94T>C;rna3921#NC_019458.2#189591448:c.*94T>C;rna3920#NC_019458.2#189591448:c.*94T>C;rna3919#NC_019458.2#189591448:c.*94T>C;rna3918#N…	.	.
NC_019458.2	190591436	190591436	A	G	UTR3	gene2126	rna3938#NC_019458.2#190406295:c.*2506A>G	.	.
NC_019458.2	191223072	191223072	C	G	UTR3	gene2131	rna3947#NC_019458.2#191145265:c.*213C>G;rna3948#NC_019458.2#191145266:c.*213C>G	.	.
NC_019458.2	191224389	191224389	A	G	UTR3	gene2131	rna3947#NC_019458.2#191145265:c.*1477A>G;rna3948#NC_019458.2#191145266:c.*1477A>G	.	.
NC_019458.2	191224423	191224423	C	A	UTR3	gene2131	rna3947#NC_019458.2#191145265:c.*1511C>A;rna3948#NC_019458.2#191145266:c.*1511C>A	.	.
NC_019458.2	192715994	192715994	T	C	UTR3	gene2141	rna3980#NC_019458.2#192396884:c.*1717T>C	.	.
NC_019458.2	194057593	194057593	A	G	UTR3	gene2146	rna3984#NC_019458.2#194056202:c.*4960T>C	.	.
NC_019458.2	194057595	194057595	G	C	UTR3	gene2146	rna3984#NC_019458.2#194056202:c.*4958C>G	.	.
NC_019458.2	194057622	194057622	G	A	UTR3	gene2146	rna3984#NC_019458.2#194056202:c.*4931C>T	.	.
NC_019458.2	194059578	194059578	C	T	UTR3	gene2146	rna3984#NC_019458.2#194056202:c.*2975G>A	.	.
NC_019458.2	194069178	194069178	A	G	exonic	gene2146	.	nonsynonymous SNV	gene2146:rna3984#NC_019458.2#194056202:exon9:c.T1289C:p.L430S
NC_019458.2	194986175	194986175	C	T	UTR3	gene2154	rna3995#NC_019458.2#194985812:c.*467G>A	.	.
NC_019458.2	194986545	194986545	A	G	UTR3	gene2154	rna3995#NC_019458.2#194985812:c.*97T>C	.	.
NC_019458.2	194986752	194986752	G	A	exonic	gene2154	.	nonsynonymous SNV	gene2154:rna3995#NC_019458.2#194985812:exon7:c.C772T:p.P258S
NC_019458.2	195131232	195131232	A	G	intergenic	gene2155;gene2156	dist=1824;dist=135405	.	.
NC_019458.2	195131237	195131237	G	A	intergenic	gene2155;gene2156	dist=1829;dist=135400	.	.
NC_019458.2	195131334	195131334	T	C	intergenic	gene2155;gene2156	dist=1926;dist=135303	.	.
NC_019458.2	195131723	195131723	A	G	intergenic	gene2155;gene2156	dist=2315;dist=134914	.	.
NC_019458.2	198507658	198507658	A	T	exonic	gene2180	.	synonymous SNV	gene2180:rna4050#NC_019458.2#198495740:exon8:c.A750T:p.R250R,gene2180:rna4051#NC_019458.2#198495741:exon8:c.A750T:p.R250R
NC_019458.2	198550239	198550239	T	C	UTR3	gene2182	rna4056#NC_019458.2#198549936:c.*842A>G	.	.
NC_019458.2	198579636	198579636	T	C	intergenic	gene2182;gene2183	dist=4426;dist=1113	.	.
NC_019458.2	198579923	198579923	T	C	downstream	gene2183	dist=826	.	.
NC_019458.2	198678794	198678794	C	T	UTR3	gene2187	rna4064#NC_019458.2#198678650:c.*253G>A	.	.
NC_019458.2	199248176	199248176	G	A	UTR3	gene2191	rna4078#NC_019458.2#199188768:c.*1059G>A;rna4080#NC_019458.2#199188770:c.*1059G>A;rna4079#NC_019458.2#199188770:c.*1059G>A;rna4082#NC_019458.2#199189889:c.*1059G>A;rna4083#NC_019458.2#199214574:c.*1059G>A	.	.
NC_019458.2	199635984	199635984	A	G	UTR3	gene2195	rna4095#NC_019458.2#199631149:c.*11T>C;rna4094#NC_019458.2#199631149:c.*11T>C;rna4093#NC_019458.2#199631149:c.*11T>C	.	.
NC_019458.2	199751845	199751845	T	C	UTR3	gene2197	rna4098#NC_019458.2#199741799:c.*440T>C	.	.
NC_019458.2	199752074	199752074	C	T	UTR3	gene2197	rna4098#NC_019458.2#199741799:c.*669C>T	.	.
NC_019458.2	199757389	199757389	T	C	UTR3	gene2198	rna4099#NC_019458.2#199753507:c.*1791A>G	.	.
NC_019458.2	199996146	199996146	T	C	UTR3	gene2200	rna4103#NC_019458.2#199929657:c.*596T>C	.	.
NC_019458.2	199996161	199996161	C	G	UTR3	gene2200	rna4103#NC_019458.2#199929657:c.*611C>G	.	.
NC_019458.2	199996162	199996162	T	G	UTR3	gene2200	rna4103#NC_019458.2#199929657:c.*612T>G	.	.
NC_019458.2	199996772	199996772	C	T	UTR3	gene2200	rna4103#NC_019458.2#199929657:c.*1222C>T	.	.
NC_019458.2	199996889	199996889	C	T	UTR3	gene2200	rna4103#NC_019458.2#199929657:c.*1339C>T	.	.
NC_019458.2	199997129	199997129	T	C	UTR3	gene2200	rna4103#NC_019458.2#199929657:c.*1579T>C	.	.
NC_019458.2	200165246	200165246	A	T	UTR3	gene2202	rna4105#NC_019458.2#200047780:c.*3701A>T	.	.
NC_019458.2	200165255	200165255	G	A	UTR3	gene2202	rna4105#NC_019458.2#200047780:c.*3710G>A	.	.
NC_019458.2	200165301	200165301	C	T	UTR3	gene2202	rna4105#NC_019458.2#200047780:c.*3756C>T	.	.
NC_019458.2	200165675	200165675	T	C	UTR3	gene2202	rna4105#NC_019458.2#200047780:c.*4130T>C	.	.
NC_019458.2	200415061	200415061	A	G	exonic	gene2203	.	synonymous SNV	gene2203:rna4114#NC_019458.2#200204245:exon7:c.T501C:p.V167V,gene2203:rna4113#NC_019458.2#200204245:exon8:c.T501C:p.V167V,gene2203:rna4108#NC_019458.2#200173317:exon14:c.T1323C:p.V441V,gene2203:rna4112#NC_019458.2#200204245:exon14:c.T1134C:p.V378V,gene2203:rna4107#NC_019458.2#200172833:exon15:c.T1329C:p.V443V,gene2203:rna4109#NC_019458.2#200204245:exon15:c.T1323C:p.V441V,gene2203:rna4110#NC_01945…
NC_019458.2	201208521	201208521	C	T	UTR5;UTR3	gene2230;gene2230	rna4161#NC_019458.2#201205016:c.-1466C>T;rna4157#NC_019458.2#201182725:c.*1023C>T	.	.
NC_019458.2	201368826	201368826	G	A	intergenic	gene2232;gene2233	dist=1038;dist=3027	.	.
NC_019458.2	201872796	201872796	A	T	UTR3	gene2239	rna4183#NC_019458.2#201870842:c.*499T>A;rna4182#NC_019458.2#201870842:c.*499T>A;rna4181#NC_019458.2#201870842:c.*499T>A;rna4180#NC_019458.2#201870842:c.*499T>A;rna4179#NC_019458.2#201870842:c.*499T>A	.	.
NC_019458.2	202057089	202057089	A	G	exonic	gene2242	.	synonymous SNV	gene2242:rna4192#NC_019458.2#202043400:exon3:c.A210G:p.S70S,gene2242:rna4191#NC_019458.2#202036104:exon4:c.A234G:p.S78S,gene2242:rna4190#NC_019458.2#202036094:exon5:c.A303G:p.S101S,gene2242:rna4189#NC_019458.2#202036032:exon6:c.A561G:p.S187S
NC_019458.2	205377393	205377393	T	C	UTR3	gene2260	rna4233#NC_019458.2#205377008:c.*4357A>G;rna4232#NC_019458.2#205377008:c.*4357A>G	.	.
NC_019458.2	205575825	205575825	G	T	intronic	gene2263	.	.	.
NC_019458.2	205761350	205761350	C	T	UTR3	gene2264	rna4239#NC_019458.2#205691536:c.*3352C>T	.	.
NC_019458.2	205762809	205762809	C	G	UTR3	gene2265	rna4241#NC_019458.2#205762367:c.*1976G>C;rna4240#NC_019458.2#205762367:c.*1976G>C	.	.
NC_019458.2	205807460	205807460	A	G	intergenic	gene2265;gene2266	dist=8809;dist=6380	.	.
NC_019458.2	205807524	205807524	A	G	intergenic	gene2265;gene2266	dist=8873;dist=6316	.	.
NC_019458.2	205808000	205808000	G	A	intergenic	gene2265;gene2266	dist=9349;dist=5840	.	.
NC_019458.2	205809631	205809631	G	C	intergenic	gene2265;gene2266	dist=10980;dist=4209	.	.
NC_019458.2	206065324	206065324	C	T	UTR3	gene2270	rna4255#NC_019458.2#206032725:c.*472C>T;rna4254#NC_019458.2#206032725:c.*472C>T;rna4256#NC_019458.2#206033026:c.*472C>T;rna4257#NC_019458.2#206033292:c.*472C>T	.	.
NC_019458.2	206067494	206067494	G	A	UTR3	gene2270	rna4255#NC_019458.2#206032725:c.*2642G>A;rna4254#NC_019458.2#206032725:c.*2642G>A;rna4256#NC_019458.2#206033026:c.*2642G>A;rna4257#NC_019458.2#206033292:c.*2642G>A	.	.
NC_019458.2	206069244	206069244	A	G	intergenic	gene2270;gene2271	dist=1355;dist=117055	.	.
NC_019458.2	206069402	206069402	T	C	intergenic	gene2270;gene2271	dist=1513;dist=116897	.	.
NC_019458.2	206069417	206069417	G	A	intergenic	gene2270;gene2271	dist=1528;dist=116882	.	.
NC_019458.2	209144328	209144328	A	G	intergenic	gene2277;gene2278	dist=1110859;dist=97099	.	.
NC_019458.2	209347491	209347491	A	G	intronic	gene2278	.	.	.
NC_019458.2	211028639	211028639	A	C	exonic	gene2281	.	synonymous SNV	gene2281:rna4282#NC_019458.2#211024889:exon5:c.T1338G:p.R446R,gene2281:rna4283#NC_019458.2#211024889:exon6:c.T1398G:p.R466R,gene2281:rna4284#NC_019458.2#211024889:exon6:c.T1398G:p.R466R,gene2281:rna4280#NC_019458.2#211024889:exon7:c.T1458G:p.R486R,gene2281:rna4281#NC_019458.2#211024889:exon7:c.T1458G:p.R486R,gene2281:rna4285#NC_019458.2#211024889:exon7:c.T1458G:p.R486R
NC_019458.2	213094149	213094149	G	A	exonic	gene2292	.	synonymous SNV	gene2292:rna4310#NC_019458.2#213040317:exon19:c.C2214T:p.T738T,gene2292:rna4311#NC_019458.2#213040317:exon19:c.C2214T:p.T738T,gene2292:rna4312#NC_019458.2#213040317:exon19:c.C2214T:p.T738T
NC_019458.2	213832119	213832119	C	A	intronic	gene2295	.	.	.
NC_019458.2	213832149	213832149	A	G	intronic	gene2295	.	.	.
NC_019458.2	214340101	214340101	T	C	UTR3	gene2296	rna4322#NC_019458.2#213937864:c.*1401T>C;rna4325#NC_019458.2#213937865:c.*1401T>C;rna4324#NC_019458.2#213937865:c.*1401T>C;rna4323#NC_019458.2#213937865:c.*1401T>C;rna4328#NC_019458.2#213937866:c.*1401T>C;rna4327#NC_019458.2#213937866:c.*1401T>C;rna4326#NC_019458.2#213937866:c.*1401T>C;rna4330#NC_019458.2#213937867:c.*1401T>C;rna4329#NC_019458.2#213937867:c.*1401T>C	.	.
NC_019458.2	214389628	214389628	C	T	exonic	gene2297	.	synonymous SNV	gene2297:rna4331#NC_019458.2#214365798:exon5:c.C558T:p.I186I
NC_019458.2	214389649	214389649	T	C	exonic	gene2297	.	synonymous SNV	gene2297:rna4331#NC_019458.2#214365798:exon5:c.T579C:p.A193A
NC_019458.2	214402656	214402656	G	C	intergenic	gene2297;gene2298	dist=1089;dist=48072	.	.
NC_019458.2	214405837	214405837	C	T	intergenic	gene2297;gene2298	dist=4270;dist=44891	.	.
NC_019458.2	214405839	214405839	T	C	intergenic	gene2297;gene2298	dist=4272;dist=44889	.	.
NC_019458.2	214405845	214405845	G	A	intergenic	gene2297;gene2298	dist=4278;dist=44883	.	.
NC_019458.2	214405858	214405858	G	A	intergenic	gene2297;gene2298	dist=4291;dist=44870	.	.
NC_019458.2	214492186	214492186	G	A	downstream	gene2299	dist=314	.	.
NC_019458.2	214492315	214492315	A	G	downstream	gene2299	dist=443	.	.
NC_019458.2	214998280	214998280	T	C	exonic	gene2305	.	synonymous SNV	gene2305:rna4339#NC_019458.2#214981544:exon12:c.A1155G:p.L385L,gene2305:rna4340#NC_019458.2#214981544:exon12:c.A1047G:p.L349L
NC_019458.2	215163010	215163010	C	T	intergenic	gene2308;gene2309	dist=6403;dist=2168	.	.
NC_019458.2	215166394	215166394	A	G	exonic	gene2309	.	synonymous SNV	gene2309:rna4357#NC_019458.2#215165177:exon3:c.T795C:p.L265L,gene2309:rna4358#NC_019458.2#215165177:exon3:c.T795C:p.L265L,gene2309:rna4359#NC_019458.2#215165177:exon3:c.T795C:p.L265L,gene2309:rna4360#NC_019458.2#215165177:exon3:c.T795C:p.L265L,gene2309:rna4354#NC_019458.2#215165177:exon4:c.T795C:p.L265L,gene2309:rna4355#NC_019458.2#215165177:exon4:c.T795C:p.L265L
NC_019458.2	215261579	215261579	T	A	UTR3	gene2311	rna4363#NC_019458.2#215261287:c.*1424A>T	.	.
NC_019458.2	215662794	215662794	C	T	intronic	gene2324	.	.	.
NC_019458.2	224367289	224367289	T	C	ncRNA_exonic	gene2363	.	.	.
NC_019458.2	225109329	225109329	C	T	UTR3	gene2371	rna4469#NC_019458.2#224976312:c.*5C>T;rna4470#NC_019458.2#224976314:c.*5C>T;rna4471#NC_019458.2#224984260:c.*5C>T	.	.
NC_019458.2	225457773	225457773	A	G	UTR3	gene2378	rna4478#NC_019458.2#225457312:c.*100T>C;rna4477#NC_019458.2#225457312:c.*100T>C	.	.
NC_019458.2	226733218	226733218	G	A	intergenic	gene2384;gene2386	dist=60027;dist=18060	.	.
NC_019458.2	226733269	226733269	C	T	intergenic	gene2384;gene2386	dist=60078;dist=18009	.	.
NC_019458.2	226733986	226733986	T	G	intergenic	gene2384;gene2386	dist=60795;dist=17292	.	.
NC_019458.2	226734074	226734074	A	C	intergenic	gene2384;gene2386	dist=60883;dist=17204	.	.
NC_019458.2	227138736	227138736	G	A	ncRNA_exonic	gene2392	.	.	.
NC_019458.2	228104953	228104953	C	T	exonic	gene2394	.	synonymous SNV	gene2394:rna4503#NC_019458.2#227994934:exon5:c.C568T:p.L190L,gene2394:rna4507#NC_019458.2#228030947:exon5:c.C631T:p.L211L,gene2394:rna4501#NC_019458.2#227994934:exon6:c.C784T:p.L262L,gene2394:rna4502#NC_019458.2#227994934:exon6:c.C784T:p.L262L,gene2394:rna4504#NC_019458.2#227995099:exon6:c.C784T:p.L262L,gene2394:rna4505#NC_019458.2#227998828:exon6:c.C784T:p.L262L
NC_019458.2	229049353	229049353	C	A	UTR3	gene2404	rna4518#NC_019458.2#229037285:c.*445C>A	.	.
NC_019458.2	229049540	229049540	G	C	downstream	gene2404	dist=151	.	.
NC_019458.2	229050324	229050324	A	G	downstream	gene2404	dist=935	.	.
NC_019458.2	229051223	229051223	A	C	intergenic	gene2404;gene2405	dist=1834;dist=1619	.	.
NC_019458.2	229051553	229051553	A	G	intergenic	gene2404;gene2405	dist=2164;dist=1289	.	.
NC_019458.2	229051556	229051556	G	A	intergenic	gene2404;gene2405	dist=2167;dist=1286	.	.
NC_019458.2	229051939	229051939	C	G	downstream	gene2405	dist=903	.	.
NC_019458.2	229051971	229051971	A	G	downstream	gene2405	dist=871	.	.
NC_019458.2	229052023	229052023	A	T	downstream	gene2405	dist=819	.	.
NC_019458.2	229053646	229053646	A	G	UTR3	gene2405	rna4521#NC_019458.2#229052841:c.*811T>C;rna4520#NC_019458.2#229052841:c.*811T>C;rna4519#NC_019458.2#229052841:c.*811T>C	.	.
NC_019458.2	234039463	234039463	A	G	intergenic	gene2433;gene2434	dist=61781;dist=15044	.	.
NC_019458.2	234039468	234039468	G	C	intergenic	gene2433;gene2434	dist=61786;dist=15039	.	.
NC_019458.2	234039480	234039480	A	C	intergenic	gene2433;gene2434	dist=61798;dist=15027	.	.
NC_019458.2	234039485	234039485	A	T	intergenic	gene2433;gene2434	dist=61803;dist=15022	.	.
NC_019458.2	234039486	234039486	G	A	intergenic	gene2433;gene2434	dist=61804;dist=15021	.	.
NC_019458.2	234119249	234119249	A	C	intergenic	gene2434;gene2437	dist=47413;dist=1778	.	.
NC_019458.2	234119639	234119639	A	G	intergenic	gene2434;gene2437	dist=47803;dist=1388	.	.
NC_019458.2	235341033	235341033	T	C	intronic	gene2450	.	.	.
NC_019458.2	235341086	235341086	T	C	intronic	gene2450	.	.	.
NC_019458.2	235341087	235341087	T	C	intronic	gene2450	.	.	.
NC_019458.2	235396638	235396638	T	C	intergenic	gene2450;gene2451	dist=19543;dist=5887	.	.
NC_019458.2	235398117	235398117	C	T	intergenic	gene2450;gene2451	dist=21022;dist=4408	.	.
NC_019458.2	235398602	235398602	T	C	intergenic	gene2450;gene2451	dist=21507;dist=3923	.	.
NC_019458.2	235398621	235398621	C	T	intergenic	gene2450;gene2451	dist=21526;dist=3904	.	.
NC_019458.2	235399562	235399562	C	A	intergenic	gene2450;gene2451	dist=22467;dist=2963	.	.
NC_019458.2	235399637	235399637	C	T	intergenic	gene2450;gene2451	dist=22542;dist=2888	.	.
NC_019458.2	235401554	235401554	C	T	downstream	gene2451	dist=971	.	.
NC_019458.2	235402920	235402920	T	C	UTR3	gene2451	rna4626#NC_019458.2#235402524:c.*2575A>G	.	.
NC_019458.2	236520409	236520409	G	T	UTR3	gene2461	rna4641#NC_019458.2#236375473:c.*1250G>T	.	.
NC_019458.2	239964702	239964702	C	T	ncRNA_exonic	gene2492	.	.	.
NC_019458.2	241296554	241296554	A	G	intergenic	gene2497;gene2498	dist=924424;dist=185719	.	.
NC_019458.2	241296880	241296880	C	T	intergenic	gene2497;gene2498	dist=924750;dist=185393	.	.
NC_019458.2	241299658	241299658	T	C	intergenic	gene2497;gene2498	dist=927528;dist=182615	.	.
NC_019458.2	241299697	241299697	T	C	intergenic	gene2497;gene2498	dist=927567;dist=182576	.	.
NC_019458.2	241299709	241299709	T	C	intergenic	gene2497;gene2498	dist=927579;dist=182564	.	.
NC_019458.2	241299734	241299734	C	T	intergenic	gene2497;gene2498	dist=927604;dist=182539	.	.
NC_019458.2	241299794	241299794	T	A	intergenic	gene2497;gene2498	dist=927664;dist=182479	.	.
NC_019458.2	241299831	241299831	G	A	intergenic	gene2497;gene2498	dist=927701;dist=182442	.	.
NC_019458.2	241299927	241299927	T	C	intergenic	gene2497;gene2498	dist=927797;dist=182346	.	.
NC_019458.2	242796951	242796951	C	T	ncRNA_exonic	gene2501	.	.	.
NC_019458.2	242797315	242797315	A	G	ncRNA_exonic	gene2501	.	.	.
NC_019458.2	243833901	243833901	A	G	UTR3	gene2507	rna4713#NC_019458.2#243833634:c.*3767T>C;rna4712#NC_019458.2#243833634:c.*3767T>C;rna4711#NC_019458.2#243833634:c.*3767T>C	.	.
NC_019458.2	243833918	243833918	T	C	UTR3	gene2507	rna4713#NC_019458.2#243833634:c.*3750A>G;rna4712#NC_019458.2#243833634:c.*3750A>G;rna4711#NC_019458.2#243833634:c.*3750A>G	.	.
NC_019458.2	243835889	243835889	G	A	UTR3	gene2507	rna4713#NC_019458.2#243833634:c.*1779C>T;rna4712#NC_019458.2#243833634:c.*1779C>T;rna4711#NC_019458.2#243833634:c.*1779C>T	.	.
NC_019458.2	244665421	244665421	A	G	UTR3	gene2517	rna4733#NC_019458.2#244589080:c.*180A>G;rna4732#NC_019458.2#244589080:c.*313A>G;rna4731#NC_019458.2#244589080:c.*180A>G	.	.
NC_019458.2	244665597	244665597	C	G	UTR3	gene2517	rna4733#NC_019458.2#244589080:c.*356C>G;rna4732#NC_019458.2#244589080:c.*489C>G;rna4731#NC_019458.2#244589080:c.*356C>G	.	.
NC_019458.2	244665619	244665619	A	G	UTR3	gene2517	rna4733#NC_019458.2#244589080:c.*378A>G;rna4732#NC_019458.2#244589080:c.*511A>G;rna4731#NC_019458.2#244589080:c.*378A>G	.	.
NC_019458.2	244669574	244669574	A	T	intergenic	gene2517;gene2518	dist=2957;dist=10169	.	.
NC_019458.2	244670675	244670675	T	C	intergenic	gene2517;gene2518	dist=4058;dist=9068	.	.
NC_019458.2	244670856	244670856	T	C	intergenic	gene2517;gene2518	dist=4239;dist=8887	.	.
NC_019458.2	244671204	244671204	C	G	intergenic	gene2517;gene2518	dist=4587;dist=8539	.	.
NC_019458.2	244671207	244671207	G	A	intergenic	gene2517;gene2518	dist=4590;dist=8536	.	.
NC_019458.2	244868039	244868039	A	G	exonic	gene2518	.	synonymous SNV	gene2518:rna4744#NC_019458.2#244805626:exon8:c.A576G:p.V192V,gene2518:rna4746#NC_019458.2#244805626:exon8:c.A576G:p.V192V,gene2518:rna4747#NC_019458.2#244805626:exon8:c.A573G:p.V191V,gene2518:rna4748#NC_019458.2#244810536:exon8:c.A576G:p.V192V,gene2518:rna4750#NC_019458.2#244826922:exon8:c.A576G:p.V192V,gene2518:rna4742#NC_019458.2#244801426:exon9:c.A708G:p.V236V,gene2518:rna4743#NC_019458.2#2448…
NC_019458.2	246951616	246951616	G	A	intronic	gene2536	.	.	.
NC_019458.2	246951619	246951619	T	G	intronic	gene2536	.	.	.
NC_019458.2	247394602	247394602	G	A	UTR3	gene2537	rna4781#NC_019458.2#247270686:c.*413G>A	.	.
NC_019458.2	247612618	247612618	A	C	exonic	gene2543	.	nonsynonymous SNV	gene2543:rna4787#NC_019458.2#247578577:exon21:c.A2605C:p.T869P
NC_019458.2	247613150	247613150	G	T	UTR3	gene2543	rna4787#NC_019458.2#247578577:c.*184G>T	.	.
NC_019458.2	247613369	247613369	A	T	UTR3	gene2543	rna4787#NC_019458.2#247578577:c.*403A>T	.	.
NC_019458.2	247613439	247613439	C	T	downstream	gene2543;gene2544	dist=371	.	.
NC_019458.2	247614221	247614221	A	G	intronic	gene2544	.	.	.
NC_019458.2	247614347	247614347	T	G	intronic	gene2544	.	.	.
NC_019458.2	247615444	247615444	G	C	intronic	gene2544	.	.	.
NC_019458.2	247615478	247615478	A	G	intronic	gene2544	.	.	.
NC_019458.2	247615491	247615491	A	G	intronic	gene2544	.	.	.
NC_019458.2	247615498	247615498	A	G	intronic	gene2544	.	.	.
NC_019458.2	247616679	247616679	A	G	intronic	gene2544	.	.	.
NC_019458.2	247616821	247616821	A	G	intronic	gene2544	.	.	.
NC_019458.2	247616831	247616831	A	G	intronic	gene2544	.	.	.
NC_019458.2	247617405	247617405	G	A	intronic	gene2544	.	.	.
NC_019458.2	247618494	247618494	C	T	exonic	gene2544	.	synonymous SNV	gene2544:rna4788#NC_019458.2#247613809:exon6:c.G837A:p.K279K
NC_019458.2	248299033	248299033	G	A	exonic	gene2551	.	nonsynonymous SNV	gene2551:rna4795#NC_019458.2#248286030:exon3:c.G458A:p.R153H,gene2551:rna4793#NC_019458.2#248258392:exon4:c.G458A:p.R153H,gene2551:rna4794#NC_019458.2#248278368:exon4:c.G458A:p.R153H
NC_019458.2	249121519	249121519	C	T	intergenic	gene2561;gene2563	dist=78794;dist=69083	.	.
NC_019458.2	250123180	250123180	T	C	intergenic	gene2566;gene2567	dist=2907;dist=1961	.	.
NC_019458.2	252757791	252757791	C	T	UTR3	gene2584	rna4875#NC_019458.2#252751942:c.*105C>T;rna4876#NC_019458.2#252752069:c.*105C>T;rna4877#NC_019458.2#252752264:c.*105C>T;rna4878#NC_019458.2#252752468:c.*105C>T;rna4880#NC_019458.2#252752499:c.*105C>T;rna4879#NC_019458.2#252752499:c.*105C>T;rna4882#NC_019458.2#252752500:c.*105C>T;rna4881#NC_019458.2#252752500:c.*105C>T;rna4883#NC_019458.2#252752717:c.*105C>T	.	.
NC_019458.2	252758145	252758145	A	C	downstream	gene2584	dist=177	.	.
NC_019458.2	253327689	253327689	C	G	intergenic	gene2589;gene2591	dist=1837;dist=36033	.	.
NC_019458.2	253469104	253469104	G	A	intronic	gene2592	.	.	.
NC_019458.2	253473344	253473344	G	C	intronic	gene2592	.	.	.
NC_019458.2	253473463	253473463	C	A	intronic	gene2592	.	.	.
NC_019458.2	253666436	253666436	A	G	exonic	gene2595	.	nonsynonymous SNV	gene2595:rna4898#NC_019458.2#253640334:exon10:c.A1276G:p.S426G,gene2595:rna4896#NC_019458.2#253637538:exon11:c.A1537G:p.S513G,gene2595:rna4897#NC_019458.2#253637538:exon11:c.A1522G:p.S508G
NC_019458.2	253666443	253666443	A	G	exonic	gene2595	.	nonsynonymous SNV	gene2595:rna4898#NC_019458.2#253640334:exon10:c.A1283G:p.Y428C,gene2595:rna4896#NC_019458.2#253637538:exon11:c.A1544G:p.Y515C,gene2595:rna4897#NC_019458.2#253637538:exon11:c.A1529G:p.Y510C
NC_019458.2	253680363	253680363	C	T	exonic	gene2595	.	synonymous SNV	gene2595:rna4898#NC_019458.2#253640334:exon18:c.C2838T:p.N946N,gene2595:rna4896#NC_019458.2#253637538:exon19:c.C3099T:p.N1033N,gene2595:rna4897#NC_019458.2#253637538:exon19:c.C3084T:p.N1028N
NC_019458.2	253778422	253778422	A	G	downstream	gene2598	dist=687	.	.
NC_019458.2	254103882	254103882	C	T	intronic	gene2600	.	.	.
NC_019458.2	254103918	254103918	A	0	intronic	gene2600	.	.	.
NC_019458.2	254103918	254103918	A	C	intronic	gene2600	.	.	.
NC_019458.2	254103924	254103924	T	0	intronic	gene2600	.	.	.
NC_019458.2	254103924	254103924	T	C	intronic	gene2600	.	.	.
NC_019458.2	254103952	254103952	G	0	intronic	gene2600	.	.	.
NC_019458.2	254103952	254103952	G	A	intronic	gene2600	.	.	.
NC_019458.2	254103959	254103959	C	0	intronic	gene2600	.	.	.
NC_019458.2	254103959	254103959	C	A	intronic	gene2600	.	.	.
NC_019458.2	254103960	254103960	A	0	intronic	gene2600	.	.	.
NC_019458.2	254103960	254103960	A	G	intronic	gene2600	.	.	.
NC_019458.2	254104033	254104033	C	T	intronic	gene2600	.	.	.
NC_019458.2	254104041	254104041	C	T	intronic	gene2600	.	.	.
NC_019458.2	254104053	254104053	C	T	intronic	gene2600	.	.	.
NC_019458.2	254104063	254104063	A	G	intronic	gene2600	.	.	.
NC_019458.2	254104152	254104152	A	T	intronic	gene2600	.	.	.
NC_019458.2	254104318	254104318	G	C	intronic	gene2600	.	.	.
NC_019458.2	254104371	254104371	T	C	intronic	gene2600	.	.	.
NC_019458.2	254105626	254105626	G	A	intronic	gene2600	.	.	.
NC_019458.2	254879671	254879671	T	C	intronic	gene2607	.	.	.
NC_019458.2	255197945	255197945	A	G	UTR3	gene2611	rna4918#NC_019458.2#255197534:c.*2487T>C;rna4917#NC_019458.2#255197534:c.*2389T>C	.	.
NC_019458.2	256370773	256370773	G	A	exonic	gene2616	.	synonymous SNV	gene2616:rna4924#NC_019458.2#256330829:exon7:c.G684A:p.P228P
NC_019458.2	256387130	256387130	C	T	exonic	gene2616	.	synonymous SNV	gene2616:rna4924#NC_019458.2#256330829:exon10:c.C972T:p.D324D
NC_019458.2	256387563	256387563	T	C	UTR3	gene2616	rna4924#NC_019458.2#256330829:c.*358T>C	.	.
NC_019458.2	256387697	256387697	T	C	downstream	gene2616	dist=101	.	.
NC_019458.2	256388014	256388014	G	A	downstream	gene2616	dist=418	.	.
NC_019458.2	256388029	256388029	G	A	downstream	gene2616	dist=433	.	.
NC_019458.2	256388390	256388390	A	G	downstream	gene2616	dist=794	.	.
NC_019458.2	256388404	256388404	C	T	downstream	gene2616	dist=808	.	.
NC_019458.2	256388507	256388507	A	G	downstream	gene2616	dist=911	.	.
NC_019458.2	256389308	256389308	G	A	intergenic	gene2616;gene2619	dist=1712;dist=105166	.	.
NC_019458.2	257208260	257208260	G	C	intronic	gene2626	.	.	.
NC_019458.2	257208341	257208341	C	T	intronic	gene2626	.	.	.
NC_019458.2	257216549	257216549	T	C	exonic	gene2626	.	nonsynonymous SNV	gene2626:rna4958#NC_019458.2#257197463:exon26:c.A2923G:p.I975V,gene2626:rna4957#NC_019458.2#257197463:exon29:c.A3424G:p.I1142V,gene2626:rna4956#NC_019458.2#257197463:exon34:c.A4171G:p.I1391V
NC_019458.2	257216561	257216561	C	T	exonic	gene2626	.	nonsynonymous SNV	gene2626:rna4958#NC_019458.2#257197463:exon26:c.G2911A:p.V971I,gene2626:rna4957#NC_019458.2#257197463:exon29:c.G3412A:p.V1138I,gene2626:rna4956#NC_019458.2#257197463:exon34:c.G4159A:p.V1387I
NC_019458.2	257406805	257406805	A	T	UTR3	gene2628	rna4961#NC_019458.2#257391950:c.*89A>T;rna4960#NC_019458.2#257391950:c.*89A>T	.	.
NC_019458.2	257406938	257406938	C	T	UTR3	gene2628	rna4961#NC_019458.2#257391950:c.*222C>T;rna4960#NC_019458.2#257391950:c.*222C>T	.	.
NC_019458.2	257407229	257407229	T	C	UTR3	gene2628	rna4961#NC_019458.2#257391950:c.*513T>C;rna4960#NC_019458.2#257391950:c.*513T>C	.	.
NC_019458.2	257407319	257407319	T	G	UTR3	gene2628	rna4961#NC_019458.2#257391950:c.*603T>G;rna4960#NC_019458.2#257391950:c.*603T>G	.	.
NC_019458.2	257819133	257819133	G	A	exonic	gene2634	.	synonymous SNV	gene2634:rna4984#NC_019458.2#257770043:exon6:c.G555A:p.Q185Q,gene2634:rna4981#NC_019458.2#257770038:exon7:c.G693A:p.Q231Q,gene2634:rna4983#NC_019458.2#257770040:exon7:c.G855A:p.Q285Q,gene2634:rna4982#NC_019458.2#257770039:exon8:c.G993A:p.Q331Q
NC_019458.2	257830174	257830174	T	C	UTR3	gene2634	rna4981#NC_019458.2#257770038:c.*1029T>C;rna4982#NC_019458.2#257770039:c.*1029T>C;rna4983#NC_019458.2#257770040:c.*1029T>C;rna4984#NC_019458.2#257770043:c.*1029T>C	.	.
NC_019458.2	260036676	260036676	T	C	intergenic	gene2648;gene2649	dist=6960;dist=1844	.	.
NC_019458.2	260129874	260129874	G	A	UTR3	gene2650	rna5005#NC_019458.2#260128900:c.*3062C>T	.	.
NC_019458.2	260131361	260131361	T	A	UTR3	gene2650	rna5005#NC_019458.2#260128900:c.*1575A>T	.	.
NC_019458.2	260131583	260131583	G	A	UTR3	gene2650	rna5005#NC_019458.2#260128900:c.*1353C>T	.	.
NC_019458.2	263810208	263810208	C	T	intronic	gene2720	.	.	.
NC_019458.2	263810209	263810209	A	G	intronic	gene2720	.	.	.
NC_019458.2	263810223	263810223	A	C	intronic	gene2720	.	.	.
NC_019458.2	263810225	263810225	A	G	intronic	gene2720	.	.	.
NC_019458.2	264010088	264010088	A	G	exonic	gene2726	.	synonymous SNV	gene2726:rna5105#NC_019458.2#263951971:exon28:c.A4551G:p.A1517A
NC_019458.2	266216902	266216902	C	A	exonic	gene2741	.	nonsynonymous SNV	gene2741:rna5141#NC_019458.2#266216750:exon1:c.C14A:p.T5N
NC_019458.2	266216909	266216909	A	G	exonic	gene2741	.	synonymous SNV	gene2741:rna5141#NC_019458.2#266216750:exon1:c.A21G:p.V7V
NC_019458.2	266216912	266216912	A	G	exonic	gene2741	.	synonymous SNV	gene2741:rna5141#NC_019458.2#266216750:exon1:c.A24G:p.A8A
NC_019458.2	266216929	266216929	G	A	exonic	gene2741	.	nonsynonymous SNV	gene2741:rna5141#NC_019458.2#266216750:exon1:c.G41A:p.S14N
NC_019458.2	266216937	266216937	G	A	exonic	gene2741	.	nonsynonymous SNV	gene2741:rna5141#NC_019458.2#266216750:exon1:c.G49A:p.V17I
NC_019458.2	266217044	266217044	A	G	exonic	gene2741	.	synonymous SNV	gene2741:rna5141#NC_019458.2#266216750:exon1:c.A156G:p.A52A
NC_019458.2	267538913	267538913	C	G	exonic	gene2763	.	nonsynonymous SNV	gene2763:rna5183#NC_019458.2#267444732:exon11:c.C1828G:p.Q610E,gene2763:rna5184#NC_019458.2#267444732:exon12:c.C1855G:p.Q619E
NC_019458.2	268434061	268434061	A	G	downstream	gene2768	dist=304	.	.
NC_019458.2	268434087	268434087	A	G	downstream	gene2768	dist=330	.	.
NC_019458.2	269355356	269355356	C	A	UTR5	gene2773	rna5207#NC_019458.2#269354923:c.-1065C>A	.	.
NC_019458.2	269355363	269355363	C	G	UTR5	gene2773	rna5207#NC_019458.2#269354923:c.-1058C>G	.	.
NC_019458.2	269355373	269355373	C	T	UTR5	gene2773	rna5207#NC_019458.2#269354923:c.-1048C>T	.	.
NC_019458.2	270112669	270112669	A	G	UTR3	gene2777	rna5213#NC_019458.2#270061938:c.*776A>G	.	.
NC_019458.2	270114374	270114374	G	A	downstream	gene2778	dist=140	.	.
NC_019458.2	270297902	270297902	T	A	intergenic	gene2781;gene2782	dist=7356;dist=6114	.	.
NC_019458.2	270297908	270297908	A	G	intergenic	gene2781;gene2782	dist=7362;dist=6108	.	.
NC_019458.2	270297982	270297982	T	A	intergenic	gene2781;gene2782	dist=7436;dist=6034	.	.
NC_019458.2	270297991	270297991	C	G	intergenic	gene2781;gene2782	dist=7445;dist=6025	.	.
NC_019458.2	270297993	270297993	C	A	intergenic	gene2781;gene2782	dist=7447;dist=6023	.	.
NC_019458.2	270298015	270298015	G	T	intergenic	gene2781;gene2782	dist=7469;dist=6001	.	.
NC_019458.2	270298020	270298020	C	T	intergenic	gene2781;gene2782	dist=7474;dist=5996	.	.
NC_019458.2	270298021	270298021	A	G	intergenic	gene2781;gene2782	dist=7475;dist=5995	.	.
NC_019458.2	270544703	270544703	T	G	UTR3	gene2786	rna5231#NC_019458.2#270542939:c.*1210A>C;rna5230#NC_019458.2#270542939:c.*1210A>C;rna5229#NC_019458.2#270542939:c.*1210A>C;rna5228#NC_019458.2#270542939:c.*1210A>C;rna5227#NC_019458.2#270542939:c.*1210A>C	.	.
NC_019458.2	270544928	270544928	T	C	UTR3	gene2786	rna5231#NC_019458.2#270542939:c.*985A>G;rna5230#NC_019458.2#270542939:c.*985A>G;rna5229#NC_019458.2#270542939:c.*985A>G;rna5228#NC_019458.2#270542939:c.*985A>G;rna5227#NC_019458.2#270542939:c.*985A>G	.	.
NC_019458.2	271104099	271104099	A	G	UTR3	gene2791	rna5237#NC_019458.2#271102813:c.*1312T>C;rna5236#NC_019458.2#271102813:c.*1312T>C	.	.
NC_019458.2	271152850	271152850	A	T	UTR3	gene2792	rna5242#NC_019458.2#271108397:c.*282A>T;rna5241#NC_019458.2#271108397:c.*282A>T;rna5240#NC_019458.2#271108397:c.*282A>T;rna5239#NC_019458.2#271108397:c.*282A>T;rna5238#NC_019458.2#271108397:c.*282A>T;rna5243#NC_019458.2#271118671:c.*282A>T;rna5244#NC_019458.2#271118797:c.*282A>T	.	.
NC_019458.2	275004120	275004120	T	C	intronic	gene2805	.	.	.
NC_019458.2	275243828	275243828	T	A	UTR3	gene2808	rna5270#NC_019458.2#275167849:c.*364T>A	.	.
NC_019458.2	275351059	275351059	A	G	exonic	gene2811	.	synonymous SNV	gene2811:rna5278#NC_019458.2#275348788:exon5:c.T513C:p.Y171Y,gene2811:rna5279#NC_019458.2#275348788:exon5:c.T516C:p.Y172Y,gene2811:rna5280#NC_019458.2#275348788:exon5:c.T522C:p.Y174Y,gene2811:rna5282#NC_019458.2#275348788:exon5:c.T525C:p.Y175Y,gene2811:rna5273#NC_019458.2#275348788:exon6:c.T525C:p.Y175Y,gene2811:rna5276#NC_019458.2#275348788:exon6:c.T525C:p.Y175Y,gene2811:rna5277#NC_019458.2#2753…
NC_019459.2	2197292	2197292	A	G	exonic	gene2840	.	unknown	UNKNOWN
NC_019459.2	2753111	2753111	A	G	downstream	gene2850	dist=826	.	.
NC_019459.2	2757068	2757068	A	G	intergenic	gene2850;gene2851	dist=4783;dist=65665	.	.
NC_019459.2	2878792	2878792	A	G	UTR3	gene2851	rna5358#NC_019459.2#2822732:c.*441A>G	.	.
NC_019459.2	2880713	2880713	G	T	UTR3	gene2851	rna5358#NC_019459.2#2822732:c.*2362G>T	.	.
NC_019459.2	2881034	2881034	C	A	UTR3	gene2851	rna5358#NC_019459.2#2822732:c.*2683C>A	.	.
NC_019459.2	2881119	2881119	G	A	UTR3	gene2851	rna5358#NC_019459.2#2822732:c.*2768G>A	.	.
NC_019459.2	2881133	2881133	T	C	UTR3	gene2851	rna5358#NC_019459.2#2822732:c.*2782T>C	.	.
NC_019459.2	9653955	9653955	C	T	intergenic	gene2885;gene2886	dist=7880;dist=4907	.	.
NC_019459.2	9654153	9654153	G	T	intergenic	gene2885;gene2886	dist=8078;dist=4709	.	.
NC_019459.2	10036292	10036292	T	G	ncRNA_exonic	gene2887	.	.	.
NC_019459.2	10036553	10036553	G	A	ncRNA_exonic	gene2887	.	.	.
NC_019459.2	10511075	10511075	G	A	exonic	gene2903	.	synonymous SNV	gene2903:rna5456#NC_019459.2#10484872:exon6:c.G468A:p.S156S,gene2903:rna5457#NC_019459.2#10484873:exon6:c.G468A:p.S156S,gene2903:rna5458#NC_019459.2#10484873:exon6:c.G468A:p.S156S,gene2903:rna5460#NC_019459.2#10484874:exon6:c.G468A:p.S156S
NC_019459.2	10511087	10511087	C	T	exonic	gene2903	.	synonymous SNV	gene2903:rna5456#NC_019459.2#10484872:exon6:c.C480T:p.A160A,gene2903:rna5457#NC_019459.2#10484873:exon6:c.C480T:p.A160A,gene2903:rna5458#NC_019459.2#10484873:exon6:c.C480T:p.A160A,gene2903:rna5460#NC_019459.2#10484874:exon6:c.C480T:p.A160A
NC_019459.2	10552558	10552558	G	A	UTR3	gene2904	rna5462#NC_019459.2#10552325:c.*631C>T;rna5461#NC_019459.2#10552325:c.*631C>T	.	.
NC_019459.2	11128328	11128328	A	G	UTR3	gene2914	rna5481#NC_019459.2#11127888:c.*171T>C	.	.
NC_019459.2	11297447	11297447	G	A	UTR3	gene2916	rna5483#NC_019459.2#11208194:c.*3056G>A;rna5485#NC_019459.2#11208256:c.*3056G>A;rna5484#NC_019459.2#11208256:c.*3056G>A;rna5486#NC_019459.2#11246444:c.*3056G>A	.	.
NC_019459.2	11297897	11297897	A	G	UTR3	gene2916	rna5483#NC_019459.2#11208194:c.*3506A>G;rna5485#NC_019459.2#11208256:c.*3506A>G;rna5484#NC_019459.2#11208256:c.*3506A>G;rna5486#NC_019459.2#11246444:c.*3506A>G	.	.
NC_019459.2	11298182	11298182	G	A	UTR3	gene2916	rna5483#NC_019459.2#11208194:c.*3791G>A;rna5485#NC_019459.2#11208256:c.*3791G>A;rna5484#NC_019459.2#11208256:c.*3791G>A;rna5486#NC_019459.2#11246444:c.*3791G>A	.	.
NC_019459.2	11299198	11299198	G	A	UTR3	gene2916	rna5483#NC_019459.2#11208194:c.*4807G>A;rna5485#NC_019459.2#11208256:c.*4807G>A;rna5484#NC_019459.2#11208256:c.*4807G>A;rna5486#NC_019459.2#11246444:c.*4807G>A	.	.
NC_019459.2	11842674	11842674	C	G	intergenic	gene2921;gene2922	dist=5581;dist=11331	.	.
NC_019459.2	11855477	11855477	C	T	UTR3	gene2922	rna5496#NC_019459.2#11854004:c.*1584G>A	.	.
NC_019459.2	12117213	12117213	T	C	intergenic	gene2925;gene2926	dist=1559;dist=11233	.	.
NC_019459.2	12118336	12118336	C	T	intergenic	gene2925;gene2926	dist=2682;dist=10110	.	.
NC_019459.2	12972465	12972465	T	C	exonic	gene2932	.	synonymous SNV	gene2932:rna5515#NC_019459.2#12776719:exon48:c.T10572C:p.C3524C
NC_019459.2	12972469	12972469	C	A	exonic	gene2932	.	synonymous SNV	gene2932:rna5515#NC_019459.2#12776719:exon48:c.C10576A:p.R3526R
NC_019459.2	12972495	12972495	A	G	exonic	gene2932	.	synonymous SNV	gene2932:rna5515#NC_019459.2#12776719:exon48:c.A10602G:p.S3534S
NC_019459.2	13903780	13903780	T	C	intronic	gene2942	.	.	.
NC_019459.2	14084594	14084594	A	G	intronic	gene2943	.	.	.
NC_019459.2	14213095	14213095	T	G	exonic	gene2945	.	synonymous SNV	gene2945:rna5549#NC_019459.2#14191367:exon7:c.T822G:p.V274V
NC_019459.2	14268986	14268986	T	C	intergenic	gene2945;gene2946	dist=3444;dist=2337	.	.
NC_019459.2	14269023	14269023	G	A	intergenic	gene2945;gene2946	dist=3481;dist=2300	.	.
NC_019459.2	14269078	14269078	C	A	intergenic	gene2945;gene2946	dist=3536;dist=2245	.	.
NC_019459.2	14269591	14269591	A	G	intergenic	gene2945;gene2946	dist=4049;dist=1732	.	.
NC_019459.2	14314458	14314458	T	C	exonic	gene2946	.	synonymous SNV	gene2946:rna5550#NC_019459.2#14271322:exon12:c.T1635C:p.I545I
NC_019459.2	14328258	14328258	C	T	UTR3	gene2946	rna5550#NC_019459.2#14271322:c.*513C>T	.	.
NC_019459.2	14328390	14328390	G	A	UTR3	gene2946	rna5550#NC_019459.2#14271322:c.*645G>A	.	.
NC_019459.2	14330600	14330600	T	C	UTR3	gene2947	rna5551#NC_019459.2#14330421:c.*737A>G	.	.
NC_019459.2	14334614	14334614	T	C	exonic	gene2947	.	synonymous SNV	gene2947:rna5551#NC_019459.2#14330421:exon3:c.A183G:p.P61P
NC_019459.2	15792549	15792549	G	A	UTR3	gene2958	rna5564#NC_019459.2#15791648:c.*807C>T	.	.
NC_019459.2	17611915	17611915	C	T	intronic	gene2972	.	.	.
NC_019459.2	17612235	17612235	T	C	intronic	gene2972	.	.	.
NC_019459.2	17613833	17613833	G	A	intronic	gene2972	.	.	.
NC_019459.2	17615319	17615319	G	T	intronic	gene2972	.	.	.
NC_019459.2	21597906	21597906	A	G	UTR3	gene3000	rna5615#NC_019459.2#21579631:c.*1612A>G;rna5616#NC_019459.2#21580802:c.*1612A>G	.	.
NC_019459.2	21645193	21645193	T	C	intronic	gene3001	.	.	.
NC_019459.2	21645962	21645962	G	C	downstream	gene3001	dist=158	.	.
NC_019459.2	21648490	21648490	T	G	intergenic	gene3001;gene3002	dist=2686;dist=7891	.	.
NC_019459.2	21648957	21648957	C	G	intergenic	gene3001;gene3002	dist=3153;dist=7424	.	.
NC_019459.2	21649038	21649038	C	T	intergenic	gene3001;gene3002	dist=3234;dist=7343	.	.
NC_019459.2	21649131	21649131	C	A	intergenic	gene3001;gene3002	dist=3327;dist=7250	.	.
NC_019459.2	21649528	21649528	T	A	intergenic	gene3001;gene3002	dist=3724;dist=6853	.	.
NC_019459.2	21650172	21650172	A	G	intergenic	gene3001;gene3002	dist=4368;dist=6209	.	.
NC_019459.2	21651197	21651197	A	G	intergenic	gene3001;gene3002	dist=5393;dist=5184	.	.
NC_019459.2	21651396	21651396	A	G	intergenic	gene3001;gene3002	dist=5592;dist=4985	.	.
NC_019459.2	21653961	21653961	C	T	intergenic	gene3001;gene3002	dist=8157;dist=2420	.	.
NC_019459.2	21654563	21654563	A	G	intergenic	gene3001;gene3002	dist=8759;dist=1818	.	.
NC_019459.2	21655995	21655995	C	T	downstream	gene3002	dist=386	.	.
NC_019459.2	21657537	21657537	G	A	exonic	gene3002	.	synonymous SNV	gene3002:rna5621#NC_019459.2#21656380:exon2:c.C1587T:p.C529C,gene3002:rna5622#NC_019459.2#21656380:exon2:c.C1599T:p.C533C,gene3002:rna5623#NC_019459.2#21656380:exon2:c.C1740T:p.C580C,gene3002:rna5619#NC_019459.2#21656380:exon3:c.C1677T:p.C559C,gene3002:rna5620#NC_019459.2#21656380:exon3:c.C1719T:p.C573C
NC_019459.2	21657932	21657932	T	C	exonic	gene3002	.	nonsynonymous SNV	gene3002:rna5621#NC_019459.2#21656380:exon2:c.A1192G:p.S398G,gene3002:rna5622#NC_019459.2#21656380:exon2:c.A1204G:p.S402G,gene3002:rna5623#NC_019459.2#21656380:exon2:c.A1345G:p.S449G,gene3002:rna5619#NC_019459.2#21656380:exon3:c.A1282G:p.S428G,gene3002:rna5620#NC_019459.2#21656380:exon3:c.A1324G:p.S442G
NC_019459.2	21657933	21657933	G	A	exonic	gene3002	.	synonymous SNV	gene3002:rna5621#NC_019459.2#21656380:exon2:c.C1191T:p.G397G,gene3002:rna5622#NC_019459.2#21656380:exon2:c.C1203T:p.G401G,gene3002:rna5623#NC_019459.2#21656380:exon2:c.C1344T:p.G448G,gene3002:rna5619#NC_019459.2#21656380:exon3:c.C1281T:p.G427G,gene3002:rna5620#NC_019459.2#21656380:exon3:c.C1323T:p.G441G
NC_019459.2	21674934	21674934	C	T	exonic	gene3003	.	synonymous SNV	gene3003:rna5624#NC_019459.2#21668061:exon2:c.C117T:p.A39A
NC_019459.2	22716209	22716209	C	T	UTR3	gene3011	rna5643#NC_019459.2#22716005:c.*227G>A;rna5642#NC_019459.2#22716005:c.*227G>A;rna5641#NC_019459.2#22716005:c.*227G>A;rna5640#NC_019459.2#22716005:c.*227G>A;rna5639#NC_019459.2#22716005:c.*227G>A;rna5638#NC_019459.2#22716005:c.*227G>A;rna5637#NC_019459.2#22716005:c.*227G>A	.	.
NC_019459.2	24029170	24029170	G	A	exonic	gene3027	.	synonymous SNV	gene3027:rna5658#NC_019459.2#24013403:exon8:c.G1158A:p.S386S
NC_019459.2	24029179	24029179	G	A	exonic	gene3027	.	synonymous SNV	gene3027:rna5658#NC_019459.2#24013403:exon8:c.G1167A:p.E389E
NC_019459.2	25775058	25775058	G	A	UTR3	gene3040	rna5672#NC_019459.2#25670827:c.*1541G>A;rna5673#NC_019459.2#25670828:c.*1541G>A;rna5674#NC_019459.2#25671068:c.*1541G>A;rna5675#NC_019459.2#25700844:c.*1541G>A	.	.
NC_019459.2	26172848	26172848	C	A	exonic	gene3042	.	synonymous SNV	gene3042:rna5677#NC_019459.2#26071785:exon6:c.G609T:p.G203G
NC_019459.2	28287030	28287030	A	G	exonic	gene3068	.	synonymous SNV	gene3068:rna5713#NC_019459.2#28286757:exon7:c.T474C:p.C158C
NC_019459.2	29314716	29314716	C	T	exonic	gene3083	.	synonymous SNV	gene3083:rna5749#NC_019459.2#29244837:exon6:c.C507T:p.N169N
NC_019459.2	29316823	29316823	C	T	UTR3	gene3083	rna5749#NC_019459.2#29244837:c.*379C>T	.	.
NC_019459.2	29549960	29549960	G	A	UTR3	gene3085	rna5755#NC_019459.2#29423274:c.*1637G>A;rna5760#NC_019459.2#29423275:c.*1637G>A;rna5759#NC_019459.2#29423275:c.*1637G>A;rna5758#NC_019459.2#29423275:c.*1704G>A;rna5765#NC_019459.2#29497152:c.*1637G>A;rna5764#NC_019459.2#29497152:c.*1704G>A	.	.
NC_019459.2	29550145	29550145	T	C	UTR3	gene3085	rna5755#NC_019459.2#29423274:c.*1822T>C;rna5760#NC_019459.2#29423275:c.*1822T>C;rna5759#NC_019459.2#29423275:c.*1822T>C;rna5758#NC_019459.2#29423275:c.*1889T>C;rna5765#NC_019459.2#29497152:c.*1822T>C;rna5764#NC_019459.2#29497152:c.*1889T>C	.	.
NC_019459.2	29550466	29550466	A	G	UTR3	gene3085	rna5755#NC_019459.2#29423274:c.*2143A>G;rna5760#NC_019459.2#29423275:c.*2143A>G;rna5759#NC_019459.2#29423275:c.*2143A>G;rna5758#NC_019459.2#29423275:c.*2210A>G;rna5765#NC_019459.2#29497152:c.*2143A>G;rna5764#NC_019459.2#29497152:c.*2210A>G	.	.
NC_019459.2	29550966	29550966	A	G	UTR3	gene3085	rna5755#NC_019459.2#29423274:c.*2643A>G;rna5760#NC_019459.2#29423275:c.*2643A>G;rna5759#NC_019459.2#29423275:c.*2643A>G;rna5758#NC_019459.2#29423275:c.*2710A>G;rna5765#NC_019459.2#29497152:c.*2643A>G;rna5764#NC_019459.2#29497152:c.*2710A>G	.	.
NC_019459.2	29559217	29559217	T	C	intergenic	gene3085;gene3086	dist=2028;dist=2614	.	.
NC_019459.2	29745025	29745025	A	G	intergenic	gene3088;gene3090	dist=6182;dist=8891	.	.
NC_019459.2	29745055	29745055	A	G	intergenic	gene3088;gene3090	dist=6212;dist=8861	.	.
NC_019459.2	30074615	30074615	A	C	exonic	gene3092	.	synonymous SNV	gene3092:rna5778#NC_019459.2#30072885:exon16:c.T3456G:p.G1152G,gene3092:rna5776#NC_019459.2#30072885:exon17:c.T3723G:p.G1241G,gene3092:rna5777#NC_019459.2#30072885:exon17:c.T3771G:p.G1257G,gene3092:rna5773#NC_019459.2#30072885:exon19:c.T4230G:p.G1410G,gene3092:rna5774#NC_019459.2#30072885:exon19:c.T4236G:p.G1412G,gene3092:rna5775#NC_019459.2#30072885:exon20:c.T4350G:p.G1450G
NC_019459.2	30113329	30113329	G	A	exonic	gene3092	.	synonymous SNV	gene3092:rna5778#NC_019459.2#30072885:exon12:c.C1290T:p.N430N,gene3092:rna5776#NC_019459.2#30072885:exon13:c.C1557T:p.N519N,gene3092:rna5777#NC_019459.2#30072885:exon13:c.C1605T:p.N535N,gene3092:rna5773#NC_019459.2#30072885:exon15:c.C2064T:p.N688N,gene3092:rna5774#NC_019459.2#30072885:exon15:c.C2070T:p.N690N,gene3092:rna5775#NC_019459.2#30072885:exon16:c.C2184T:p.N728N
NC_019459.2	30944333	30944333	T	C	exonic	gene3097	.	nonsynonymous SNV	gene3097:rna5782#NC_019459.2#30829824:exon2:c.T145C:p.Y49H,gene3097:rna5781#NC_019459.2#30829823:exon3:c.T145C:p.Y49H
NC_019459.2	31157902	31157902	C	T	UTR3	gene3097	rna5781#NC_019459.2#30829823:c.*1139C>T;rna5782#NC_019459.2#30829824:c.*1139C>T	.	.
NC_019459.2	31894128	31894128	C	T	UTR3	gene3107	rna5803#NC_019459.2#31894033:c.*458G>A;rna5802#NC_019459.2#31894033:c.*458G>A;rna5801#NC_019459.2#31894033:c.*458G>A;rna5800#NC_019459.2#31894033:c.*458G>A;rna5799#NC_019459.2#31894033:c.*458G>A;rna5798#NC_019459.2#31894033:c.*458G>A;rna5797#NC_019459.2#31894033:c.*458G>A;rna5796#NC_019459.2#31894033:c.*458G>A;rna5795#NC_019459.2#31894033:c.*458G>A	.	.
NC_019459.2	33599141	33599141	A	G	UTR3	gene3115	rna5826#NC_019459.2#33542158:c.*1286A>G;rna5827#NC_019459.2#33542173:c.*1286A>G;rna5828#NC_019459.2#33543105:c.*1286A>G;rna5829#NC_019459.2#33543452:c.*1286A>G	.	.
NC_019459.2	33599161	33599161	G	A	UTR3	gene3115	rna5826#NC_019459.2#33542158:c.*1306G>A;rna5827#NC_019459.2#33542173:c.*1306G>A;rna5828#NC_019459.2#33543105:c.*1306G>A;rna5829#NC_019459.2#33543452:c.*1306G>A	.	.
NC_019459.2	35579786	35579786	T	A	UTR5	gene3130	rna5864#NC_019459.2#35578144:c.-157T>A;rna5863#NC_019459.2#35578144:c.-157T>A;rna5862#NC_019459.2#35578144:c.-157T>A;rna5861#NC_019459.2#35578144:c.-157T>A;rna5860#NC_019459.2#35578144:c.-157T>A;rna5859#NC_019459.2#35578144:c.-157T>A;rna5866#NC_019459.2#35578398:c.-157T>A	.	.
NC_019459.2	36378560	36378560	T	C	UTR3	gene3138	rna5890#NC_019459.2#35971534:c.*1859T>C;rna5891#NC_019459.2#35977186:c.*1859T>C;rna5892#NC_019459.2#35996991:c.*1859T>C;rna5894#NC_019459.2#36032940:c.*1859T>C;rna5895#NC_019459.2#36033189:c.*1859T>C;rna5896#NC_019459.2#36334491:c.*1859T>C	.	.
NC_019459.2	37246159	37246159	A	G	UTR3	gene3160	rna5946#NC_019459.2#37210463:c.*238A>G;rna5947#NC_019459.2#37211371:c.*238A>G	.	.
NC_019459.2	37599537	37599537	G	A	intronic	gene3165	.	.	.
NC_019459.2	37602075	37602075	T	G	downstream	gene3165	dist=361	.	.
NC_019459.2	38880306	38880306	C	T	exonic	gene3188	.	synonymous SNV	gene3188:rna6007#NC_019459.2#38866111:exon10:c.G975A:p.R325R,gene3188:rna6008#NC_019459.2#38866111:exon10:c.G1083A:p.R361R,gene3188:rna6009#NC_019459.2#38866111:exon10:c.G975A:p.R325R
NC_019459.2	40028077	40028077	T	C	UTR3	gene3196	rna6025#NC_019459.2#39945108:c.*1011T>C	.	.
NC_019459.2	40028187	40028187	G	A	UTR3	gene3196	rna6025#NC_019459.2#39945108:c.*1121G>A	.	.
NC_019459.2	42021024	42021024	C	T	intergenic	gene3209;gene3210	dist=72341;dist=5315	.	.
NC_019459.2	42809839	42809839	A	G	intronic	gene3223	.	.	.
NC_019459.2	42809852	42809852	A	C	intronic	gene3223	.	.	.
NC_019459.2	42809866	42809866	T	G	intronic	gene3223	.	.	.
NC_019459.2	42809868	42809868	A	C	intronic	gene3223	.	.	.
NC_019459.2	42809871	42809871	C	G	intronic	gene3223	.	.	.
NC_019459.2	42816136	42816136	T	C	intronic	gene3223	.	.	.
NC_019459.2	43377642	43377642	T	C	UTR3	gene3243	rna6123#NC_019459.2#43377032:c.*910A>G;rna6122#NC_019459.2#43377032:c.*910A>G	.	.
NC_019459.2	43378351	43378351	A	G	UTR3	gene3243	rna6123#NC_019459.2#43377032:c.*201T>C;rna6122#NC_019459.2#43377032:c.*201T>C	.	.
NC_019459.2	43399160	43399160	T	C	exonic	gene3243	.	synonymous SNV	gene3243:rna6122#NC_019459.2#43377032:exon11:c.A1275G:p.T425T,gene3243:rna6123#NC_019459.2#43377032:exon11:c.A1248G:p.T416T
NC_019459.2	43408908	43408908	G	A	exonic	gene3243	.	synonymous SNV	gene3243:rna6122#NC_019459.2#43377032:exon4:c.C387T:p.Y129Y,gene3243:rna6123#NC_019459.2#43377032:exon4:c.C387T:p.Y129Y
NC_019459.2	47345703	47345703	C	T	UTR3	gene3264	rna6148#NC_019459.2#47345536:c.*840G>A;rna6147#NC_019459.2#47345536:c.*840G>A;rna6146#NC_019459.2#47345536:c.*840G>A;rna6145#NC_019459.2#47345536:c.*840G>A;rna6144#NC_019459.2#47345536:c.*840G>A;rna6143#NC_019459.2#47345536:c.*840G>A	.	.
NC_019459.2	48356176	48356176	A	G	UTR3	gene3275	rna6163#NC_019459.2#48351855:c.*396A>G	.	.
NC_019459.2	48358945	48358945	A	G	ncRNA_exonic	gene3276	.	.	.
NC_019459.2	48358960	48358960	A	G	ncRNA_exonic	gene3276	.	.	.
NC_019459.2	48361278	48361278	A	G	ncRNA_exonic	gene3276	.	.	.
NC_019459.2	48361614	48361614	A	T	ncRNA_exonic	gene3276	.	.	.
NC_019459.2	48361921	48361921	T	C	ncRNA_exonic	gene3276	.	.	.
NC_019459.2	48532479	48532479	G	A	exonic	gene3279	.	synonymous SNV	gene3279:rna6169#NC_019459.2#48525046:exon36:c.C3447T:p.S1149S,gene3279:rna6168#NC_019459.2#48525046:exon37:c.C3555T:p.S1185S
NC_019459.2	49712090	49712090	C	T	intronic	gene3295	.	.	.
NC_019459.2	49712093	49712093	G	T	intronic	gene3295	.	.	.
NC_019459.2	49712107	49712107	G	T	intronic	gene3295	.	.	.
NC_019459.2	49712109	49712109	A	C	intronic	gene3295	.	.	.
NC_019459.2	49712112	49712112	C	A	intronic	gene3295	.	.	.
NC_019459.2	49712115	49712115	C	G	intronic	gene3295	.	.	.
NC_019459.2	49712118	49712118	T	G	intronic	gene3295	.	.	.
NC_019459.2	49712120	49712120	C	G	intronic	gene3295	.	.	.
NC_019459.2	49903791	49903791	T	C	exonic	gene3298	.	synonymous SNV	gene3298:rna6197#NC_019459.2#49870672:exon7:c.A1275G:p.K425K,gene3298:rna6198#NC_019459.2#49870672:exon8:c.A1497G:p.K499K,gene3298:rna6199#NC_019459.2#49870672:exon8:c.A1497G:p.K499K,gene3298:rna6200#NC_019459.2#49870673:exon8:c.A1497G:p.K499K
NC_019459.2	50921588	50921588	A	G	intronic	gene3313	.	.	.
NC_019459.2	50924411	50924411	A	C	intronic	gene3313	.	.	.
NC_019459.2	50982826	50982826	T	C	intergenic	gene3314;gene3315	dist=4869;dist=3068	.	.
NC_019459.2	50983279	50983279	T	G	intergenic	gene3314;gene3315	dist=5322;dist=2615	.	.
NC_019459.2	52182603	52182603	C	T	UTR3	gene3330	rna6258#NC_019459.2#52181557:c.*356G>A;rna6257#NC_019459.2#52181557:c.*356G>A;rna6256#NC_019459.2#52181557:c.*356G>A;rna6255#NC_019459.2#52181557:c.*356G>A;rna6254#NC_019459.2#52181557:c.*356G>A	.	.
NC_019459.2	53114210	53114210	C	G	intronic	gene3367	.	.	.
NC_019459.2	53114225	53114225	C	G	intronic	gene3367	.	.	.
NC_019459.2	53114226	53114226	C	G	intronic	gene3367	.	.	.
NC_019459.2	53114230	53114230	C	A	intronic	gene3367	.	.	.
NC_019459.2	53114232	53114232	T	G	intronic	gene3367	.	.	.
NC_019459.2	53114236	53114236	T	C	intronic	gene3367	.	.	.
NC_019459.2	55275270	55275270	G	A	intergenic	gene3378;gene3379	dist=7578;dist=347939	.	.
NC_019459.2	58717047	58717047	A	G	UTR3	gene3389	rna6367#NC_019459.2#58398382:c.*1458A>G	.	.
NC_019459.2	58718509	58718509	G	A	UTR3	gene3389	rna6367#NC_019459.2#58398382:c.*2920G>A	.	.
NC_019459.2	58719114	58719114	A	G	UTR3	gene3389	rna6367#NC_019459.2#58398382:c.*3525A>G	.	.
NC_019459.2	58930351	58930351	C	T	UTR3	gene3392	rna6370#NC_019459.2#58738697:c.*8C>T;rna6371#NC_019459.2#58780173:c.*8C>T	.	.
NC_019459.2	58931137	58931137	T	C	UTR3	gene3392	rna6370#NC_019459.2#58738697:c.*794T>C;rna6371#NC_019459.2#58780173:c.*794T>C	.	.
NC_019459.2	58931157	58931157	T	G	UTR3	gene3392	rna6370#NC_019459.2#58738697:c.*814T>G;rna6371#NC_019459.2#58780173:c.*814T>G	.	.
NC_019459.2	58931519	58931519	T	C	downstream	gene3392	dist=318	.	.
NC_019459.2	58932308	58932308	T	C	intergenic	gene3392;gene3393	dist=1107;dist=8215	.	.
NC_019459.2	58932421	58932421	T	G	intergenic	gene3392;gene3393	dist=1220;dist=8102	.	.
NC_019459.2	58942603	58942603	C	A	UTR3	gene3393	rna6372#NC_019459.2#58940522:c.*3383G>T	.	.
NC_019459.2	61193441	61193441	C	T	UTR3	gene3403	rna6402#NC_019459.2#61193134:c.*217G>A;rna6401#NC_019459.2#61193134:c.*236G>A	.	.
NC_019459.2	61310953	61310953	G	A	intronic	gene3408	.	.	.
NC_019459.2	61346098	61346098	A	G	exonic	gene3408	.	synonymous SNV	gene3408:rna6412#NC_019459.2#61309511:exon10:c.A1203G:p.L401L
NC_019459.2	63037262	63037262	G	A	exonic	gene3414	.	synonymous SNV	gene3414:rna6421#NC_019459.2#63033039:exon10:c.C780T:p.I260I
NC_019459.2	63037334	63037334	T	A	exonic	gene3414	.	synonymous SNV	gene3414:rna6421#NC_019459.2#63033039:exon10:c.A708T:p.V236V
NC_019459.2	63305678	63305678	T	C	exonic	gene3417	.	synonymous SNV	gene3417:rna6426#NC_019459.2#63267947:exon9:c.T948C:p.Y316Y
NC_019459.2	64456606	64456606	G	C	exonic	gene3431	.	synonymous SNV	gene3431:rna6443#NC_019459.2#64392845:exon18:c.G2796C:p.V932V,gene3431:rna6444#NC_019459.2#64392846:exon19:c.G3213C:p.V1071V,gene3431:rna6445#NC_019459.2#64396412:exon19:c.G3213C:p.V1071V
NC_019459.2	67747851	67747851	T	C	UTR3	gene3455	rna6498#NC_019459.2#67741562:c.*1160T>C	.	.
NC_019459.2	67748054	67748054	T	C	UTR3	gene3455	rna6498#NC_019459.2#67741562:c.*1363T>C	.	.
NC_019459.2	67749027	67749027	G	A	downstream	gene3455	dist=133	.	.
NC_019459.2	67749108	67749108	A	C	downstream	gene3455	dist=214	.	.
NC_019459.2	67752959	67752959	A	G	UTR3	gene3456	rna6499#NC_019459.2#67752118:c.*546T>C	.	.
NC_019459.2	72465311	72465311	A	G	UTR3	gene3491	rna6581#NC_019459.2#72463417:c.*1094A>G	.	.
NC_019459.2	72465699	72465699	G	T	UTR3	gene3491	rna6581#NC_019459.2#72463417:c.*1482G>T	.	.
NC_019459.2	72507502	72507502	A	G	UTR3	gene3493	rna6583#NC_019459.2#72488030:c.*1239A>G	.	.
NC_019459.2	72507589	72507589	G	A	UTR3	gene3493	rna6583#NC_019459.2#72488030:c.*1326G>A	.	.
NC_019459.2	72507597	72507597	T	A	UTR3	gene3493	rna6583#NC_019459.2#72488030:c.*1334T>A	.	.
NC_019459.2	72510713	72510713	A	G	UTR3	gene3495	rna6586#NC_019459.2#72510554:c.*1879T>C;rna6585#NC_019459.2#72510554:c.*1879T>C	.	.
NC_019459.2	72511885	72511885	G	T	UTR3	gene3495	rna6586#NC_019459.2#72510554:c.*707C>A;rna6585#NC_019459.2#72510554:c.*707C>A	.	.
NC_019459.2	72512535	72512535	G	A	UTR3	gene3495	rna6586#NC_019459.2#72510554:c.*57C>T;rna6585#NC_019459.2#72510554:c.*57C>T	.	.
NC_019459.2	72645095	72645095	C	T	downstream	gene3496	dist=220	.	.
NC_019459.2	72649845	72649845	A	G	downstream	gene3497	dist=880	.	.
NC_019459.2	73396492	73396492	G	C	UTR3	gene3508	rna6620#NC_019459.2#73395732:c.*2249C>G;rna6619#NC_019459.2#73395732:c.*2249C>G	.	.
NC_019459.2	73396498	73396498	A	G	UTR3	gene3508	rna6620#NC_019459.2#73395732:c.*2243T>C;rna6619#NC_019459.2#73395732:c.*2243T>C	.	.
NC_019459.2	73397620	73397620	C	T	UTR3	gene3508	rna6620#NC_019459.2#73395732:c.*1121G>A;rna6619#NC_019459.2#73395732:c.*1121G>A	.	.
NC_019459.2	73397736	73397736	G	A	UTR3	gene3508	rna6620#NC_019459.2#73395732:c.*1005C>T;rna6619#NC_019459.2#73395732:c.*1005C>T	.	.
NC_019459.2	73410060	73410060	G	A	intronic	gene3508	.	.	.
NC_019459.2	75929027	75929027	C	G	intronic	gene3528	.	.	.
NC_019459.2	81071461	81071461	G	A	UTR3	gene3543	rna6718#NC_019459.2#81070698:c.*3221C>T;rna6717#NC_019459.2#81070698:c.*3221C>T;rna6716#NC_019459.2#81070698:c.*3221C>T;rna6715#NC_019459.2#81070698:c.*3221C>T;rna6714#NC_019459.2#81070698:c.*3221C>T;rna6713#NC_019459.2#81070698:c.*3221C>T;rna6712#NC_019459.2#81070698:c.*3221C>T;rna6711#NC_019459.2#81070698:c.*3221C>T;rna6710#NC_019459.2#81070698:c.*3221C>T;rna6709#NC_019459.2#81070698:c.*3221C>T…	.	.
NC_019459.2	81071582	81071582	T	A	UTR3	gene3543	rna6718#NC_019459.2#81070698:c.*3100A>T;rna6717#NC_019459.2#81070698:c.*3100A>T;rna6716#NC_019459.2#81070698:c.*3100A>T;rna6715#NC_019459.2#81070698:c.*3100A>T;rna6714#NC_019459.2#81070698:c.*3100A>T;rna6713#NC_019459.2#81070698:c.*3100A>T;rna6712#NC_019459.2#81070698:c.*3100A>T;rna6711#NC_019459.2#81070698:c.*3100A>T;rna6710#NC_019459.2#81070698:c.*3100A>T;rna6709#NC_019459.2#81070698:c.*3100A>T…	.	.
NC_019459.2	82721944	82721944	C	A	intergenic	gene3550;gene3551	dist=170987;dist=6446	.	.
NC_019459.2	82831973	82831973	T	A	intergenic	gene3552;gene3553	dist=16904;dist=1580	.	.
NC_019459.2	82832200	82832200	C	T	intergenic	gene3552;gene3553	dist=17131;dist=1353	.	.
NC_019459.2	82833108	82833108	A	C	downstream	gene3553	dist=445	.	.
NC_019459.2	82843897	82843897	G	C	exonic	gene3553	.	nonsynonymous SNV	gene3553:rna6739#NC_019459.2#82833552:exon12:c.C1826G:p.A609G,gene3553:rna6740#NC_019459.2#82833552:exon12:c.C1826G:p.A609G,gene3553:rna6738#NC_019459.2#82833552:exon31:c.C5321G:p.A1774G,gene3553:rna6733#NC_019459.2#82833552:exon35:c.C6152G:p.A2051G,gene3553:rna6734#NC_019459.2#82833552:exon35:c.C6221G:p.A2074G,gene3553:rna6736#NC_019459.2#82833552:exon35:c.C6221G:p.A2074G,gene3553:rna6735#NC_019…
NC_019459.2	83149628	83149628	A	C	UTR3	gene3555	rna6747#NC_019459.2#83148035:c.*5729T>G;rna6746#NC_019459.2#83148035:c.*5729T>G;rna6745#NC_019459.2#83148035:c.*5729T>G;rna6744#NC_019459.2#83148035:c.*5729T>G	.	.
NC_019459.2	83149633	83149633	C	A	UTR3	gene3555	rna6747#NC_019459.2#83148035:c.*5724G>T;rna6746#NC_019459.2#83148035:c.*5724G>T;rna6745#NC_019459.2#83148035:c.*5724G>T;rna6744#NC_019459.2#83148035:c.*5724G>T	.	.
NC_019459.2	83150011	83150011	G	A	UTR3	gene3555	rna6747#NC_019459.2#83148035:c.*5346C>T;rna6746#NC_019459.2#83148035:c.*5346C>T;rna6745#NC_019459.2#83148035:c.*5346C>T;rna6744#NC_019459.2#83148035:c.*5346C>T	.	.
NC_019459.2	83150030	83150030	C	T	UTR3	gene3555	rna6747#NC_019459.2#83148035:c.*5327G>A;rna6746#NC_019459.2#83148035:c.*5327G>A;rna6745#NC_019459.2#83148035:c.*5327G>A;rna6744#NC_019459.2#83148035:c.*5327G>A	.	.
NC_019459.2	83150303	83150303	T	C	UTR3	gene3555	rna6747#NC_019459.2#83148035:c.*5054A>G;rna6746#NC_019459.2#83148035:c.*5054A>G;rna6745#NC_019459.2#83148035:c.*5054A>G;rna6744#NC_019459.2#83148035:c.*5054A>G	.	.
NC_019459.2	83153457	83153457	G	A	UTR3	gene3555	rna6747#NC_019459.2#83148035:c.*1900C>T;rna6746#NC_019459.2#83148035:c.*1900C>T;rna6745#NC_019459.2#83148035:c.*1900C>T;rna6744#NC_019459.2#83148035:c.*1900C>T	.	.
NC_019459.2	83153527	83153527	A	G	UTR3	gene3555	rna6747#NC_019459.2#83148035:c.*1830T>C;rna6746#NC_019459.2#83148035:c.*1830T>C;rna6745#NC_019459.2#83148035:c.*1830T>C;rna6744#NC_019459.2#83148035:c.*1830T>C	.	.
NC_019459.2	83153971	83153971	A	T	UTR3	gene3555	rna6747#NC_019459.2#83148035:c.*1386T>A;rna6746#NC_019459.2#83148035:c.*1386T>A;rna6745#NC_019459.2#83148035:c.*1386T>A;rna6744#NC_019459.2#83148035:c.*1386T>A	.	.
NC_019459.2	87075422	87075422	T	C	intergenic	gene3574;gene3575	dist=3631;dist=3038	.	.
NC_019459.2	87075423	87075423	T	C	intergenic	gene3574;gene3575	dist=3632;dist=3037	.	.
NC_019459.2	88817967	88817967	T	A	UTR3	gene3584	rna6819#NC_019459.2#88541960:c.*18T>A	.	.
NC_019459.2	92482575	92482575	C	T	intergenic	gene3629;gene3631	dist=242604;dist=500518	.	.
NC_019459.2	94650698	94650698	T	A	exonic	gene3637	.	synonymous SNV	gene3637:rna6888#NC_019459.2#94644223:exon3:c.T150A:p.S50S,gene3637:rna6889#NC_019459.2#94644223:exon3:c.T150A:p.S50S,gene3637:rna6890#NC_019459.2#94644224:exon3:c.T150A:p.S50S,gene3637:rna6891#NC_019459.2#94644224:exon3:c.T150A:p.S50S,gene3637:rna6892#NC_019459.2#94644225:exon3:c.T150A:p.S50S,gene3637:rna6893#NC_019459.2#94644225:exon3:c.T150A:p.S50S
NC_019459.2	94666693	94666693	C	G	UTR3	gene3638	rna6895#NC_019459.2#94666045:c.*1267G>C;rna6894#NC_019459.2#94666045:c.*1267G>C	.	.
NC_019459.2	94667069	94667069	C	G	UTR3	gene3638	rna6895#NC_019459.2#94666045:c.*891G>C;rna6894#NC_019459.2#94666045:c.*891G>C	.	.
NC_019459.2	94875731	94875731	A	G	UTR3	gene3640	rna6896#NC_019459.2#94772846:c.*869A>G;rna6897#NC_019459.2#94772847:c.*869A>G	.	.
NC_019459.2	94875734	94875734	T	C	UTR3	gene3640	rna6896#NC_019459.2#94772846:c.*872T>C;rna6897#NC_019459.2#94772847:c.*872T>C	.	.
NC_019459.2	94875763	94875763	C	T	UTR3	gene3640	rna6896#NC_019459.2#94772846:c.*901C>T;rna6897#NC_019459.2#94772847:c.*901C>T	.	.
NC_019459.2	94875848	94875848	C	A	UTR3	gene3640	rna6896#NC_019459.2#94772846:c.*986C>A;rna6897#NC_019459.2#94772847:c.*986C>A	.	.
NC_019459.2	94876141	94876141	A	C	UTR3	gene3640	rna6896#NC_019459.2#94772846:c.*1279A>C;rna6897#NC_019459.2#94772847:c.*1279A>C	.	.
NC_019459.2	94876151	94876151	G	A	UTR3	gene3640	rna6896#NC_019459.2#94772846:c.*1289G>A;rna6897#NC_019459.2#94772847:c.*1289G>A	.	.
NC_019459.2	94876176	94876176	C	T	UTR3	gene3640	rna6896#NC_019459.2#94772846:c.*1314C>T;rna6897#NC_019459.2#94772847:c.*1314C>T	.	.
NC_019459.2	94966925	94966925	C	A	UTR3	gene3645	rna6906#NC_019459.2#94966036:c.*4053G>T	.	.
NC_019459.2	94966960	94966960	C	T	UTR3	gene3645	rna6906#NC_019459.2#94966036:c.*4018G>A	.	.
NC_019459.2	94967002	94967002	C	T	UTR3	gene3645	rna6906#NC_019459.2#94966036:c.*3976G>A	.	.
NC_019459.2	94967764	94967764	C	T	UTR3	gene3645	rna6906#NC_019459.2#94966036:c.*3214G>A	.	.
NC_019459.2	94967846	94967846	A	G	UTR3	gene3645	rna6906#NC_019459.2#94966036:c.*3132T>C	.	.
NC_019459.2	100418102	100418102	G	A	UTR3	gene3665	rna6927#NC_019459.2#100413674:c.*952C>T	.	.
NC_019459.2	101862543	101862543	T	C	intergenic	gene3685;gene3686	dist=8950;dist=50262	.	.
NC_019459.2	103474477	103474477	G	A	downstream	gene3702	dist=840	.	.
NC_019459.2	105212194	105212194	A	G	downstream	gene3723	dist=177	.	.
NC_019459.2	105214443	105214443	A	G	intergenic	gene3723;gene3725	dist=2426;dist=145626	.	.
NC_019459.2	105214454	105214454	A	G	intergenic	gene3723;gene3725	dist=2437;dist=145615	.	.
NC_019459.2	105214459	105214459	A	G	intergenic	gene3723;gene3725	dist=2442;dist=145610	.	.
NC_019459.2	105214524	105214524	A	G	intergenic	gene3723;gene3725	dist=2507;dist=145545	.	.
NC_019459.2	105214529	105214529	A	G	intergenic	gene3723;gene3725	dist=2512;dist=145540	.	.
NC_019459.2	112780053	112780053	C	T	intergenic	gene3768;gene3769	dist=1212;dist=8215	.	.
NC_019459.2	112979308	112979308	T	G	downstream	gene3771	dist=854	.	.
NC_019459.2	112980212	112980212	A	G	UTR3	gene3771	rna7119#NC_019459.2#112980161:c.*507T>C;rna7118#NC_019459.2#112980161:c.*1919T>C	.	.
NC_019459.2	113725223	113725223	C	T	UTR3	gene3780	rna7134#NC_019459.2#113724971:c.*4270G>A;rna7133#NC_019459.2#113724971:c.*4270G>A;rna7132#NC_019459.2#113724971:c.*4270G>A;rna7131#NC_019459.2#113724971:c.*4270G>A;rna7130#NC_019459.2#113724971:c.*4168G>A	.	.
NC_019459.2	113830109	113830109	A	G	UTR3	gene3781	rna7136#NC_019459.2#113783332:c.*895A>G;rna7135#NC_019459.2#113783332:c.*895A>G	.	.
NC_019459.2	114193332	114193332	T	C	ncRNA_exonic	gene3783	.	.	.
NC_019459.2	116158354	116158354	A	T	intergenic	gene3793;gene3795	dist=95360;dist=1201	.	.
NC_019459.2	116158355	116158355	T	A	intergenic	gene3793;gene3795	dist=95361;dist=1200	.	.
NC_019459.2	116420595	116420595	T	G	downstream	gene3798	dist=731	.	.
NC_019459.2	116421445	116421445	C	A	UTR3	gene3798	rna7153#NC_019459.2#116421325:c.*88G>T	.	.
NC_019459.2	116421531	116421531	A	G	UTR3	gene3798	rna7153#NC_019459.2#116421325:c.*2T>C	.	.
NC_019459.2	116492416	116492416	G	A	UTR3	gene3800	rna7156#NC_019459.2#116479597:c.*1584G>A	.	.
NC_019459.2	116492417	116492417	C	T	UTR3	gene3800	rna7156#NC_019459.2#116479597:c.*1585C>T	.	.
NC_019459.2	116492805	116492805	G	A	UTR3	gene3800	rna7156#NC_019459.2#116479597:c.*1973G>A	.	.
NC_019459.2	116629945	116629945	A	G	exonic	gene3803	.	synonymous SNV	gene3803:rna7167#NC_019459.2#116584222:exon14:c.A1644G:p.L548L,gene3803:rna7158#NC_019459.2#116530901:exon15:c.A1644G:p.L548L,gene3803:rna7159#NC_019459.2#116530901:exon15:c.A1644G:p.L548L,gene3803:rna7160#NC_019459.2#116530902:exon15:c.A1644G:p.L548L,gene3803:rna7161#NC_019459.2#116530902:exon15:c.A1644G:p.L548L,gene3803:rna7162#NC_019459.2#116530905:exon15:c.A1644G:p.L548L
NC_019459.2	117020261	117020261	A	G	intronic	gene3812	.	.	.
NC_019459.2	117020273	117020273	A	T	intronic	gene3812	.	.	.
NC_019459.2	118446011	118446011	A	G	intergenic	gene3833;gene3834	dist=3215;dist=4944	.	.
NC_019459.2	121560207	121560207	G	T	downstream	gene3853	dist=315	.	.
NC_019459.2	121560211	121560211	A	C	downstream	gene3853	dist=311	.	.
NC_019459.2	121561768	121561768	T	G	UTR3	gene3853	rna7273#NC_019459.2#121560521:c.*2675A>C;rna7272#NC_019459.2#121560521:c.*2675A>C	.	.
NC_019459.2	121564095	121564095	C	T	UTR3	gene3853	rna7273#NC_019459.2#121560521:c.*348G>A;rna7272#NC_019459.2#121560521:c.*348G>A	.	.
NC_019459.2	121595468	121595468	G	T	intronic	gene3853	.	.	.
NC_019459.2	121595469	121595469	C	A	intronic	gene3853	.	.	.
NC_019459.2	121595477	121595477	G	T	intronic	gene3853	.	.	.
NC_019459.2	121595493	121595493	T	A	intronic	gene3853	.	.	.
NC_019459.2	125472244	125472244	T	C	exonic	gene3866	.	synonymous SNV	gene3866:rna7286#NC_019459.2#125468404:exon7:c.A639G:p.G213G,gene3866:rna7287#NC_019459.2#125468404:exon7:c.A690G:p.G230G,gene3866:rna7285#NC_019459.2#125468404:exon8:c.A639G:p.G213G
NC_019459.2	125519134	125519134	T	C	UTR3	gene3867	rna7288#NC_019459.2#125518204:c.*1764A>G	.	.
NC_019459.2	125526479	125526479	T	C	exonic	gene3867	.	nonsynonymous SNV	gene3867:rna7288#NC_019459.2#125518204:exon3:c.A401G:p.E134G
NC_019459.2	125783218	125783218	C	A	UTR3	gene3872	rna7291#NC_019459.2#125750189:c.*391C>A;rna7292#NC_019459.2#125750304:c.*391C>A	.	.
NC_019459.2	125859870	125859870	G	T	downstream	gene3874	dist=602	.	.
NC_019459.2	125867900	125867900	T	C	exonic	gene3874	.	nonsynonymous SNV	gene3874:rna7294#NC_019459.2#125860471:exon20:c.A2042G:p.N681S,gene3874:rna7298#NC_019459.2#125860471:exon20:c.A2042G:p.N681S,gene3874:rna7295#NC_019459.2#125860471:exon21:c.A2042G:p.N681S,gene3874:rna7296#NC_019459.2#125860471:exon21:c.A2042G:p.N681S,gene3874:rna7297#NC_019459.2#125860471:exon21:c.A2042G:p.N681S
NC_019459.2	125869306	125869306	G	A	exonic	gene3874	.	synonymous SNV	gene3874:rna7294#NC_019459.2#125860471:exon18:c.C1893T:p.Y631Y,gene3874:rna7298#NC_019459.2#125860471:exon18:c.C1893T:p.Y631Y,gene3874:rna7295#NC_019459.2#125860471:exon19:c.C1893T:p.Y631Y,gene3874:rna7296#NC_019459.2#125860471:exon19:c.C1893T:p.Y631Y,gene3874:rna7297#NC_019459.2#125860471:exon19:c.C1893T:p.Y631Y
NC_019459.2	126075746	126075746	A	G	UTR5	gene3875	rna7299#NC_019459.2#126074694:c.-94T>C	.	.
NC_019459.2	126730956	126730956	C	T	exonic	gene3878	.	nonsynonymous SNV	gene3878:rna7312#NC_019459.2#126728967:exon14:c.G3166A:p.E1056K,gene3878:rna7309#NC_019459.2#126728967:exon15:c.G3232A:p.E1078K,gene3878:rna7310#NC_019459.2#126728967:exon15:c.G3220A:p.E1074K,gene3878:rna7311#NC_019459.2#126728967:exon15:c.G3232A:p.E1078K,gene3878:rna7307#NC_019459.2#126728967:exon16:c.G3166A:p.E1056K,gene3878:rna7308#NC_019459.2#126728967:exon17:c.G3232A:p.E1078K
NC_019459.2	127720753	127720753	G	T	exonic	gene3888	.	synonymous SNV	gene3888:rna7326#NC_019459.2#127720205:exon6:c.C618A:p.A206A,gene3888:rna7327#NC_019459.2#127720205:exon6:c.C618A:p.A206A,gene3888:rna7328#NC_019459.2#127720205:exon6:c.C618A:p.A206A,gene3888:rna7329#NC_019459.2#127720205:exon6:c.C618A:p.A206A
NC_019459.2	128947428	128947428	G	A	UTR5	gene3893	rna7333#NC_019459.2#128927605:c.-25G>A;rna7335#NC_019459.2#128927787:c.-25G>A;rna7334#NC_019459.2#128927787:c.-25G>A;rna7336#NC_019459.2#128930122:c.-25G>A	.	.
NC_019459.2	129559031	129559031	A	C	UTR3	gene3894	rna7337#NC_019459.2#129075332:c.*1097A>C	.	.
NC_019459.2	129865131	129865131	T	C	exonic	gene3899	.	synonymous SNV	gene3899:rna7342#NC_019459.2#129785100:exon9:c.T765C:p.I255I,gene3899:rna7341#NC_019459.2#129733588:exon11:c.T1011C:p.I337I
NC_019459.2	129886524	129886524	G	A	intergenic	gene3899;gene3901	dist=5368;dist=31064	.	.
NC_019459.2	129886530	129886530	A	G	intergenic	gene3899;gene3901	dist=5374;dist=31058	.	.
NC_019459.2	129887144	129887144	T	C	intergenic	gene3899;gene3901	dist=5988;dist=30444	.	.
NC_019459.2	129887459	129887459	T	C	intergenic	gene3899;gene3901	dist=6303;dist=30129	.	.
NC_019459.2	130526991	130526991	G	A	UTR3	gene3907	rna7358#NC_019459.2#130525856:c.*834C>T;rna7357#NC_019459.2#130525856:c.*834C>T	.	.
NC_019459.2	130623236	130623236	C	T	exonic	gene3912	.	synonymous SNV	gene3912:rna7371#NC_019459.2#130615138:exon19:c.G2139A:p.E713E,gene3912:rna7372#NC_019459.2#130615138:exon20:c.G2163A:p.E721E,gene3912:rna7374#NC_019459.2#130615138:exon20:c.G2232A:p.E744E,gene3912:rna7370#NC_019459.2#130615138:exon21:c.G2277A:p.E759E,gene3912:rna7373#NC_019459.2#130615138:exon21:c.G2238A:p.E746E,gene3912:rna7375#NC_019459.2#130615138:exon21:c.G2256A:p.E752E,gene3912:rna7376#NC_0…
NC_019459.2	131455457	131455457	T	C	exonic	gene3919	.	synonymous SNV	gene3919:rna7386#NC_019459.2#131449562:exon1:c.T366C:p.I122I
NC_019459.2	131467789	131467789	C	T	intergenic	gene3919;gene3920	dist=10093;dist=2773	.	.
NC_019459.2	131469252	131469252	G	A	intergenic	gene3919;gene3920	dist=11556;dist=1310	.	.
NC_019459.2	131771404	131771404	T	C	UTR3	gene3926	rna7395#NC_019459.2#131736176:c.*319T>C;rna7396#NC_019459.2#131738824:c.*319T>C;rna7397#NC_019459.2#131740000:c.*319T>C;rna7398#NC_019459.2#131752330:c.*319T>C	.	.
NC_019459.2	131774323	131774323	G	C	intergenic	gene3926;gene3927	dist=2752;dist=1220	.	.
NC_019459.2	131774798	131774798	C	T	downstream	gene3927	dist=745	.	.
NC_019459.2	131774932	131774932	A	C	downstream	gene3927	dist=611	.	.
NC_019459.2	131775323	131775323	G	T	downstream	gene3927	dist=220	.	.
NC_019459.2	131778296	131778296	G	A	UTR3	gene3927	rna7402#NC_019459.2#131775546:c.*1551C>T;rna7401#NC_019459.2#131775546:c.*1551C>T;rna7400#NC_019459.2#131775546:c.*1551C>T	.	.
NC_019459.2	132214235	132214235	T	C	ncRNA_exonic	gene3930	.	.	.
NC_019459.2	132214236	132214236	T	C	ncRNA_exonic	gene3930	.	.	.
NC_019459.2	132214253	132214253	T	C	ncRNA_exonic	gene3930	.	.	.
NC_019459.2	132214271	132214271	T	C	ncRNA_exonic	gene3930	.	.	.
NC_019459.2	132214310	132214310	T	C	ncRNA_exonic	gene3930	.	.	.
NC_019459.2	132214311	132214311	T	C	ncRNA_exonic	gene3930	.	.	.
NC_019459.2	132214321	132214321	T	C	ncRNA_exonic	gene3930	.	.	.
NC_019459.2	133020185	133020185	C	T	exonic	gene3948	.	nonsynonymous SNV	gene3948:rna7425#NC_019459.2#133011854:exon4:c.C212T:p.T71I,gene3948:rna7426#NC_019459.2#133012353:exon4:c.C212T:p.T71I,gene3948:rna7427#NC_019459.2#133012353:exon4:c.C212T:p.T71I
NC_019459.2	133106116	133106116	C	T	UTR3	gene3948	rna7425#NC_019459.2#133011854:c.*87C>T;rna7426#NC_019459.2#133012353:c.*87C>T	.	.
NC_019459.2	134463094	134463094	T	C	UTR5	gene3961	rna7441#NC_019459.2#134459449:c.-355T>C;rna7439#NC_019459.2#134459449:c.-355T>C;rna7442#NC_019459.2#134460085:c.-355T>C	.	.
NC_019459.2	134495376	134495376	T	A	UTR3	gene3961	rna7441#NC_019459.2#134459449:c.*104T>A	.	.
NC_019459.2	134495739	134495739	C	T	intronic	gene3961	.	.	.
NC_019459.2	134495740	134495740	G	T	intronic	gene3961	.	.	.
NC_019459.2	134496120	134496120	C	T	intronic	gene3961	.	.	.
NC_019459.2	134496710	134496710	A	C	intronic	gene3961	.	.	.
NC_019459.2	134496717	134496717	C	A	intronic	gene3961	.	.	.
NC_019459.2	134497763	134497763	C	G	exonic	gene3961	.	synonymous SNV	gene3961:rna7442#NC_019459.2#134460085:exon16:c.C2346G:p.T782T,gene3961:rna7440#NC_019459.2#134459449:exon17:c.C2346G:p.T782T,gene3961:rna7439#NC_019459.2#134459449:exon18:c.C2346G:p.T782T
NC_019459.2	134501092	134501092	T	C	intergenic	gene3961;gene3962	dist=2915;dist=3355	.	.
NC_019459.2	134501838	134501838	T	C	intergenic	gene3961;gene3962	dist=3661;dist=2609	.	.
NC_019459.2	134501885	134501885	T	C	intergenic	gene3961;gene3962	dist=3708;dist=2562	.	.
NC_019459.2	134502243	134502243	T	C	intergenic	gene3961;gene3962	dist=4066;dist=2204	.	.
NC_019459.2	134503817	134503817	G	A	downstream	gene3962	dist=630	.	.
NC_019459.2	134504209	134504209	T	C	downstream	gene3962	dist=238	.	.
NC_019459.2	134504223	134504223	T	C	downstream	gene3962	dist=224	.	.
NC_019459.2	134504268	134504268	T	C	downstream	gene3962	dist=179	.	.
NC_019459.2	135753238	135753238	T	C	UTR3	gene3971	rna7474#NC_019459.2#135752469:c.*488A>G;rna7473#NC_019459.2#135752469:c.*488A>G;rna7472#NC_019459.2#135752469:c.*488A>G;rna7471#NC_019459.2#135752469:c.*488A>G;rna7470#NC_019459.2#135752469:c.*488A>G;rna7469#NC_019459.2#135752469:c.*488A>G;rna7468#NC_019459.2#135752469:c.*488A>G;rna7467#NC_019459.2#135752469:c.*488A>G;rna7466#NC_019459.2#135752469:c.*488A>G;rna7465#NC_019459.2#135752469:c.*488A>G…	.	.
NC_019459.2	136236108	136236108	G	A	UTR3	gene3974	rna7476#NC_019459.2#136235925:c.*1822C>T	.	.
NC_019459.2	136236379	136236379	G	A	UTR3	gene3974	rna7476#NC_019459.2#136235925:c.*1551C>T	.	.
NC_019459.2	136237379	136237379	C	T	UTR3	gene3974	rna7476#NC_019459.2#136235925:c.*551G>A	.	.
NC_019459.2	136237382	136237382	A	G	UTR3	gene3974	rna7476#NC_019459.2#136235925:c.*548T>C	.	.
NC_019459.2	136237767	136237767	G	A	UTR3	gene3974	rna7476#NC_019459.2#136235925:c.*163C>T;rna7477#NC_019459.2#136237698:c.*347C>T	.	.
NC_019459.2	136237990	136237990	G	A	exonic	gene3974	.	synonymous SNV	gene3974:rna7476#NC_019459.2#136235925:exon24:c.C2874T:p.N958N
NC_019459.2	136274576	136274576	C	T	exonic	gene3974	.	synonymous SNV	gene3974:rna7476#NC_019459.2#136235925:exon6:c.G711A:p.A237A,gene3974:rna7477#NC_019459.2#136237698:exon6:c.G711A:p.A237A
NC_019459.2	136877405	136877405	G	A	UTR3	gene3980	rna7483#NC_019459.2#136779233:c.*26G>A;rna7484#NC_019459.2#136779789:c.*26G>A;rna7485#NC_019459.2#136799123:c.*26G>A;rna7486#NC_019459.2#136812751:c.*26G>A	.	.
NC_019459.2	136877975	136877975	G	A	UTR3	gene3980	rna7483#NC_019459.2#136779233:c.*596G>A;rna7484#NC_019459.2#136779789:c.*596G>A;rna7485#NC_019459.2#136799123:c.*596G>A;rna7486#NC_019459.2#136812751:c.*596G>A	.	.
NC_019459.2	136878011	136878011	A	G	UTR3	gene3980	rna7483#NC_019459.2#136779233:c.*632A>G;rna7484#NC_019459.2#136779789:c.*632A>G;rna7485#NC_019459.2#136799123:c.*632A>G;rna7486#NC_019459.2#136812751:c.*632A>G	.	.
NC_019459.2	136902479	136902479	C	T	downstream	gene3981	dist=511	.	.
NC_019459.2	136903140	136903140	G	A	downstream	gene3982	dist=514	.	.
NC_019459.2	137054811	137054811	T	C	UTR3	gene3983	rna7494#NC_019459.2#137054612:c.*3265A>G	.	.
NC_019459.2	137055107	137055107	C	T	UTR3	gene3983	rna7494#NC_019459.2#137054612:c.*2969G>A	.	.
NC_019459.2	137055116	137055116	A	G	UTR3	gene3983	rna7494#NC_019459.2#137054612:c.*2960T>C	.	.
NC_019459.2	137055133	137055133	G	C	UTR3	gene3983	rna7494#NC_019459.2#137054612:c.*2943C>G	.	.
NC_019459.2	137055163	137055163	A	G	UTR3	gene3983	rna7494#NC_019459.2#137054612:c.*2913T>C	.	.
NC_019459.2	137055170	137055170	C	G	UTR3	gene3983	rna7494#NC_019459.2#137054612:c.*2906G>C	.	.
NC_019459.2	137055262	137055262	C	T	UTR3	gene3983	rna7494#NC_019459.2#137054612:c.*2814G>A	.	.
NC_019459.2	137638586	137638586	C	T	intergenic	gene3987;gene3990	dist=46975;dist=4555	.	.
NC_019459.2	137643571	137643571	T	C	UTR3	gene3990	rna7509#NC_019459.2#137643140:c.*371A>G	.	.
NC_019459.2	137859146	137859146	A	G	ncRNA_intronic	gene3994	.	.	.
NC_019459.2	137928045	137928045	A	G	ncRNA_exonic	gene3994	.	.	.
NC_019459.2	138664340	138664340	G	T	intronic	gene3999	.	.	.
NC_019459.2	139024501	139024501	G	A	exonic	gene4010	.	nonsynonymous SNV	gene4010:rna7565#NC_019459.2#138984087:exon4:c.G302A:p.G101E,gene4010:rna7566#NC_019459.2#139005537:exon4:c.G416A:p.G139E
NC_019459.2	139038812	139038812	T	C	exonic	gene4010	.	nonsynonymous SNV	gene4010:rna7565#NC_019459.2#138984087:exon8:c.T806C:p.L269S,gene4010:rna7566#NC_019459.2#139005537:exon8:c.T920C:p.L307S
NC_019459.2	139038834	139038834	T	C	exonic	gene4010	.	synonymous SNV	gene4010:rna7565#NC_019459.2#138984087:exon8:c.T828C:p.D276D,gene4010:rna7566#NC_019459.2#139005537:exon8:c.T942C:p.D314D
NC_019459.2	139076869	139076869	A	G	exonic	gene4010	.	synonymous SNV	gene4010:rna7567#NC_019459.2#139044604:exon17:c.A2889G:p.Q963Q,gene4010:rna7565#NC_019459.2#138984087:exon26:c.A4053G:p.Q1351Q,gene4010:rna7566#NC_019459.2#139005537:exon26:c.A4167G:p.Q1389Q
NC_019459.2	139079349	139079349	G	A	exonic	gene4010	.	nonsynonymous SNV	gene4010:rna7567#NC_019459.2#139044604:exon19:c.G3416A:p.G1139E,gene4010:rna7565#NC_019459.2#138984087:exon28:c.G4580A:p.G1527E,gene4010:rna7566#NC_019459.2#139005537:exon28:c.G4694A:p.G1565E
NC_019459.2	139128622	139128622	T	C	exonic	gene4010	.	synonymous SNV	gene4010:rna7567#NC_019459.2#139044604:exon44:c.T9099C:p.N3033N,gene4010:rna7565#NC_019459.2#138984087:exon53:c.T10263C:p.N3421N,gene4010:rna7566#NC_019459.2#139005537:exon53:c.T10377C:p.N3459N
NC_019459.2	139128637	139128637	A	G	exonic	gene4010	.	synonymous SNV	gene4010:rna7567#NC_019459.2#139044604:exon44:c.A9114G:p.P3038P,gene4010:rna7565#NC_019459.2#138984087:exon53:c.A10278G:p.P3426P,gene4010:rna7566#NC_019459.2#139005537:exon53:c.A10392G:p.P3464P
NC_019459.2	139413421	139413421	G	C	exonic	gene4015	.	synonymous SNV	gene4015:rna7580#NC_019459.2#139407333:exon11:c.C864G:p.L288L,gene4015:rna7578#NC_019459.2#139407333:exon13:c.C1098G:p.L366L,gene4015:rna7579#NC_019459.2#139407333:exon13:c.C1098G:p.L366L
NC_019459.2	139499031	139499031	C	T	UTR3	gene4016	rna7582#NC_019459.2#139496884:c.*3414G>A;rna7581#NC_019459.2#139496884:c.*3329G>A	.	.
NC_019459.2	139499334	139499334	G	A	UTR3	gene4016	rna7582#NC_019459.2#139496884:c.*3111C>T;rna7581#NC_019459.2#139496884:c.*3026C>T	.	.
NC_019459.2	139501760	139501760	G	A	UTR3	gene4016	rna7582#NC_019459.2#139496884:c.*685C>T;rna7581#NC_019459.2#139496884:c.*600C>T	.	.
NC_019459.2	139502349	139502349	C	G	UTR3	gene4016	rna7582#NC_019459.2#139496884:c.*96G>C;rna7581#NC_019459.2#139496884:c.*11G>C	.	.
NC_019459.2	140265703	140265703	C	G	exonic	gene4018	.	synonymous SNV	gene4018:rna7586#NC_019459.2#140104028:exon15:c.C1032G:p.G344G,gene4018:rna7585#NC_019459.2#140048630:exon16:c.C1383G:p.G461G
NC_019459.2	143713907	143713907	A	G	exonic	gene4037	.	synonymous SNV	gene4037:rna7639#NC_019459.2#143696656:exon3:c.A285G:p.A95A
NC_019459.2	143749360	143749360	C	T	exonic	gene4037	.	synonymous SNV	gene4037:rna7639#NC_019459.2#143696656:exon10:c.C1335T:p.A445A
NC_019459.2	146326084	146326084	G	A	UTR3	gene4047	rna7657#NC_019459.2#146325573:c.*2057C>T	.	.
NC_019459.2	146327679	146327679	T	C	UTR3	gene4047	rna7657#NC_019459.2#146325573:c.*462A>G	.	.
NC_019459.2	146409244	146409244	A	G	exonic	gene4048	.	synonymous SNV	gene4048:rna7658#NC_019459.2#146368152:exon6:c.A1182G:p.Q394Q
NC_019459.2	146409259	146409259	C	T	exonic	gene4048	.	synonymous SNV	gene4048:rna7658#NC_019459.2#146368152:exon6:c.C1197T:p.F399F
NC_019459.2	146418854	146418854	T	C	exonic	gene4048	.	synonymous SNV	gene4048:rna7658#NC_019459.2#146368152:exon12:c.T2409C:p.R803R
NC_019459.2	146423217	146423217	T	C	exonic	gene4048	.	synonymous SNV	gene4048:rna7658#NC_019459.2#146368152:exon13:c.T2556C:p.Y852Y
NC_019459.2	147259431	147259431	T	G	downstream	gene4057	dist=789	.	.
NC_019459.2	148519232	148519232	A	G	UTR3	gene4069	rna7700#NC_019459.2#148376575:c.*1048A>G;rna7702#NC_019459.2#148376576:c.*1048A>G;rna7701#NC_019459.2#148376576:c.*1048A>G;rna7703#NC_019459.2#148376577:c.*1048A>G;rna7705#NC_019459.2#148376585:c.*1048A>G;rna7706#NC_019459.2#148434062:c.*1048A>G	.	.
NC_019459.2	148519771	148519771	T	C	UTR3	gene4069	rna7700#NC_019459.2#148376575:c.*1587T>C;rna7702#NC_019459.2#148376576:c.*1587T>C;rna7701#NC_019459.2#148376576:c.*1587T>C;rna7703#NC_019459.2#148376577:c.*1587T>C;rna7705#NC_019459.2#148376585:c.*1587T>C;rna7706#NC_019459.2#148434062:c.*1587T>C	.	.
NC_019459.2	148587691	148587691	T	C	exonic	gene4070	.	synonymous SNV	gene4070:rna7708#NC_019459.2#148537997:exon9:c.T1533C:p.N511N
NC_019459.2	148601086	148601086	A	G	intronic	gene4070	.	.	.
NC_019459.2	148601088	148601088	C	G	intronic	gene4070	.	.	.
NC_019459.2	148790555	148790555	G	A	exonic	gene4072	.	nonsynonymous SNV	gene4072:rna7710#NC_019459.2#148715808:exon30:c.G4282A:p.G1428S,gene4072:rna7711#NC_019459.2#148715924:exon30:c.G4282A:p.G1428S
NC_019459.2	148834939	148834939	C	T	UTR3	gene4072	rna7710#NC_019459.2#148715808:c.*1087C>T;rna7712#NC_019459.2#148811010:c.*1087C>T	.	.
NC_019459.2	149295930	149295930	C	G	exonic	gene4076	.	synonymous SNV	gene4076:rna7741#NC_019459.2#148974822:exon34:c.C5772G:p.G1924G,gene4076:rna7739#NC_019459.2#148974822:exon35:c.C6066G:p.G2022G,gene4076:rna7745#NC_019459.2#148974822:exon35:c.C6150G:p.G2050G,gene4076:rna7748#NC_019459.2#148974822:exon35:c.C5955G:p.G1985G,gene4076:rna7750#NC_019459.2#149099989:exon35:c.C6150G:p.G2050G,gene4076:rna7751#NC_019459.2#149099989:exon35:c.C6150G:p.G2050G,gene4076:rna773…
NC_019459.2	150521439	150521439	T	C	UTR5	gene4086	rna7784#NC_019459.2#150477026:c.-68A>G;rna7786#NC_019459.2#150480895:c.-68A>G	.	.
NC_019459.2	150862641	150862641	A	T	UTR3	gene4088	rna7787#NC_019459.2#150733329:c.*779A>T;rna7788#NC_019459.2#150772596:c.*779A>T	.	.
NC_019459.2	151216086	151216086	C	A	downstream	gene4091	dist=715	.	.
NC_019459.2	156643324	156643324	C	A	downstream	gene4115	dist=658	.	.
NC_019459.2	156645211	156645211	A	G	intergenic	gene4115;gene4116	dist=2545;dist=19186	.	.
NC_019459.2	156646445	156646445	T	C	intergenic	gene4115;gene4116	dist=3779;dist=17952	.	.
NC_019459.2	156647330	156647330	C	T	intergenic	gene4115;gene4116	dist=4664;dist=17067	.	.
NC_019459.2	156648557	156648557	G	T	intergenic	gene4115;gene4116	dist=5891;dist=15840	.	.
NC_019459.2	156648641	156648641	C	T	intergenic	gene4115;gene4116	dist=5975;dist=15756	.	.
NC_019459.2	156899882	156899882	G	C	UTR3	gene4118	rna7889#NC_019459.2#156895566:c.*1685C>G;rna7888#NC_019459.2#156895566:c.*1685C>G;rna7887#NC_019459.2#156895566:c.*1685C>G;rna7886#NC_019459.2#156895566:c.*1685C>G;rna7885#NC_019459.2#156895566:c.*1685C>G;rna7884#NC_019459.2#156895566:c.*1685C>G;rna7883#NC_019459.2#156895566:c.*1685C>G;rna7882#NC_019459.2#156895566:c.*1685C>G;rna7881#NC_019459.2#156895566:c.*1685C>G	.	.
NC_019459.2	157937251	157937251	T	C	UTR3	gene4125	rna7904#NC_019459.2#157917392:c.*167T>C	.	.
NC_019459.2	157937285	157937285	G	A	UTR3	gene4125	rna7904#NC_019459.2#157917392:c.*201G>A	.	.
NC_019459.2	157938142	157938142	G	T	UTR3	gene4125	rna7904#NC_019459.2#157917392:c.*1058G>T	.	.
NC_019459.2	157938180	157938180	G	A	UTR3	gene4125	rna7904#NC_019459.2#157917392:c.*1096G>A	.	.
NC_019459.2	158819692	158819692	A	G	UTR3	gene4131	rna7913#NC_019459.2#158819116:c.*2434T>C;rna7912#NC_019459.2#158819116:c.*2434T>C;rna7911#NC_019459.2#158819116:c.*2434T>C	.	.
NC_019459.2	160489119	160489119	G	C	exonic	gene4141	.	nonsynonymous SNV	gene4141:rna7935#NC_019459.2#160444726:exon12:c.G1104C:p.E368D,gene4141:rna7936#NC_019459.2#160444726:exon13:c.G1140C:p.E380D,gene4141:rna7931#NC_019459.2#160401371:exon14:c.G1140C:p.E380D
NC_019459.2	160527032	160527032	C	T	exonic	gene4142	.	synonymous SNV	gene4142:rna7938#NC_019459.2#160498473:exon5:c.G471A:p.A157A
NC_019459.2	164953092	164953092	T	C	exonic	gene4156	.	synonymous SNV	gene4156:rna7957#NC_019459.2#164666103:exon4:c.T243C:p.G81G,gene4156:rna7954#NC_019459.2#164641576:exon5:c.T630C:p.G210G,gene4156:rna7951#NC_019459.2#164614396:exon6:c.T630C:p.G210G,gene4156:rna7953#NC_019459.2#164641576:exon6:c.T630C:p.G210G,gene4156:rna7955#NC_019459.2#164652800:exon6:c.T750C:p.G250G,gene4156:rna7960#NC_019459.2#164666107:exon6:c.T630C:p.G210G,gene4156:rna7950#NC_019459.2#16461…
NC_019459.2	165024904	165024904	G	A	UTR3	gene4156	rna7951#NC_019459.2#164614396:c.*631G>A;rna7950#NC_019459.2#164614396:c.*631G>A;rna7954#NC_019459.2#164641576:c.*631G>A;rna7953#NC_019459.2#164641576:c.*631G>A;rna7952#NC_019459.2#164641576:c.*631G>A;rna7956#NC_019459.2#164652800:c.*631G>A;rna7955#NC_019459.2#164652800:c.*631G>A;rna7957#NC_019459.2#164666103:c.*631G>A;rna7959#NC_019459.2#164666106:c.*631G>A;rna7958#NC_019459.2#164666106:c.*631G>A…	.	.
NC_019459.2	165981561	165981561	C	A	UTR3	gene4163	rna7971#NC_019459.2#165980479:c.*1664G>T	.	.
NC_019459.2	165981570	165981570	C	A	UTR3	gene4163	rna7971#NC_019459.2#165980479:c.*1655G>T	.	.
NC_019459.2	165983005	165983005	G	A	UTR3	gene4163	rna7971#NC_019459.2#165980479:c.*220C>T	.	.
NC_019459.2	165983009	165983009	C	T	UTR3	gene4163	rna7971#NC_019459.2#165980479:c.*216G>A	.	.
NC_019459.2	173955770	173955770	T	C	UTR3	gene4180	rna7993#NC_019459.2#173954015:c.*819A>G	.	.
NC_019459.2	173974459	173974459	G	A	exonic	gene4180	.	nonsynonymous SNV	gene4180:rna7993#NC_019459.2#173954015:exon5:c.C455T:p.A152V
NC_019459.2	174490763	174490763	G	C	exonic	gene4183	.	synonymous SNV	gene4183:rna8012#NC_019459.2#174483749:exon22:c.C2535G:p.A845A,gene4183:rna8013#NC_019459.2#174483749:exon22:c.C2235G:p.A745A,gene4183:rna8014#NC_019459.2#174485840:exon22:c.C2535G:p.A845A
NC_019459.2	174799931	174799931	T	C	UTR3	gene4190	rna8022#NC_019459.2#174799516:c.*4322A>G;rna8021#NC_019459.2#174799516:c.*4322A>G;rna8020#NC_019459.2#174799516:c.*4422A>G;rna8019#NC_019459.2#174799516:c.*4322A>G;rna8018#NC_019459.2#174799516:c.*4422A>G	.	.
NC_019459.2	174843948	174843948	A	G	intergenic	gene4190;gene4191	dist=8343;dist=4046	.	.
NC_019459.2	174844615	174844615	A	C	intergenic	gene4190;gene4191	dist=9010;dist=3379	.	.
NC_019459.2	174847221	174847221	A	G	downstream	gene4191	dist=773	.	.
NC_019459.2	174851460	174851460	G	A	intronic	gene4191	.	.	.
NC_019459.2	174851465	174851465	A	G	intronic	gene4191	.	.	.
NC_019459.2	174851711	174851711	T	C	intronic	gene4191	.	.	.
NC_019459.2	175276829	175276829	G	A	UTR3	gene4196	rna8045#NC_019459.2#175275764:c.*4524C>T;rna8044#NC_019459.2#175275764:c.*4524C>T;rna8043#NC_019459.2#175275764:c.*4524C>T;rna8042#NC_019459.2#175275764:c.*4524C>T;rna8041#NC_019459.2#175275764:c.*4524C>T;rna8040#NC_019459.2#175275764:c.*4524C>T;rna8039#NC_019459.2#175275764:c.*4524C>T;rna8038#NC_019459.2#175275764:c.*4524C>T;rna8037#NC_019459.2#175275764:c.*4524C>T;rna8036#NC_019459.2#175275764:…	.	.
NC_019459.2	175276913	175276913	A	G	UTR3	gene4196	rna8045#NC_019459.2#175275764:c.*4440T>C;rna8044#NC_019459.2#175275764:c.*4440T>C;rna8043#NC_019459.2#175275764:c.*4440T>C;rna8042#NC_019459.2#175275764:c.*4440T>C;rna8041#NC_019459.2#175275764:c.*4440T>C;rna8040#NC_019459.2#175275764:c.*4440T>C;rna8039#NC_019459.2#175275764:c.*4440T>C;rna8038#NC_019459.2#175275764:c.*4440T>C;rna8037#NC_019459.2#175275764:c.*4440T>C;rna8036#NC_019459.2#175275764:…	.	.
NC_019459.2	175276946	175276946	C	A	UTR3	gene4196	rna8045#NC_019459.2#175275764:c.*4407G>T;rna8044#NC_019459.2#175275764:c.*4407G>T;rna8043#NC_019459.2#175275764:c.*4407G>T;rna8042#NC_019459.2#175275764:c.*4407G>T;rna8041#NC_019459.2#175275764:c.*4407G>T;rna8040#NC_019459.2#175275764:c.*4407G>T;rna8039#NC_019459.2#175275764:c.*4407G>T;rna8038#NC_019459.2#175275764:c.*4407G>T;rna8037#NC_019459.2#175275764:c.*4407G>T;rna8036#NC_019459.2#175275764:…	.	.
NC_019459.2	175277254	175277254	T	G	UTR3	gene4196	rna8045#NC_019459.2#175275764:c.*4099A>C;rna8044#NC_019459.2#175275764:c.*4099A>C;rna8043#NC_019459.2#175275764:c.*4099A>C;rna8042#NC_019459.2#175275764:c.*4099A>C;rna8041#NC_019459.2#175275764:c.*4099A>C;rna8040#NC_019459.2#175275764:c.*4099A>C;rna8039#NC_019459.2#175275764:c.*4099A>C;rna8038#NC_019459.2#175275764:c.*4099A>C;rna8037#NC_019459.2#175275764:c.*4099A>C;rna8036#NC_019459.2#175275764:…	.	.
NC_019459.2	175278605	175278605	T	G	UTR3	gene4196	rna8045#NC_019459.2#175275764:c.*2748A>C;rna8044#NC_019459.2#175275764:c.*2748A>C;rna8043#NC_019459.2#175275764:c.*2748A>C;rna8042#NC_019459.2#175275764:c.*2748A>C;rna8041#NC_019459.2#175275764:c.*2748A>C;rna8040#NC_019459.2#175275764:c.*2748A>C;rna8039#NC_019459.2#175275764:c.*2748A>C;rna8038#NC_019459.2#175275764:c.*2748A>C;rna8037#NC_019459.2#175275764:c.*2748A>C;rna8036#NC_019459.2#175275764:…	.	.
NC_019459.2	176287049	176287049	A	G	UTR5	gene4199	rna8058#NC_019459.2#176276504:c.-65696A>G;rna8057#NC_019459.2#176276504:c.-65696A>G;rna8056#NC_019459.2#176276504:c.-326622A>G;rna8055#NC_019459.2#176276504:c.-65696A>G;rna8054#NC_019459.2#176276504:c.-65696A>G;rna8053#NC_019459.2#176276504:c.-65696A>G	.	.
NC_019459.2	177362988	177362988	C	T	intronic	gene4201	.	.	.
NC_019459.2	177363046	177363046	G	A	intronic	gene4201	.	.	.
NC_019459.2	177363075	177363075	G	C	intronic	gene4201	.	.	.
NC_019459.2	177792618	177792618	T	G	exonic	gene4205	.	synonymous SNV	gene4205:rna8066#NC_019459.2#177761279:exon5:c.A453C:p.T151T,gene4205:rna8067#NC_019459.2#177761279:exon5:c.A453C:p.T151T,gene4205:rna8068#NC_019459.2#177761279:exon5:c.A432C:p.T144T
NC_019459.2	182044062	182044062	T	G	UTR3	gene4218	rna8080#NC_019459.2#182043910:c.*4478A>C;rna8079#NC_019459.2#182043910:c.*4478A>C	.	.
NC_019459.2	182044185	182044185	G	A	UTR3	gene4218	rna8080#NC_019459.2#182043910:c.*4355C>T;rna8079#NC_019459.2#182043910:c.*4355C>T	.	.
NC_019459.2	182044290	182044290	T	C	UTR3	gene4218	rna8080#NC_019459.2#182043910:c.*4250A>G;rna8079#NC_019459.2#182043910:c.*4250A>G	.	.
NC_019459.2	182044643	182044643	C	T	UTR3	gene4218	rna8080#NC_019459.2#182043910:c.*3897G>A;rna8079#NC_019459.2#182043910:c.*3897G>A	.	.
NC_019459.2	182121064	182121064	T	G	intronic	gene4218	.	.	.
NC_019459.2	182121069	182121069	C	G	intronic	gene4218	.	.	.
NC_019459.2	182121076	182121076	A	G	intronic	gene4218	.	.	.
NC_019459.2	182260442	182260442	A	G	UTR5	gene4220	rna8082#NC_019459.2#182252611:c.-22A>G	.	.
NC_019459.2	183560739	183560739	G	T	exonic	gene4229	.	nonsynonymous SNV	gene4229:rna8091#NC_019459.2#183509415:exon5:c.G1501T:p.A501S,gene4229:rna8092#NC_019459.2#183512294:exon5:c.G1390T:p.A464S,gene4229:rna8093#NC_019459.2#183512294:exon5:c.G1390T:p.A464S,gene4229:rna8094#NC_019459.2#183514051:exon5:c.G1390T:p.A464S
NC_019459.2	183562056	183562056	A	C	intergenic	gene4229;gene4231	dist=1278;dist=56546	.	.
NC_019459.2	183566200	183566200	A	G	intergenic	gene4229;gene4231	dist=5422;dist=52402	.	.
NC_019459.2	183566211	183566211	G	A	intergenic	gene4229;gene4231	dist=5433;dist=52391	.	.
NC_019459.2	183566216	183566216	C	T	intergenic	gene4229;gene4231	dist=5438;dist=52386	.	.
NC_019459.2	183698381	183698381	C	G	UTR5	gene4232	rna8096#NC_019459.2#183698238:c.-7C>G	.	.
NC_019459.2	183798132	183798132	C	A	intronic	gene4234	.	.	.
NC_019459.2	183979204	183979204	C	T	downstream	gene4236	dist=615	.	.
NC_019459.2	184241786	184241786	A	T	UTR3	gene4237	rna8107#NC_019459.2#184068074:c.*5957A>T	.	.
NC_019459.2	184340164	184340164	G	A	intronic	gene4239	.	.	.
NC_019459.2	184521979	184521979	C	T	UTR3	gene4243	rna8120#NC_019459.2#184475372:c.*509C>T;rna8123#NC_019459.2#184475708:c.*509C>T	.	.
NC_019459.2	184537629	184537629	A	C	intergenic	gene4243;gene4244	dist=4702;dist=78807	.	.
NC_019459.2	185485867	185485867	T	G	UTR3	gene4250	rna8133#NC_019459.2#185481342:c.*2650A>C;rna8132#NC_019459.2#185481342:c.*2650A>C;rna8131#NC_019459.2#185481342:c.*2650A>C;rna8130#NC_019459.2#185481342:c.*2650A>C;rna8129#NC_019459.2#185481342:c.*2650A>C	.	.
NC_019459.2	185914662	185914662	A	G	downstream	gene4253	dist=112	.	.
NC_019459.2	185915013	185915013	T	C	exonic	gene4253	.	synonymous SNV	gene4253:rna8142#NC_019459.2#185914773:exon7:c.A789G:p.E263E
NC_019459.2	185915030	185915030	C	G	exonic	gene4253	.	nonsynonymous SNV	gene4253:rna8142#NC_019459.2#185914773:exon7:c.G772C:p.D258H
NC_019459.2	185938507	185938507	C	T	downstream	gene4255	dist=645	.	.
NC_019459.2	185938877	185938877	G	T	intergenic	gene4255;gene4262	dist=1015;dist=1783852	.	.
NC_019459.2	188987000	188987000	G	A	intronic	gene4263	.	.	.
NC_019459.2	192207224	192207224	C	T	exonic	gene4275	.	synonymous SNV	gene4275:rna8166#NC_019459.2#192172626:exon1:c.G96A:p.Q32Q,gene4275:rna8164#NC_019459.2#192171599:exon2:c.G96A:p.Q32Q,gene4275:rna8165#NC_019459.2#192171599:exon3:c.G96A:p.Q32Q
NC_019459.2	197403290	197403290	T	C	UTR3	gene4288	rna8202#NC_019459.2#197399973:c.*4522A>G;rna8201#NC_019459.2#197399973:c.*4522A>G;rna8200#NC_019459.2#197399973:c.*4522A>G;rna8199#NC_019459.2#197399973:c.*4522A>G;rna8198#NC_019459.2#197399973:c.*4522A>G	.	.
NC_019459.2	197403291	197403291	T	C	UTR3	gene4288	rna8202#NC_019459.2#197399973:c.*4521A>G;rna8201#NC_019459.2#197399973:c.*4521A>G;rna8200#NC_019459.2#197399973:c.*4521A>G;rna8199#NC_019459.2#197399973:c.*4521A>G;rna8198#NC_019459.2#197399973:c.*4521A>G	.	.
NC_019459.2	198252295	198252295	A	G	UTR3	gene4295	rna8221#NC_019459.2#198252232:c.*1892T>C;rna8220#NC_019459.2#198252232:c.*751T>C;rna8219#NC_019459.2#198252232:c.*1892T>C	.	.
NC_019459.2	198252369	198252369	C	T	UTR3	gene4295	rna8221#NC_019459.2#198252232:c.*1818G>A;rna8220#NC_019459.2#198252232:c.*677G>A;rna8219#NC_019459.2#198252232:c.*1818G>A	.	.
NC_019459.2	198733235	198733235	A	0	intronic	gene4301	.	.	.
NC_019459.2	198733235	198733235	A	C	intronic	gene4301	.	.	.
NC_019459.2	201209418	201209418	T	C	UTR3	gene4313	rna8265#NC_019459.2#201207240:c.*1288A>G	.	.
NC_019459.2	201210413	201210413	T	C	UTR3	gene4313	rna8265#NC_019459.2#201207240:c.*293A>G	.	.
NC_019459.2	201210414	201210414	T	C	UTR3	gene4313	rna8265#NC_019459.2#201207240:c.*292A>G	.	.
NC_019459.2	201729965	201729965	C	A	UTR3	gene4317	rna8279#NC_019459.2#201725514:c.*475G>T;rna8278#NC_019459.2#201725514:c.*475G>T	.	.
NC_019459.2	201729972	201729972	T	C	UTR3	gene4317	rna8279#NC_019459.2#201725514:c.*468A>G;rna8278#NC_019459.2#201725514:c.*468A>G	.	.
NC_019459.2	201797026	201797026	C	T	UTR3	gene4318	rna8281#NC_019459.2#201766631:c.*1653C>T	.	.
NC_019459.2	202150715	202150715	A	G	intergenic	gene4325;gene4326	dist=2453;dist=20454	.	.
NC_019459.2	202173299	202173299	A	G	intronic	gene4326	.	.	.
NC_019459.2	202201590	202201590	A	C	exonic	gene4328	.	nonsynonymous SNV	gene4328:rna8301#NC_019459.2#202199964:exon2:c.A541C:p.K181Q,gene4328:rna8302#NC_019459.2#202199972:exon2:c.A541C:p.K181Q,gene4328:rna8300#NC_019459.2#202196998:exon3:c.A541C:p.K181Q
NC_019459.2	202266126	202266126	T	C	UTR3	gene4331	rna8309#NC_019459.2#202263136:c.*4100A>G;rna8308#NC_019459.2#202263136:c.*4100A>G;rna8307#NC_019459.2#202263136:c.*4100A>G;rna8306#NC_019459.2#202263136:c.*4100A>G	.	.
NC_019459.2	202371714	202371714	G	A	UTR5	gene4334	rna8315#NC_019459.2#202370998:c.-22006G>A;rna8316#NC_019459.2#202371009:c.-27631G>A;rna8317#NC_019459.2#202371026:c.-19067G>A;rna8321#NC_019459.2#202371037:c.-16597G>A;rna8320#NC_019459.2#202371037:c.-16597G>A;rna8319#NC_019459.2#202371037:c.-16597G>A;rna8318#NC_019459.2#202371037:c.-16597G>A	.	.
NC_019459.2	202423466	202423466	G	A	intronic	gene4334	.	.	.
NC_019459.2	202423765	202423765	G	A	intronic	gene4334	.	.	.
NC_019459.2	202531009	202531009	C	G	UTR5	gene4336	rna8325#NC_019459.2#202530591:c.-11755C>G;rna8326#NC_019459.2#202530593:c.-11755C>G;rna8327#NC_019459.2#202530596:c.-11755C>G;rna8328#NC_019459.2#202530597:c.-11755C>G	.	.
NC_019459.2	202553988	202553988	C	T	UTR3	gene4336	rna8325#NC_019459.2#202530591:c.*159C>T;rna8326#NC_019459.2#202530593:c.*159C>T;rna8327#NC_019459.2#202530596:c.*159C>T;rna8328#NC_019459.2#202530597:c.*159C>T	.	.
NC_019459.2	203270637	203270637	T	C	exonic	gene4351	.	synonymous SNV	gene4351:rna8356#NC_019459.2#203268309:exon2:c.T1380C:p.T460T
NC_019459.2	203270652	203270652	G	A	exonic	gene4351	.	synonymous SNV	gene4351:rna8356#NC_019459.2#203268309:exon2:c.G1395A:p.K465K
NC_019459.2	203723980	203723980	C	A	intergenic	gene4356;gene4358	dist=3496;dist=47005	.	.
NC_019459.2	203726569	203726569	T	G	intergenic	gene4356;gene4358	dist=6085;dist=44416	.	.
NC_019459.2	207084448	207084448	T	C	UTR3	gene4376	rna8449#NC_019459.2#207080507:c.*6860A>G;rna8448#NC_019459.2#207080507:c.*6860A>G;rna8447#NC_019459.2#207080507:c.*6860A>G;rna8446#NC_019459.2#207080507:c.*6860A>G;rna8445#NC_019459.2#207080507:c.*6860A>G;rna8444#NC_019459.2#207080507:c.*6860A>G	.	.
NC_019459.2	207085484	207085484	T	C	UTR3	gene4376	rna8449#NC_019459.2#207080507:c.*5824A>G;rna8448#NC_019459.2#207080507:c.*5824A>G;rna8447#NC_019459.2#207080507:c.*5824A>G;rna8446#NC_019459.2#207080507:c.*5824A>G;rna8445#NC_019459.2#207080507:c.*5824A>G;rna8444#NC_019459.2#207080507:c.*5824A>G	.	.
NC_019459.2	207148893	207148893	C	A	exonic	gene4377	.	nonsynonymous SNV	gene4377:rna8450#NC_019459.2#207147249:exon4:c.C761A:p.S254Y
NC_019459.2	207801184	207801184	T	C	exonic	gene4387	.	synonymous SNV	gene4387:rna8475#NC_019459.2#207793523:exon7:c.T1314C:p.V438V
NC_019459.2	208574036	208574036	G	A	intergenic	gene4394;gene4395	dist=8661;dist=2897	.	.
NC_019459.2	208574061	208574061	G	A	intergenic	gene4394;gene4395	dist=8686;dist=2872	.	.
NC_019459.2	208597085	208597085	G	C	intronic	gene4395	.	.	.
NC_019459.2	208641832	208641832	G	A	UTR3	gene4396	rna8490#NC_019459.2#208641690:c.*421C>T;rna8492#NC_019459.2#208641693:c.*1180C>T;rna8491#NC_019459.2#208641693:c.*1180C>T	.	.
NC_019459.2	208641834	208641834	G	A	UTR3	gene4396	rna8490#NC_019459.2#208641690:c.*419C>T;rna8492#NC_019459.2#208641693:c.*1178C>T;rna8491#NC_019459.2#208641693:c.*1178C>T	.	.
NC_019459.2	208642011	208642011	C	T	UTR3	gene4396	rna8490#NC_019459.2#208641690:c.*242G>A;rna8492#NC_019459.2#208641693:c.*1001G>A;rna8491#NC_019459.2#208641693:c.*1001G>A	.	.
NC_019459.2	208760457	208760457	A	C	intronic	gene4398	.	.	.
NC_019459.2	208760462	208760462	T	C	intronic	gene4398	.	.	.
NC_019459.2	208760463	208760463	T	C	intronic	gene4398	.	.	.
NC_019459.2	209252043	209252043	C	T	exonic	gene4410	.	synonymous SNV	gene4410:rna8511#NC_019459.2#209251173:exon10:c.G1221A:p.L407L,gene4410:rna8512#NC_019459.2#209251295:exon10:c.G1221A:p.L407L
NC_019459.2	209370079	209370079	T	C	UTR3	gene4411	rna8513#NC_019459.2#209292245:c.*610T>C;rna8514#NC_019459.2#209292368:c.*610T>C;rna8515#NC_019459.2#209292403:c.*610T>C;rna8516#NC_019459.2#209292548:c.*610T>C;rna8517#NC_019459.2#209295717:c.*610T>C;rna8523#NC_019459.2#209295718:c.*610T>C;rna8522#NC_019459.2#209295718:c.*610T>C;rna8521#NC_019459.2#209295718:c.*610T>C;rna8520#NC_019459.2#209295718:c.*610T>C;rna8519#NC_019459.2#209295718:c.*610T>C…	.	.
NC_019459.2	209370332	209370332	G	A	UTR3	gene4411	rna8513#NC_019459.2#209292245:c.*863G>A;rna8514#NC_019459.2#209292368:c.*863G>A;rna8515#NC_019459.2#209292403:c.*863G>A;rna8516#NC_019459.2#209292548:c.*863G>A;rna8517#NC_019459.2#209295717:c.*863G>A;rna8523#NC_019459.2#209295718:c.*863G>A;rna8522#NC_019459.2#209295718:c.*863G>A;rna8521#NC_019459.2#209295718:c.*863G>A;rna8520#NC_019459.2#209295718:c.*863G>A;rna8519#NC_019459.2#209295718:c.*863G>A…	.	.
NC_019459.2	209371207	209371207	C	A	UTR3	gene4411	rna8513#NC_019459.2#209292245:c.*1738C>A;rna8514#NC_019459.2#209292368:c.*1738C>A;rna8515#NC_019459.2#209292403:c.*1738C>A;rna8516#NC_019459.2#209292548:c.*1738C>A;rna8517#NC_019459.2#209295717:c.*1738C>A;rna8523#NC_019459.2#209295718:c.*1738C>A;rna8522#NC_019459.2#209295718:c.*1738C>A;rna8521#NC_019459.2#209295718:c.*1738C>A;rna8520#NC_019459.2#209295718:c.*1738C>A;rna8519#NC_019459.2#209295718:…	.	.
NC_019459.2	209371624	209371624	T	C	UTR3	gene4411	rna8513#NC_019459.2#209292245:c.*2155T>C;rna8514#NC_019459.2#209292368:c.*2155T>C;rna8515#NC_019459.2#209292403:c.*2155T>C;rna8516#NC_019459.2#209292548:c.*2155T>C;rna8517#NC_019459.2#209295717:c.*2155T>C;rna8523#NC_019459.2#209295718:c.*2155T>C;rna8522#NC_019459.2#209295718:c.*2155T>C;rna8521#NC_019459.2#209295718:c.*2155T>C;rna8520#NC_019459.2#209295718:c.*2155T>C;rna8519#NC_019459.2#209295718:…	.	.
NC_019459.2	210665020	210665020	G	A	UTR3	gene4418	rna8586#NC_019459.2#210642945:c.*30G>A;rna8587#NC_019459.2#210642987:c.*30G>A	.	.
NC_019459.2	210666655	210666655	C	A	UTR3	gene4418	rna8586#NC_019459.2#210642945:c.*1665C>A	.	.
NC_019459.2	210667570	210667570	C	T	UTR3	gene4419	rna8599#NC_019459.2#210666696:c.*505G>A;rna8598#NC_019459.2#210666696:c.*505G>A;rna8597#NC_019459.2#210666696:c.*505G>A;rna8596#NC_019459.2#210666696:c.*505G>A;rna8595#NC_019459.2#210666696:c.*505G>A;rna8594#NC_019459.2#210666696:c.*505G>A	.	.
NC_019459.2	210668283	210668283	G	A	exonic	gene4419	.	nonsynonymous SNV	gene4419:rna8594#NC_019459.2#210666696:exon15:c.C2762T:p.A921V,gene4419:rna8595#NC_019459.2#210666696:exon15:c.C2762T:p.A921V,gene4419:rna8596#NC_019459.2#210666696:exon15:c.C2723T:p.A908V,gene4419:rna8597#NC_019459.2#210666696:exon15:c.C2726T:p.A909V,gene4419:rna8598#NC_019459.2#210666696:exon15:c.C2762T:p.A921V,gene4419:rna8599#NC_019459.2#210666696:exon15:c.C2762T:p.A921V
NC_019459.2	210806308	210806308	G	A	intergenic	gene4419;gene4420	dist=7672;dist=4918	.	.
NC_019459.2	210811356	210811356	G	A	UTR3	gene4420	rna8600#NC_019459.2#210811225:c.*1362C>T	.	.
NC_019459.2	211038013	211038013	A	T	UTR3	gene4424	rna8607#NC_019459.2#211037602:c.*2730T>A;rna8606#NC_019459.2#211037602:c.*2730T>A;rna8605#NC_019459.2#211037602:c.*2730T>A	.	.
NC_019459.2	211038262	211038262	A	G	UTR3	gene4424	rna8607#NC_019459.2#211037602:c.*2481T>C;rna8606#NC_019459.2#211037602:c.*2481T>C;rna8605#NC_019459.2#211037602:c.*2481T>C	.	.
NC_019459.2	211038993	211038993	G	A	UTR3	gene4424	rna8607#NC_019459.2#211037602:c.*1750C>T;rna8606#NC_019459.2#211037602:c.*1750C>T;rna8605#NC_019459.2#211037602:c.*1750C>T	.	.
NC_019459.2	211042121	211042121	C	T	exonic	gene4424	.	nonsynonymous SNV	gene4424:rna8605#NC_019459.2#211037602:exon8:c.G890A:p.R297Q,gene4424:rna8606#NC_019459.2#211037602:exon8:c.G890A:p.R297Q,gene4424:rna8607#NC_019459.2#211037602:exon8:c.G890A:p.R297Q
NC_019459.2	216300481	216300481	G	A	exonic	gene4443	.	synonymous SNV	gene4443:rna8646#NC_019459.2#216274052:exon14:c.G1365A:p.T455T
NC_019459.2	216300493	216300493	T	C	exonic	gene4443	.	synonymous SNV	gene4443:rna8646#NC_019459.2#216274052:exon14:c.T1377C:p.G459G
NC_019459.2	216312436	216312436	G	A	UTR3	gene4445	rna8658#NC_019459.2#216311973:c.*234C>T;rna8657#NC_019459.2#216311973:c.*234C>T;rna8656#NC_019459.2#216311973:c.*234C>T;rna8655#NC_019459.2#216311973:c.*234C>T;rna8654#NC_019459.2#216311973:c.*234C>T;rna8653#NC_019459.2#216311973:c.*234C>T;rna8652#NC_019459.2#216311973:c.*234C>T;rna8651#NC_019459.2#216311973:c.*234C>T;rna8650#NC_019459.2#216311973:c.*234C>T;rna8649#NC_019459.2#216311973:c.*234C>T…	.	.
NC_019459.2	217629544	217629544	T	C	exonic	gene4458	.	nonsynonymous SNV	gene4458:rna8676#NC_019459.2#217602922:exon7:c.T761C:p.L254P
NC_019459.2	218251982	218251982	T	C	intergenic	gene4466;gene4467	dist=178575;dist=163852	.	.
NC_019459.2	219997202	219997202	A	G	UTR3	gene4501	rna8756#NC_019459.2#219996741:c.*1043T>C	.	.
NC_019459.2	219997293	219997293	A	C	UTR3	gene4501	rna8756#NC_019459.2#219996741:c.*952T>G	.	.
NC_019459.2	220192095	220192095	G	A	exonic	gene4513	.	nonsynonymous SNV	gene4513:rna8786#NC_019459.2#220186754:exon4:c.G694A:p.G232S
NC_019459.2	220192103	220192103	T	C	exonic	gene4513	.	synonymous SNV	gene4513:rna8786#NC_019459.2#220186754:exon4:c.T702C:p.I234I
NC_019459.2	223733428	223733428	A	G	UTR3	gene4543	rna8821#NC_019459.2#223585351:c.*111A>G	.	.
NC_019459.2	223735562	223735562	C	T	UTR3	gene4543	rna8821#NC_019459.2#223585351:c.*2245C>T	.	.
NC_019459.2	223735682	223735682	A	T	UTR3	gene4543	rna8821#NC_019459.2#223585351:c.*2365A>T	.	.
NC_019459.2	223735687	223735687	A	G	UTR3	gene4543	rna8821#NC_019459.2#223585351:c.*2370A>G	.	.
NC_019459.2	223866326	223866326	T	C	UTR3	gene4546	rna8823#NC_019459.2#223834678:c.*1414T>C	.	.
NC_019459.2	223866336	223866336	T	C	UTR3	gene4546	rna8823#NC_019459.2#223834678:c.*1424T>C	.	.
NC_019459.2	223866814	223866814	A	C	UTR3	gene4546	rna8823#NC_019459.2#223834678:c.*1902A>C	.	.
NC_019459.2	223866815	223866815	T	C	UTR3	gene4546	rna8823#NC_019459.2#223834678:c.*1903T>C	.	.
NC_019459.2	223866885	223866885	T	C	UTR3	gene4546	rna8823#NC_019459.2#223834678:c.*1973T>C	.	.
NC_019459.2	223867591	223867591	G	C	UTR3	gene4546	rna8823#NC_019459.2#223834678:c.*2679G>C	.	.
NC_019459.2	224918893	224918893	T	C	UTR3	gene4553	rna8829#NC_019459.2#224918622:c.*1744A>G	.	.
NC_019459.2	225024173	225024173	A	C	UTR3	gene4555	rna8831#NC_019459.2#225024158:c.*3855T>G	.	.
NC_019459.2	225024178	225024178	A	0	UTR3	gene4555	rna8831#NC_019459.2#225024158:c.*3850T>0	.	.
NC_019459.2	225024178	225024178	A	C	UTR3	gene4555	rna8831#NC_019459.2#225024158:c.*3850T>G	.	.
NC_019459.2	225024237	225024237	G	A	UTR3	gene4555	rna8831#NC_019459.2#225024158:c.*3791C>T	.	.
NC_019459.2	225025211	225025211	G	A	UTR3	gene4555	rna8831#NC_019459.2#225024158:c.*2817C>T	.	.
NC_019459.2	225025290	225025290	A	G	UTR3	gene4555	rna8831#NC_019459.2#225024158:c.*2738T>C	.	.
NC_019459.2	225025562	225025562	C	T	UTR3	gene4555	rna8831#NC_019459.2#225024158:c.*2466G>A	.	.
NC_019459.2	225025563	225025563	A	G	UTR3	gene4555	rna8831#NC_019459.2#225024158:c.*2465T>C	.	.
NC_019459.2	225026751	225026751	T	C	UTR3	gene4555	rna8831#NC_019459.2#225024158:c.*1277A>G	.	.
NC_019459.2	225026755	225026755	T	C	UTR3	gene4555	rna8831#NC_019459.2#225024158:c.*1273A>G	.	.
NC_019459.2	225026767	225026767	C	T	UTR3	gene4555	rna8831#NC_019459.2#225024158:c.*1261G>A	.	.
NC_019459.2	225026940	225026940	T	C	UTR3	gene4555	rna8831#NC_019459.2#225024158:c.*1088A>G	.	.
NC_019459.2	225088670	225088670	A	G	exonic	gene4556	.	synonymous SNV	gene4556:rna8832#NC_019459.2#225086475:exon2:c.A273G:p.A91A
NC_019459.2	225088898	225088898	C	T	exonic	gene4556	.	synonymous SNV	gene4556:rna8832#NC_019459.2#225086475:exon2:c.C501T:p.C167C
NC_019459.2	225094214	225094214	C	G	UTR3	gene4556	rna8832#NC_019459.2#225086475:c.*159C>G	.	.
NC_019459.2	225094551	225094551	A	C	downstream	gene4556	dist=138	.	.
NC_019459.2	225625556	225625556	G	A	UTR3	gene4560	rna8838#NC_019459.2#225623003:c.*200C>T;rna8837#NC_019459.2#225623003:c.*200C>T;rna8836#NC_019459.2#225623003:c.*200C>T	.	.
NC_019459.2	228276632	228276632	T	G	intergenic	gene4570;gene4571	dist=6018;dist=3866	.	.
NC_019459.2	228552015	228552015	T	G	exonic	gene4572	.	synonymous SNV	gene4572:rna8863#NC_019459.2#228427725:exon31:c.T2445G:p.A815A,gene4572:rna8864#NC_019459.2#228427726:exon31:c.T2445G:p.A815A
NC_019459.2	228619411	228619411	G	C	UTR3	gene4573	rna8865#NC_019459.2#228591783:c.*236G>C;rna8879#NC_019459.2#228591813:c.*236G>C;rna8878#NC_019459.2#228591813:c.*236G>C;rna8877#NC_019459.2#228591813:c.*236G>C;rna8876#NC_019459.2#228591813:c.*236G>C;rna8875#NC_019459.2#228591813:c.*236G>C;rna8874#NC_019459.2#228591813:c.*236G>C;rna8873#NC_019459.2#228591813:c.*236G>C;rna8872#NC_019459.2#228591813:c.*236G>C;rna8871#NC_019459.2#228591813:c.*236G>C…	.	.
NC_019459.2	230882303	230882303	T	C	intergenic	gene4586;gene4587	dist=176545;dist=2920	.	.
NC_019459.2	230884853	230884853	A	T	downstream	gene4587	dist=370	.	.
NC_019459.2	230885036	230885036	G	T	downstream	gene4587	dist=187	.	.
NC_019459.2	230889871	230889871	G	A	exonic	gene4587	.	synonymous SNV	gene4587:rna8916#NC_019459.2#230885222:exon36:c.C5415T:p.F1805F,gene4587:rna8904#NC_019459.2#230885222:exon37:c.C5496T:p.F1832F,gene4587:rna8905#NC_019459.2#230885222:exon37:c.C5508T:p.F1836F,gene4587:rna8902#NC_019459.2#230885222:exon38:c.C5634T:p.F1878F,gene4587:rna8903#NC_019459.2#230885222:exon38:c.C5634T:p.F1878F,gene4587:rna8907#NC_019459.2#230885222:exon38:c.C5541T:p.F1847F,gene4587:rna890…
NC_019459.2	230889894	230889894	G	A	exonic	gene4587	.	synonymous SNV	gene4587:rna8916#NC_019459.2#230885222:exon36:c.C5392T:p.L1798L,gene4587:rna8904#NC_019459.2#230885222:exon37:c.C5473T:p.L1825L,gene4587:rna8905#NC_019459.2#230885222:exon37:c.C5485T:p.L1829L,gene4587:rna8902#NC_019459.2#230885222:exon38:c.C5611T:p.L1871L,gene4587:rna8903#NC_019459.2#230885222:exon38:c.C5611T:p.L1871L,gene4587:rna8907#NC_019459.2#230885222:exon38:c.C5518T:p.L1840L,gene4587:rna890…
NC_019459.2	231144109	231144109	T	C	intergenic	gene4588;gene4589	dist=3685;dist=4117	.	.
NC_019459.2	231144137	231144137	A	C	intergenic	gene4588;gene4589	dist=3713;dist=4089	.	.
NC_019459.2	231144155	231144155	T	C	intergenic	gene4588;gene4589	dist=3731;dist=4071	.	.
NC_019459.2	231144156	231144156	T	C	intergenic	gene4588;gene4589	dist=3732;dist=4070	.	.
NC_019459.2	231144397	231144397	T	C	intergenic	gene4588;gene4589	dist=3973;dist=3829	.	.
NC_019459.2	231147851	231147851	A	C	downstream	gene4589	dist=375	.	.
NC_019459.2	231265874	231265874	G	C	UTR3	gene4591	rna8931#NC_019459.2#231265697:c.*1315C>G;rna8930#NC_019459.2#231265697:c.*54C>G;rna8929#NC_019459.2#231265697:c.*54C>G;rna8928#NC_019459.2#231265697:c.*1315C>G;rna8927#NC_019459.2#231265697:c.*1315C>G;rna8926#NC_019459.2#231265697:c.*1315C>G;rna8925#NC_019459.2#231265697:c.*1315C>G;rna8924#NC_019459.2#231265697:c.*1315C>G;rna8923#NC_019459.2#231265697:c.*1315C>G	.	.
NC_019459.2	231274368	231274368	A	G	intronic	gene4591	.	.	.
NC_019459.2	231274554	231274554	C	A	intronic	gene4591	.	.	.
NC_019459.2	231933735	231933735	C	T	UTR3	gene4603	rna8960#NC_019459.2#231925332:c.*559C>T	.	.
NC_019459.2	231933737	231933737	C	T	UTR3	gene4603	rna8960#NC_019459.2#231925332:c.*561C>T	.	.
NC_019459.2	231935542	231935542	G	A	UTR3	gene4603	rna8960#NC_019459.2#231925332:c.*2366G>A	.	.
NC_019459.2	231935621	231935621	C	T	UTR3	gene4603	rna8960#NC_019459.2#231925332:c.*2445C>T	.	.
NC_019459.2	232597847	232597847	T	C	UTR3	gene4618	rna8984#NC_019459.2#232573025:c.*1066T>C	.	.
NC_019459.2	234096338	234096338	A	G	downstream	gene4657	dist=789	.	.
NC_019459.2	234096444	234096444	A	G	downstream	gene4657	dist=895	.	.
NC_019459.2	234096453	234096453	A	G	downstream	gene4657	dist=904	.	.
NC_019459.2	234096650	234096650	A	G	intergenic	gene4657;gene4658	dist=1101;dist=8866	.	.
NC_019459.2	234096651	234096651	A	G	intergenic	gene4657;gene4658	dist=1102;dist=8865	.	.
NC_019459.2	234097276	234097276	A	G	intergenic	gene4657;gene4658	dist=1727;dist=8240	.	.
NC_019459.2	234097309	234097309	A	G	intergenic	gene4657;gene4658	dist=1760;dist=8207	.	.
NC_019459.2	234409976	234409976	G	T	intronic	gene4670	.	.	.
NC_019459.2	235119778	235119778	T	C	ncRNA_exonic	gene4688	.	.	.
NC_019459.2	237243577	237243577	A	G	intergenic	gene4703;gene4704	dist=6426;dist=1467	.	.
NC_019459.2	237243579	237243579	A	G	intergenic	gene4703;gene4704	dist=6428;dist=1465	.	.
NC_019459.2	237673050	237673050	C	T	exonic	gene4712	.	synonymous SNV	gene4712:rna9173#NC_019459.2#237672904:exon1:c.C102T:p.H34H
NC_019459.2	237673191	237673191	C	T	exonic	gene4712	.	synonymous SNV	gene4712:rna9173#NC_019459.2#237672904:exon1:c.C243T:p.S81S
NC_019459.2	237724644	237724644	T	C	downstream	gene4715;gene4716	dist=830	.	.
NC_019459.2	237724648	237724648	T	C	downstream	gene4715;gene4716	dist=826	.	.
NC_019459.2	237724703	237724703	T	C	downstream	gene4715;gene4716	dist=771	.	.
NC_019459.2	237724705	237724705	T	C	downstream	gene4715;gene4716	dist=769	.	.
NC_019459.2	237724708	237724708	T	C	downstream	gene4715;gene4716	dist=766	.	.
NC_019459.2	237725019	237725019	T	C	downstream	gene4715;gene4716	dist=455	.	.
NC_019459.2	237725041	237725041	T	C	downstream	gene4715;gene4716	dist=433	.	.
NC_019459.2	237725069	237725069	T	C	downstream	gene4716	dist=405	.	.
NC_019459.2	237725111	237725111	T	C	downstream	gene4716	dist=363	.	.
NC_019459.2	238400041	238400041	C	T	UTR3	gene4737	rna9234#NC_019459.2#238399468:c.*520G>A	.	.
NC_019459.2	238400105	238400105	C	T	UTR3	gene4737	rna9234#NC_019459.2#238399468:c.*456G>A	.	.
NC_019459.2	238400206	238400206	A	C	UTR3	gene4737	rna9234#NC_019459.2#238399468:c.*355T>G	.	.
NC_019459.2	238400356	238400356	G	A	UTR3	gene4737	rna9234#NC_019459.2#238399468:c.*205C>T	.	.
NC_019459.2	238410354	238410354	C	T	exonic	gene4737	.	synonymous SNV	gene4737:rna9234#NC_019459.2#238399468:exon3:c.G243A:p.K81K
NC_019459.2	238848666	238848666	A	G	exonic	gene4754	.	synonymous SNV	gene4754:rna9258#NC_019459.2#238837038:exon6:c.T573C:p.T191T,gene4754:rna9259#NC_019459.2#238837038:exon6:c.T573C:p.T191T,gene4754:rna9260#NC_019459.2#238838909:exon7:c.T576C:p.T192T,gene4754:rna9261#NC_019459.2#238838911:exon7:c.T573C:p.T191T
NC_019459.2	239138290	239138290	A	G	downstream	gene4760	dist=682	.	.
NC_019459.2	239138914	239138914	A	G	intergenic	gene4760;gene4761	dist=1306;dist=1696	.	.
NC_019459.2	240011282	240011282	A	G	intergenic	gene4792;gene4793	dist=3820;dist=25698	.	.
NC_019459.2	240149528	240149528	A	0	intronic	gene4798	.	.	.
NC_019459.2	240149528	240149528	A	T	intronic	gene4798	.	.	.
NC_019459.2	240149529	240149529	G	C	intronic	gene4798	.	.	.
NC_019459.2	240149533	240149533	A	G	intronic	gene4798	.	.	.
NC_019459.2	240149556	240149556	G	A	intronic	gene4798	.	.	.
NC_019459.2	240149559	240149559	G	T	intronic	gene4798	.	.	.
NC_019459.2	240149561	240149561	C	G	intronic	gene4798	.	.	.
NC_019459.2	240149570	240149570	C	A	intronic	gene4798	.	.	.
NC_019459.2	240181403	240181403	T	G	intronic	gene4799	.	.	.
NC_019459.2	240317233	240317233	C	T	intronic	gene4799	.	.	.
NC_019459.2	240476331	240476331	A	G	intergenic	gene4801;gene4802	dist=1844;dist=24403	.	.
NC_019459.2	240610442	240610442	T	G	exonic	gene4805	.	synonymous SNV	gene4805:rna9344#NC_019459.2#240608555:exon3:c.T225G:p.A75A
NC_019459.2	240998319	240998319	T	C	downstream	gene4807	dist=393	.	.
NC_019459.2	240998386	240998386	A	G	downstream	gene4807	dist=326	.	.
NC_019459.2	240999780	240999780	T	C	UTR3	gene4807	rna9346#NC_019459.2#240998711:c.*2342A>G	.	.
NC_019459.2	241001789	241001789	C	G	UTR3	gene4807	rna9346#NC_019459.2#240998711:c.*333G>C	.	.
NC_019459.2	241285681	241285681	C	T	intergenic	gene4813;gene4815	dist=14842;dist=3623	.	.
NC_019459.2	241285819	241285819	T	C	intergenic	gene4813;gene4815	dist=14980;dist=3485	.	.
NC_019459.2	241964964	241964964	C	G	UTR3	gene4827	rna9375#NC_019459.2#241945984:c.*410C>G	.	.
NC_019459.2	242029482	242029482	C	T	UTR3	gene4832	rna9380#NC_019459.2#242027627:c.*538G>A	.	.
NC_019459.2	242078383	242078383	C	T	downstream	gene4834	dist=884	.	.
NC_019459.2	242692307	242692307	G	T	exonic	gene4846	.	synonymous SNV	gene4846:rna9407#NC_019459.2#242659437:exon2:c.C240A:p.G80G,gene4846:rna9409#NC_019459.2#242659756:exon2:c.C240A:p.G80G,gene4846:rna9406#NC_019459.2#242659437:exon3:c.C300A:p.G100G,gene4846:rna9408#NC_019459.2#242659756:exon3:c.C300A:p.G100G
NC_019459.2	243855821	243855821	T	G	intronic	gene4862	.	.	.
NC_019459.2	244047722	244047722	T	C	intronic	gene4865	.	.	.
NC_019459.2	244047727	244047727	C	T	intronic	gene4865	.	.	.
NC_019459.2	244047757	244047757	C	G	intronic	gene4865	.	.	.
NC_019459.2	244047766	244047766	C	G	intronic	gene4865	.	.	.
NC_019459.2	244867713	244867713	A	C	intronic	gene4875	.	.	.
NC_019459.2	244867713	244867713	A	0	intronic	gene4875	.	.	.
NC_019459.2	244898225	244898225	T	C	intergenic	gene4876;gene4877	dist=12438;dist=3803	.	.
NC_019459.2	244898230	244898230	T	C	intergenic	gene4876;gene4877	dist=12443;dist=3798	.	.
NC_019459.2	244898879	244898879	T	C	intergenic	gene4876;gene4877	dist=13092;dist=3149	.	.
NC_019459.2	244898881	244898881	T	C	intergenic	gene4876;gene4877	dist=13094;dist=3147	.	.
NC_019459.2	244898892	244898892	T	C	intergenic	gene4876;gene4877	dist=13105;dist=3136	.	.
NC_019459.2	244898894	244898894	T	C	intergenic	gene4876;gene4877	dist=13107;dist=3134	.	.
NC_019459.2	244899339	244899339	A	G	intergenic	gene4876;gene4877	dist=13552;dist=2689	.	.
NC_019459.2	245619665	245619665	T	C	UTR3	gene4893	rna9523#NC_019459.2#245619469:c.*2351A>G;rna9522#NC_019459.2#245619469:c.*2419A>G;rna9521#NC_019459.2#245619469:c.*2351A>G;rna9520#NC_019459.2#245619469:c.*2351A>G;rna9519#NC_019459.2#245619469:c.*2351A>G	.	.
NC_019459.2	245621469	245621469	T	C	UTR3	gene4893	rna9523#NC_019459.2#245619469:c.*547A>G;rna9522#NC_019459.2#245619469:c.*615A>G;rna9521#NC_019459.2#245619469:c.*547A>G;rna9520#NC_019459.2#245619469:c.*547A>G;rna9519#NC_019459.2#245619469:c.*547A>G	.	.
NC_019459.2	245862336	245862336	C	T	downstream	gene4900	dist=825	.	.
NC_019459.2	246251281	246251281	C	G	downstream	gene4908	dist=290	.	.
NC_019459.2	246995619	246995619	T	C	intergenic	gene4915;gene4916	dist=74241;dist=9053	.	.
NC_019459.2	246995635	246995635	T	C	intergenic	gene4915;gene4916	dist=74257;dist=9037	.	.
NC_019459.2	248365546	248365546	A	T	exonic	gene4931	.	unknown	UNKNOWN
NC_019459.2	248379916	248379916	A	T	exonic	gene4931	.	unknown	UNKNOWN
NC_019460.2	383682	383682	G	T	exonic	gene4956	.	synonymous SNV	gene4956:rna9609#NC_019460.2#383432:exon14:c.C2238A:p.A746A
NC_019460.2	383688	383688	G	T	exonic	gene4956	.	stopgain	gene4956:rna9609#NC_019460.2#383432:exon14:c.C2232A:p.C744X
NC_019460.2	980574	980574	T	C	ncRNA_exonic	gene4984	.	.	.
NC_019460.2	2522908	2522908	G	A	UTR3	gene5019;gene5020	rna9678#NC_019460.2#2511195:c.*2002G>A;rna9680#NC_019460.2#2522782:c.*312C>T;rna9679#NC_019460.2#2522782:c.*312C>T	.	.
NC_019460.2	2654862	2654862	T	C	ncRNA_exonic	gene5027	.	.	.
NC_019460.2	4069447	4069447	G	A	intergenic	gene5067;gene5068	dist=20369;dist=4297	.	.
NC_019460.2	4069621	4069621	T	C	intergenic	gene5067;gene5068	dist=20543;dist=4123	.	.
NC_019460.2	4069671	4069671	T	C	intergenic	gene5067;gene5068	dist=20593;dist=4073	.	.
NC_019460.2	4069736	4069736	T	C	intergenic	gene5067;gene5068	dist=20658;dist=4008	.	.
NC_019460.2	4072759	4072759	T	C	downstream	gene5068	dist=985	.	.
NC_019460.2	4072760	4072760	T	C	downstream	gene5068	dist=984	.	.
NC_019460.2	4476265	4476265	T	G	UTR3	gene5073	rna9765#NC_019460.2#4391801:c.*569T>G;rna9767#NC_019460.2#4391891:c.*569T>G;rna9766#NC_019460.2#4391891:c.*569T>G;rna9768#NC_019460.2#4391892:c.*569T>G	.	.
NC_019460.2	4476396	4476396	G	T	UTR3	gene5073	rna9765#NC_019460.2#4391801:c.*700G>T;rna9767#NC_019460.2#4391891:c.*700G>T;rna9766#NC_019460.2#4391891:c.*700G>T;rna9768#NC_019460.2#4391892:c.*700G>T	.	.
NC_019460.2	5046495	5046495	T	A	intronic	gene5079	.	.	.
NC_019460.2	5111486	5111486	A	G	downstream	gene5079	dist=940	.	.
NC_019460.2	5111488	5111488	G	A	downstream	gene5079	dist=942	.	.
NC_019460.2	5116136	5116136	T	C	intergenic	gene5079;gene5080	dist=5590;dist=50397	.	.
NC_019460.2	5828334	5828334	A	T	UTR3	gene5093	rna9793#NC_019460.2#5826773:c.*1848T>A	.	.
NC_019460.2	5828624	5828624	G	C	UTR3	gene5093	rna9793#NC_019460.2#5826773:c.*1558C>G	.	.
NC_019460.2	5828951	5828951	T	G	UTR3	gene5093	rna9793#NC_019460.2#5826773:c.*1231A>C	.	.
NC_019460.2	5882831	5882831	T	C	UTR3	gene5095	rna9795#NC_019460.2#5882098:c.*628A>G	.	.
NC_019460.2	5996316	5996316	A	G	UTR3	gene5096	rna9796#NC_019460.2#5996178:c.*120T>C	.	.
NC_019460.2	6546175	6546175	G	A	exonic	gene5100	.	synonymous SNV	gene5100:rna9811#NC_019460.2#6434451:exon11:c.G903A:p.P301P,gene5100:rna9812#NC_019460.2#6434452:exon11:c.G903A:p.P301P,gene5100:rna9804#NC_019460.2#6434448:exon12:c.G1086A:p.P362P,gene5100:rna9807#NC_019460.2#6434448:exon12:c.G999A:p.P333P,gene5100:rna9809#NC_019460.2#6434449:exon12:c.G1086A:p.P362P,gene5100:rna9810#NC_019460.2#6434450:exon12:c.G918A:p.P306P,gene5100:rna9815#NC_019460.2#6457814:…
NC_019460.2	6553400	6553400	A	T	UTR3	gene5100	rna9803#NC_019460.2#6434447:c.*1930A>T;rna9802#NC_019460.2#6434447:c.*1930A>T;rna9807#NC_019460.2#6434448:c.*1930A>T;rna9806#NC_019460.2#6434448:c.*1930A>T;rna9805#NC_019460.2#6434448:c.*1930A>T;rna9804#NC_019460.2#6434448:c.*1930A>T;rna9808#NC_019460.2#6434449:c.*1930A>T;rna9810#NC_019460.2#6434450:c.*1930A>T;rna9811#NC_019460.2#6434451:c.*1930A>T;rna9812#NC_019460.2#6434452:c.*1930A>T;rna9814#N…	.	.
NC_019460.2	6554154	6554154	A	G	UTR3	gene5100	rna9803#NC_019460.2#6434447:c.*2684A>G;rna9802#NC_019460.2#6434447:c.*2684A>G;rna9807#NC_019460.2#6434448:c.*2684A>G;rna9806#NC_019460.2#6434448:c.*2684A>G;rna9805#NC_019460.2#6434448:c.*2684A>G;rna9804#NC_019460.2#6434448:c.*2684A>G;rna9808#NC_019460.2#6434449:c.*2684A>G;rna9810#NC_019460.2#6434450:c.*2684A>G;rna9811#NC_019460.2#6434451:c.*2684A>G;rna9812#NC_019460.2#6434452:c.*2684A>G;rna9814#N…	.	.
NC_019460.2	7404074	7404074	C	T	UTR3	gene5129	rna9857#NC_019460.2#7403889:c.*846G>A;rna9856#NC_019460.2#7403889:c.*846G>A;rna9855#NC_019460.2#7403889:c.*846G>A;rna9854#NC_019460.2#7403889:c.*846G>A;rna9853#NC_019460.2#7403889:c.*846G>A;rna9852#NC_019460.2#7403889:c.*846G>A;rna9851#NC_019460.2#7403889:c.*846G>A	.	.
NC_019460.2	7468936	7468936	C	T	exonic	gene5131	.	synonymous SNV	gene5131:rna9868#NC_019460.2#7467445:exon4:c.C111T:p.L37L
NC_019460.2	7482392	7482392	G	A	UTR3	gene5133	rna9870#NC_019460.2#7480583:c.*600C>T;rna9872#NC_019460.2#7480586:c.*600C>T;rna9871#NC_019460.2#7480586:c.*600C>T	.	.
NC_019460.2	7566335	7566335	T	G	exonic	gene5137	.	synonymous SNV	gene5137:rna9878#NC_019460.2#7563086:exon6:c.A660C:p.G220G,gene5137:rna9879#NC_019460.2#7563086:exon6:c.A660C:p.G220G
NC_019460.2	7701011	7701011	C	A	exonic	gene5140	.	nonsynonymous SNV	gene5140:rna9882#NC_019460.2#7677112:exon2:c.G220T:p.V74L
NC_019460.2	7706015	7706015	A	G	downstream	gene5141	dist=649	.	.
NC_019460.2	7836701	7836701	A	G	UTR3	gene5148	rna9895#NC_019460.2#7836695:c.*366T>C;rna9894#NC_019460.2#7836695:c.*366T>C	.	.
NC_019460.2	7859953	7859953	T	C	intergenic	gene5149;gene5150	dist=1380;dist=12395	.	.
NC_019460.2	9155984	9155984	A	G	UTR3	gene5186	rna9975#NC_019460.2#9152708:c.*897T>C	.	.
NC_019460.2	10010806	10010806	C	T	UTR3	gene5191	rna9983#NC_019460.2#10009879:c.*530G>A	.	.
NC_019460.2	10578786	10578786	T	C	UTR3	gene5193	rna9992#NC_019460.2#10577147:c.*2426A>G	.	.
NC_019460.2	12727639	12727639	T	C	exonic	gene5225	.	synonymous SNV	gene5225:rna10065#NC_019460.2#12693270:exon10:c.T1584C:p.G528G,gene5225:rna10066#NC_019460.2#12693272:exon10:c.T1584C:p.G528G,gene5225:rna10067#NC_019460.2#12693273:exon10:c.T1584C:p.G528G
NC_019460.2	12744578	12744578	C	T	UTR3	gene5225	rna10065#NC_019460.2#12693270:c.*3435C>T;rna10067#NC_019460.2#12693273:c.*3435C>T	.	.
NC_019460.2	12744583	12744583	A	G	UTR3	gene5225	rna10065#NC_019460.2#12693270:c.*3440A>G;rna10067#NC_019460.2#12693273:c.*3440A>G	.	.
NC_019460.2	13440197	13440197	G	A	UTR3	gene5269	rna10105#NC_019460.2#13417343:c.*947G>A;rna10106#NC_019460.2#13417353:c.*947G>A;rna10107#NC_019460.2#13417504:c.*947G>A	.	.
NC_019460.2	14220572	14220572	G	A	exonic	gene5279	.	nonsynonymous SNV	gene5279:rna10120#NC_019460.2#14211741:exon3:c.G137A:p.G46D,gene5279:rna10117#NC_019460.2#14167142:exon5:c.G290A:p.G97D,gene5279:rna10118#NC_019460.2#14195506:exon5:c.G137A:p.G46D,gene5279:rna10119#NC_019460.2#14198414:exon5:c.G137A:p.G46D
NC_019460.2	14232703	14232703	A	T	UTR3	gene5279	rna10117#NC_019460.2#14167142:c.*142A>T;rna10118#NC_019460.2#14195506:c.*142A>T;rna10119#NC_019460.2#14198414:c.*142A>T	.	.
NC_019460.2	16492225	16492225	A	G	UTR3	gene5289	rna10129#NC_019460.2#16491420:c.*1092T>C	.	.
NC_019460.2	16492396	16492396	C	T	UTR3	gene5289	rna10129#NC_019460.2#16491420:c.*921G>A	.	.
NC_019460.2	16587470	16587470	C	T	UTR5	gene5292	rna10132#NC_019460.2#16547842:c.-58921C>T;rna10134#NC_019460.2#16576320:c.-58921C>T;rna10133#NC_019460.2#16576320:c.-58921C>T;rna10138#NC_019460.2#16581177:c.-58921C>T;rna10137#NC_019460.2#16581177:c.-58921C>T;rna10136#NC_019460.2#16581177:c.-58921C>T;rna10135#NC_019460.2#16581177:c.-58921C>T;rna10139#NC_019460.2#16585101:c.-58921C>T	.	.
NC_019460.2	18551120	18551120	T	C	intronic	gene5304	.	.	.
NC_019460.2	18588479	18588479	G	A	exonic	gene5306	.	synonymous SNV	gene5306:rna10176#NC_019460.2#18586714:exon6:c.C348T:p.Y116Y,gene5306:rna10177#NC_019460.2#18586714:exon6:c.C348T:p.Y116Y,gene5306:rna10178#NC_019460.2#18586714:exon6:c.C348T:p.Y116Y
NC_019460.2	18674136	18674136	G	A	exonic	gene5309	.	synonymous SNV	gene5309:rna10183#NC_019460.2#18648801:exon5:c.C546T:p.C182C
NC_019460.2	19013214	19013214	G	A	UTR3	gene5315	rna10187#NC_019460.2#18964640:c.*1028G>A;rna10188#NC_019460.2#18967510:c.*1028G>A	.	.
NC_019460.2	19114383	19114383	T	C	UTR3	gene5319	rna10194#NC_019460.2#19108995:c.*237T>C	.	.
NC_019460.2	20205197	20205197	G	A	UTR3	gene5330	rna10213#NC_019460.2#20204006:c.*763C>T	.	.
NC_019460.2	21511199	21511199	G	C	intergenic	gene5338;gene5339	dist=131378;dist=100716	.	.
NC_019460.2	23571501	23571501	A	G	exonic	gene5346	.	synonymous SNV	gene5346:rna10229#NC_019460.2#23408473:exon23:c.T2877C:p.G959G,gene5346:rna10228#NC_019460.2#23408473:exon27:c.T3498C:p.G1166G,gene5346:rna10227#NC_019460.2#23408473:exon28:c.T3333C:p.G1111G
NC_019460.2	27595511	27595511	G	T	UTR3	gene5367	rna10266#NC_019460.2#27595415:c.*1049C>A;rna10265#NC_019460.2#27595415:c.*1049C>A;rna10264#NC_019460.2#27595415:c.*1049C>A;rna10263#NC_019460.2#27595415:c.*1049C>A	.	.
NC_019460.2	27596298	27596298	T	A	UTR3	gene5367	rna10266#NC_019460.2#27595415:c.*262A>T;rna10265#NC_019460.2#27595415:c.*262A>T;rna10264#NC_019460.2#27595415:c.*262A>T;rna10263#NC_019460.2#27595415:c.*262A>T	.	.
NC_019460.2	27596378	27596378	G	A	UTR3	gene5367	rna10266#NC_019460.2#27595415:c.*182C>T;rna10265#NC_019460.2#27595415:c.*182C>T;rna10264#NC_019460.2#27595415:c.*182C>T;rna10263#NC_019460.2#27595415:c.*182C>T	.	.
NC_019460.2	28316540	28316540	T	C	ncRNA_exonic	gene5376	.	.	.
NC_019460.2	28317956	28317956	T	C	upstream;downstream	gene5376;gene5377	dist=210;dist=105	.	.
NC_019460.2	28318089	28318089	A	G	UTR3	gene5377	rna10284#NC_019460.2#28318060:c.*2017T>C	.	.
NC_019460.2	28318670	28318670	G	A	UTR3	gene5377	rna10284#NC_019460.2#28318060:c.*1436C>T	.	.
NC_019460.2	28319719	28319719	A	G	UTR3	gene5377	rna10284#NC_019460.2#28318060:c.*387T>C	.	.
NC_019460.2	28319841	28319841	T	C	UTR3	gene5377	rna10284#NC_019460.2#28318060:c.*265A>G	.	.
NC_019460.2	28372303	28372303	G	A	UTR3	gene5378	rna10285#NC_019460.2#28372218:c.*117C>T	.	.
NC_019460.2	28372828	28372828	C	T	exonic	gene5378	.	synonymous SNV	gene5378:rna10285#NC_019460.2#28372218:exon1:c.G141A:p.G47G
NC_019460.2	28577646	28577646	T	C	intergenic	gene5377;gene5380	dist=163736;dist=1229	.	.
NC_019460.2	28577680	28577680	T	C	intergenic	gene5377;gene5380	dist=163770;dist=1195	.	.
NC_019460.2	28578091	28578091	T	C	downstream	gene5380	dist=784	.	.
NC_019460.2	28578115	28578115	T	C	downstream	gene5380	dist=760	.	.
NC_019460.2	31468946	31468946	T	G	exonic	gene5392	.	nonsynonymous SNV	gene5392:rna10309#NC_019460.2#31448803:exon7:c.T711G:p.D237E,gene5392:rna10310#NC_019460.2#31449081:exon7:c.T711G:p.D237E
NC_019460.2	31468991	31468991	A	C	exonic	gene5392	.	nonsynonymous SNV	gene5392:rna10309#NC_019460.2#31448803:exon7:c.A756C:p.E252D,gene5392:rna10310#NC_019460.2#31449081:exon7:c.A756C:p.E252D
NC_019460.2	31468997	31468997	G	T	exonic	gene5392	.	nonsynonymous SNV	gene5392:rna10309#NC_019460.2#31448803:exon7:c.G762T:p.L254F,gene5392:rna10310#NC_019460.2#31449081:exon7:c.G762T:p.L254F
NC_019460.2	31469028	31469028	T	G	UTR3	gene5392	rna10309#NC_019460.2#31448803:c.*16T>G;rna10310#NC_019460.2#31449081:c.*16T>G	.	.
NC_019460.2	31623537	31623537	G	A	intronic	gene5402	.	.	.
NC_019460.2	31623547	31623547	T	C	intronic	gene5402	.	.	.
NC_019460.2	31673970	31673970	A	G	exonic	gene5402	.	synonymous SNV	gene5402:rna10331#NC_019460.2#31595310:exon5:c.T486C:p.S162S,gene5402:rna10332#NC_019460.2#31595310:exon5:c.T486C:p.S162S,gene5402:rna10327#NC_019460.2#31595310:exon6:c.T486C:p.S162S,gene5402:rna10328#NC_019460.2#31595310:exon6:c.T486C:p.S162S,gene5402:rna10329#NC_019460.2#31595310:exon7:c.T486C:p.S162S
NC_019460.2	32033235	32033235	G	A	exonic	gene5403	.	synonymous SNV	gene5403:rna10336#NC_019460.2#31886654:exon16:c.G3237A:p.Q1079Q,gene5403:rna10338#NC_019460.2#31886654:exon16:c.G3237A:p.Q1079Q,gene5403:rna10340#NC_019460.2#31886654:exon16:c.G3237A:p.Q1079Q,gene5403:rna10341#NC_019460.2#31886655:exon16:c.G3237A:p.Q1079Q,gene5403:rna10342#NC_019460.2#31886655:exon16:c.G3237A:p.Q1079Q,gene5403:rna10334#NC_019460.2#31845734:exon17:c.G3237A:p.Q1079Q,gene5403:rna103…
NC_019460.2	32062788	32062788	C	T	UTR3	gene5403	rna10336#NC_019460.2#31886654:c.*816C>T	.	.
NC_019460.2	32205051	32205051	C	T	UTR3	gene5408	rna10349#NC_019460.2#32203994:c.*2706G>A	.	.
NC_019460.2	32206386	32206386	T	C	UTR3	gene5408	rna10349#NC_019460.2#32203994:c.*1371A>G	.	.
NC_019460.2	33235249	33235249	T	C	exonic	gene5422	.	nonsynonymous SNV	gene5422:rna10375#NC_019460.2#33221482:exon12:c.A1159G:p.T387A
NC_019460.2	33288380	33288380	C	T	exonic	gene5423	.	synonymous SNV	gene5423:rna10376#NC_019460.2#33263921:exon13:c.C1125T:p.D375D,gene5423:rna10377#NC_019460.2#33263921:exon13:c.C1125T:p.D375D,gene5423:rna10378#NC_019460.2#33263961:exon14:c.C1125T:p.D375D
NC_019460.2	33291719	33291719	C	T	intronic	gene5423	.	.	.
NC_019460.2	33293587	33293587	A	G	downstream	gene5423	dist=644	.	.
NC_019460.2	33293625	33293625	A	G	downstream	gene5423	dist=682	.	.
NC_019460.2	33369049	33369049	C	T	UTR3	gene5425	rna10381#NC_019460.2#33326334:c.*3801C>T;rna10380#NC_019460.2#33326334:c.*3801C>T	.	.
NC_019460.2	33369059	33369059	A	T	UTR3	gene5425	rna10381#NC_019460.2#33326334:c.*3811A>T;rna10380#NC_019460.2#33326334:c.*3811A>T	.	.
NC_019460.2	33370081	33370081	A	G	UTR3	gene5425	rna10381#NC_019460.2#33326334:c.*4833A>G;rna10380#NC_019460.2#33326334:c.*4833A>G	.	.
NC_019460.2	34302686	34302686	A	C	intronic	gene5462	.	.	.
NC_019460.2	34302688	34302688	C	T	intronic	gene5462	.	.	.
NC_019460.2	34418780	34418780	G	A	exonic	gene5466	.	nonsynonymous SNV	gene5466:rna10466#NC_019460.2#34409400:exon3:c.G256A:p.A86T,gene5466:rna10467#NC_019460.2#34409400:exon3:c.G253A:p.A85T,gene5466:rna10468#NC_019460.2#34409400:exon3:c.G256A:p.A86T,gene5466:rna10469#NC_019460.2#34409460:exon3:c.G67A:p.A23T
NC_019460.2	34442924	34442924	T	C	downstream	gene5467	dist=214	.	.
NC_019460.2	34442925	34442925	T	C	downstream	gene5467	dist=213	.	.
NC_019460.2	34442939	34442939	T	C	downstream	gene5467	dist=199	.	.
NC_019460.2	34442947	34442947	T	C	downstream	gene5467	dist=191	.	.
NC_019460.2	34442971	34442971	T	C	downstream	gene5467	dist=167	.	.
NC_019460.2	34472892	34472892	C	T	UTR3	gene5468	rna10471#NC_019460.2#34446338:c.*345C>T	.	.
NC_019460.2	34473747	34473747	C	A	downstream	gene5468	dist=631	.	.
NC_019460.2	34474798	34474798	C	T	intergenic	gene5468;gene5469	dist=1682;dist=1278	.	.
NC_019460.2	34476028	34476028	A	G	downstream	gene5469	dist=48	.	.
NC_019460.2	34479653	34479653	G	A	exonic	gene5469	.	synonymous SNV	gene5469:rna10472#NC_019460.2#34476075:exon4:c.C918T:p.G306G,gene5469:rna10473#NC_019460.2#34476075:exon5:c.C918T:p.G306G
NC_019460.2	35611900	35611900	A	G	exonic	gene5486	.	nonsynonymous SNV	gene5486:rna10503#NC_019460.2#35593309:exon6:c.A565G:p.I189V
NC_019460.2	36895293	36895293	C	T	UTR3	gene5495	rna10517#NC_019460.2#36893762:c.*215C>T	.	.
NC_019460.2	37912198	37912198	C	G	UTR3	gene5504	rna10531#NC_019460.2#37911747:c.*2294G>C	.	.
NC_019460.2	37956052	37956052	A	G	intergenic	gene5505;gene5507	dist=7255;dist=6014	.	.
NC_019460.2	38034362	38034362	G	A	intronic	gene5509	.	.	.
NC_019460.2	38226762	38226762	G	C	UTR3	gene5513	rna10552#NC_019460.2#38224308:c.*2396C>G;rna10551#NC_019460.2#38224308:c.*2396C>G	.	.
NC_019460.2	38275351	38275351	A	G	UTR3	gene5516	rna10555#NC_019460.2#38273012:c.*381T>C	.	.
NC_019460.2	38892374	38892374	C	T	UTR3	gene5526	rna10564#NC_019460.2#38891885:c.*3106G>A	.	.
NC_019460.2	38893560	38893560	T	G	UTR3	gene5526	rna10564#NC_019460.2#38891885:c.*1920A>C	.	.
NC_019460.2	39666683	39666683	G	C	UTR3	gene5536	rna10591#NC_019460.2#39662234:c.*1236G>C;rna10592#NC_019460.2#39662241:c.*1236G>C;rna10593#NC_019460.2#39662301:c.*1236G>C;rna10594#NC_019460.2#39662321:c.*1236G>C	.	.
NC_019460.2	39666742	39666742	T	C	UTR3	gene5536	rna10591#NC_019460.2#39662234:c.*1295T>C;rna10592#NC_019460.2#39662241:c.*1295T>C;rna10593#NC_019460.2#39662301:c.*1295T>C;rna10594#NC_019460.2#39662321:c.*1295T>C	.	.
NC_019460.2	39666745	39666745	G	A	UTR3	gene5536	rna10591#NC_019460.2#39662234:c.*1298G>A;rna10592#NC_019460.2#39662241:c.*1298G>A;rna10593#NC_019460.2#39662301:c.*1298G>A;rna10594#NC_019460.2#39662321:c.*1298G>A	.	.
NC_019460.2	39666870	39666870	T	C	UTR3	gene5536	rna10591#NC_019460.2#39662234:c.*1423T>C;rna10592#NC_019460.2#39662241:c.*1423T>C;rna10593#NC_019460.2#39662301:c.*1423T>C;rna10594#NC_019460.2#39662321:c.*1423T>C	.	.
NC_019460.2	39666871	39666871	G	A	UTR3	gene5536	rna10591#NC_019460.2#39662234:c.*1424G>A;rna10592#NC_019460.2#39662241:c.*1424G>A;rna10593#NC_019460.2#39662301:c.*1424G>A;rna10594#NC_019460.2#39662321:c.*1424G>A	.	.
NC_019460.2	39942476	39942476	T	C	intronic	gene5539	.	.	.
NC_019460.2	40054443	40054443	T	G	UTR3	gene5541	rna10599#NC_019460.2#40033370:c.*1641T>G;rna10600#NC_019460.2#40033639:c.*1641T>G;rna10601#NC_019460.2#40034127:c.*1641T>G;rna10602#NC_019460.2#40037404:c.*1641T>G;rna10603#NC_019460.2#40041897:c.*1641T>G	.	.
NC_019460.2	40054446	40054446	A	G	UTR3	gene5541	rna10599#NC_019460.2#40033370:c.*1644A>G;rna10600#NC_019460.2#40033639:c.*1644A>G;rna10601#NC_019460.2#40034127:c.*1644A>G;rna10602#NC_019460.2#40037404:c.*1644A>G;rna10603#NC_019460.2#40041897:c.*1644A>G	.	.
NC_019460.2	42868382	42868382	G	A	intergenic	gene5548;gene5549	dist=40784;dist=4023	.	.
NC_019460.2	42869813	42869813	C	G	intergenic	gene5548;gene5549	dist=42215;dist=2592	.	.
NC_019460.2	42869913	42869913	T	G	intergenic	gene5548;gene5549	dist=42315;dist=2492	.	.
NC_019460.2	42870392	42870392	C	T	intergenic	gene5548;gene5549	dist=42794;dist=2013	.	.
NC_019460.2	42871050	42871050	A	G	intergenic	gene5548;gene5549	dist=43452;dist=1355	.	.
NC_019460.2	43531734	43531734	T	A	exonic	gene5559	.	nonsynonymous SNV	gene5559:rna10632#NC_019460.2#43506228:exon4:c.A2004T:p.E668D,gene5559:rna10633#NC_019460.2#43506228:exon4:c.A2004T:p.E668D,gene5559:rna10634#NC_019460.2#43506228:exon4:c.A2004T:p.E668D
NC_019460.2	43531744	43531744	C	G	exonic	gene5559	.	nonsynonymous SNV	gene5559:rna10632#NC_019460.2#43506228:exon4:c.G1994C:p.R665P,gene5559:rna10633#NC_019460.2#43506228:exon4:c.G1994C:p.R665P,gene5559:rna10634#NC_019460.2#43506228:exon4:c.G1994C:p.R665P
NC_019460.2	43633311	43633311	T	C	intergenic	gene5559;gene5561	dist=55321;dist=2501	.	.
NC_019460.2	44485419	44485419	C	T	UTR3	gene5567	rna10652#NC_019460.2#44485374:c.*174G>A	.	.
NC_019460.2	44485442	44485442	A	G	UTR3	gene5567	rna10652#NC_019460.2#44485374:c.*151T>C	.	.
NC_019460.2	44487598	44487598	T	C	exonic	gene5567	.	synonymous SNV	gene5567:rna10652#NC_019460.2#44485374:exon6:c.A579G:p.P193P
NC_019460.2	44813142	44813142	A	G	UTR3	gene5566	rna10656#NC_019460.2#44509311:c.*1923A>G;rna10655#NC_019460.2#44509311:c.*1996A>G;rna10654#NC_019460.2#44509311:c.*2066A>G	.	.
NC_019460.2	44814779	44814779	A	G	intronic	gene5566	.	.	.
NC_019460.2	44814795	44814795	A	G	intronic	gene5566	.	.	.
NC_019460.2	44814852	44814852	A	G	intronic	gene5566	.	.	.
NC_019460.2	44814869	44814869	A	G	intronic	gene5566	.	.	.
NC_019460.2	44814880	44814880	A	G	intronic	gene5566	.	.	.
NC_019460.2	44814883	44814883	A	G	intronic	gene5566	.	.	.
NC_019460.2	44814885	44814885	A	G	intronic	gene5566	.	.	.
NC_019460.2	44814886	44814886	A	G	intronic	gene5566	.	.	.
NC_019460.2	44814958	44814958	A	G	intronic	gene5566	.	.	.
NC_019460.2	44814963	44814963	A	G	intronic	gene5566	.	.	.
NC_019460.2	44814964	44814964	A	G	intronic	gene5566	.	.	.
NC_019460.2	44815579	44815579	A	G	intronic	gene5566	.	.	.
NC_019460.2	44815593	44815593	A	G	intronic	gene5566	.	.	.
NC_019460.2	44815614	44815614	A	G	intronic	gene5566	.	.	.
NC_019460.2	44815615	44815615	A	G	intronic	gene5566	.	.	.
NC_019460.2	44815809	44815809	A	G	intronic	gene5566	.	.	.
NC_019460.2	44815810	44815810	A	G	intronic	gene5566	.	.	.
NC_019460.2	44815811	44815811	A	G	intronic	gene5566	.	.	.
NC_019460.2	45781172	45781172	G	A	UTR3	gene5574	rna10665#NC_019460.2#45779946:c.*67C>T	.	.
NC_019460.2	46071902	46071902	C	G	UTR3	gene5576	rna10669#NC_019460.2#46059429:c.*265C>G	.	.
NC_019460.2	46071911	46071911	G	C	UTR3	gene5576	rna10669#NC_019460.2#46059429:c.*274G>C	.	.
NC_019460.2	46072087	46072087	A	G	UTR3	gene5576	rna10669#NC_019460.2#46059429:c.*450A>G	.	.
NC_019460.2	46113128	46113128	T	C	exonic	gene5577	.	nonsynonymous SNV	gene5577:rna10672#NC_019460.2#46099270:exon5:c.T1645C:p.C549R,gene5577:rna10671#NC_019460.2#46085873:exon6:c.T1966C:p.C656R,gene5577:rna10670#NC_019460.2#46084591:exon7:c.T2134C:p.C712R
NC_019460.2	48818283	48818283	T	C	intergenic	gene5589;gene5597	dist=810981;dist=995463	.	.
NC_019460.2	48818336	48818336	C	T	intergenic	gene5589;gene5597	dist=811034;dist=995410	.	.
NC_019460.2	56011245	56011245	G	T	intronic	gene5607	.	.	.
NC_019460.2	56552833	56552833	G	A	upstream	gene5610	dist=287	.	.
NC_019460.2	56632042	56632042	C	T	UTR3	gene5610	rna10702#NC_019460.2#56553119:c.*927C>T	.	.
NC_019460.2	56884736	56884736	A	G	UTR3	gene5614	rna10705#NC_019460.2#56694076:c.*530A>G	.	.
NC_019460.2	56960625	56960625	G	C	intronic	gene5620	.	.	.
NC_019460.2	56960626	56960626	A	T	intronic	gene5620	.	.	.
NC_019460.2	56960628	56960628	A	T	intronic	gene5620	.	.	.
NC_019460.2	56960628	56960628	A	C	intronic	gene5620	.	.	.
NC_019460.2	57840569	57840569	C	A	intronic	gene5643	.	.	.
NC_019460.2	57840604	57840604	T	G	intronic	gene5643	.	.	.
NC_019460.2	57840613	57840613	C	T	intronic	gene5643	.	.	.
NC_019460.2	57840614	57840614	T	G	intronic	gene5643	.	.	.
NC_019460.2	57840639	57840639	G	A	intronic	gene5643	.	.	.
NC_019460.2	57840651	57840651	C	A	intronic	gene5643	.	.	.
NC_019460.2	57840675	57840675	T	C	intronic	gene5643	.	.	.
NC_019460.2	57840680	57840680	A	T	intronic	gene5643	.	.	.
NC_019460.2	57840706	57840706	T	A	intronic	gene5643	.	.	.
NC_019460.2	58594883	58594883	T	C	UTR3	gene5655	rna10781#NC_019460.2#58578312:c.*667T>C	.	.
NC_019460.2	58594891	58594891	G	A	UTR3	gene5655	rna10781#NC_019460.2#58578312:c.*675G>A	.	.
NC_019460.2	58595110	58595110	T	C	UTR3	gene5655	rna10781#NC_019460.2#58578312:c.*894T>C	.	.
NC_019460.2	58595566	58595566	C	T	downstream	gene5655	dist=395	.	.
NC_019460.2	58595629	58595629	G	A	downstream	gene5655	dist=458	.	.
NC_019460.2	58595632	58595632	T	G	downstream	gene5655	dist=461	.	.
NC_019460.2	58595638	58595638	G	A	downstream	gene5655	dist=467	.	.
NC_019460.2	59224870	59224870	T	A	intergenic	gene5666;gene5668	dist=3892;dist=195933	.	.
NC_019460.2	59240022	59240022	A	G	intergenic	gene5666;gene5668	dist=19044;dist=180781	.	.
NC_019460.2	59240046	59240046	A	G	intergenic	gene5666;gene5668	dist=19068;dist=180757	.	.
NC_019460.2	61567391	61567391	G	C	intergenic	gene5700;gene5702	dist=90220;dist=2577	.	.
NC_019460.2	61600921	61600921	C	A	downstream	gene5704	dist=358	.	.
NC_019460.2	61600975	61600975	C	G	downstream	gene5704	dist=412	.	.
NC_019460.2	61601002	61601002	G	A	downstream	gene5704	dist=439	.	.
NC_019460.2	61601032	61601032	A	G	downstream	gene5704	dist=469	.	.
NC_019460.2	61601170	61601170	T	C	downstream	gene5704	dist=607	.	.
NC_019460.2	61601236	61601236	T	C	downstream	gene5704	dist=673	.	.
NC_019460.2	61601237	61601237	C	A	downstream	gene5704	dist=674	.	.
NC_019460.2	61601241	61601241	C	T	downstream	gene5704	dist=678	.	.
NC_019460.2	61601382	61601382	C	T	downstream	gene5704	dist=819	.	.
NC_019460.2	61636363	61636363	A	G	UTR3	gene5706	rna10847#NC_019460.2#61628240:c.*328A>G	.	.
NC_019460.2	61650898	61650898	C	T	exonic	gene5707	.	synonymous SNV	gene5707:rna10848#NC_019460.2#61640731:exon6:c.C1098T:p.D366D
NC_019460.2	61868752	61868752	A	G	intergenic	gene5710;gene5711	dist=4675;dist=3218	.	.
NC_019460.2	61873903	61873903	A	G	intronic	gene5711	.	.	.
NC_019460.2	61873938	61873938	A	G	intronic	gene5711	.	.	.
NC_019460.2	62168776	62168776	C	T	exonic	gene5714	.	synonymous SNV	gene5714:rna10869#NC_019460.2#62165876:exon11:c.G1230A:p.P410P,gene5714:rna10870#NC_019460.2#62165876:exon11:c.G1230A:p.P410P
NC_019460.2	62195147	62195147	G	A	exonic	gene5714	.	nonsynonymous SNV	gene5714:rna10869#NC_019460.2#62165876:exon4:c.C200T:p.T67M,gene5714:rna10870#NC_019460.2#62165876:exon4:c.C200T:p.T67M,gene5714:rna10871#NC_019460.2#62165878:exon4:c.C200T:p.T67M,gene5714:rna10872#NC_019460.2#62165878:exon4:c.C200T:p.T67M
NC_019460.2	62470616	62470616	A	T	UTR3	gene5720	rna10877#NC_019460.2#62459946:c.*222A>T	.	.
NC_019460.2	62470618	62470618	T	G	UTR3	gene5720	rna10877#NC_019460.2#62459946:c.*224T>G	.	.
NC_019460.2	62470630	62470630	G	A	UTR3	gene5720	rna10877#NC_019460.2#62459946:c.*236G>A	.	.
NC_019460.2	62470852	62470852	A	G	downstream	gene5720	dist=85	.	.
NC_019460.2	62470860	62470860	A	G	downstream	gene5720	dist=93	.	.
NC_019460.2	62470881	62470881	C	T	downstream	gene5720	dist=114	.	.
NC_019460.2	62471095	62471095	G	A	downstream	gene5720	dist=328	.	.
NC_019460.2	62471104	62471104	C	T	downstream	gene5720	dist=337	.	.
NC_019460.2	62471114	62471114	C	T	downstream	gene5720	dist=347	.	.
NC_019460.2	62471124	62471124	A	T	downstream	gene5720	dist=357	.	.
NC_019460.2	62471126	62471126	G	C	downstream	gene5720	dist=359	.	.
NC_019460.2	62471212	62471212	A	T	downstream	gene5720	dist=445	.	.
NC_019460.2	62471550	62471550	C	T	downstream	gene5720	dist=783	.	.
NC_019460.2	62471597	62471597	G	A	downstream	gene5720	dist=830	.	.
NC_019460.2	62471964	62471964	G	A	intergenic	gene5720;gene5721	dist=1197;dist=22224	.	.
NC_019460.2	62472209	62472209	G	A	intergenic	gene5720;gene5721	dist=1442;dist=21979	.	.
NC_019460.2	68287201	68287201	G	C	intronic	gene5747	.	.	.
NC_019460.2	68287206	68287206	A	C	intronic	gene5747	.	.	.
NC_019460.2	68287209	68287209	A	G	intronic	gene5747	.	.	.
NC_019460.2	68287224	68287224	A	T	intronic	gene5747	.	.	.
NC_019460.2	68287229	68287229	A	C	intronic	gene5747	.	.	.
NC_019460.2	68287231	68287231	G	T	intronic	gene5747	.	.	.
NC_019460.2	68287234	68287234	A	T	intronic	gene5747	.	.	.
NC_019460.2	68805841	68805841	A	G	UTR3	gene5756	rna10963#NC_019460.2#68753543:c.*77A>G;rna10964#NC_019460.2#68753984:c.*77A>G;rna10965#NC_019460.2#68770060:c.*77A>G;rna10966#NC_019460.2#68788196:c.*77A>G	.	.
NC_019460.2	68805878	68805878	A	G	UTR3	gene5756	rna10963#NC_019460.2#68753543:c.*114A>G;rna10964#NC_019460.2#68753984:c.*114A>G;rna10965#NC_019460.2#68770060:c.*114A>G;rna10966#NC_019460.2#68788196:c.*114A>G	.	.
NC_019460.2	69147289	69147289	T	C	UTR3	gene5758	rna10983#NC_019460.2#69147109:c.*692A>G	.	.
NC_019460.2	69163762	69163762	G	A	exonic	gene5758	.	synonymous SNV	gene5758:rna10979#NC_019460.2#69139695:exon20:c.C4383T:p.L1461L,gene5758:rna10980#NC_019460.2#69139695:exon20:c.C4344T:p.L1448L,gene5758:rna10983#NC_019460.2#69147109:exon20:c.C4383T:p.L1461L,gene5758:rna10984#NC_019460.2#69149340:exon20:c.C4344T:p.L1448L,gene5758:rna10981#NC_019460.2#69140790:exon21:c.C4383T:p.L1461L,gene5758:rna10982#NC_019460.2#69140790:exon21:c.C4383T:p.L1461L
NC_019460.2	69513028	69513028	G	A	UTR3	gene5761	rna10987#NC_019460.2#69512816:c.*292C>T	.	.
NC_019460.2	69920987	69920987	T	A	exonic	gene5764	.	synonymous SNV	gene5764:rna10991#NC_019460.2#69878427:exon11:c.T1245A:p.A415A
NC_019460.2	69921002	69921002	A	G	exonic	gene5764	.	synonymous SNV	gene5764:rna10991#NC_019460.2#69878427:exon11:c.A1260G:p.A420A
NC_019460.2	69964617	69964617	T	C	exonic	gene5764	.	synonymous SNV	gene5764:rna10991#NC_019460.2#69878427:exon43:c.T4830C:p.Y1610Y
NC_019460.2	69972399	69972399	C	T	UTR3	gene5764	rna10991#NC_019460.2#69878427:c.*220C>T	.	.
NC_019460.2	69984743	69984743	G	A	UTR3	gene5765	rna10992#NC_019460.2#69975219:c.*78G>A;rna10993#NC_019460.2#69978037:c.*78G>A;rna10994#NC_019460.2#69978038:c.*78G>A;rna10995#NC_019460.2#69978048:c.*78G>A;rna10996#NC_019460.2#69978325:c.*78G>A	.	.
NC_019460.2	69984997	69984997	C	A	UTR3	gene5765	rna10992#NC_019460.2#69975219:c.*332C>A;rna10993#NC_019460.2#69978037:c.*332C>A;rna10994#NC_019460.2#69978038:c.*332C>A;rna10995#NC_019460.2#69978048:c.*332C>A;rna10996#NC_019460.2#69978325:c.*332C>A	.	.
NC_019460.2	70097167	70097167	G	C	exonic	gene5767	.	synonymous SNV	gene5767:rna10998#NC_019460.2#70028626:exon4:c.G381C:p.V127V,gene5767:rna10999#NC_019460.2#70028688:exon4:c.G477C:p.V159V,gene5767:rna11000#NC_019460.2#70040226:exon4:c.G414C:p.V138V,gene5767:rna11003#NC_019460.2#70053119:exon4:c.G381C:p.V127V
NC_019460.2	74278343	74278343	C	A	UTR3	gene5772	rna11005#NC_019460.2#73066112:c.*364C>A	.	.
NC_019460.2	74278469	74278469	A	G	UTR3	gene5772	rna11005#NC_019460.2#73066112:c.*490A>G	.	.
NC_019460.2	77342656	77342656	G	A	UTR3	gene5810	rna11057#NC_019460.2#77341329:c.*1335C>T;rna11056#NC_019460.2#77341329:c.*1335C>T	.	.
NC_019460.2	77343391	77343391	A	G	UTR3	gene5810	rna11057#NC_019460.2#77341329:c.*600T>C;rna11056#NC_019460.2#77341329:c.*600T>C	.	.
NC_019460.2	77476708	77476708	T	G	intergenic	gene5810;gene5811	dist=65604;dist=2916	.	.
NC_019460.2	77477077	77477077	T	C	intergenic	gene5810;gene5811	dist=65973;dist=2547	.	.
NC_019460.2	77478338	77478338	T	A	intergenic	gene5810;gene5811	dist=67234;dist=1286	.	.
NC_019460.2	77478937	77478937	C	T	downstream	gene5811	dist=687	.	.
NC_019460.2	77479035	77479035	C	T	downstream	gene5811	dist=589	.	.
NC_019460.2	77479070	77479070	C	T	downstream	gene5811	dist=554	.	.
NC_019460.2	77479090	77479090	C	T	downstream	gene5811	dist=534	.	.
NC_019460.2	77736571	77736571	A	G	exonic	gene5817	.	synonymous SNV	gene5817:rna11078#NC_019460.2#77726431:exon10:c.T990C:p.F330F
NC_019460.2	77754301	77754301	C	T	exonic	gene5817	.	nonsynonymous SNV	gene5817:rna11078#NC_019460.2#77726431:exon6:c.G589A:p.G197S
NC_019460.2	77754313	77754313	A	T	exonic	gene5817	.	nonsynonymous SNV	gene5817:rna11078#NC_019460.2#77726431:exon6:c.T577A:p.L193M
NC_019460.2	77754323	77754323	A	0	intronic	gene5817	.	.	.
NC_019460.2	77754323	77754323	A	G	intronic	gene5817	.	.	.
NC_019460.2	77754329	77754329	C	0	intronic	gene5817	.	.	.
NC_019460.2	77754329	77754329	C	A	intronic	gene5817	.	.	.
NC_019460.2	77754382	77754382	C	0	intronic	gene5817	.	.	.
NC_019460.2	77754382	77754382	C	G	intronic	gene5817	.	.	.
NC_019460.2	77754383	77754383	C	0	intronic	gene5817	.	.	.
NC_019460.2	77754383	77754383	C	T	intronic	gene5817	.	.	.
NC_019460.2	77914312	77914312	G	T	UTR3	gene5818	rna11082#NC_019460.2#77913447:c.*2280C>A;rna11081#NC_019460.2#77913447:c.*2280C>A;rna11080#NC_019460.2#77913447:c.*2280C>A;rna11079#NC_019460.2#77913447:c.*2280C>A	.	.
NC_019460.2	77915429	77915429	C	T	UTR3	gene5818	rna11082#NC_019460.2#77913447:c.*1163G>A;rna11081#NC_019460.2#77913447:c.*1163G>A;rna11080#NC_019460.2#77913447:c.*1163G>A;rna11079#NC_019460.2#77913447:c.*1163G>A	.	.
NC_019460.2	77915761	77915761	T	C	UTR3	gene5818	rna11082#NC_019460.2#77913447:c.*831A>G;rna11081#NC_019460.2#77913447:c.*831A>G;rna11080#NC_019460.2#77913447:c.*831A>G;rna11079#NC_019460.2#77913447:c.*831A>G	.	.
NC_019460.2	77915794	77915794	A	G	UTR3	gene5818	rna11082#NC_019460.2#77913447:c.*798T>C;rna11081#NC_019460.2#77913447:c.*798T>C;rna11080#NC_019460.2#77913447:c.*798T>C;rna11079#NC_019460.2#77913447:c.*798T>C	.	.
NC_019460.2	78524115	78524115	G	A	exonic	gene5820	.	nonsynonymous SNV	gene5820:rna11085#NC_019460.2#78508792:exon4:c.G592A:p.V198M,gene5820:rna11086#NC_019460.2#78508792:exon4:c.G592A:p.V198M
NC_019460.2	79769826	79769826	C	T	exonic	gene5827	.	nonsynonymous SNV	gene5827:rna11092#NC_019460.2#79734027:exon14:c.C1864T:p.L622F,gene5827:rna11093#NC_019460.2#79734028:exon14:c.C1867T:p.L623F,gene5827:rna11097#NC_019460.2#79734044:exon14:c.C1867T:p.L623F,gene5827:rna11099#NC_019460.2#79734054:exon14:c.C1867T:p.L623F,gene5827:rna11094#NC_019460.2#79734041:exon15:c.C2134T:p.L712F,gene5827:rna11095#NC_019460.2#79734041:exon15:c.C2131T:p.L711F,gene5827:rna11096#NC_…
NC_019460.2	79770002	79770002	C	A	UTR3	gene5827	rna11092#NC_019460.2#79734027:c.*126C>A;rna11093#NC_019460.2#79734028:c.*126C>A;rna11095#NC_019460.2#79734041:c.*126C>A;rna11094#NC_019460.2#79734041:c.*126C>A;rna11096#NC_019460.2#79734043:c.*126C>A;rna11097#NC_019460.2#79734044:c.*126C>A;rna11098#NC_019460.2#79734050:c.*126C>A;rna11099#NC_019460.2#79734054:c.*126C>A;rna11100#NC_019460.2#79734143:c.*126C>A	.	.
NC_019460.2	79770181	79770181	A	G	UTR3	gene5827	rna11092#NC_019460.2#79734027:c.*305A>G;rna11093#NC_019460.2#79734028:c.*305A>G;rna11095#NC_019460.2#79734041:c.*305A>G;rna11094#NC_019460.2#79734041:c.*305A>G;rna11096#NC_019460.2#79734043:c.*305A>G;rna11097#NC_019460.2#79734044:c.*305A>G;rna11098#NC_019460.2#79734050:c.*305A>G;rna11099#NC_019460.2#79734054:c.*305A>G;rna11100#NC_019460.2#79734143:c.*305A>G	.	.
NC_019460.2	79770186	79770186	T	A	UTR3	gene5827	rna11092#NC_019460.2#79734027:c.*310T>A;rna11093#NC_019460.2#79734028:c.*310T>A;rna11095#NC_019460.2#79734041:c.*310T>A;rna11094#NC_019460.2#79734041:c.*310T>A;rna11096#NC_019460.2#79734043:c.*310T>A;rna11097#NC_019460.2#79734044:c.*310T>A;rna11098#NC_019460.2#79734050:c.*310T>A;rna11099#NC_019460.2#79734054:c.*310T>A;rna11100#NC_019460.2#79734143:c.*310T>A	.	.
NC_019460.2	79771400	79771400	G	A	UTR3	gene5827	rna11092#NC_019460.2#79734027:c.*1524G>A;rna11093#NC_019460.2#79734028:c.*1524G>A;rna11095#NC_019460.2#79734041:c.*1524G>A;rna11094#NC_019460.2#79734041:c.*1524G>A;rna11096#NC_019460.2#79734043:c.*1524G>A;rna11097#NC_019460.2#79734044:c.*1524G>A;rna11098#NC_019460.2#79734050:c.*1524G>A;rna11099#NC_019460.2#79734054:c.*1524G>A;rna11100#NC_019460.2#79734143:c.*1524G>A	.	.
NC_019460.2	79824434	79824434	C	A	UTR3	gene5829	rna11103#NC_019460.2#79824045:c.*3327G>T	.	.
NC_019460.2	79824709	79824709	G	A	UTR3	gene5829	rna11103#NC_019460.2#79824045:c.*3052C>T	.	.
NC_019460.2	80140254	80140254	A	C	exonic	gene5832	.	nonsynonymous SNV	gene5832:rna11109#NC_019460.2#80072504:exon27:c.A2827C:p.M943L
NC_019460.2	80172068	80172068	C	G	downstream	gene5832	dist=209	.	.
NC_019460.2	80173218	80173218	A	G	intergenic	gene5832;gene5834	dist=1359;dist=6926	.	.
NC_019460.2	83514335	83514335	G	A	intronic	gene5863	.	.	.
NC_019460.2	83885741	83885741	T	G	UTR3	gene5863	rna11165#NC_019460.2#83432172:c.*752T>G;rna11166#NC_019460.2#83432173:c.*752T>G;rna11167#NC_019460.2#83432174:c.*752T>G;rna11168#NC_019460.2#83501250:c.*752T>G;rna11169#NC_019460.2#83501534:c.*752T>G;rna11171#NC_019460.2#83502061:c.*752T>G;rna11170#NC_019460.2#83502061:c.*752T>G;rna11173#NC_019460.2#83504328:c.*752T>G;rna11172#NC_019460.2#83504328:c.*752T>G;rna11176#NC_019460.2#83504720:c.*752T>G…	.	.
NC_019460.2	83887221	83887221	C	A	UTR3	gene5863	rna11165#NC_019460.2#83432172:c.*2232C>A;rna11166#NC_019460.2#83432173:c.*2232C>A;rna11167#NC_019460.2#83432174:c.*2232C>A;rna11168#NC_019460.2#83501250:c.*2232C>A;rna11169#NC_019460.2#83501534:c.*2232C>A;rna11171#NC_019460.2#83502061:c.*2232C>A;rna11170#NC_019460.2#83502061:c.*2232C>A;rna11173#NC_019460.2#83504328:c.*2232C>A;rna11172#NC_019460.2#83504328:c.*2232C>A;rna11176#NC_019460.2#83504720:…	.	.
NC_019460.2	83897918	83897918	A	G	ncRNA_exonic	gene5866	.	.	.
NC_019460.2	83899898	83899898	G	C	ncRNA_exonic	gene5866	.	.	.
NC_019460.2	84698873	84698873	G	A	exonic	gene5871	.	synonymous SNV	gene5871:rna11191#NC_019460.2#84542901:exon22:c.G1353A:p.E451E
NC_019460.2	84787623	84787623	G	A	UTR3	gene5872	rna11192#NC_019460.2#84730806:c.*3988G>A;rna11193#NC_019460.2#84734392:c.*3988G>A	.	.
NC_019460.2	85090773	85090773	C	T	exonic	gene5878	.	synonymous SNV	gene5878:rna11201#NC_019460.2#85083452:exon2:c.C171T:p.G57G,gene5878:rna11203#NC_019460.2#85083547:exon2:c.C171T:p.G57G,gene5878:rna11204#NC_019460.2#85083823:exon2:c.C171T:p.G57G,gene5878:rna11206#NC_019460.2#85083967:exon2:c.C300T:p.G100G,gene5878:rna11207#NC_019460.2#85083967:exon2:c.C300T:p.G100G,gene5878:rna11202#NC_019460.2#85083510:exon3:c.C171T:p.G57G,gene5878:rna11205#NC_019460.2#8508392…
NC_019460.2	85894049	85894049	C	A	exonic	gene5892	.	synonymous SNV	gene5892:rna11230#NC_019460.2#85863093:exon6:c.G465T:p.P155P,gene5892:rna11231#NC_019460.2#85863097:exon7:c.G900T:p.P300P,gene5892:rna11232#NC_019460.2#85863650:exon7:c.G900T:p.P300P
NC_019460.2	86629159	86629159	A	T	intronic	gene5900	.	.	.
NC_019460.2	86719583	86719583	G	A	exonic	gene5905	.	synonymous SNV	gene5905:rna11254#NC_019460.2#86717084:exon3:c.G219A:p.P73P,gene5905:rna11252#NC_019460.2#86708106:exon4:c.G288A:p.P96P,gene5905:rna11253#NC_019460.2#86708106:exon4:c.G288A:p.P96P
NC_019460.2	86728130	86728130	G	A	exonic	gene5905	.	nonsynonymous SNV	gene5905:rna11254#NC_019460.2#86717084:exon9:c.G787A:p.E263K,gene5905:rna11252#NC_019460.2#86708106:exon10:c.G856A:p.E286K,gene5905:rna11253#NC_019460.2#86708106:exon10:c.G853A:p.E285K
NC_019460.2	86743572	86743572	A	G	intergenic	gene5905;gene5906	dist=3586;dist=4640	.	.
NC_019460.2	86752101	86752101	C	T	exonic	gene5906	.	synonymous SNV	gene5906:rna11256#NC_019460.2#86748211:exon7:c.G588A:p.E196E,gene5906:rna11255#NC_019460.2#86748211:exon8:c.G588A:p.E196E
NC_019460.2	86849710	86849710	A	G	exonic	gene5907	.	nonsynonymous SNV	gene5907:rna11257#NC_019460.2#86761968:exon32:c.A5221G:p.I1741V
NC_019460.2	86860942	86860942	G	A	UTR3	gene5907	rna11257#NC_019460.2#86761968:c.*44G>A	.	.
NC_019460.2	86981573	86981573	G	A	UTR3	gene5908	rna11259#NC_019460.2#86878039:c.*1256G>A;rna11260#NC_019460.2#86878040:c.*1256G>A;rna11261#NC_019460.2#86878041:c.*1256G>A	.	.
NC_019460.2	87282524	87282524	C	G	UTR3	gene5911	rna11264#NC_019460.2#87238948:c.*695C>G	.	.
NC_019460.2	90338672	90338672	A	G	UTR3	gene5923	rna11283#NC_019460.2#90338539:c.*1162T>C	.	.
NC_019460.2	90339098	90339098	T	A	UTR3	gene5923	rna11283#NC_019460.2#90338539:c.*736A>T	.	.
NC_019460.2	91463178	91463178	C	T	UTR3	gene5933	rna11297#NC_019460.2#91461969:c.*1798G>A	.	.
NC_019460.2	91521629	91521629	G	T	UTR3	gene5934	rna11300#NC_019460.2#91521401:c.*1016C>A	.	.
NC_019460.2	91590517	91590517	T	0	intronic	gene5935	.	.	.
NC_019460.2	91590517	91590517	T	A	intronic	gene5935	.	.	.
NC_019460.2	92796491	92796491	T	A	intronic	gene5951	.	.	.
NC_019460.2	92796498	92796498	G	A	intronic	gene5951	.	.	.
NC_019460.2	92796499	92796499	C	A	intronic	gene5951	.	.	.
NC_019460.2	92862879	92862879	T	G	intergenic	gene5954;gene5955	dist=3220;dist=3888	.	.
NC_019460.2	92862880	92862880	C	T	intergenic	gene5954;gene5955	dist=3221;dist=3887	.	.
NC_019460.2	92863452	92863452	T	C	intergenic	gene5954;gene5955	dist=3793;dist=3315	.	.
NC_019460.2	92864271	92864271	T	C	intergenic	gene5954;gene5955	dist=4612;dist=2496	.	.
NC_019460.2	92864307	92864307	T	C	intergenic	gene5954;gene5955	dist=4648;dist=2460	.	.
NC_019460.2	92864360	92864360	T	C	intergenic	gene5954;gene5955	dist=4701;dist=2407	.	.
NC_019460.2	93317934	93317934	T	C	exonic	gene5959	.	synonymous SNV	gene5959:rna11344#NC_019460.2#93121749:exon41:c.T4413C:p.A1471A,gene5959:rna11340#NC_019460.2#93121749:exon42:c.T4506C:p.A1502A,gene5959:rna11342#NC_019460.2#93121749:exon42:c.T4455C:p.A1485A,gene5959:rna11343#NC_019460.2#93121749:exon42:c.T4476C:p.A1492A,gene5959:rna11338#NC_019460.2#93121218:exon43:c.T4548C:p.A1516A,gene5959:rna11339#NC_019460.2#93121749:exon43:c.T4569C:p.A1523A,gene5959:rna113…
NC_019460.2	94713647	94713647	C	T	intergenic	gene5968;gene5969	dist=20839;dist=9052	.	.
NC_019460.2	94713746	94713746	C	T	intergenic	gene5968;gene5969	dist=20938;dist=8953	.	.
NC_019460.2	94713969	94713969	C	A	intergenic	gene5968;gene5969	dist=21161;dist=8730	.	.
NC_019460.2	94881687	94881687	A	C	intronic	gene5971	.	.	.
NC_019460.2	94881701	94881701	C	T	intronic	gene5971	.	.	.
NC_019460.2	94881713	94881713	A	T	intronic	gene5971	.	.	.
NC_019460.2	94881716	94881716	G	C	intronic	gene5971	.	.	.
NC_019460.2	95487686	95487686	T	G	intergenic	gene5987;gene5988	dist=10478;dist=15793	.	.
NC_019460.2	95770202	95770202	T	C	UTR3	gene5993	rna11394#NC_019460.2#95766841:c.*226A>G	.	.
NC_019460.2	95850641	95850641	A	C	downstream	gene5994;gene5995	dist=589	.	.
NC_019460.2	95850660	95850660	C	T	downstream	gene5994;gene5995	dist=570	.	.
NC_019460.2	95850662	95850662	A	G	downstream	gene5994;gene5995	dist=568	.	.
NC_019460.2	95850935	95850935	T	G	downstream	gene5994;gene5995	dist=295	.	.
NC_019460.2	96649788	96649788	T	C	intronic	gene6025	.	.	.
NC_019460.2	97015837	97015837	C	T	ncRNA_exonic	gene6029	.	.	.
NC_019460.2	97015880	97015880	G	A	ncRNA_exonic	gene6029	.	.	.
NC_019460.2	98860696	98860696	A	C	UTR3	gene6036	rna11475#NC_019460.2#98846457:c.*1950A>C	.	.
NC_019460.2	98864960	98864960	A	G	UTR3	gene6037	rna11476#NC_019460.2#98864379:c.*1570T>C	.	.
NC_019460.2	98865366	98865366	C	T	UTR3	gene6037	rna11476#NC_019460.2#98864379:c.*1164G>A	.	.
NC_019460.2	99322707	99322707	C	T	UTR3	gene6044	rna11496#NC_019460.2#99322450:c.*1471G>A;rna11495#NC_019460.2#99322450:c.*1471G>A;rna11494#NC_019460.2#99322450:c.*1471G>A;rna11493#NC_019460.2#99322450:c.*1471G>A;rna11492#NC_019460.2#99322450:c.*1471G>A;rna11491#NC_019460.2#99322450:c.*1471G>A;rna11490#NC_019460.2#99322450:c.*1471G>A;rna11489#NC_019460.2#99322450:c.*1471G>A;rna11488#NC_019460.2#99322450:c.*1471G>A	.	.
NC_019460.2	99323061	99323061	G	C	UTR3	gene6044	rna11496#NC_019460.2#99322450:c.*1117C>G;rna11495#NC_019460.2#99322450:c.*1117C>G;rna11494#NC_019460.2#99322450:c.*1117C>G;rna11493#NC_019460.2#99322450:c.*1117C>G;rna11492#NC_019460.2#99322450:c.*1117C>G;rna11491#NC_019460.2#99322450:c.*1117C>G;rna11490#NC_019460.2#99322450:c.*1117C>G;rna11489#NC_019460.2#99322450:c.*1117C>G;rna11488#NC_019460.2#99322450:c.*1117C>G	.	.
NC_019460.2	99323114	99323114	A	G	UTR3	gene6044	rna11496#NC_019460.2#99322450:c.*1064T>C;rna11495#NC_019460.2#99322450:c.*1064T>C;rna11494#NC_019460.2#99322450:c.*1064T>C;rna11493#NC_019460.2#99322450:c.*1064T>C;rna11492#NC_019460.2#99322450:c.*1064T>C;rna11491#NC_019460.2#99322450:c.*1064T>C;rna11490#NC_019460.2#99322450:c.*1064T>C;rna11489#NC_019460.2#99322450:c.*1064T>C;rna11488#NC_019460.2#99322450:c.*1064T>C	.	.
NC_019460.2	99342545	99342545	C	T	exonic	gene6044	.	synonymous SNV	gene6044:rna11495#NC_019460.2#99322450:exon6:c.G597A:p.S199S,gene6044:rna11488#NC_019460.2#99322450:exon7:c.G597A:p.S199S,gene6044:rna11489#NC_019460.2#99322450:exon7:c.G597A:p.S199S,gene6044:rna11490#NC_019460.2#99322450:exon7:c.G597A:p.S199S,gene6044:rna11491#NC_019460.2#99322450:exon7:c.G597A:p.S199S,gene6044:rna11492#NC_019460.2#99322450:exon7:c.G597A:p.S199S,gene6044:rna11496#NC_019460.2#993…
NC_019460.2	99618832	99618832	A	T	intronic	gene6046	.	.	.
NC_019460.2	99618832	99618832	A	0	intronic	gene6046	.	.	.
NC_019460.2	99618836	99618836	G	T	intronic	gene6046	.	.	.
NC_019460.2	99618836	99618836	G	C	intronic	gene6046	.	.	.
NC_019460.2	99618840	99618840	A	T	intronic	gene6046	.	.	.
NC_019460.2	99618840	99618840	A	0	intronic	gene6046	.	.	.
NC_019460.2	99618842	99618842	A	G	intronic	gene6046	.	.	.
NC_019460.2	99618842	99618842	A	0	intronic	gene6046	.	.	.
NC_019460.2	99618847	99618847	A	C	intronic	gene6046	.	.	.
NC_019460.2	99618851	99618851	A	C	intronic	gene6046	.	.	.
NC_019460.2	99618859	99618859	A	C	intronic	gene6046	.	.	.
NC_019460.2	99618859	99618859	A	T	intronic	gene6046	.	.	.
NC_019460.2	99618869	99618869	A	C	exonic	gene6046	.	synonymous SNV	gene6046:rna11516#NC_019460.2#99613975:exon25:c.T2901G:p.S967S,gene6046:rna11521#NC_019460.2#99613975:exon25:c.T3087G:p.S1029S,gene6046:rna11518#NC_019460.2#99613975:exon26:c.T3186G:p.S1062S,gene6046:rna11522#NC_019460.2#99613975:exon26:c.T3096G:p.S1032S,gene6046:rna11523#NC_019460.2#99613975:exon26:c.T3189G:p.S1063S,gene6046:rna11505#NC_019460.2#99613975:exon27:c.T3393G:p.S1131S,gene6046:rna1150…
NC_019460.2	99618871	99618871	A	C	exonic	gene6046	.	nonsynonymous SNV	gene6046:rna11516#NC_019460.2#99613975:exon25:c.T2899G:p.S967A,gene6046:rna11521#NC_019460.2#99613975:exon25:c.T3085G:p.S1029A,gene6046:rna11518#NC_019460.2#99613975:exon26:c.T3184G:p.S1062A,gene6046:rna11522#NC_019460.2#99613975:exon26:c.T3094G:p.S1032A,gene6046:rna11523#NC_019460.2#99613975:exon26:c.T3187G:p.S1063A,gene6046:rna11505#NC_019460.2#99613975:exon27:c.T3391G:p.S1131A,gene6046:rna1150…
NC_019460.2	99618884	99618884	T	G	exonic	gene6046	.	nonsynonymous SNV	gene6046:rna11516#NC_019460.2#99613975:exon25:c.A2886C:p.R962S,gene6046:rna11521#NC_019460.2#99613975:exon25:c.A3072C:p.R1024S,gene6046:rna11518#NC_019460.2#99613975:exon26:c.A3171C:p.R1057S,gene6046:rna11522#NC_019460.2#99613975:exon26:c.A3081C:p.R1027S,gene6046:rna11523#NC_019460.2#99613975:exon26:c.A3174C:p.R1058S,gene6046:rna11505#NC_019460.2#99613975:exon27:c.A3378C:p.R1126S,gene6046:rna1150…
NC_019460.2	100057654	100057654	A	G	intergenic	gene6051;gene6052	dist=2687;dist=1156	.	.
NC_019460.2	100057672	100057672	T	G	intergenic	gene6051;gene6052	dist=2705;dist=1138	.	.
NC_019460.2	100062450	100062450	T	C	exonic	gene6052	.	synonymous SNV	gene6052:rna11537#NC_019460.2#100058809:exon5:c.A1215G:p.S405S
NC_019460.2	100574856	100574856	A	G	intergenic	gene6056;gene6058	dist=187210;dist=69208	.	.
NC_019460.2	102372305	102372305	A	G	exonic	gene6080	.	synonymous SNV	gene6080:rna11592#NC_019460.2#102271901:exon11:c.A1257G:p.P419P,gene6080:rna11593#NC_019460.2#102271904:exon11:c.A1269G:p.P423P,gene6080:rna11591#NC_019460.2#102268978:exon12:c.A1269G:p.P423P
NC_019460.2	102386798	102386798	G	A	UTR3	gene6080	rna11591#NC_019460.2#102268978:c.*823G>A;rna11592#NC_019460.2#102271901:c.*823G>A;rna11593#NC_019460.2#102271904:c.*823G>A	.	.
NC_019460.2	102388929	102388929	A	G	UTR3	gene6080	rna11591#NC_019460.2#102268978:c.*2954A>G;rna11592#NC_019460.2#102271901:c.*2954A>G;rna11593#NC_019460.2#102271904:c.*2954A>G	.	.
NC_019460.2	102390153	102390153	G	T	downstream	gene6080	dist=301	.	.
NC_019460.2	103463560	103463560	T	A	downstream	gene6097	dist=439	.	.
NC_019460.2	104204311	104204311	C	T	UTR3	gene6118	rna11675#NC_019460.2#104204223:c.*1696G>A;rna11674#NC_019460.2#104204223:c.*1700G>A	.	.
NC_019460.2	104204373	104204373	C	A	UTR3	gene6118	rna11675#NC_019460.2#104204223:c.*1634G>T;rna11674#NC_019460.2#104204223:c.*1638G>T	.	.
NC_019460.2	104645322	104645322	A	G	downstream	gene6130	dist=247	.	.
NC_019460.2	104645357	104645357	G	A	downstream	gene6130	dist=282	.	.
NC_019460.2	104648213	104648213	A	G	intergenic	gene6130;gene6131	dist=3138;dist=2281	.	.
NC_019460.2	104648295	104648295	A	G	intergenic	gene6130;gene6131	dist=3220;dist=2199	.	.
NC_019460.2	104648300	104648300	A	G	intergenic	gene6130;gene6131	dist=3225;dist=2194	.	.
NC_019460.2	104648388	104648388	A	G	intergenic	gene6130;gene6131	dist=3313;dist=2106	.	.
NC_019460.2	104649372	104649372	A	G	intergenic	gene6130;gene6131	dist=4297;dist=1122	.	.
NC_019460.2	104649375	104649375	A	G	intergenic	gene6130;gene6131	dist=4300;dist=1119	.	.
NC_019460.2	104649452	104649452	A	G	intergenic	gene6130;gene6131	dist=4377;dist=1042	.	.
NC_019460.2	104649470	104649470	A	G	intergenic	gene6130;gene6131	dist=4395;dist=1024	.	.
NC_019460.2	107380705	107380705	T	C	UTR3	gene6151	rna11730#NC_019460.2#107249427:c.*685T>C	.	.
NC_019460.2	107450194	107450194	A	G	exonic	gene6152	.	synonymous SNV	gene6152:rna11731#NC_019460.2#107406085:exon3:c.T880C:p.L294L
NC_019460.2	107450342	107450342	G	A	exonic	gene6152	.	synonymous SNV	gene6152:rna11731#NC_019460.2#107406085:exon3:c.C732T:p.S244S
NC_019460.2	107468839	107468839	A	C	exonic	gene6153	.	synonymous SNV	gene6153:rna11732#NC_019460.2#107456172:exon4:c.A414C:p.I138I
NC_019460.2	107497658	107497658	A	G	UTR3	gene6154	rna11733#NC_019460.2#107480755:c.*1085A>G	.	.
NC_019460.2	107498660	107498660	C	A	UTR3	gene6154	rna11733#NC_019460.2#107480755:c.*2087C>A	.	.
NC_019460.2	107500378	107500378	G	A	UTR3	gene6154	rna11733#NC_019460.2#107480755:c.*3805G>A	.	.
NC_019460.2	107571819	107571819	T	C	downstream	gene6155	dist=734	.	.
NC_019460.2	107571983	107571983	T	G	downstream	gene6155	dist=898	.	.
NC_019460.2	110195599	110195599	G	A	ncRNA_exonic	gene6165	.	.	.
NC_019460.2	110237488	110237488	C	T	UTR3	gene6166	rna11745#NC_019460.2#110234387:c.*2549C>T	.	.
NC_019460.2	111985335	111985335	T	C	exonic	gene6181	.	nonsynonymous SNV	gene6181:rna11771#NC_019460.2#111982790:exon2:c.A2111G:p.N704S,gene6181:rna11772#NC_019460.2#111982790:exon2:c.A1922G:p.N641S
NC_019460.2	111985371	111985371	C	T	exonic	gene6181	.	nonsynonymous SNV	gene6181:rna11771#NC_019460.2#111982790:exon2:c.G2075A:p.C692Y,gene6181:rna11772#NC_019460.2#111982790:exon2:c.G1886A:p.C629Y
NC_019460.2	111985535	111985535	G	A	exonic	gene6181	.	synonymous SNV	gene6181:rna11771#NC_019460.2#111982790:exon2:c.C1911T:p.G637G,gene6181:rna11772#NC_019460.2#111982790:exon2:c.C1722T:p.G574G
NC_019460.2	111985812	111985812	T	A	exonic	gene6181	.	nonsynonymous SNV	gene6181:rna11771#NC_019460.2#111982790:exon2:c.A1634T:p.N545I,gene6181:rna11772#NC_019460.2#111982790:exon2:c.A1445T:p.N482I
NC_019460.2	111985983	111985983	C	G	exonic	gene6181	.	nonsynonymous SNV	gene6181:rna11771#NC_019460.2#111982790:exon2:c.G1463C:p.C488S,gene6181:rna11772#NC_019460.2#111982790:exon2:c.G1274C:p.C425S
NC_019460.2	111986063	111986063	A	G	exonic	gene6181	.	synonymous SNV	gene6181:rna11771#NC_019460.2#111982790:exon2:c.T1383C:p.S461S,gene6181:rna11772#NC_019460.2#111982790:exon2:c.T1194C:p.S398S
NC_019460.2	111986104	111986104	T	C	exonic	gene6181	.	nonsynonymous SNV	gene6181:rna11771#NC_019460.2#111982790:exon2:c.A1342G:p.N448D,gene6181:rna11772#NC_019460.2#111982790:exon2:c.A1153G:p.N385D
NC_019460.2	111986108	111986108	A	G	exonic	gene6181	.	synonymous SNV	gene6181:rna11771#NC_019460.2#111982790:exon2:c.T1338C:p.Y446Y,gene6181:rna11772#NC_019460.2#111982790:exon2:c.T1149C:p.Y383Y
NC_019460.2	111986115	111986115	C	T	exonic	gene6181	.	nonsynonymous SNV	gene6181:rna11771#NC_019460.2#111982790:exon2:c.G1331A:p.R444H,gene6181:rna11772#NC_019460.2#111982790:exon2:c.G1142A:p.R381H
NC_019460.2	111986123	111986123	T	C	exonic	gene6181	.	synonymous SNV	gene6181:rna11771#NC_019460.2#111982790:exon2:c.A1323G:p.S441S,gene6181:rna11772#NC_019460.2#111982790:exon2:c.A1134G:p.S378S
NC_019460.2	111986204	111986204	G	T	exonic	gene6181	.	synonymous SNV	gene6181:rna11771#NC_019460.2#111982790:exon2:c.C1242A:p.G414G,gene6181:rna11772#NC_019460.2#111982790:exon2:c.C1053A:p.G351G
NC_019460.2	111986207	111986207	A	G	exonic	gene6181	.	synonymous SNV	gene6181:rna11771#NC_019460.2#111982790:exon2:c.T1239C:p.H413H,gene6181:rna11772#NC_019460.2#111982790:exon2:c.T1050C:p.H350H
NC_019460.2	112020325	112020325	A	G	intronic	gene6182	.	.	.
NC_019460.2	112020332	112020332	A	G	intronic	gene6182	.	.	.
NC_019460.2	112020761	112020761	G	A	intronic	gene6182	.	.	.
NC_019460.2	112021201	112021201	A	G	intronic	gene6182	.	.	.
NC_019460.2	115321218	115321218	T	A	UTR3	gene6194	rna11808#NC_019460.2#115319232:c.*5587A>T	.	.
NC_019460.2	115325591	115325591	T	C	UTR3	gene6194	rna11808#NC_019460.2#115319232:c.*1214A>G	.	.
NC_019460.2	115448495	115448495	A	C	intergenic	gene6194;gene6196	dist=12692;dist=36120	.	.
NC_019460.2	115485975	115485975	T	A	UTR3	gene6196	rna11812#NC_019460.2#115484614:c.*968A>T;rna11811#NC_019460.2#115484614:c.*968A>T;rna11810#NC_019460.2#115484614:c.*968A>T	.	.
NC_019460.2	115486773	115486773	T	C	UTR3	gene6196	rna11812#NC_019460.2#115484614:c.*170A>G;rna11811#NC_019460.2#115484614:c.*170A>G;rna11810#NC_019460.2#115484614:c.*170A>G	.	.
NC_019460.2	116403933	116403933	A	G	exonic	gene6198	.	nonsynonymous SNV	gene6198:rna11821#NC_019460.2#116180364:exon41:c.A6508G:p.T2170A,gene6198:rna11820#NC_019460.2#116133860:exon50:c.A7849G:p.T2617A,gene6198:rna11819#NC_019460.2#116115734:exon56:c.A9244G:p.T3082A,gene6198:rna11817#NC_019460.2#116114948:exon58:c.A9295G:p.T3099A,gene6198:rna11818#NC_019460.2#116115733:exon58:c.A9811G:p.T3271A,gene6198:rna11816#NC_019460.2#116114948:exon59:c.A9748G:p.T3250A
NC_019460.2	116418915	116418915	T	C	ncRNA_intronic	gene6200	.	.	.
NC_019460.2	116419507	116419507	A	G	ncRNA_intronic	gene6200	.	.	.
NC_019460.2	116419630	116419630	G	A	ncRNA_intronic	gene6200	.	.	.
NC_019460.2	116420830	116420830	A	G	ncRNA_intronic	gene6200	.	.	.
NC_019460.2	125502362	125502362	T	C	UTR3	gene6243	rna11930#NC_019460.2#125501971:c.*1064A>G;rna11929#NC_019460.2#125501971:c.*1064A>G;rna11928#NC_019460.2#125501971:c.*1064A>G;rna11927#NC_019460.2#125501971:c.*1064A>G	.	.
NC_019460.2	125502661	125502661	C	T	UTR3	gene6243	rna11930#NC_019460.2#125501971:c.*765G>A;rna11929#NC_019460.2#125501971:c.*765G>A;rna11928#NC_019460.2#125501971:c.*765G>A;rna11927#NC_019460.2#125501971:c.*765G>A	.	.
NC_019460.2	125502694	125502694	G	A	UTR3	gene6243	rna11930#NC_019460.2#125501971:c.*732C>T;rna11929#NC_019460.2#125501971:c.*732C>T;rna11928#NC_019460.2#125501971:c.*732C>T;rna11927#NC_019460.2#125501971:c.*732C>T	.	.
NC_019460.2	125502709	125502709	A	G	UTR3	gene6243	rna11930#NC_019460.2#125501971:c.*717T>C;rna11929#NC_019460.2#125501971:c.*717T>C;rna11928#NC_019460.2#125501971:c.*717T>C;rna11927#NC_019460.2#125501971:c.*717T>C	.	.
NC_019460.2	125502903	125502903	C	A	UTR3	gene6243	rna11930#NC_019460.2#125501971:c.*523G>T;rna11929#NC_019460.2#125501971:c.*523G>T;rna11928#NC_019460.2#125501971:c.*523G>T;rna11927#NC_019460.2#125501971:c.*523G>T	.	.
NC_019460.2	125502910	125502910	T	C	UTR3	gene6243	rna11930#NC_019460.2#125501971:c.*516A>G;rna11929#NC_019460.2#125501971:c.*516A>G;rna11928#NC_019460.2#125501971:c.*516A>G;rna11927#NC_019460.2#125501971:c.*516A>G	.	.
NC_019460.2	125603263	125603263	T	C	intronic	gene6243	.	.	.
NC_019460.2	125604281	125604281	G	A	intronic	gene6243	.	.	.
NC_019460.2	125685393	125685393	A	G	UTR3	gene6247	rna11937#NC_019460.2#125684544:c.*2134T>C;rna11936#NC_019460.2#125684544:c.*2134T>C	.	.
NC_019460.2	125739966	125739966	C	T	exonic	gene6247	.	synonymous SNV	gene6247:rna11936#NC_019460.2#125684544:exon4:c.G540A:p.Q180Q,gene6247:rna11937#NC_019460.2#125684544:exon4:c.G540A:p.Q180Q,gene6247:rna11938#NC_019460.2#125687678:exon4:c.G540A:p.Q180Q
NC_019460.2	126649025	126649025	C	T	intergenic	gene6247;gene6250	dist=830124;dist=433262	.	.
NC_019460.2	130944533	130944533	C	T	exonic	gene6282	.	synonymous SNV	gene6282:rna11999#NC_019460.2#130924056:exon5:c.G651A:p.P217P,gene6282:rna12000#NC_019460.2#130924056:exon5:c.G651A:p.P217P,gene6282:rna12001#NC_019460.2#130924056:exon5:c.G600A:p.P200P,gene6282:rna12002#NC_019460.2#130925770:exon5:c.G651A:p.P217P
NC_019460.2	131143640	131143640	T	C	exonic	gene6285	.	synonymous SNV	gene6285:rna12004#NC_019460.2#131075680:exon10:c.T1686C:p.C562C,gene6285:rna12005#NC_019460.2#131075680:exon10:c.T1674C:p.C558C,gene6285:rna12006#NC_019460.2#131089286:exon10:c.T1542C:p.C514C
NC_019460.2	131724559	131724559	G	A	UTR3	gene6296	rna12021#NC_019460.2#131724028:c.*812C>T	.	.
NC_019460.2	132613999	132613999	G	A	exonic	gene6329	.	synonymous SNV	gene6329:rna12071#NC_019460.2#132597900:exon2:c.G18A:p.P6P,gene6329:rna12072#NC_019460.2#132598333:exon2:c.G18A:p.P6P,gene6329:rna12073#NC_019460.2#132598666:exon2:c.G18A:p.P6P
NC_019460.2	132747935	132747935	G	A	UTR3	gene6334	rna12114#NC_019460.2#132747901:c.*599C>T	.	.
NC_019460.2	132820400	132820400	C	0	intronic	gene6336	.	.	.
NC_019460.2	132820400	132820400	C	G	intronic	gene6336	.	.	.
NC_019460.2	132820408	132820408	A	0	intronic	gene6336	.	.	.
NC_019460.2	132820408	132820408	A	C	intronic	gene6336	.	.	.
NC_019460.2	132820410	132820410	C	0	intronic	gene6336	.	.	.
NC_019460.2	132820410	132820410	C	G	intronic	gene6336	.	.	.
NC_019460.2	132820446	132820446	C	0	intronic	gene6336	.	.	.
NC_019460.2	132820446	132820446	C	T	intronic	gene6336	.	.	.
NC_019460.2	132820457	132820457	T	0	intronic	gene6336	.	.	.
NC_019460.2	132820457	132820457	T	C	intronic	gene6336	.	.	.
NC_019460.2	134621009	134621009	C	A	intronic	gene6403	.	.	.
NC_019460.2	134621019	134621019	G	T	intronic	gene6403	.	.	.
NC_019460.2	134621037	134621037	A	T	intronic	gene6403	.	.	.
NC_019460.2	136540228	136540228	C	G	intronic	gene6450	.	.	.
NC_019460.2	136616411	136616411	A	G	intronic	gene6455	.	.	.
NC_019460.2	136711085	136711085	A	C	downstream	gene6457	dist=17	.	.
NC_019460.2	136749087	136749087	C	T	exonic	gene6458	.	synonymous SNV	gene6458:rna12329#NC_019460.2#136747896:exon3:c.C591T:p.S197S
NC_019460.2	136749090	136749090	G	A	exonic	gene6458	.	synonymous SNV	gene6458:rna12329#NC_019460.2#136747896:exon3:c.G594A:p.Q198Q
NC_019460.2	136749093	136749093	A	T	exonic	gene6458	.	synonymous SNV	gene6458:rna12329#NC_019460.2#136747896:exon3:c.A597T:p.I199I
NC_019460.2	136749408	136749408	C	T	exonic	gene6458	.	synonymous SNV	gene6458:rna12329#NC_019460.2#136747896:exon3:c.C912T:p.R304R
NC_019460.2	136749410	136749410	G	C	exonic	gene6458	.	nonsynonymous SNV	gene6458:rna12329#NC_019460.2#136747896:exon3:c.G914C:p.S305T
NC_019460.2	138156858	138156858	G	T	exonic	gene6513	.	synonymous SNV	gene6513:rna12392#NC_019460.2#138109951:exon15:c.G1761T:p.G587G,gene6513:rna12391#NC_019460.2#138109951:exon16:c.G1797T:p.G599G,gene6513:rna12393#NC_019460.2#138109951:exon16:c.G1701T:p.G567G
NC_019460.2	138240816	138240816	C	T	exonic	gene6515	.	synonymous SNV	gene6515:rna12395#NC_019460.2#138238135:exon5:c.G501A:p.S167S,gene6515:rna12396#NC_019460.2#138238790:exon5:c.G501A:p.S167S,gene6515:rna12397#NC_019460.2#138238790:exon5:c.G501A:p.S167S
NC_019460.2	139076224	139076224	A	G	UTR3	gene6525	rna12430#NC_019460.2#139073941:c.*123A>G	.	.
NC_019460.2	139076533	139076533	A	T	UTR3	gene6525	rna12430#NC_019460.2#139073941:c.*432A>T	.	.
NC_019460.2	139076913	139076913	G	A	UTR3	gene6525	rna12430#NC_019460.2#139073941:c.*812G>A	.	.
NC_019460.2	139755382	139755382	T	G	exonic	gene6530	.	nonsynonymous SNV	gene6530:rna12439#NC_019460.2#139749080:exon8:c.T499G:p.F167V,gene6530:rna12438#NC_019460.2#139747621:exon10:c.T799G:p.F267V
NC_019460.2	140189386	140189386	T	C	UTR3	gene6532	rna12443#NC_019460.2#140130990:c.*2115T>C;rna12442#NC_019460.2#140130990:c.*2115T>C;rna12444#NC_019460.2#140139750:c.*2115T>C	.	.
NC_019460.2	140402228	140402228	A	G	intergenic	gene6533;gene6534	dist=3451;dist=351646	.	.
NC_019460.2	140794472	140794472	C	T	exonic	gene6534	.	synonymous SNV	gene6534:rna12446#NC_019460.2#140753873:exon11:c.G1398A:p.L466L,gene6534:rna12447#NC_019460.2#140756780:exon12:c.G1197A:p.L399L
NC_019460.2	142587197	142587197	A	C	exonic	gene6544	.	nonsynonymous SNV	gene6544:rna12470#NC_019460.2#142583378:exon2:c.A371C:p.D124A,gene6544:rna12472#NC_019460.2#142583608:exon2:c.A371C:p.D124A,gene6544:rna12471#NC_019460.2#142583608:exon3:c.A371C:p.D124A
NC_019460.2	142597973	142597973	G	A	exonic	gene6544	.	nonsynonymous SNV	gene6544:rna12470#NC_019460.2#142583378:exon7:c.G1531A:p.V511M,gene6544:rna12472#NC_019460.2#142583608:exon7:c.G1531A:p.V511M,gene6544:rna12471#NC_019460.2#142583608:exon8:c.G1531A:p.V511M
NC_019460.2	142604769	142604769	G	A	downstream	gene6544	dist=136	.	.
NC_019460.2	142604810	142604810	G	A	downstream	gene6544	dist=177	.	.
NC_019460.2	144479928	144479928	A	C	intergenic	gene6552;gene6555	dist=2322;dist=617906	.	.
NC_019460.2	144479964	144479964	G	A	intergenic	gene6552;gene6555	dist=2358;dist=617870	.	.
NC_019460.2	144482509	144482509	A	G	intergenic	gene6552;gene6555	dist=4903;dist=615325	.	.
NC_019460.2	146369368	146369368	T	C	downstream	gene6561	dist=547	.	.
NC_019460.2	146369385	146369385	T	C	downstream	gene6561	dist=530	.	.
NC_019460.2	146369386	146369386	T	C	downstream	gene6561	dist=529	.	.
NC_019460.2	146369391	146369391	T	C	downstream	gene6561	dist=524	.	.
[truncated: 5,937 more rows]

## Sheet: spleen_RDD
Chr	Start	End	Ref	Alt	Func.refGene	Gene.refGene	GeneDetail.refGene	ExonicFunc.refGene	AAChange.refGene
NC_019458.2	1522	1522	G	A	intergenic	NONE;gene0	dist=NONE;dist=47715	.	.
NC_019458.2	164372	164372	T	C	UTR3	gene5	rna5#NC_019458.2#164261:c.*151A>G	.	.
NC_019458.2	1484553	1484553	G	C	exonic	gene44	.	synonymous SNV	gene44:rna42#NC_019458.2#1478514:exon2:c.G120C:p.P40P
NC_019458.2	4416226	4416226	G	A	intergenic	gene76;gene77	dist=9352;dist=50369	.	.
NC_019458.2	4836852	4836852	A	G	intronic	gene82	.	.	.
NC_019458.2	6362374	6362374	C	T	intergenic	gene91;gene92	dist=1110;dist=384481	.	.
NC_019458.2	6363038	6363038	A	C	intergenic	gene91;gene92	dist=1774;dist=383817	.	.
NC_019458.2	6959157	6959157	C	T	intergenic	gene95;gene96	dist=1202;dist=20750	.	.
NC_019458.2	10155555	10155555	T	C	UTR3	gene143	rna246#NC_019458.2#9988527:c.*630T>C;rna247#NC_019458.2#9988991:c.*630T>C;rna249#NC_019458.2#10038819:c.*630T>C;rna250#NC_019458.2#10038820:c.*630T>C;rna251#NC_019458.2#10059033:c.*630T>C;rna252#NC_019458.2#10081281:c.*630T>C;rna253#NC_019458.2#10081285:c.*630T>C;rna254#NC_019458.2#10083800:c.*630T>C	.	.
NC_019458.2	10574761	10574761	T	0	intronic	gene154	.	.	.
NC_019458.2	10574761	10574761	T	G	intronic	gene154	.	.	.
NC_019458.2	10733569	10733569	C	G	UTR3	gene155	rna267#NC_019458.2#10610961:c.*10790C>G;rna268#NC_019458.2#10636864:c.*10790C>G;rna269#NC_019458.2#10668136:c.*10790C>G	.	.
NC_019458.2	11043833	11043833	A	C	downstream	gene171	dist=594	.	.
NC_019458.2	11043905	11043905	G	A	downstream	gene171	dist=522	.	.
NC_019458.2	11043908	11043908	A	G	downstream	gene171	dist=519	.	.
NC_019458.2	11043981	11043981	C	T	downstream	gene171	dist=446	.	.
NC_019458.2	11044322	11044322	C	T	downstream	gene171	dist=105	.	.
NC_019458.2	11049952	11049952	T	C	intronic	gene171	.	.	.
NC_019458.2	11049952	11049952	T	0	intronic	gene171	.	.	.
NC_019458.2	11382822	11382822	T	C	intergenic	gene172;gene173	dist=182345;dist=5464	.	.
NC_019458.2	12073112	12073112	A	G	intergenic	gene175;gene176	dist=8604;dist=1034	.	.
NC_019458.2	12073122	12073122	T	C	intergenic	gene175;gene176	dist=8614;dist=1024	.	.
NC_019458.2	12073157	12073157	A	C	downstream	gene176	dist=989	.	.
NC_019458.2	12110128	12110128	T	C	UTR3	gene177	rna300#NC_019458.2#12109763:c.*874A>G	.	.
NC_019458.2	12246023	12246023	G	A	intergenic	gene180;gene181	dist=52081;dist=1606	.	.
NC_019458.2	12246100	12246100	T	A	intergenic	gene180;gene181	dist=52158;dist=1529	.	.
NC_019458.2	12246113	12246113	C	T	intergenic	gene180;gene181	dist=52171;dist=1516	.	.
NC_019458.2	12246131	12246131	A	G	intergenic	gene180;gene181	dist=52189;dist=1498	.	.
NC_019458.2	12246147	12246147	C	T	intergenic	gene180;gene181	dist=52205;dist=1482	.	.
NC_019458.2	12246550	12246550	T	C	intergenic	gene180;gene181	dist=52608;dist=1079	.	.
NC_019458.2	12246559	12246559	T	C	intergenic	gene180;gene181	dist=52617;dist=1070	.	.
NC_019458.2	12246575	12246575	T	C	intergenic	gene180;gene181	dist=52633;dist=1054	.	.
NC_019458.2	12253949	12253949	C	A	exonic	gene181	.	nonsynonymous SNV	gene181:rna304#NC_019458.2#12247628:exon2:c.G28T:p.V10L,gene181:rna306#NC_019458.2#12247628:exon2:c.G28T:p.V10L,gene181:rna307#NC_019458.2#12247628:exon2:c.G28T:p.V10L
NC_019458.2	12406507	12406507	C	T	UTR3	gene188	rna317#NC_019458.2#12406433:c.*630G>A	.	.
NC_019458.2	12484491	12484491	T	C	intronic	gene189	.	.	.
NC_019458.2	12484497	12484497	A	T	intronic	gene189	.	.	.
NC_019458.2	12484505	12484505	C	T	intronic	gene189	.	.	.
NC_019458.2	13334348	13334348	G	A	downstream	gene195	dist=249	.	.
NC_019458.2	13334736	13334736	G	C	UTR3	gene195	rna327#NC_019458.2#13334596:c.*884C>G;rna326#NC_019458.2#13334596:c.*884C>G	.	.
NC_019458.2	13495582	13495582	G	A	exonic	gene203	.	synonymous SNV	gene203:rna334#NC_019458.2#13490276:exon3:c.G273A:p.K91K
NC_019458.2	13720825	13720825	G	A	exonic	gene204	.	unknown	UNKNOWN
NC_019458.2	13785060	13785060	T	C	exonic	gene204	.	unknown	UNKNOWN
NC_019458.2	13841823	13841823	C	T	exonic	gene204	.	unknown	UNKNOWN
NC_019458.2	13978630	13978630	G	C	UTR5	gene209	rna346#NC_019458.2#13962897:c.-489C>G;rna345#NC_019458.2#13962897:c.-489C>G;rna344#NC_019458.2#13962897:c.-489C>G;rna343#NC_019458.2#13962897:c.-489C>G;rna342#NC_019458.2#13962897:c.-489C>G	.	.
NC_019458.2	14149325	14149325	C	A	UTR3	gene213	rna358#NC_019458.2#14134089:c.*1126C>A;rna359#NC_019458.2#14141948:c.*1126C>A	.	.
NC_019458.2	14417913	14417913	C	T	exonic	gene219	.	synonymous SNV	gene219:rna368#NC_019458.2#14404454:exon2:c.C87T:p.C29C,gene219:rna369#NC_019458.2#14404454:exon2:c.C87T:p.C29C,gene219:rna370#NC_019458.2#14404456:exon2:c.C87T:p.C29C,gene219:rna371#NC_019458.2#14404457:exon2:c.C87T:p.C29C
NC_019458.2	14769935	14769935	A	G	downstream	gene229	dist=406	.	.
NC_019458.2	14769943	14769943	C	T	downstream	gene229	dist=414	.	.
NC_019458.2	14771249	14771249	T	C	intergenic	gene229;gene230	dist=1720;dist=15337	.	.
NC_019458.2	14771431	14771431	G	T	intergenic	gene229;gene230	dist=1902;dist=15155	.	.
NC_019458.2	14771594	14771594	C	A	intergenic	gene229;gene230	dist=2065;dist=14992	.	.
NC_019458.2	14771610	14771610	G	A	intergenic	gene229;gene230	dist=2081;dist=14976	.	.
NC_019458.2	14825494	14825494	A	G	exonic	gene232	.	nonsynonymous SNV	gene232:rna389#NC_019458.2#14815354:exon3:c.A235G:p.I79V,gene232:rna384#NC_019458.2#14814934:exon4:c.A235G:p.I79V,gene232:rna385#NC_019458.2#14814934:exon4:c.A235G:p.I79V,gene232:rna387#NC_019458.2#14814934:exon5:c.A235G:p.I79V,gene232:rna386#NC_019458.2#14814934:exon6:c.A235G:p.I79V
NC_019458.2	16788234	16788234	G	A	exonic	gene259	.	nonsynonymous SNV	gene259:rna462#NC_019458.2#16787454:exon3:c.G610A:p.V204M
NC_019458.2	16788255	16788255	G	A	exonic	gene259	.	nonsynonymous SNV	gene259:rna462#NC_019458.2#16787454:exon3:c.G631A:p.E211K
NC_019458.2	16788274	16788274	C	G	downstream	gene259	dist=11	.	.
NC_019458.2	19214571	19214571	C	G	exonic	gene331	.	nonsynonymous SNV	gene331:rna604#NC_019458.2#19214074:exon2:c.C85G:p.L29V
NC_019458.2	20551313	20551313	G	A	intronic	gene363	.	.	.
NC_019458.2	20571626	20571626	G	C	UTR3	gene364	rna673#NC_019458.2#20555919:c.*4833G>C	.	.
NC_019458.2	20571628	20571628	A	G	UTR3	gene364	rna673#NC_019458.2#20555919:c.*4835A>G	.	.
NC_019458.2	20699506	20699506	C	T	intergenic	gene369;gene370	dist=6693;dist=2204	.	.
NC_019458.2	20959005	20959005	G	A	intergenic	gene376;gene377	dist=20295;dist=1306	.	.
NC_019458.2	20959405	20959405	T	C	downstream	gene377	dist=906	.	.
NC_019458.2	20959498	20959498	C	G	downstream	gene377	dist=813	.	.
NC_019458.2	20967951	20967951	T	C	exonic	gene377	.	synonymous SNV	gene377:rna708#NC_019458.2#20961071:exon5:c.A351G:p.A117A,gene377:rna709#NC_019458.2#20961071:exon6:c.A402G:p.A134A,gene377:rna710#NC_019458.2#20961071:exon6:c.A447G:p.A149A,gene377:rna707#NC_019458.2#20960310:exon7:c.A498G:p.A166A
NC_019458.2	21552493	21552493	C	G	exonic	gene392	.	nonsynonymous SNV	gene392:rna725#NC_019458.2#21529907:exon12:c.G1998C:p.Q666H,gene392:rna726#NC_019458.2#21529907:exon12:c.G1998C:p.Q666H
NC_019458.2	24818167	24818167	C	A	exonic	gene412	.	nonsynonymous SNV	gene412:rna755#NC_019458.2#24659861:exon10:c.G883T:p.D295Y
NC_019458.2	25517848	25517848	A	G	UTR3	gene419	rna767#NC_019458.2#25515607:c.*40T>C;rna766#NC_019458.2#25515607:c.*40T>C;rna765#NC_019458.2#25515607:c.*40T>C;rna764#NC_019458.2#25515607:c.*40T>C	.	.
NC_019458.2	26472869	26472869	T	C	intergenic	gene435;gene436	dist=2379;dist=1685	.	.
NC_019458.2	26472908	26472908	T	C	intergenic	gene435;gene436	dist=2418;dist=1646	.	.
NC_019458.2	26546485	26546485	T	C	UTR3	gene439	rna805#NC_019458.2#26527551:c.*189T>C	.	.
NC_019458.2	26642628	26642628	C	T	intronic	gene440	.	.	.
NC_019458.2	26642819	26642819	T	C	intronic	gene440	.	.	.
NC_019458.2	26642831	26642831	T	C	intronic	gene440	.	.	.
NC_019458.2	26642833	26642833	T	C	intronic	gene440	.	.	.
NC_019458.2	26642834	26642834	T	C	intronic	gene440	.	.	.
NC_019458.2	26643002	26643002	C	A	intronic	gene440	.	.	.
NC_019458.2	26643712	26643712	T	C	intronic	gene440	.	.	.
NC_019458.2	26643724	26643724	T	C	intronic	gene440	.	.	.
NC_019458.2	26643776	26643776	T	C	intronic	gene440	.	.	.
NC_019458.2	26946580	26946580	T	A	UTR3	gene445	rna822#NC_019458.2#26880213:c.*570T>A	.	.
NC_019458.2	26948414	26948414	G	A	UTR3	gene445	rna822#NC_019458.2#26880213:c.*2404G>A	.	.
NC_019458.2	26948613	26948613	A	G	UTR3	gene445	rna822#NC_019458.2#26880213:c.*2603A>G	.	.
NC_019458.2	26948663	26948663	A	G	UTR3	gene445	rna822#NC_019458.2#26880213:c.*2653A>G	.	.
NC_019458.2	26949444	26949444	A	T	UTR3	gene445	rna822#NC_019458.2#26880213:c.*3434A>T	.	.
NC_019458.2	27239621	27239621	A	G	intergenic	gene451;gene454	dist=39035;dist=42358	.	.
NC_019458.2	27239622	27239622	A	G	intergenic	gene451;gene454	dist=39036;dist=42357	.	.
NC_019458.2	27239686	27239686	A	G	intergenic	gene451;gene454	dist=39100;dist=42293	.	.
NC_019458.2	27239691	27239691	A	G	intergenic	gene451;gene454	dist=39105;dist=42288	.	.
NC_019458.2	27239697	27239697	A	G	intergenic	gene451;gene454	dist=39111;dist=42282	.	.
NC_019458.2	27239722	27239722	A	G	intergenic	gene451;gene454	dist=39136;dist=42257	.	.
NC_019458.2	27240056	27240056	A	G	intergenic	gene451;gene454	dist=39470;dist=41923	.	.
NC_019458.2	27240060	27240060	A	G	intergenic	gene451;gene454	dist=39474;dist=41919	.	.
NC_019458.2	27240099	27240099	A	G	intergenic	gene451;gene454	dist=39513;dist=41880	.	.
NC_019458.2	28895737	28895737	T	C	UTR3	gene482	rna893#NC_019458.2#28872078:c.*777T>C	.	.
NC_019458.2	29105511	29105511	T	C	intergenic	gene488;gene489	dist=24659;dist=1320	.	.
NC_019458.2	29106767	29106767	T	C	downstream	gene489	dist=64	.	.
NC_019458.2	29107573	29107573	G	A	UTR3	gene489	rna901#NC_019458.2#29106830:c.*159C>T	.	.
NC_019458.2	29127910	29127910	T	G	exonic	gene489	.	synonymous SNV	gene489:rna901#NC_019458.2#29106830:exon60:c.A6783C:p.V2261V
NC_019458.2	33793200	33793200	C	T	exonic	gene519	.	synonymous SNV	gene519:rna949#NC_019458.2#33785130:exon3:c.C60T:p.S20S,gene519:rna942#NC_019458.2#33747072:exon4:c.C393T:p.S131S,gene519:rna943#NC_019458.2#33747072:exon4:c.C393T:p.S131S,gene519:rna944#NC_019458.2#33747072:exon4:c.C393T:p.S131S,gene519:rna945#NC_019458.2#33747072:exon4:c.C393T:p.S131S,gene519:rna946#NC_019458.2#33747212:exon4:c.C393T:p.S131S,gene519:rna947#NC_019458.2#33747213:exon4:c.C393T:p.S…
NC_019458.2	34123188	34123188	C	T	exonic	gene519	.	synonymous SNV	gene519:rna952#NC_019458.2#34007647:exon5:c.C144T:p.A48A,gene519:rna953#NC_019458.2#34009323:exon5:c.C144T:p.A48A,gene519:rna950#NC_019458.2#33843506:exon6:c.C504T:p.A168A,gene519:rna951#NC_019458.2#33892995:exon6:c.C417T:p.A139A,gene519:rna944#NC_019458.2#33747072:exon10:c.C1029T:p.A343A,gene519:rna945#NC_019458.2#33747072:exon10:c.C1038T:p.A346A,gene519:rna949#NC_019458.2#33785130:exon10:c.C804…
NC_019458.2	36332424	36332424	G	A	UTR3	gene534	rna975#NC_019458.2#35937342:c.*3971G>A	.	.
NC_019458.2	37103602	37103602	A	G	intergenic	gene541;gene546	dist=125143;dist=92121	.	.
NC_019458.2	37104488	37104488	T	C	intergenic	gene541;gene546	dist=126029;dist=91235	.	.
NC_019458.2	37105599	37105599	T	G	intergenic	gene541;gene546	dist=127140;dist=90124	.	.
NC_019458.2	37105611	37105611	T	A	intergenic	gene541;gene546	dist=127152;dist=90112	.	.
NC_019458.2	37455173	37455173	C	A	exonic	gene549	.	synonymous SNV	gene549:rna998#NC_019458.2#37408895:exon22:c.G2760T:p.V920V,gene549:rna997#NC_019458.2#37408895:exon24:c.G3048T:p.V1016V,gene549:rna996#NC_019458.2#37408895:exon31:c.G3909T:p.V1303V,gene549:rna992#NC_019458.2#37408895:exon32:c.G3816T:p.V1272V,gene549:rna993#NC_019458.2#37408895:exon32:c.G3816T:p.V1272V,gene549:rna994#NC_019458.2#37408895:exon33:c.G3909T:p.V1303V,gene549:rna995#NC_019458.2#3740889…
NC_019458.2	37491787	37491787	C	T	exonic	gene549	.	synonymous SNV	gene549:rna998#NC_019458.2#37408895:exon9:c.G807A:p.R269R,gene549:rna997#NC_019458.2#37408895:exon11:c.G1095A:p.R365R,gene549:rna996#NC_019458.2#37408895:exon18:c.G1956A:p.R652R,gene549:rna992#NC_019458.2#37408895:exon20:c.G1956A:p.R652R,gene549:rna993#NC_019458.2#37408895:exon20:c.G1956A:p.R652R,gene549:rna994#NC_019458.2#37408895:exon20:c.G1956A:p.R652R,gene549:rna995#NC_019458.2#37408895:exon2…
NC_019458.2	37770814	37770814	G	A	UTR3	gene552	rna1002#NC_019458.2#37673706:c.*468G>A	.	.
NC_019458.2	37771086	37771086	C	T	UTR3	gene552	rna1002#NC_019458.2#37673706:c.*740C>T	.	.
NC_019458.2	37771113	37771113	G	A	UTR3	gene552	rna1002#NC_019458.2#37673706:c.*767G>A	.	.
NC_019458.2	38375727	38375727	G	T	intronic	gene557;gene558	.	.	.
NC_019458.2	39980754	39980754	G	T	intronic	gene569	.	.	.
NC_019458.2	39980761	39980761	C	A	intronic	gene569	.	.	.
NC_019458.2	39980764	39980764	C	T	intronic	gene569	.	.	.
NC_019458.2	39980783	39980783	C	T	intronic	gene569	.	.	.
NC_019458.2	40356905	40356905	G	A	UTR3	gene572	rna1041#NC_019458.2#40262883:c.*5762G>A;rna1042#NC_019458.2#40263180:c.*5762G>A	.	.
NC_019458.2	40578665	40578665	C	T	UTR3	gene576	rna1049#NC_019458.2#40568929:c.*297C>T	.	.
NC_019458.2	40579071	40579071	G	A	UTR3	gene576	rna1049#NC_019458.2#40568929:c.*703G>A	.	.
NC_019458.2	40579225	40579225	A	G	UTR3	gene576	rna1049#NC_019458.2#40568929:c.*857A>G	.	.
NC_019458.2	40579596	40579596	T	C	UTR3	gene576	rna1049#NC_019458.2#40568929:c.*1228T>C	.	.
NC_019458.2	42567801	42567801	A	G	UTR3	gene591	rna1106#NC_019458.2#42483426:c.*1091A>G	.	.
NC_019458.2	42567805	42567805	A	G	UTR3	gene591	rna1106#NC_019458.2#42483426:c.*1095A>G	.	.
NC_019458.2	42568320	42568320	A	G	UTR3	gene591	rna1106#NC_019458.2#42483426:c.*1610A>G	.	.
NC_019458.2	42568355	42568355	A	G	UTR3	gene591	rna1106#NC_019458.2#42483426:c.*1645A>G	.	.
NC_019458.2	42568392	42568392	A	G	UTR3	gene591	rna1106#NC_019458.2#42483426:c.*1682A>G	.	.
NC_019458.2	42568398	42568398	A	G	UTR3	gene591	rna1106#NC_019458.2#42483426:c.*1688A>G	.	.
NC_019458.2	42568880	42568880	C	A	downstream	gene591	dist=71	.	.
NC_019458.2	42569757	42569757	A	G	downstream	gene591	dist=948	.	.
NC_019458.2	42570942	42570942	A	G	intergenic	gene591;gene592	dist=2133;dist=4680	.	.
NC_019458.2	42573149	42573149	A	C	intergenic	gene591;gene592	dist=4340;dist=2473	.	.
NC_019458.2	42573378	42573378	C	T	intergenic	gene591;gene592	dist=4569;dist=2244	.	.
NC_019458.2	42866065	42866065	C	T	intergenic	gene593;gene594	dist=18447;dist=77593	.	.
NC_019458.2	43296815	43296815	T	C	UTR3	gene596	rna1119#NC_019458.2#43296604:c.*631A>G;rna1118#NC_019458.2#43296604:c.*631A>G;rna1117#NC_019458.2#43296604:c.*631A>G	.	.
NC_019458.2	46200327	46200327	C	T	intronic	gene611	.	.	.
NC_019458.2	46260214	46260214	A	G	intronic	gene611	.	.	.
NC_019458.2	46261811	46261811	T	C	intronic	gene611	.	.	.
NC_019458.2	46261853	46261853	A	G	intronic	gene611	.	.	.
NC_019458.2	46262008	46262008	C	T	intronic	gene611	.	.	.
NC_019458.2	46321511	46321511	T	A	intronic	gene613	.	.	.
NC_019458.2	50489220	50489220	T	C	exonic	gene627	.	synonymous SNV	gene627:rna1166#NC_019458.2#50481639:exon3:c.T288C:p.A96A
NC_019458.2	50491987	50491987	T	C	exonic	gene627	.	nonsynonymous SNV	gene627:rna1166#NC_019458.2#50481639:exon5:c.T518C:p.I173T
NC_019458.2	51310696	51310696	G	A	exonic	gene631	.	nonsynonymous SNV	gene631:rna1169#NC_019458.2#51309601:exon2:c.G25A:p.V9I,gene631:rna1170#NC_019458.2#51309602:exon2:c.G25A:p.V9I,gene631:rna1172#NC_019458.2#51309646:exon2:c.G25A:p.V9I
NC_019458.2	51313098	51313098	A	G	intronic	gene631	.	.	.
NC_019458.2	53473431	53473431	A	G	exonic	gene643	.	synonymous SNV	gene643:rna1190#NC_019458.2#53459223:exon17:c.T1881C:p.N627N,gene643:rna1195#NC_019458.2#53468618:exon17:c.T1998C:p.N666N,gene643:rna1191#NC_019458.2#53459223:exon18:c.T1998C:p.N666N,gene643:rna1192#NC_019458.2#53459223:exon18:c.T2022C:p.N674N,gene643:rna1194#NC_019458.2#53459223:exon18:c.T2022C:p.N674N,gene643:rna1193#NC_019458.2#53459223:exon19:c.T2022C:p.N674N
NC_019458.2	54624153	54624153	G	T	UTR3	gene663	rna1242#NC_019458.2#54623322:c.*2060C>A	.	.
NC_019458.2	60537842	60537842	G	T	UTR3	gene670	rna1281#NC_019458.2#60452652:c.*1026G>T;rna1280#NC_019458.2#60452652:c.*1026G>T;rna1282#NC_019458.2#60471035:c.*1026G>T;rna1284#NC_019458.2#60471036:c.*1026G>T;rna1283#NC_019458.2#60471036:c.*1026G>T;rna1285#NC_019458.2#60476206:c.*1026G>T;rna1286#NC_019458.2#60476207:c.*1026G>T;rna1287#NC_019458.2#60476208:c.*1026G>T	.	.
NC_019458.2	60539044	60539044	C	A	UTR3	gene670	rna1281#NC_019458.2#60452652:c.*2228C>A;rna1280#NC_019458.2#60452652:c.*2228C>A;rna1282#NC_019458.2#60471035:c.*2228C>A;rna1284#NC_019458.2#60471036:c.*2228C>A;rna1283#NC_019458.2#60471036:c.*2228C>A;rna1285#NC_019458.2#60476206:c.*2228C>A;rna1286#NC_019458.2#60476207:c.*2228C>A;rna1287#NC_019458.2#60476208:c.*2228C>A	.	.
NC_019458.2	60815529	60815529	T	C	exonic	gene675	.	nonsynonymous SNV	gene675:rna1296#NC_019458.2#60799979:exon7:c.T874C:p.F292L
NC_019458.2	60959245	60959245	C	T	intergenic	gene678;gene679	dist=59739;dist=2750	.	.
NC_019458.2	61589363	61589363	T	C	exonic	gene692	.	synonymous SNV	gene692:rna1322#NC_019458.2#61586028:exon2:c.A294G:p.K98K
NC_019458.2	61923856	61923856	T	0	intronic	gene697	.	.	.
NC_019458.2	61923856	61923856	T	G	intronic	gene697	.	.	.
NC_019458.2	61979794	61979794	T	C	UTR3	gene700	rna1332#NC_019458.2#61978723:c.*549A>G;rna1331#NC_019458.2#61978723:c.*549A>G	.	.
NC_019458.2	63199754	63199754	C	T	exonic	gene712	.	nonsynonymous SNV	gene712:rna1357#NC_019458.2#63159671:exon8:c.C922T:p.R308W,gene712:rna1355#NC_019458.2#63159671:exon10:c.C1033T:p.R345W,gene712:rna1356#NC_019458.2#63159671:exon10:c.C985T:p.R329W
NC_019458.2	63204941	63204941	A	C	UTR3	gene712	rna1357#NC_019458.2#63159671:c.*4553A>C;rna1356#NC_019458.2#63159671:c.*4553A>C;rna1355#NC_019458.2#63159671:c.*4553A>C	.	.
NC_019458.2	63499631	63499631	A	G	downstream	gene716	dist=794	.	.
NC_019458.2	63499756	63499756	A	G	downstream	gene716	dist=669	.	.
NC_019458.2	63499780	63499780	A	G	downstream	gene716	dist=645	.	.
NC_019458.2	63500427	63500427	A	G	UTR3	gene716	rna1364#NC_019458.2#63500424:c.*499T>C	.	.
NC_019458.2	63500437	63500437	A	G	UTR3	gene716	rna1364#NC_019458.2#63500424:c.*489T>C	.	.
NC_019458.2	63500537	63500537	A	G	UTR3	gene716	rna1364#NC_019458.2#63500424:c.*389T>C	.	.
NC_019458.2	63500574	63500574	A	G	UTR3	gene716	rna1364#NC_019458.2#63500424:c.*352T>C	.	.
NC_019458.2	63500585	63500585	A	G	UTR3	gene716	rna1364#NC_019458.2#63500424:c.*341T>C	.	.
NC_019458.2	65334677	65334677	A	G	exonic	gene723	.	synonymous SNV	gene723:rna1371#NC_019458.2#65236596:exon6:c.A636G:p.A212A,gene723:rna1372#NC_019458.2#65236637:exon7:c.A1050G:p.A350A,gene723:rna1373#NC_019458.2#65236637:exon7:c.A1050G:p.A350A
NC_019458.2	65547929	65547929	A	C	exonic	gene726	.	synonymous SNV	gene726:rna1379#NC_019458.2#65542372:exon6:c.T660G:p.L220L
NC_019458.2	65547931	65547931	G	T	exonic	gene726	.	nonsynonymous SNV	gene726:rna1379#NC_019458.2#65542372:exon6:c.C658A:p.L220I
NC_019458.2	65548625	65548625	T	C	exonic	gene726	.	nonsynonymous SNV	gene726:rna1379#NC_019458.2#65542372:exon5:c.A562G:p.K188E
NC_019458.2	65548659	65548659	A	G	exonic	gene726	.	synonymous SNV	gene726:rna1379#NC_019458.2#65542372:exon5:c.T528C:p.F176F
NC_019458.2	65556864	65556864	G	A	UTR5	gene726	rna1379#NC_019458.2#65542372:c.-3877C>T	.	.
NC_019458.2	65583530	65583530	G	A	downstream	gene727	dist=570	.	.
NC_019458.2	65584032	65584032	C	A	downstream	gene727	dist=68	.	.
NC_019458.2	65641405	65641405	A	G	exonic	gene728	.	nonsynonymous SNV	gene728:rna1381#NC_019458.2#65639357:exon1:c.T68C:p.V23A
NC_019458.2	65641408	65641408	C	A	exonic	gene728	.	nonsynonymous SNV	gene728:rna1381#NC_019458.2#65639357:exon1:c.G65T:p.R22L
NC_019458.2	65839614	65839614	T	G	intergenic	gene732;gene734	dist=50648;dist=33101	.	.
NC_019458.2	65916533	65916533	G	T	UTR3	gene735	rna1394#NC_019458.2#65915838:c.*2477C>A	.	.
NC_019458.2	65916558	65916558	C	T	UTR3	gene735	rna1394#NC_019458.2#65915838:c.*2452G>A	.	.
NC_019458.2	65916570	65916570	C	A	UTR3	gene735	rna1394#NC_019458.2#65915838:c.*2440G>T	.	.
NC_019458.2	65916919	65916919	C	T	UTR3	gene735	rna1394#NC_019458.2#65915838:c.*2091G>A	.	.
NC_019458.2	65917636	65917636	A	C	UTR3	gene735	rna1394#NC_019458.2#65915838:c.*1374T>G	.	.
NC_019458.2	65917644	65917644	G	A	UTR3	gene735	rna1394#NC_019458.2#65915838:c.*1366C>T	.	.
NC_019458.2	65918376	65918376	G	C	UTR3	gene735	rna1394#NC_019458.2#65915838:c.*634C>G	.	.
NC_019458.2	65918550	65918550	T	G	UTR3	gene735	rna1394#NC_019458.2#65915838:c.*460A>C	.	.
NC_019458.2	65918565	65918565	A	G	UTR3	gene735	rna1394#NC_019458.2#65915838:c.*445T>C	.	.
NC_019458.2	65918619	65918619	G	T	UTR3	gene735	rna1394#NC_019458.2#65915838:c.*391C>A	.	.
NC_019458.2	65918689	65918689	C	G	UTR3	gene735	rna1394#NC_019458.2#65915838:c.*321G>C	.	.
NC_019458.2	66119463	66119463	A	G	intergenic	gene737;gene738	dist=2764;dist=28568	.	.
NC_019458.2	66119474	66119474	A	G	intergenic	gene737;gene738	dist=2775;dist=28557	.	.
NC_019458.2	66119526	66119526	A	G	intergenic	gene737;gene738	dist=2827;dist=28505	.	.
NC_019458.2	66119535	66119535	A	G	intergenic	gene737;gene738	dist=2836;dist=28496	.	.
NC_019458.2	66119536	66119536	A	G	intergenic	gene737;gene738	dist=2837;dist=28495	.	.
NC_019458.2	66154105	66154105	A	G	ncRNA_exonic	gene738	.	.	.
NC_019458.2	66243856	66243856	T	C	UTR3	gene739	rna1406#NC_019458.2#66157629:c.*3955T>C;rna1407#NC_019458.2#66204253:c.*3955T>C	.	.
NC_019458.2	66243857	66243857	T	C	UTR3	gene739	rna1406#NC_019458.2#66157629:c.*3956T>C;rna1407#NC_019458.2#66204253:c.*3956T>C	.	.
NC_019458.2	66357338	66357338	C	G	intronic	gene741	.	.	.
NC_019458.2	66357378	66357378	T	G	intronic	gene741	.	.	.
NC_019458.2	66567149	66567149	A	G	intergenic	gene742;gene743	dist=1546;dist=617024	.	.
NC_019458.2	66567151	66567151	A	G	intergenic	gene742;gene743	dist=1548;dist=617022	.	.
NC_019458.2	66567178	66567178	A	G	intergenic	gene742;gene743	dist=1575;dist=616995	.	.
NC_019458.2	66567179	66567179	A	G	intergenic	gene742;gene743	dist=1576;dist=616994	.	.
NC_019458.2	67514674	67514674	A	G	intronic	gene745	.	.	.
NC_019458.2	67915957	67915957	C	T	UTR5	gene751	rna1456#NC_019458.2#67915118:c.-49C>T;rna1458#NC_019458.2#67915141:c.-49C>T;rna1457#NC_019458.2#67915141:c.-49C>T;rna1460#NC_019458.2#67915274:c.-49C>T;rna1459#NC_019458.2#67915274:c.-49C>T	.	.
NC_019458.2	68082591	68082591	T	G	UTR3	gene752	rna1463#NC_019458.2#68082213:c.*2956A>C;rna1462#NC_019458.2#68082213:c.*2956A>C;rna1461#NC_019458.2#68082213:c.*2956A>C	.	.
NC_019458.2	68082707	68082707	G	T	UTR3	gene752	rna1463#NC_019458.2#68082213:c.*2840C>A;rna1462#NC_019458.2#68082213:c.*2840C>A;rna1461#NC_019458.2#68082213:c.*2840C>A	.	.
NC_019458.2	68084343	68084343	A	G	UTR3	gene752	rna1463#NC_019458.2#68082213:c.*1204T>C;rna1462#NC_019458.2#68082213:c.*1204T>C;rna1461#NC_019458.2#68082213:c.*1204T>C	.	.
NC_019458.2	68628821	68628821	C	T	exonic	gene759	.	synonymous SNV	gene759:rna1489#NC_019458.2#68614890:exon13:c.G1233A:p.L411L,gene759:rna1488#NC_019458.2#68614890:exon16:c.G1434A:p.L478L,gene759:rna1490#NC_019458.2#68614890:exon16:c.G1434A:p.L478L
NC_019458.2	68836884	68836884	T	C	downstream	gene761	dist=923	.	.
NC_019458.2	68845807	68845807	C	G	intronic	gene761	.	.	.
NC_019458.2	68870385	68870385	G	A	intergenic	gene761;gene762	dist=23495;dist=2132	.	.
NC_019458.2	68870387	68870387	C	T	intergenic	gene761;gene762	dist=23497;dist=2130	.	.
NC_019458.2	68870992	68870992	G	A	intergenic	gene761;gene762	dist=24102;dist=1525	.	.
NC_019458.2	68871227	68871227	C	G	intergenic	gene761;gene762	dist=24337;dist=1290	.	.
NC_019458.2	68871257	68871257	T	C	intergenic	gene761;gene762	dist=24367;dist=1260	.	.
NC_019458.2	68871284	68871284	T	C	intergenic	gene761;gene762	dist=24394;dist=1233	.	.
NC_019458.2	69155133	69155133	A	G	intronic	gene763	.	.	.
NC_019458.2	69155137	69155137	C	T	intronic	gene763	.	.	.
NC_019458.2	69155158	69155158	G	A	intronic	gene763	.	.	.
NC_019458.2	69155623	69155623	T	C	intronic	gene763	.	.	.
NC_019458.2	69156667	69156667	A	G	intronic	gene763	.	.	.
NC_019458.2	69156748	69156748	T	A	intronic	gene763	.	.	.
NC_019458.2	69158204	69158204	A	T	downstream	gene763;gene764	dist=490	.	.
NC_019458.2	69159010	69159010	G	A	UTR3	gene764	rna1523#NC_019458.2#69158693:c.*176C>T;rna1522#NC_019458.2#69158693:c.*176C>T;rna1521#NC_019458.2#69158693:c.*176C>T	.	.
NC_019458.2	76466208	76466208	G	A	UTR3	gene806	rna1610#NC_019458.2#76426735:c.*994G>A;rna1611#NC_019458.2#76427279:c.*994G>A;rna1612#NC_019458.2#76441538:c.*994G>A;rna1613#NC_019458.2#76450245:c.*994G>A	.	.
NC_019458.2	76467746	76467746	G	A	UTR3	gene806	rna1610#NC_019458.2#76426735:c.*2532G>A;rna1611#NC_019458.2#76427279:c.*2532G>A;rna1612#NC_019458.2#76441538:c.*2532G>A;rna1613#NC_019458.2#76450245:c.*2532G>A	.	.
NC_019458.2	77160896	77160896	T	C	UTR3	gene820	rna1637#NC_019458.2#77138276:c.*337T>C	.	.
NC_019458.2	77396183	77396183	G	A	intergenic	gene823;gene824	dist=12678;dist=3385	.	.
NC_019458.2	77397408	77397408	C	A	intergenic	gene823;gene824	dist=13903;dist=2160	.	.
NC_019458.2	77397457	77397457	C	G	intergenic	gene823;gene824	dist=13952;dist=2111	.	.
NC_019458.2	77397466	77397466	A	T	intergenic	gene823;gene824	dist=13961;dist=2102	.	.
NC_019458.2	77397520	77397520	G	A	intergenic	gene823;gene824	dist=14015;dist=2048	.	.
NC_019458.2	77397663	77397663	G	A	intergenic	gene823;gene824	dist=14158;dist=1905	.	.
NC_019458.2	77397809	77397809	T	C	intergenic	gene823;gene824	dist=14304;dist=1759	.	.
NC_019458.2	80821316	80821316	T	G	intergenic	gene841;NONE	dist=482419;dist=NONE	.	.
NC_019458.2	84024297	84024297	A	C	UTR3	gene851	rna1687#NC_019458.2#84022439:c.*367T>G;rna1686#NC_019458.2#84022439:c.*367T>G;rna1685#NC_019458.2#84022439:c.*367T>G;rna1684#NC_019458.2#84022439:c.*367T>G	.	.
NC_019458.2	84698377	84698377	A	G	exonic	gene852	.	synonymous SNV	gene852:rna1688#NC_019458.2#84679005:exon10:c.T966C:p.Y322Y
NC_019458.2	85102037	85102037	A	G	UTR3	gene857	rna1693#NC_019458.2#85094348:c.*605A>G	.	.
NC_019458.2	85331877	85331877	C	G	exonic	gene862	.	nonsynonymous SNV	gene862:rna1703#NC_019458.2#85327306:exon9:c.G1251C:p.E417D,gene862:rna1700#NC_019458.2#85327306:exon10:c.G1251C:p.E417D,gene862:rna1701#NC_019458.2#85327306:exon10:c.G1251C:p.E417D,gene862:rna1702#NC_019458.2#85327306:exon10:c.G1251C:p.E417D
NC_019458.2	85653849	85653849	T	A	UTR5	gene873	rna1726#NC_019458.2#85636098:c.-3074A>T	.	.
NC_019458.2	86002842	86002842	G	A	intronic	gene885	.	.	.
NC_019458.2	86367239	86367239	T	C	UTR3	gene894	rna1767#NC_019458.2#86327646:c.*493T>C;rna1769#NC_019458.2#86329311:c.*493T>C;rna1770#NC_019458.2#86346644:c.*493T>C	.	.
NC_019458.2	86367956	86367956	C	T	UTR3	gene894	rna1767#NC_019458.2#86327646:c.*1210C>T;rna1769#NC_019458.2#86329311:c.*1210C>T;rna1770#NC_019458.2#86346644:c.*1210C>T	.	.
NC_019458.2	86368762	86368762	C	T	UTR3	gene894	rna1767#NC_019458.2#86327646:c.*2016C>T;rna1769#NC_019458.2#86329311:c.*2016C>T;rna1770#NC_019458.2#86346644:c.*2016C>T	.	.
NC_019458.2	87002238	87002238	C	T	UTR3	gene909	rna1790#NC_019458.2#86999833:c.*4857G>A	.	.
NC_019458.2	87003629	87003629	C	T	UTR3	gene909	rna1790#NC_019458.2#86999833:c.*3466G>A	.	.
NC_019458.2	87019031	87019031	G	A	intronic	gene909	.	.	.
NC_019458.2	87019395	87019395	T	A	UTR3	gene909	rna1790#NC_019458.2#86999833:c.*1374A>T	.	.
NC_019458.2	87019973	87019973	T	C	UTR3	gene909	rna1790#NC_019458.2#86999833:c.*796A>G	.	.
NC_019458.2	87470855	87470855	T	C	UTR3	gene915	rna1798#NC_019458.2#87469961:c.*2576A>G	.	.
NC_019458.2	87471748	87471748	T	C	UTR3	gene915	rna1798#NC_019458.2#87469961:c.*1683A>G;rna1799#NC_019458.2#87470915:c.*1683A>G	.	.
NC_019458.2	87471814	87471814	C	T	UTR3	gene915	rna1798#NC_019458.2#87469961:c.*1617G>A;rna1799#NC_019458.2#87470915:c.*1617G>A	.	.
NC_019458.2	87471815	87471815	T	C	UTR3	gene915	rna1798#NC_019458.2#87469961:c.*1616A>G;rna1799#NC_019458.2#87470915:c.*1616A>G	.	.
NC_019458.2	87473276	87473276	A	G	UTR3	gene915	rna1798#NC_019458.2#87469961:c.*155T>C;rna1799#NC_019458.2#87470915:c.*155T>C	.	.
NC_019458.2	87484731	87484731	C	T	intronic	gene915	.	.	.
NC_019458.2	87538407	87538407	T	G	downstream	gene917	dist=84	.	.
NC_019458.2	87872220	87872220	G	A	UTR3	gene930	rna1820#NC_019458.2#87872198:c.*4284C>T	.	.
NC_019458.2	87872823	87872823	G	C	UTR3	gene930	rna1820#NC_019458.2#87872198:c.*3681C>G	.	.
NC_019458.2	87874767	87874767	C	T	UTR3	gene930	rna1820#NC_019458.2#87872198:c.*1737G>A	.	.
NC_019458.2	87874960	87874960	A	T	UTR3	gene930	rna1820#NC_019458.2#87872198:c.*1544T>A	.	.
NC_019458.2	88897678	88897678	T	G	UTR3	gene939	rna1833#NC_019458.2#88837949:c.*2530T>G;rna1834#NC_019458.2#88844228:c.*2530T>G;rna1835#NC_019458.2#88845671:c.*2530T>G	.	.
NC_019458.2	89097575	89097575	T	G	intronic	gene944	.	.	.
NC_019458.2	89979088	89979088	C	T	exonic	gene955	.	synonymous SNV	gene955:rna1871#NC_019458.2#89756942:exon16:c.C2751T:p.H917H,gene955:rna1872#NC_019458.2#89756942:exon16:c.C2751T:p.H917H
NC_019458.2	90002288	90002288	A	G	UTR3	gene955	rna1871#NC_019458.2#89756942:c.*1415A>G	.	.
NC_019458.2	90032341	90032341	C	T	exonic	gene957	.	synonymous SNV	gene957:rna1881#NC_019458.2#90014090:exon9:c.G1260A:p.A420A,gene957:rna1879#NC_019458.2#90013541:exon10:c.G1395A:p.A465A,gene957:rna1882#NC_019458.2#90014090:exon10:c.G1395A:p.A465A,gene957:rna1883#NC_019458.2#90016637:exon10:c.G1395A:p.A465A,gene957:rna1884#NC_019458.2#90016637:exon10:c.G1395A:p.A465A,gene957:rna1878#NC_019458.2#90013541:exon12:c.G1323A:p.A441A,gene957:rna1880#NC_019458.2#900140…
NC_019458.2	90132415	90132415	T	C	UTR3	gene960	rna1887#NC_019458.2#90131397:c.*368A>G	.	.
NC_019458.2	90205246	90205246	G	A	UTR3	gene962	rna1889#NC_019458.2#90204693:c.*1955C>T	.	.
NC_019458.2	90205257	90205257	G	A	UTR3	gene962	rna1889#NC_019458.2#90204693:c.*1944C>T	.	.
NC_019458.2	90205395	90205395	C	T	UTR3	gene962	rna1889#NC_019458.2#90204693:c.*1806G>A	.	.
NC_019458.2	90205686	90205686	C	T	UTR3	gene962	rna1889#NC_019458.2#90204693:c.*1515G>A	.	.
NC_019458.2	90205731	90205731	A	G	UTR3	gene962	rna1889#NC_019458.2#90204693:c.*1470T>C	.	.
NC_019458.2	90205959	90205959	C	A	UTR3	gene962	rna1889#NC_019458.2#90204693:c.*1242G>T	.	.
NC_019458.2	90206165	90206165	A	G	UTR3	gene962	rna1889#NC_019458.2#90204693:c.*1036T>C	.	.
NC_019458.2	90207044	90207044	T	G	UTR3	gene962	rna1889#NC_019458.2#90204693:c.*157A>C	.	.
NC_019458.2	90217124	90217124	T	C	intergenic	gene962;gene963	dist=5051;dist=1030	.	.
NC_019458.2	90217202	90217202	T	C	downstream	gene963	dist=952	.	.
NC_019458.2	90217203	90217203	T	C	downstream	gene963	dist=951	.	.
NC_019458.2	90217562	90217562	T	C	downstream	gene963	dist=592	.	.
NC_019458.2	90217620	90217620	T	C	downstream	gene963	dist=534	.	.
NC_019458.2	90217891	90217891	T	C	downstream	gene963	dist=263	.	.
NC_019458.2	90712955	90712955	C	T	intergenic	gene968;gene969	dist=228203;dist=30121	.	.
NC_019458.2	90712968	90712968	T	A	intergenic	gene968;gene969	dist=228216;dist=30108	.	.
NC_019458.2	90713002	90713002	C	G	intergenic	gene968;gene969	dist=228250;dist=30074	.	.
NC_019458.2	90713003	90713003	A	G	intergenic	gene968;gene969	dist=228251;dist=30073	.	.
NC_019458.2	90713017	90713017	G	A	intergenic	gene968;gene969	dist=228265;dist=30059	.	.
NC_019458.2	90713018	90713018	C	T	intergenic	gene968;gene969	dist=228266;dist=30058	.	.
NC_019458.2	90713032	90713032	T	G	intergenic	gene968;gene969	dist=228280;dist=30044	.	.
NC_019458.2	90713050	90713050	A	G	intergenic	gene968;gene969	dist=228298;dist=30026	.	.
NC_019458.2	90778672	90778672	C	T	exonic	gene969	.	synonymous SNV	gene969:rna1908#NC_019458.2#90743075:exon10:c.G1812A:p.R604R,gene969:rna1909#NC_019458.2#90743075:exon10:c.G1812A:p.R604R
NC_019458.2	90781854	90781854	G	A	exonic	gene969	.	synonymous SNV	gene969:rna1908#NC_019458.2#90743075:exon7:c.C1233T:p.H411H,gene969:rna1909#NC_019458.2#90743075:exon7:c.C1233T:p.H411H
NC_019458.2	91100099	91100099	T	C	intergenic	gene973;gene974	dist=12344;dist=2288	.	.
NC_019458.2	91100121	91100121	C	T	intergenic	gene973;gene974	dist=12366;dist=2266	.	.
NC_019458.2	91100878	91100878	C	T	intergenic	gene973;gene974	dist=13123;dist=1509	.	.
NC_019458.2	91100888	91100888	C	T	intergenic	gene973;gene974	dist=13133;dist=1499	.	.
NC_019458.2	91102929	91102929	G	A	UTR3	gene974	rna1916#NC_019458.2#91102386:c.*109C>T	.	.
NC_019458.2	91156288	91156288	T	C	intergenic	gene975;gene976	dist=11574;dist=5065	.	.
NC_019458.2	91159803	91159803	T	C	intergenic	gene975;gene976	dist=15089;dist=1550	.	.
NC_019458.2	92025177	92025177	G	A	UTR3	gene985	rna1931#NC_019458.2#91971193:c.*2084G>A;rna1933#NC_019458.2#91972152:c.*2084G>A;rna1932#NC_019458.2#91972152:c.*2084G>A	.	.
NC_019458.2	92025185	92025185	A	T	UTR3	gene985	rna1931#NC_019458.2#91971193:c.*2092A>T;rna1933#NC_019458.2#91972152:c.*2092A>T;rna1932#NC_019458.2#91972152:c.*2092A>T	.	.
NC_019458.2	92027431	92027431	C	T	UTR3	gene985	rna1931#NC_019458.2#91971193:c.*4338C>T;rna1933#NC_019458.2#91972152:c.*4338C>T;rna1932#NC_019458.2#91972152:c.*4338C>T	.	.
NC_019458.2	92028752	92028752	A	G	UTR3	gene985	rna1931#NC_019458.2#91971193:c.*5659A>G;rna1933#NC_019458.2#91972152:c.*5659A>G;rna1932#NC_019458.2#91972152:c.*5659A>G	.	.
NC_019458.2	92028761	92028761	G	A	UTR3	gene985	rna1931#NC_019458.2#91971193:c.*5668G>A;rna1933#NC_019458.2#91972152:c.*5668G>A;rna1932#NC_019458.2#91972152:c.*5668G>A	.	.
NC_019458.2	92028955	92028955	T	G	UTR3	gene985	rna1931#NC_019458.2#91971193:c.*5862T>G;rna1933#NC_019458.2#91972152:c.*5862T>G;rna1932#NC_019458.2#91972152:c.*5862T>G	.	.
NC_019458.2	92029567	92029567	G	A	UTR3	gene985	rna1931#NC_019458.2#91971193:c.*6474G>A;rna1933#NC_019458.2#91972152:c.*6474G>A;rna1932#NC_019458.2#91972152:c.*6474G>A	.	.
NC_019458.2	92240215	92240215	C	A	intergenic	gene988;gene990	dist=66654;dist=33482	.	.
NC_019458.2	92240271	92240271	C	A	intergenic	gene988;gene990	dist=66710;dist=33426	.	.
NC_019458.2	92240288	92240288	T	C	intergenic	gene988;gene990	dist=66727;dist=33409	.	.
NC_019458.2	92888721	92888721	T	A	UTR3	gene999	rna1953#NC_019458.2#92885950:c.*282A>T;rna1952#NC_019458.2#92885950:c.*304A>T	.	.
NC_019458.2	92940037	92940037	C	T	ncRNA_exonic	gene1000	.	.	.
NC_019458.2	92940056	92940056	G	A	ncRNA_exonic	gene1000	.	.	.
NC_019458.2	93391730	93391730	T	C	UTR3	gene1003	rna1965#NC_019458.2#93340030:c.*2970T>C	.	.
NC_019458.2	93423093	93423093	G	A	exonic	gene1004	.	nonsynonymous SNV	gene1004:rna1966#NC_019458.2#93392112:exon7:c.G1928A:p.R643Q,gene1004:rna1967#NC_019458.2#93392112:exon7:c.G1928A:p.R643Q,gene1004:rna1968#NC_019458.2#93392112:exon7:c.G1928A:p.R643Q,gene1004:rna1969#NC_019458.2#93392184:exon7:c.G1760A:p.R587Q,gene1004:rna1970#NC_019458.2#93392184:exon7:c.G1760A:p.R587Q
NC_019458.2	93481091	93481091	C	T	exonic	gene1005	.	nonsynonymous SNV	gene1005:rna1971#NC_019458.2#93464712:exon5:c.C962T:p.S321L,gene1005:rna1972#NC_019458.2#93464712:exon5:c.C962T:p.S321L
NC_019458.2	93484365	93484365	C	T	exonic	gene1005	.	nonsynonymous SNV	gene1005:rna1971#NC_019458.2#93464712:exon8:c.C1654T:p.R552C,gene1005:rna1972#NC_019458.2#93464712:exon8:c.C1654T:p.R552C
NC_019458.2	93515416	93515416	C	A	UTR3	gene1005	rna1972#NC_019458.2#93464712:c.*210C>A;rna1971#NC_019458.2#93464712:c.*185C>A	.	.
NC_019458.2	93515425	93515425	C	T	UTR3	gene1005	rna1972#NC_019458.2#93464712:c.*219C>T;rna1971#NC_019458.2#93464712:c.*194C>T	.	.
NC_019458.2	93539818	93539818	A	G	exonic	gene1006	.	synonymous SNV	gene1006:rna1974#NC_019458.2#93530747:exon1:c.T294C:p.D98D
NC_019458.2	93539825	93539825	A	G	exonic	gene1006	.	nonsynonymous SNV	gene1006:rna1974#NC_019458.2#93530747:exon1:c.T287C:p.V96A
NC_019458.2	93796194	93796194	T	C	intergenic	gene1007;gene1008	dist=153008;dist=2128	.	.
NC_019458.2	93954152	93954152	A	G	UTR3	gene1008	rna1979#NC_019458.2#93798321:c.*808A>G;rna1980#NC_019458.2#93799216:c.*808A>G	.	.
NC_019458.2	93954153	93954153	C	A	UTR3	gene1008	rna1979#NC_019458.2#93798321:c.*809C>A;rna1980#NC_019458.2#93799216:c.*809C>A	.	.
NC_019458.2	93954763	93954763	T	C	UTR3	gene1008	rna1979#NC_019458.2#93798321:c.*1419T>C;rna1980#NC_019458.2#93799216:c.*1419T>C	.	.
NC_019458.2	93955414	93955414	C	T	UTR3	gene1008	rna1979#NC_019458.2#93798321:c.*2070C>T;rna1980#NC_019458.2#93799216:c.*2070C>T	.	.
NC_019458.2	94065686	94065686	A	G	UTR3	gene1010	rna1983#NC_019458.2#94043998:c.*955A>G	.	.
NC_019458.2	94068632	94068632	A	C	UTR3	gene1010	rna1983#NC_019458.2#94043998:c.*3901A>C	.	.
NC_019458.2	94068883	94068883	G	A	UTR3	gene1010	rna1983#NC_019458.2#94043998:c.*4152G>A	.	.
NC_019458.2	94283176	94283176	C	T	intergenic	gene1011;gene1012	dist=202578;dist=9472	.	.
NC_019458.2	94283239	94283239	G	A	intergenic	gene1011;gene1012	dist=202641;dist=9409	.	.
NC_019458.2	94300734	94300734	G	A	UTR3	gene1012	rna1985#NC_019458.2#94292647:c.*3329C>T	.	.
NC_019458.2	94333978	94333978	A	G	exonic	gene1012	.	synonymous SNV	gene1012:rna1985#NC_019458.2#94292647:exon8:c.T879C:p.D293D
NC_019458.2	94408964	94408964	C	A	UTR3	gene1013	rna1986#NC_019458.2#94370125:c.*289C>A;rna1987#NC_019458.2#94370246:c.*289C>A	.	.
NC_019458.2	94409064	94409064	G	A	UTR3	gene1013	rna1986#NC_019458.2#94370125:c.*389G>A;rna1987#NC_019458.2#94370246:c.*389G>A	.	.
NC_019458.2	94409090	94409090	T	G	UTR3	gene1013	rna1986#NC_019458.2#94370125:c.*415T>G;rna1987#NC_019458.2#94370246:c.*415T>G	.	.
NC_019458.2	95972040	95972040	A	G	intergenic	gene1020;gene1021	dist=11895;dist=3056	.	.
NC_019458.2	95972109	95972109	A	G	intergenic	gene1020;gene1021	dist=11964;dist=2987	.	.
NC_019458.2	96785028	96785028	A	G	intronic	gene1031	.	.	.
NC_019458.2	96785041	96785041	T	C	intronic	gene1031	.	.	.
NC_019458.2	96785589	96785589	T	C	intronic	gene1031	.	.	.
NC_019458.2	96786099	96786099	C	T	intronic	gene1031	.	.	.
NC_019458.2	96786235	96786235	T	G	intronic	gene1031	.	.	.
NC_019458.2	96786864	96786864	A	G	intronic	gene1031	.	.	.
NC_019458.2	97055745	97055745	A	G	UTR3	gene1039	rna2030#NC_019458.2#97055593:c.*1788T>C;rna2029#NC_019458.2#97055593:c.*1788T>C;rna2028#NC_019458.2#97055593:c.*1788T>C;rna2027#NC_019458.2#97055593:c.*1788T>C	.	.
NC_019458.2	97056055	97056055	A	G	UTR3	gene1039	rna2030#NC_019458.2#97055593:c.*1478T>C;rna2029#NC_019458.2#97055593:c.*1478T>C;rna2028#NC_019458.2#97055593:c.*1478T>C;rna2027#NC_019458.2#97055593:c.*1478T>C	.	.
NC_019458.2	97057464	97057464	G	A	UTR3	gene1039	rna2030#NC_019458.2#97055593:c.*69C>T;rna2029#NC_019458.2#97055593:c.*69C>T;rna2028#NC_019458.2#97055593:c.*69C>T;rna2027#NC_019458.2#97055593:c.*69C>T	.	.
NC_019458.2	97986421	97986421	A	T	UTR3	gene1053	rna2054#NC_019458.2#97986151:c.*918T>A	.	.
NC_019458.2	98148117	98148117	T	G	upstream	gene1061	dist=851	.	.
NC_019458.2	98149700	98149700	T	C	downstream	gene1062	dist=458	.	.
NC_019458.2	99011756	99011756	T	C	exonic	gene1141	.	nonsynonymous SNV	gene1141:rna2164#NC_019458.2#98940871:exon15:c.T1700C:p.V567A
NC_019458.2	99082351	99082351	C	T	UTR3	gene1143	rna2168#NC_019458.2#99081189:c.*1424G>A	.	.
NC_019458.2	99082437	99082437	G	A	UTR3	gene1143	rna2168#NC_019458.2#99081189:c.*1338C>T	.	.
NC_019458.2	99082460	99082460	G	A	UTR3	gene1143	rna2168#NC_019458.2#99081189:c.*1315C>T	.	.
NC_019458.2	99082479	99082479	G	A	UTR3	gene1143	rna2168#NC_019458.2#99081189:c.*1296C>T	.	.
NC_019458.2	99082619	99082619	T	C	UTR3	gene1143	rna2168#NC_019458.2#99081189:c.*1156A>G	.	.
NC_019458.2	99082624	99082624	T	C	UTR3	gene1143	rna2168#NC_019458.2#99081189:c.*1151A>G	.	.
NC_019458.2	99082640	99082640	T	C	UTR3	gene1143	rna2168#NC_019458.2#99081189:c.*1135A>G	.	.
NC_019458.2	99082676	99082676	T	C	UTR3	gene1143	rna2168#NC_019458.2#99081189:c.*1099A>G	.	.
NC_019458.2	99082686	99082686	T	C	UTR3	gene1143	rna2168#NC_019458.2#99081189:c.*1089A>G	.	.
NC_019458.2	99083732	99083732	A	C	UTR3	gene1143	rna2168#NC_019458.2#99081189:c.*43T>G	.	.
NC_019458.2	99138448	99138448	C	A	intronic	gene1146	.	.	.
NC_019458.2	99138463	99138463	G	A	intronic	gene1146	.	.	.
NC_019458.2	99293260	99293260	G	A	UTR3	gene1150	rna2194#NC_019458.2#99203828:c.*1473G>A	.	.
NC_019458.2	99293322	99293322	A	G	UTR3	gene1150	rna2194#NC_019458.2#99203828:c.*1535A>G	.	.
NC_019458.2	99358845	99358845	T	C	exonic	gene1157	.	nonsynonymous SNV	gene1157:rna2207#NC_019458.2#99351734:exon11:c.T1919C:p.V640A,gene1157:rna2208#NC_019458.2#99351762:exon11:c.T1919C:p.V640A,gene1157:rna2209#NC_019458.2#99351930:exon11:c.T1919C:p.V640A,gene1157:rna2210#NC_019458.2#99352783:exon11:c.T1919C:p.V640A
NC_019458.2	99361675	99361675	C	A	intronic	gene1157	.	.	.
NC_019458.2	99361677	99361677	A	T	intronic	gene1157	.	.	.
NC_019458.2	99361678	99361678	T	G	intronic	gene1157	.	.	.
NC_019458.2	99385277	99385277	T	C	intergenic	gene1158;gene1159	dist=8321;dist=14448	.	.
NC_019458.2	99386896	99386896	A	T	intergenic	gene1158;gene1159	dist=9940;dist=12829	.	.
NC_019458.2	99387216	99387216	T	C	intergenic	gene1158;gene1159	dist=10260;dist=12509	.	.
NC_019458.2	99387373	99387373	C	T	intergenic	gene1158;gene1159	dist=10417;dist=12352	.	.
NC_019458.2	99387399	99387399	G	A	intergenic	gene1158;gene1159	dist=10443;dist=12326	.	.
NC_019458.2	99393756	99393756	T	C	intergenic	gene1158;gene1159	dist=16800;dist=5969	.	.
NC_019458.2	99393792	99393792	T	C	intergenic	gene1158;gene1159	dist=16836;dist=5933	.	.
NC_019458.2	99393807	99393807	T	C	intergenic	gene1158;gene1159	dist=16851;dist=5918	.	.
NC_019458.2	99393843	99393843	T	C	intergenic	gene1158;gene1159	dist=16887;dist=5882	.	.
NC_019458.2	99394244	99394244	C	T	intergenic	gene1158;gene1159	dist=17288;dist=5481	.	.
NC_019458.2	99395402	99395402	G	A	intergenic	gene1158;gene1159	dist=18446;dist=4323	.	.
NC_019458.2	99396914	99396914	T	C	intergenic	gene1158;gene1159	dist=19958;dist=2811	.	.
NC_019458.2	99396927	99396927	T	C	intergenic	gene1158;gene1159	dist=19971;dist=2798	.	.
NC_019458.2	99404122	99404122	T	C	exonic	gene1159	.	synonymous SNV	gene1159:rna2212#NC_019458.2#99399724:exon2:c.A135G:p.G45G
NC_019458.2	99428701	99428701	T	C	intronic	gene1160	.	.	.
NC_019458.2	99428705	99428705	T	G	intronic	gene1160	.	.	.
NC_019458.2	99428710	99428710	T	C	intronic	gene1160	.	.	.
NC_019458.2	99428736	99428736	T	C	intronic	gene1160	.	.	.
NC_019458.2	99462469	99462469	T	C	exonic	gene1160	.	nonsynonymous SNV	gene1160:rna2213#NC_019458.2#99417527:exon2:c.A59G:p.K20R,gene1160:rna2214#NC_019458.2#99417527:exon3:c.A59G:p.K20R
NC_019458.2	99495947	99495947	A	T	intergenic	gene1163;gene1164	dist=10057;dist=1963	.	.
NC_019458.2	99495963	99495963	A	G	intergenic	gene1163;gene1164	dist=10073;dist=1947	.	.
NC_019458.2	99495991	99495991	T	C	intergenic	gene1163;gene1164	dist=10101;dist=1919	.	.
NC_019458.2	99495994	99495994	T	C	intergenic	gene1163;gene1164	dist=10104;dist=1916	.	.
NC_019458.2	99495998	99495998	T	C	intergenic	gene1163;gene1164	dist=10108;dist=1912	.	.
NC_019458.2	99496006	99496006	T	C	intergenic	gene1163;gene1164	dist=10116;dist=1904	.	.
NC_019458.2	99496010	99496010	T	C	intergenic	gene1163;gene1164	dist=10120;dist=1900	.	.
NC_019458.2	99496013	99496013	T	C	intergenic	gene1163;gene1164	dist=10123;dist=1897	.	.
NC_019458.2	99496014	99496014	T	C	intergenic	gene1163;gene1164	dist=10124;dist=1896	.	.
NC_019458.2	99496015	99496015	T	C	intergenic	gene1163;gene1164	dist=10125;dist=1895	.	.
NC_019458.2	99496021	99496021	T	C	intergenic	gene1163;gene1164	dist=10131;dist=1889	.	.
NC_019458.2	99496367	99496367	T	C	intergenic	gene1163;gene1164	dist=10477;dist=1543	.	.
NC_019458.2	99496569	99496569	T	C	intergenic	gene1163;gene1164	dist=10679;dist=1341	.	.
NC_019458.2	99532654	99532654	T	C	intergenic	gene1164;gene1166	dist=10464;dist=5346	.	.
NC_019458.2	99553601	99553601	A	G	downstream	gene1167	dist=496	.	.
NC_019458.2	99572967	99572967	A	T	exonic	gene1167	.	unknown	UNKNOWN
NC_019458.2	99672728	99672728	C	T	exonic	gene1168	.	synonymous SNV	gene1168:rna2221#NC_019458.2#99669779:exon4:c.C387T:p.D129D,gene1168:rna2222#NC_019458.2#99669779:exon4:c.C387T:p.D129D,gene1168:rna2223#NC_019458.2#99669787:exon4:c.C387T:p.D129D
NC_019458.2	99766833	99766833	C	A	UTR3	gene1176	rna2243#NC_019458.2#99766656:c.*2112G>T;rna2242#NC_019458.2#99766656:c.*2112G>T	.	.
NC_019458.2	99780781	99780781	C	G	ncRNA_exonic	gene1178	.	.	.
NC_019458.2	99781292	99781292	C	T	ncRNA_exonic	gene1178	.	.	.
NC_019458.2	99781309	99781309	A	T	ncRNA_exonic	gene1178	.	.	.
NC_019458.2	99781310	99781310	A	T	ncRNA_exonic	gene1178	.	.	.
NC_019458.2	99803420	99803420	T	C	UTR3	gene1179	rna2246#NC_019458.2#99782265:c.*992T>C;rna2248#NC_019458.2#99782268:c.*992T>C	.	.
NC_019458.2	99803933	99803933	G	C	downstream	gene1179	dist=481	.	.
NC_019458.2	99851335	99851335	C	T	intronic	gene1185	.	.	.
NC_019458.2	99851339	99851339	A	T	intronic	gene1185	.	.	.
NC_019458.2	99863774	99863774	A	G	exonic	gene1186	.	nonsynonymous SNV	gene1186:rna2262#NC_019458.2#99855985:exon2:c.T254C:p.V85A
NC_019458.2	99933961	99933961	A	G	exonic	gene1189	.	nonsynonymous SNV	gene1189:rna2269#NC_019458.2#99926483:exon9:c.A970G:p.K324E,gene1189:rna2270#NC_019458.2#99926569:exon9:c.A961G:p.K321E
NC_019458.2	100022574	100022574	T	C	downstream	gene1195	dist=272	.	.
NC_019458.2	100120101	100120101	T	C	intronic	gene1199	.	.	.
NC_019458.2	100122022	100122022	C	T	UTR3	gene1200	rna2287#NC_019458.2#100121756:c.*1803G>A;rna2286#NC_019458.2#100121756:c.*1803G>A;rna2285#NC_019458.2#100121756:c.*1803G>A	.	.
NC_019458.2	100122810	100122810	G	A	UTR3	gene1200	rna2287#NC_019458.2#100121756:c.*1015C>T;rna2286#NC_019458.2#100121756:c.*1015C>T;rna2285#NC_019458.2#100121756:c.*1015C>T	.	.
NC_019458.2	100461154	100461154	T	C	intergenic	gene1210;gene1211	dist=13349;dist=6304	.	.
NC_019458.2	100461170	100461170	T	C	intergenic	gene1210;gene1211	dist=13365;dist=6288	.	.
NC_019458.2	100464300	100464300	T	C	intergenic	gene1210;gene1211	dist=16495;dist=3158	.	.
NC_019458.2	100464316	100464316	T	C	intergenic	gene1210;gene1211	dist=16511;dist=3142	.	.
NC_019458.2	102690863	102690863	G	A	intergenic	gene1288;gene1289	dist=33874;dist=2239	.	.
NC_019458.2	102826014	102826014	G	C	exonic	gene1297	.	nonsynonymous SNV	gene1297:rna2431#NC_019458.2#102825472:exon2:c.G100C:p.D34H
NC_019458.2	102963658	102963658	C	A	intronic	gene1305	.	.	.
NC_019458.2	102965115	102965115	C	T	UTR5	gene1305	rna2447#NC_019458.2#102961650:c.-301G>A	.	.
NC_019458.2	103060335	103060335	A	C	exonic	gene1310	.	nonsynonymous SNV	gene1310:rna2474#NC_019458.2#103047422:exon20:c.A2624C:p.E875A
NC_019458.2	103060353	103060353	T	0	intronic	gene1310	.	.	.
NC_019458.2	103060353	103060353	T	G	intronic	gene1310	.	.	.
NC_019458.2	103175217	103175217	A	G	UTR3	gene1312	rna2476#NC_019458.2#103174593:c.*3358T>C	.	.
NC_019458.2	103177959	103177959	A	G	UTR3	gene1312	rna2476#NC_019458.2#103174593:c.*616T>C	.	.
NC_019458.2	103250134	103250134	A	C	UTR3	gene1313	rna2477#NC_019458.2#103196062:c.*1885A>C;rna2478#NC_019458.2#103198395:c.*1885A>C;rna2480#NC_019458.2#103200804:c.*1885A>C	.	.
NC_019458.2	103600564	103600564	A	G	intergenic	gene1319;gene1320	dist=43756;dist=5053	.	.
NC_019458.2	103600804	103600804	A	G	intergenic	gene1319;gene1320	dist=43996;dist=4813	.	.
NC_019458.2	103601290	103601290	C	T	intergenic	gene1319;gene1320	dist=44482;dist=4327	.	.
NC_019458.2	103602549	103602549	T	C	intergenic	gene1319;gene1320	dist=45741;dist=3068	.	.
NC_019458.2	103602709	103602709	T	C	intergenic	gene1319;gene1320	dist=45901;dist=2908	.	.
NC_019458.2	103602758	103602758	T	C	intergenic	gene1319;gene1320	dist=45950;dist=2859	.	.
NC_019458.2	103602772	103602772	T	C	intergenic	gene1319;gene1320	dist=45964;dist=2845	.	.
NC_019458.2	103810916	103810916	C	T	intronic	gene1334	.	.	.
NC_019458.2	103810940	103810940	C	A	intronic	gene1334	.	.	.
NC_019458.2	103878964	103878964	G	C	intronic	gene1341	.	.	.
NC_019458.2	104073165	104073165	T	C	exonic	gene1350	.	nonsynonymous SNV	gene1350:rna2549#NC_019458.2#103970318:exon3:c.A331G:p.T111A,gene1350:rna2548#NC_019458.2#103970318:exon4:c.A5305G:p.T1769A,gene1350:rna2542#NC_019458.2#103970318:exon5:c.A5305G:p.T1769A,gene1350:rna2543#NC_019458.2#103970318:exon5:c.A5305G:p.T1769A,gene1350:rna2544#NC_019458.2#103970318:exon5:c.A5305G:p.T1769A,gene1350:rna2545#NC_019458.2#103970318:exon5:c.A5305G:p.T1769A,gene1350:rna2546#NC_019…
NC_019458.2	104205339	104205339	C	T	exonic	gene1355	.	synonymous SNV	gene1355:rna2558#NC_019458.2#104188339:exon8:c.C783T:p.Y261Y,gene1355:rna2555#NC_019458.2#104173646:exon10:c.C885T:p.Y295Y,gene1355:rna2557#NC_019458.2#104188339:exon10:c.C1035T:p.Y345Y,gene1355:rna2553#NC_019458.2#104172414:exon11:c.C966T:p.Y322Y,gene1355:rna2554#NC_019458.2#104173646:exon11:c.C966T:p.Y322Y,gene1355:rna2556#NC_019458.2#104173709:exon11:c.C981T:p.Y327Y,gene1355:rna2559#NC_019458.…
NC_019458.2	104210457	104210457	T	A	UTR3	gene1355	rna2553#NC_019458.2#104172414:c.*13T>A;rna2555#NC_019458.2#104173646:c.*13T>A;rna2554#NC_019458.2#104173646:c.*13T>A;rna2556#NC_019458.2#104173709:c.*13T>A;rna2558#NC_019458.2#104188339:c.*13T>A;rna2557#NC_019458.2#104188339:c.*13T>A;rna2559#NC_019458.2#104188342:c.*13T>A	.	.
NC_019458.2	104238379	104238379	T	C	exonic	gene1358	.	synonymous SNV	gene1358:rna2561#NC_019458.2#104223061:exon21:c.A3255G:p.P1085P
NC_019458.2	104260610	104260610	G	A	exonic	gene1358	.	nonsynonymous SNV	gene1358:rna2561#NC_019458.2#104223061:exon12:c.C1684T:p.L562F
NC_019458.2	104332504	104332504	G	0	intronic	gene1359	.	.	.
NC_019458.2	104332504	104332504	G	C	intronic	gene1359	.	.	.
NC_019458.2	104332509	104332509	A	0	intronic	gene1359	.	.	.
NC_019458.2	104332509	104332509	A	G	intronic	gene1359	.	.	.
NC_019458.2	104332521	104332521	A	0	intronic	gene1359	.	.	.
NC_019458.2	104332521	104332521	A	T	intronic	gene1359	.	.	.
NC_019458.2	104332522	104332522	C	0	intronic	gene1359	.	.	.
NC_019458.2	104332522	104332522	C	T	intronic	gene1359	.	.	.
NC_019458.2	104332523	104332523	A	0	intronic	gene1359	.	.	.
NC_019458.2	104332523	104332523	A	C	intronic	gene1359	.	.	.
NC_019458.2	104332530	104332530	C	0	intronic	gene1359	.	.	.
NC_019458.2	104332530	104332530	C	T	intronic	gene1359	.	.	.
NC_019458.2	104332534	104332534	A	G	intronic	gene1359	.	.	.
NC_019458.2	104332534	104332534	A	0	intronic	gene1359	.	.	.
NC_019458.2	104332538	104332538	A	T	intronic	gene1359	.	.	.
NC_019458.2	104517442	104517442	T	A	UTR3	gene1367	rna2580#NC_019458.2#104517036:c.*33T>A	.	.
NC_019458.2	104686520	104686520	C	G	upstream;downstream	gene1376;gene1375	dist=133;dist=978	.	.
NC_019458.2	104696806	104696806	A	G	intronic	gene1376	.	.	.
NC_019458.2	104696827	104696827	C	T	intronic	gene1376	.	.	.
NC_019458.2	104696846	104696846	G	A	intronic	gene1376	.	.	.
NC_019458.2	104696878	104696878	A	T	intronic	gene1376	.	.	.
NC_019458.2	105672838	105672838	C	A	intergenic	gene1410;gene1411	dist=26845;dist=15959	.	.
NC_019458.2	105672967	105672967	A	G	intergenic	gene1410;gene1411	dist=26974;dist=15830	.	.
NC_019458.2	105673244	105673244	C	T	intergenic	gene1410;gene1411	dist=27251;dist=15553	.	.
NC_019458.2	105689516	105689516	T	C	ncRNA_exonic	gene1411	.	.	.
NC_019458.2	105719601	105719601	A	T	ncRNA_exonic	gene1412	.	.	.
NC_019458.2	105725603	105725603	C	G	intergenic	gene1412;gene1413	dist=2036;dist=73975	.	.
NC_019458.2	105755220	105755220	G	T	intergenic	gene1412;gene1413	dist=31653;dist=44358	.	.
NC_019458.2	105816115	105816115	A	G	downstream	gene1413	dist=246	.	.
NC_019458.2	105817057	105817057	A	G	intergenic	gene1413;gene1414	dist=1188;dist=81951	.	.
NC_019458.2	105817058	105817058	A	G	intergenic	gene1413;gene1414	dist=1189;dist=81950	.	.
NC_019458.2	105817189	105817189	A	G	intergenic	gene1413;gene1414	dist=1320;dist=81819	.	.
NC_019458.2	105818252	105818252	C	T	intergenic	gene1413;gene1414	dist=2383;dist=80756	.	.
NC_019458.2	105919402	105919402	T	C	exonic	gene1414	.	synonymous SNV	gene1414:rna2657#NC_019458.2#105899007:exon2:c.A237G:p.S79S
NC_019458.2	105919403	105919403	G	A	exonic	gene1414	.	nonsynonymous SNV	gene1414:rna2657#NC_019458.2#105899007:exon2:c.C236T:p.S79L
NC_019458.2	106166815	106166815	C	T	intergenic	gene1418;gene1420	dist=4480;dist=39240	.	.
NC_019458.2	106169278	106169278	A	G	intergenic	gene1418;gene1420	dist=6943;dist=36777	.	.
NC_019458.2	106169279	106169279	A	G	intergenic	gene1418;gene1420	dist=6944;dist=36776	.	.
NC_019458.2	106169280	106169280	A	G	intergenic	gene1418;gene1420	dist=6945;dist=36775	.	.
NC_019458.2	106171064	106171064	A	G	intergenic	gene1418;gene1420	dist=8729;dist=34991	.	.
NC_019458.2	106171179	106171179	A	G	intergenic	gene1418;gene1420	dist=8844;dist=34876	.	.
NC_019458.2	106171180	106171180	A	G	intergenic	gene1418;gene1420	dist=8845;dist=34875	.	.
NC_019458.2	106347264	106347264	C	T	exonic	gene1422	.	nonsynonymous SNV	gene1422:rna2672#NC_019458.2#106310110:exon3:c.G269A:p.R90H,gene1422:rna2670#NC_019458.2#106309181:exon4:c.G524A:p.R175H,gene1422:rna2671#NC_019458.2#106309181:exon4:c.G524A:p.R175H,gene1422:rna2673#NC_019458.2#106310110:exon4:c.G524A:p.R175H
NC_019458.2	106391503	106391503	T	C	downstream	gene1423	dist=41	.	.
NC_019458.2	106393442	106393442	A	G	UTR3	gene1423	rna2674#NC_019458.2#106391543:c.*204T>C	.	.
NC_019458.2	106400163	106400163	A	T	exonic	gene1423	.	nonsynonymous SNV	gene1423:rna2674#NC_019458.2#106391543:exon9:c.T1642A:p.S548T
NC_019458.2	106477036	106477036	C	A	ncRNA_exonic	gene1424	.	.	.
NC_019458.2	106478831	106478831	T	C	ncRNA_exonic	gene1424	.	.	.
NC_019458.2	106558375	106558375	G	A	intronic	gene1425	.	.	.
NC_019458.2	106558525	106558525	G	A	intronic	gene1425	.	.	.
NC_019458.2	106558844	106558844	C	A	intronic	gene1425	.	.	.
NC_019458.2	106558845	106558845	G	C	intronic	gene1425	.	.	.
NC_019458.2	106558904	106558904	T	G	intronic	gene1425	.	.	.
NC_019458.2	106559861	106559861	T	C	intronic	gene1425	.	.	.
NC_019458.2	106559885	106559885	T	G	intronic	gene1425	.	.	.
NC_019458.2	106591723	106591723	G	A	intronic	gene1426	.	.	.
NC_019458.2	107034017	107034017	T	C	UTR3	gene1435	rna2685#NC_019458.2#107033980:c.*215A>G	.	.
NC_019458.2	107150509	107150509	A	G	exonic	gene1438	.	synonymous SNV	gene1438:rna2687#NC_019458.2#107148651:exon4:c.A732G:p.E244E
NC_019458.2	107150510	107150510	G	C	exonic	gene1438	.	nonsynonymous SNV	gene1438:rna2687#NC_019458.2#107148651:exon4:c.G733C:p.E245Q
NC_019458.2	107150529	107150529	G	A	exonic	gene1438	.	nonsynonymous SNV	gene1438:rna2687#NC_019458.2#107148651:exon4:c.G752A:p.G251E
NC_019458.2	107150530	107150530	G	A	exonic	gene1438	.	synonymous SNV	gene1438:rna2687#NC_019458.2#107148651:exon4:c.G753A:p.G251G
NC_019458.2	107150533	107150533	C	T	exonic	gene1438	.	synonymous SNV	gene1438:rna2687#NC_019458.2#107148651:exon4:c.C756T:p.D252D
NC_019458.2	107150534	107150534	A	G	exonic	gene1438	.	nonsynonymous SNV	gene1438:rna2687#NC_019458.2#107148651:exon4:c.A757G:p.I253V
NC_019458.2	107150548	107150548	A	T	exonic	gene1438	.	synonymous SNV	gene1438:rna2687#NC_019458.2#107148651:exon4:c.A771T:p.A257A
NC_019458.2	107150549	107150549	A	G	exonic	gene1438	.	nonsynonymous SNV	gene1438:rna2687#NC_019458.2#107148651:exon4:c.A772G:p.N258D
NC_019458.2	107150551	107150551	T	C	exonic	gene1438	.	synonymous SNV	gene1438:rna2687#NC_019458.2#107148651:exon4:c.T774C:p.N258N
NC_019458.2	107150554	107150554	G	T	exonic	gene1438	.	nonsynonymous SNV	gene1438:rna2687#NC_019458.2#107148651:exon4:c.G777T:p.W259C
NC_019458.2	107150561	107150561	C	T	exonic	gene1438	.	nonsynonymous SNV	gene1438:rna2687#NC_019458.2#107148651:exon4:c.C784T:p.H262Y
NC_019458.2	107150566	107150566	G	C	exonic	gene1438	.	synonymous SNV	gene1438:rna2687#NC_019458.2#107148651:exon4:c.G789C:p.L263L
NC_019458.2	107150567	107150567	C	A	exonic	gene1438	.	synonymous SNV	gene1438:rna2687#NC_019458.2#107148651:exon4:c.C790A:p.R264R
NC_019458.2	108124185	108124185	T	C	intergenic	gene1473;gene1474	dist=18002;dist=2000	.	.
NC_019458.2	108124216	108124216	T	C	intergenic	gene1473;gene1474	dist=18033;dist=1969	.	.
NC_019458.2	108124232	108124232	T	C	intergenic	gene1473;gene1474	dist=18049;dist=1953	.	.
NC_019458.2	108124297	108124297	T	C	intergenic	gene1473;gene1474	dist=18114;dist=1888	.	.
NC_019458.2	108124298	108124298	T	C	intergenic	gene1473;gene1474	dist=18115;dist=1887	.	.
NC_019458.2	108124308	108124308	T	C	intergenic	gene1473;gene1474	dist=18125;dist=1877	.	.
NC_019458.2	108124574	108124574	G	A	intergenic	gene1473;gene1474	dist=18391;dist=1611	.	.
NC_019458.2	108125256	108125256	T	C	downstream	gene1474	dist=929	.	.
NC_019458.2	108125260	108125260	T	C	downstream	gene1474	dist=925	.	.
NC_019458.2	108125323	108125323	T	C	downstream	gene1474	dist=862	.	.
NC_019458.2	108125324	108125324	T	C	downstream	gene1474	dist=861	.	.
NC_019458.2	108446045	108446045	G	A	exonic	gene1482	.	synonymous SNV	gene1482:rna2731#NC_019458.2#108440351:exon5:c.G704A:p.X235X,gene1482:rna2732#NC_019458.2#108440352:exon5:c.G782A:p.X261X
NC_019458.2	108446072	108446072	G	A	UTR3	gene1482	rna2731#NC_019458.2#108440351:c.*26G>A;rna2732#NC_019458.2#108440352:c.*26G>A	.	.
NC_019458.2	108446076	108446076	C	T	UTR3	gene1482	rna2731#NC_019458.2#108440351:c.*30C>T;rna2732#NC_019458.2#108440352:c.*30C>T	.	.
NC_019458.2	109480435	109480435	C	G	intronic	gene1511	.	.	.
NC_019458.2	109501857	109501857	A	G	UTR3	gene1512	rna2770#NC_019458.2#109501616:c.*326T>C;rna2769#NC_019458.2#109501616:c.*326T>C	.	.
NC_019458.2	109850337	109850337	G	A	intergenic	gene1517;gene1518	dist=28412;dist=18834	.	.
NC_019458.2	110033820	110033820	C	T	intronic	gene1520	.	.	.
NC_019458.2	110077576	110077576	G	A	UTR3	gene1522	rna2793#NC_019458.2#110077477:c.*260C>T;rna2792#NC_019458.2#110077477:c.*260C>T	.	.
NC_019458.2	110134480	110134480	G	A	exonic	gene1523	.	unknown	UNKNOWN
NC_019458.2	110155816	110155816	A	T	intergenic	gene1523;gene1524	dist=3132;dist=1970	.	.
NC_019458.2	110155905	110155905	T	C	intergenic	gene1523;gene1524	dist=3221;dist=1881	.	.
NC_019458.2	110156770	110156770	A	T	intergenic	gene1523;gene1524	dist=4086;dist=1016	.	.
NC_019458.2	110160056	110160056	A	G	UTR3	gene1524	rna2799#NC_019458.2#110157785:c.*136T>C;rna2798#NC_019458.2#110157785:c.*136T>C;rna2797#NC_019458.2#110157785:c.*136T>C	.	.
NC_019458.2	110470379	110470379	G	C	intronic	gene1540	.	.	.
NC_019458.2	110470380	110470380	A	C	intronic	gene1540	.	.	.
NC_019458.2	110470382	110470382	G	T	intronic	gene1540	.	.	.
NC_019458.2	110470391	110470391	G	A	intronic	gene1540	.	.	.
NC_019458.2	110470393	110470393	G	A	intronic	gene1540	.	.	.
NC_019458.2	110470405	110470405	G	T	intronic	gene1540	.	.	.
NC_019458.2	110902813	110902813	G	A	UTR3	gene1581	rna2872#NC_019458.2#110902141:c.*501C>T;rna2871#NC_019458.2#110902141:c.*501C>T;rna2870#NC_019458.2#110902141:c.*501C>T	.	.
NC_019458.2	110903564	110903564	T	C	exonic	gene1581	.	nonsynonymous SNV	gene1581:rna2872#NC_019458.2#110902141:exon4:c.A613G:p.I205V,gene1581:rna2870#NC_019458.2#110902141:exon5:c.A595G:p.I199V,gene1581:rna2871#NC_019458.2#110902141:exon5:c.A592G:p.I198V,gene1581:rna2873#NC_019458.2#110903060:exon5:c.A595G:p.I199V
NC_019458.2	110911382	110911382	C	T	intronic	gene1581	.	.	.
NC_019458.2	111027611	111027611	A	T	intergenic	gene1583;gene1584	dist=4268;dist=7529	.	.
NC_019458.2	111027612	111027612	G	C	intergenic	gene1583;gene1584	dist=4269;dist=7528	.	.
NC_019458.2	111318468	111318468	G	A	UTR3	gene1586	rna2879#NC_019458.2#111078120:c.*800G>A;rna2878#NC_019458.2#111078120:c.*800G>A	.	.
NC_019458.2	111318645	111318645	C	G	UTR3	gene1586	rna2879#NC_019458.2#111078120:c.*977C>G;rna2878#NC_019458.2#111078120:c.*977C>G	.	.
NC_019458.2	111318650	111318650	T	C	UTR3	gene1586	rna2879#NC_019458.2#111078120:c.*982T>C;rna2878#NC_019458.2#111078120:c.*982T>C	.	.
NC_019458.2	111320358	111320358	G	C	UTR3	gene1586	rna2879#NC_019458.2#111078120:c.*2690G>C;rna2878#NC_019458.2#111078120:c.*2690G>C	.	.
NC_019458.2	111320631	111320631	G	A	UTR3	gene1586	rna2879#NC_019458.2#111078120:c.*2963G>A;rna2878#NC_019458.2#111078120:c.*2963G>A	.	.
NC_019458.2	111320696	111320696	G	C	UTR3	gene1586	rna2879#NC_019458.2#111078120:c.*3028G>C;rna2878#NC_019458.2#111078120:c.*3028G>C	.	.
NC_019458.2	111320722	111320722	G	A	UTR3	gene1586	rna2879#NC_019458.2#111078120:c.*3054G>A;rna2878#NC_019458.2#111078120:c.*3054G>A	.	.
NC_019458.2	111320828	111320828	G	C	UTR3	gene1586	rna2879#NC_019458.2#111078120:c.*3160G>C;rna2878#NC_019458.2#111078120:c.*3160G>C	.	.
NC_019458.2	111320933	111320933	T	C	UTR3	gene1586	rna2879#NC_019458.2#111078120:c.*3265T>C;rna2878#NC_019458.2#111078120:c.*3265T>C	.	.
NC_019458.2	111321203	111321203	G	T	UTR3	gene1586	rna2879#NC_019458.2#111078120:c.*3535G>T;rna2878#NC_019458.2#111078120:c.*3535G>T	.	.
NC_019458.2	111839730	111839730	T	C	UTR3	gene1592	rna2894#NC_019458.2#111837386:c.*806A>G;rna2893#NC_019458.2#111837386:c.*806A>G	.	.
NC_019458.2	112260887	112260887	T	G	UTR3	gene1598	rna2908#NC_019458.2#112181788:c.*1540T>G	.	.
NC_019458.2	112260895	112260895	T	C	UTR3	gene1598	rna2908#NC_019458.2#112181788:c.*1548T>C	.	.
NC_019458.2	112262241	112262241	G	A	intergenic	gene1598;gene1599	dist=1312;dist=11359	.	.
NC_019458.2	112745599	112745599	A	G	intergenic	gene1602;gene1604	dist=13262;dist=1266	.	.
NC_019458.2	112745649	112745649	T	C	intergenic	gene1602;gene1604	dist=13312;dist=1216	.	.
NC_019458.2	112745733	112745733	C	T	intergenic	gene1602;gene1604	dist=13396;dist=1132	.	.
NC_019458.2	112745896	112745896	G	A	downstream	gene1604	dist=969	.	.
NC_019458.2	112746677	112746677	C	T	downstream	gene1604	dist=188	.	.
NC_019458.2	112747143	112747143	T	G	UTR3	gene1604	rna2921#NC_019458.2#112746864:c.*1289A>C	.	.
NC_019458.2	112747181	112747181	G	T	UTR3	gene1604	rna2921#NC_019458.2#112746864:c.*1251C>A	.	.
NC_019458.2	112747588	112747588	G	A	UTR3	gene1604	rna2921#NC_019458.2#112746864:c.*844C>T	.	.
NC_019458.2	112747874	112747874	T	C	UTR3	gene1604	rna2921#NC_019458.2#112746864:c.*558A>G	.	.
NC_019458.2	112748307	112748307	C	G	UTR3	gene1604	rna2921#NC_019458.2#112746864:c.*125G>C	.	.
NC_019458.2	115731724	115731724	T	C	intergenic	gene1619;gene1620	dist=40727;dist=2118	.	.
NC_019458.2	115830559	115830559	A	G	intergenic	gene1620;gene1621	dist=37320;dist=60895	.	.
NC_019458.2	117532920	117532920	A	G	UTR3	gene1633	rna2961#NC_019458.2#117376792:c.*9584A>G;rna2960#NC_019458.2#117376792:c.*9584A>G;rna2963#NC_019458.2#117415196:c.*9584A>G;rna2962#NC_019458.2#117415196:c.*9584A>G;rna2964#NC_019458.2#117436885:c.*9584A>G;rna2965#NC_019458.2#117439201:c.*9584A>G	.	.
NC_019458.2	117653096	117653096	A	G	intronic	gene1638	.	.	.
NC_019458.2	117653231	117653231	T	G	intronic	gene1638	.	.	.
NC_019458.2	117653238	117653238	A	C	intronic	gene1638	.	.	.
NC_019458.2	117653259	117653259	G	C	intronic	gene1638	.	.	.
NC_019458.2	117653260	117653260	G	C	intronic	gene1638	.	.	.
NC_019458.2	117653264	117653264	A	C	intronic	gene1638	.	.	.
NC_019458.2	117653293	117653293	T	C	intronic	gene1638	.	.	.
NC_019458.2	117653296	117653296	G	A	intronic	gene1638	.	.	.
NC_019458.2	117653460	117653460	A	G	exonic	gene1638	.	synonymous SNV	gene1638:rna2969#NC_019458.2#117642522:exon2:c.T414C:p.Y138Y
NC_019458.2	117795894	117795894	T	C	downstream	gene1640	dist=256	.	.
NC_019458.2	117795949	117795949	C	T	downstream	gene1640	dist=311	.	.
NC_019458.2	118239787	118239787	T	C	intronic	gene1647	.	.	.
NC_019458.2	118693236	118693236	T	C	intergenic	gene1652;gene1653	dist=24936;dist=35848	.	.
NC_019458.2	118693311	118693311	T	C	intergenic	gene1652;gene1653	dist=25011;dist=35773	.	.
NC_019458.2	118693351	118693351	T	C	intergenic	gene1652;gene1653	dist=25051;dist=35733	.	.
NC_019458.2	118693376	118693376	C	T	intergenic	gene1652;gene1653	dist=25076;dist=35708	.	.
NC_019458.2	118693386	118693386	C	T	intergenic	gene1652;gene1653	dist=25086;dist=35698	.	.
NC_019458.2	118693390	118693390	C	A	intergenic	gene1652;gene1653	dist=25090;dist=35694	.	.
NC_019458.2	118693391	118693391	A	G	intergenic	gene1652;gene1653	dist=25091;dist=35693	.	.
NC_019458.2	118693399	118693399	T	C	intergenic	gene1652;gene1653	dist=25099;dist=35685	.	.
NC_019458.2	118693415	118693415	C	T	intergenic	gene1652;gene1653	dist=25115;dist=35669	.	.
NC_019458.2	118693441	118693441	T	G	intergenic	gene1652;gene1653	dist=25141;dist=35643	.	.
NC_019458.2	118693527	118693527	C	T	intergenic	gene1652;gene1653	dist=25227;dist=35557	.	.
NC_019458.2	118693571	118693571	G	A	intergenic	gene1652;gene1653	dist=25271;dist=35513	.	.
NC_019458.2	118693603	118693603	C	T	intergenic	gene1652;gene1653	dist=25303;dist=35481	.	.
NC_019458.2	118693608	118693608	C	T	intergenic	gene1652;gene1653	dist=25308;dist=35476	.	.
NC_019458.2	118693609	118693609	C	T	intergenic	gene1652;gene1653	dist=25309;dist=35475	.	.
NC_019458.2	118693617	118693617	C	T	intergenic	gene1652;gene1653	dist=25317;dist=35467	.	.
NC_019458.2	118693662	118693662	T	C	intergenic	gene1652;gene1653	dist=25362;dist=35422	.	.
NC_019458.2	118693662	118693662	T	0	intergenic	gene1652;gene1653	dist=25362;dist=35422	.	.
NC_019458.2	118693663	118693663	C	0	intergenic	gene1652;gene1653	dist=25363;dist=35421	.	.
NC_019458.2	118693663	118693663	C	T	intergenic	gene1652;gene1653	dist=25363;dist=35421	.	.
NC_019458.2	118693664	118693664	C	T	intergenic	gene1652;gene1653	dist=25364;dist=35420	.	.
NC_019458.2	118693669	118693669	C	T	intergenic	gene1652;gene1653	dist=25369;dist=35415	.	.
NC_019458.2	118693766	118693766	C	T	intergenic	gene1652;gene1653	dist=25466;dist=35318	.	.
NC_019458.2	119998695	119998695	A	G	ncRNA_intronic	gene1667	.	.	.
NC_019458.2	120004907	120004907	C	G	ncRNA_intronic	gene1667	.	.	.
NC_019458.2	120004921	120004921	C	T	ncRNA_intronic	gene1667	.	.	.
NC_019458.2	120090354	120090354	C	A	exonic	gene1672	.	synonymous SNV	gene1672:rna3060#NC_019458.2#120088802:exon2:c.C618A:p.S206S
NC_019458.2	120091447	120091447	A	G	UTR3	gene1672	rna3060#NC_019458.2#120088802:c.*568A>G	.	.
NC_019458.2	120150130	120150130	G	A	UTR3	gene1673	rna3061#NC_019458.2#120108327:c.*1035G>A;rna3062#NC_019458.2#120108682:c.*1035G>A;rna3063#NC_019458.2#120108913:c.*1035G>A	.	.
NC_019458.2	120170093	120170093	C	A	UTR3	gene1674	rna3065#NC_019458.2#120169741:c.*461G>T;rna3064#NC_019458.2#120169741:c.*461G>T	.	.
NC_019458.2	120170356	120170356	G	C	UTR3	gene1674	rna3065#NC_019458.2#120169741:c.*198C>G;rna3064#NC_019458.2#120169741:c.*198C>G	.	.
NC_019458.2	120213409	120213409	A	G	intergenic	gene1674;gene1675	dist=10562;dist=46727	.	.
NC_019458.2	120260984	120260984	T	C	UTR3	gene1675	rna3066#NC_019458.2#120260135:c.*2925A>G	.	.
NC_019458.2	120260998	120260998	T	C	UTR3	gene1675	rna3066#NC_019458.2#120260135:c.*2911A>G	.	.
NC_019458.2	120262986	120262986	T	C	UTR3	gene1675	rna3066#NC_019458.2#120260135:c.*923A>G	.	.
NC_019458.2	120263008	120263008	T	C	UTR3	gene1675	rna3066#NC_019458.2#120260135:c.*901A>G	.	.
NC_019458.2	120263015	120263015	T	C	UTR3	gene1675	rna3066#NC_019458.2#120260135:c.*894A>G	.	.
NC_019458.2	120263016	120263016	T	C	UTR3	gene1675	rna3066#NC_019458.2#120260135:c.*893A>G	.	.
NC_019458.2	120263017	120263017	T	C	UTR3	gene1675	rna3066#NC_019458.2#120260135:c.*892A>G	.	.
NC_019458.2	120273553	120273553	G	A	exonic	gene1675	.	nonsynonymous SNV	gene1675:rna3066#NC_019458.2#120260135:exon5:c.C553T:p.P185S
NC_019458.2	121010263	121010263	C	G	UTR3	gene1683	rna3074#NC_019458.2#120916917:c.*737C>G	.	.
NC_019458.2	121010292	121010292	G	C	UTR3	gene1683	rna3074#NC_019458.2#120916917:c.*766G>C	.	.
NC_019458.2	121276642	121276642	G	A	UTR3	gene1688	rna3080#NC_019458.2#121199441:c.*412G>A	.	.
NC_019458.2	121323086	121323086	G	C	UTR3	gene1691	rna3082#NC_019458.2#121312275:c.*371G>C	.	.
NC_019458.2	121899990	121899990	G	A	exonic	gene1695	.	synonymous SNV	gene1695:rna3087#NC_019458.2#121888358:exon7:c.G888A:p.S296S,gene1695:rna3088#NC_019458.2#121888358:exon7:c.G888A:p.S296S,gene1695:rna3086#NC_019458.2#121868964:exon8:c.G855A:p.S285S
NC_019458.2	121908040	121908040	A	G	exonic	gene1695	.	synonymous SNV	gene1695:rna3087#NC_019458.2#121888358:exon13:c.A1743G:p.G581G,gene1695:rna3088#NC_019458.2#121888358:exon13:c.A1743G:p.G581G,gene1695:rna3086#NC_019458.2#121868964:exon14:c.A1710G:p.G570G
NC_019458.2	121911568	121911568	A	G	exonic	gene1695	.	synonymous SNV	gene1695:rna3087#NC_019458.2#121888358:exon16:c.A2136G:p.P712P,gene1695:rna3088#NC_019458.2#121888358:exon16:c.A2136G:p.P712P,gene1695:rna3086#NC_019458.2#121868964:exon17:c.A2103G:p.P701P
NC_019458.2	122524384	122524384	T	A	UTR3	gene1701	rna3093#NC_019458.2#122247447:c.*318T>A	.	.
NC_019458.2	122524393	122524393	T	A	UTR3	gene1701	rna3093#NC_019458.2#122247447:c.*327T>A	.	.
NC_019458.2	122524437	122524437	A	G	UTR3	gene1701	rna3093#NC_019458.2#122247447:c.*371A>G	.	.
NC_019458.2	127103800	127103800	G	T	UTR3	gene1728	rna3132#NC_019458.2#127099945:c.*349G>T	.	.
NC_019458.2	127103801	127103801	G	T	UTR3	gene1728	rna3132#NC_019458.2#127099945:c.*350G>T	.	.
NC_019458.2	127103834	127103834	C	T	UTR3	gene1728	rna3132#NC_019458.2#127099945:c.*383C>T	.	.
NC_019458.2	127103852	127103852	G	A	UTR3	gene1728	rna3132#NC_019458.2#127099945:c.*401G>A	.	.
NC_019458.2	127103854	127103854	C	T	UTR3	gene1728	rna3132#NC_019458.2#127099945:c.*403C>T	.	.
NC_019458.2	127103858	127103858	G	A	UTR3	gene1728	rna3132#NC_019458.2#127099945:c.*407G>A	.	.
NC_019458.2	127103893	127103893	G	A	UTR3	gene1728	rna3132#NC_019458.2#127099945:c.*442G>A	.	.
NC_019458.2	127611312	127611312	A	G	UTR3	gene1731	rna3135#NC_019458.2#127602730:c.*881A>G	.	.
NC_019458.2	127611983	127611983	T	C	UTR3	gene1731	rna3135#NC_019458.2#127602730:c.*1552T>C	.	.
NC_019458.2	128562762	128562762	G	A	exonic	gene1734	.	synonymous SNV	gene1734:rna3148#NC_019458.2#128262344:exon14:c.G1881A:p.L627L,gene1734:rna3146#NC_019458.2#128262344:exon15:c.G2049A:p.L683L,gene1734:rna3147#NC_019458.2#128262344:exon15:c.G1935A:p.L645L,gene1734:rna3144#NC_019458.2#128262344:exon16:c.G2106A:p.L702L,gene1734:rna3145#NC_019458.2#128262344:exon16:c.G2103A:p.L701L,gene1734:rna3143#NC_019458.2#128262344:exon17:c.G2160A:p.L720L
NC_019458.2	128575772	128575772	G	A	UTR3	gene1734	rna3148#NC_019458.2#128262344:c.*921G>A;rna3147#NC_019458.2#128262344:c.*921G>A;rna3146#NC_019458.2#128262344:c.*921G>A;rna3145#NC_019458.2#128262344:c.*921G>A;rna3144#NC_019458.2#128262344:c.*921G>A;rna3143#NC_019458.2#128262344:c.*921G>A	.	.
NC_019458.2	128741108	128741108	C	T	intergenic	gene1738;gene1739	dist=6484;dist=1695	.	.
NC_019458.2	134566024	134566024	A	G	intergenic	gene1749;gene1752	dist=491748;dist=192748	.	.
NC_019458.2	134566046	134566046	C	T	intergenic	gene1749;gene1752	dist=491770;dist=192726	.	.
NC_019458.2	136934370	136934370	T	C	UTR3	gene1756	rna3168#NC_019458.2#136933908:c.*839A>G	.	.
NC_019458.2	137471153	137471153	A	G	UTR3	gene1757	rna3169#NC_019458.2#137439515:c.*3680A>G;rna3170#NC_019458.2#137439856:c.*3680A>G;rna3173#NC_019458.2#137440030:c.*3680A>G;rna3172#NC_019458.2#137440030:c.*3680A>G	.	.
NC_019458.2	137471708	137471708	C	T	UTR3	gene1757	rna3169#NC_019458.2#137439515:c.*4235C>T;rna3170#NC_019458.2#137439856:c.*4235C>T;rna3173#NC_019458.2#137440030:c.*4235C>T;rna3172#NC_019458.2#137440030:c.*4235C>T	.	.
NC_019458.2	138571145	138571145	T	A	intergenic	gene1762;gene1763	dist=117549;dist=80477	.	.
NC_019458.2	139387913	139387913	A	G	UTR3	gene1767	rna3189#NC_019458.2#139385804:c.*4512T>C	.	.
NC_019458.2	139388579	139388579	G	A	UTR3	gene1767	rna3189#NC_019458.2#139385804:c.*3846C>T	.	.
NC_019458.2	139388600	139388600	T	C	UTR3	gene1767	rna3189#NC_019458.2#139385804:c.*3825A>G	.	.
NC_019458.2	139391382	139391382	T	G	UTR3	gene1767	rna3189#NC_019458.2#139385804:c.*1043A>C	.	.
NC_019458.2	141183621	141183621	T	C	UTR3	gene1781	rna3237#NC_019458.2#141182794:c.*246A>G;rna3236#NC_019458.2#141182794:c.*246A>G;rna3235#NC_019458.2#141182794:c.*246A>G	.	.
NC_019458.2	142527996	142527996	C	T	intronic	gene1783	.	.	.
NC_019458.2	147485955	147485955	T	C	UTR3	gene1793	rna3263#NC_019458.2#147485503:c.*1437A>G	.	.
NC_019458.2	147486411	147486411	A	G	UTR3	gene1793	rna3263#NC_019458.2#147485503:c.*981T>C	.	.
NC_019458.2	147683665	147683665	C	A	exonic	gene1793	.	nonsynonymous SNV	gene1793:rna3263#NC_019458.2#147485503:exon3:c.G363T:p.E121D
NC_019458.2	153848563	153848563	A	C	downstream	gene1809	dist=286	.	.
NC_019458.2	154459361	154459361	C	T	UTR3	gene1813	rna3282#NC_019458.2#154458425:c.*2569G>A	.	.
NC_019458.2	154459981	154459981	G	A	UTR3	gene1813	rna3282#NC_019458.2#154458425:c.*1949C>T	.	.
NC_019458.2	154459994	154459994	T	C	UTR3	gene1813	rna3282#NC_019458.2#154458425:c.*1936A>G	.	.
NC_019458.2	154551895	154551895	T	C	exonic	gene1814	.	nonsynonymous SNV	gene1814:rna3284#NC_019458.2#154490639:exon4:c.T2374C:p.S792P,gene1814:rna3286#NC_019458.2#154528634:exon5:c.T2752C:p.S918P,gene1814:rna3283#NC_019458.2#154490639:exon7:c.T2752C:p.S918P
NC_019458.2	154551938	154551938	C	T	exonic	gene1814	.	nonsynonymous SNV	gene1814:rna3284#NC_019458.2#154490639:exon4:c.C2417T:p.A806V,gene1814:rna3286#NC_019458.2#154528634:exon5:c.C2795T:p.A932V,gene1814:rna3283#NC_019458.2#154490639:exon7:c.C2795T:p.A932V
NC_019458.2	154551941	154551941	T	G	exonic	gene1814	.	nonsynonymous SNV	gene1814:rna3284#NC_019458.2#154490639:exon4:c.T2420G:p.I807R,gene1814:rna3286#NC_019458.2#154528634:exon5:c.T2798G:p.I933R,gene1814:rna3283#NC_019458.2#154490639:exon7:c.T2798G:p.I933R
NC_019458.2	154573136	154573136	A	G	downstream	gene1815	dist=23	.	.
NC_019458.2	154576283	154576283	G	A	intergenic	gene1815;gene1816	dist=3170;dist=183614	.	.
NC_019458.2	154576296	154576296	C	T	intergenic	gene1815;gene1816	dist=3183;dist=183601	.	.
NC_019458.2	154576302	154576302	G	A	intergenic	gene1815;gene1816	dist=3189;dist=183595	.	.
NC_019458.2	154576313	154576313	C	T	intergenic	gene1815;gene1816	dist=3200;dist=183584	.	.
NC_019458.2	154577659	154577659	A	G	intergenic	gene1815;gene1816	dist=4546;dist=182238	.	.
NC_019458.2	154581447	154581447	C	T	intergenic	gene1815;gene1816	dist=8334;dist=178450	.	.
NC_019458.2	154581455	154581455	T	A	intergenic	gene1815;gene1816	dist=8342;dist=178442	.	.
NC_019458.2	156246962	156246962	G	A	intergenic	gene1819;gene1820	dist=346004;dist=303850	.	.
NC_019458.2	156550905	156550905	G	C	UTR3	gene1820	rna3295#NC_019458.2#156550811:c.*157C>G	.	.
NC_019458.2	156551215	156551215	C	T	exonic	gene1820	.	synonymous SNV	gene1820:rna3295#NC_019458.2#156550811:exon15:c.G1875A:p.P625P
NC_019458.2	160509419	160509419	C	T	UTR3	gene1832	rna3313#NC_019458.2#160509137:c.*23G>A;rna3312#NC_019458.2#160509137:c.*23G>A	.	.
NC_019458.2	160509438	160509438	G	A	UTR3	gene1832	rna3313#NC_019458.2#160509137:c.*4C>T;rna3312#NC_019458.2#160509137:c.*4C>T	.	.
NC_019458.2	161101503	161101503	G	A	UTR3	gene1861	rna3341#NC_019458.2#161098505:c.*626G>A	.	.
NC_019458.2	162898176	162898176	C	T	exonic	gene1873	.	synonymous SNV	gene1873:rna3366#NC_019458.2#162845374:exon17:c.C1938T:p.N646N,gene1873:rna3368#NC_019458.2#162845540:exon17:c.C1527T:p.N509N,gene1873:rna3367#NC_019458.2#162845518:exon18:c.C1983T:p.N661N
NC_019458.2	162965070	162965070	C	T	exonic	gene1875	.	synonymous SNV	gene1875:rna3373#NC_019458.2#162938754:exon2:c.G408A:p.Q136Q,gene1875:rna3374#NC_019458.2#162938754:exon2:c.G408A:p.Q136Q
NC_019458.2	163017846	163017846	A	G	exonic	gene1876	.	nonsynonymous SNV	gene1876:rna3382#NC_019458.2#163011878:exon3:c.A392G:p.H131R,gene1876:rna3375#NC_019458.2#162976699:exon4:c.A431G:p.H144R,gene1876:rna3377#NC_019458.2#162976875:exon4:c.A431G:p.H144R,gene1876:rna3379#NC_019458.2#162977090:exon4:c.A431G:p.H144R,gene1876:rna3381#NC_019458.2#162993950:exon4:c.A431G:p.H144R,gene1876:rna3376#NC_019458.2#162976875:exon5:c.A431G:p.H144R,gene1876:rna3378#NC_019458.2#1629…
NC_019458.2	163019962	163019962	C	A	downstream	gene1876	dist=825	.	.
NC_019458.2	164088727	164088727	T	C	exonic	gene1885	.	nonsynonymous SNV	gene1885:rna3437#NC_019458.2#164047060:exon6:c.A751G:p.T251A,gene1885:rna3438#NC_019458.2#164047060:exon6:c.A754G:p.T252A,gene1885:rna3434#NC_019458.2#164047060:exon7:c.A949G:p.T317A,gene1885:rna3439#NC_019458.2#164047060:exon7:c.A949G:p.T317A,gene1885:rna3440#NC_019458.2#164047060:exon7:c.A952G:p.T318A,gene1885:rna3435#NC_019458.2#164047060:exon8:c.A1144G:p.T382A,gene1885:rna3436#NC_019458.2#164…
NC_019458.2	164239551	164239551	T	C	UTR3	gene1888	rna3447#NC_019458.2#164229067:c.*117T>C	.	.
NC_019458.2	164239567	164239567	T	C	UTR3	gene1888	rna3447#NC_019458.2#164229067:c.*133T>C	.	.
NC_019458.2	164241263	164241263	G	T	downstream	gene1889	dist=531	.	.
NC_019458.2	164243793	164243793	T	C	intergenic	gene1889;gene1890	dist=1667;dist=7983	.	.
NC_019458.2	164244078	164244078	C	T	intergenic	gene1889;gene1890	dist=1952;dist=7698	.	.
NC_019458.2	164244380	164244380	A	G	intergenic	gene1889;gene1890	dist=2254;dist=7396	.	.
NC_019458.2	164244503	164244503	A	G	intergenic	gene1889;gene1890	dist=2377;dist=7273	.	.
NC_019458.2	164251308	164251308	C	G	downstream	gene1890	dist=468	.	.
NC_019458.2	164258159	164258159	A	G	exonic	gene1890	.	synonymous SNV	gene1890:rna3449#NC_019458.2#164251775:exon7:c.T2055C:p.L685L
NC_019458.2	164321368	164321368	T	C	UTR3	gene1893	rna3452#NC_019458.2#164301975:c.*647T>C;rna3453#NC_019458.2#164302133:c.*647T>C	.	.
NC_019458.2	164390988	164390988	T	C	UTR3	gene1894	rna3455#NC_019458.2#164334631:c.*561T>C;rna3454#NC_019458.2#164334631:c.*561T>C;rna3456#NC_019458.2#164334636:c.*561T>C	.	.
NC_019458.2	168534341	168534341	T	A	UTR3	gene1905	rna3473#NC_019458.2#168533966:c.*3183A>T;rna3472#NC_019458.2#168533966:c.*3183A>T;rna3471#NC_019458.2#168533966:c.*3183A>T;rna3470#NC_019458.2#168533966:c.*3183A>T;rna3469#NC_019458.2#168533966:c.*3183A>T;rna3468#NC_019458.2#168533966:c.*3183A>T	.	.
NC_019458.2	168534825	168534825	C	T	UTR3	gene1905	rna3473#NC_019458.2#168533966:c.*2699G>A;rna3472#NC_019458.2#168533966:c.*2699G>A;rna3471#NC_019458.2#168533966:c.*2699G>A;rna3470#NC_019458.2#168533966:c.*2699G>A;rna3469#NC_019458.2#168533966:c.*2699G>A;rna3468#NC_019458.2#168533966:c.*2699G>A	.	.
NC_019458.2	168537492	168537492	G	A	UTR3	gene1905	rna3473#NC_019458.2#168533966:c.*32C>T;rna3472#NC_019458.2#168533966:c.*32C>T;rna3471#NC_019458.2#168533966:c.*32C>T;rna3470#NC_019458.2#168533966:c.*32C>T;rna3469#NC_019458.2#168533966:c.*32C>T;rna3468#NC_019458.2#168533966:c.*32C>T	.	.
NC_019458.2	170104413	170104413	G	C	ncRNA_exonic	gene1911	.	.	.
NC_019458.2	170733878	170733878	A	C	UTR3	gene1915	rna3486#NC_019458.2#170447197:c.*1528A>C;rna3485#NC_019458.2#170447197:c.*1528A>C;rna3484#NC_019458.2#170447197:c.*1528A>C;rna3483#NC_019458.2#170447197:c.*1528A>C;rna3482#NC_019458.2#170447197:c.*1528A>C;rna3487#NC_019458.2#170448363:c.*1528A>C;rna3489#NC_019458.2#170449523:c.*1528A>C;rna3488#NC_019458.2#170449523:c.*1528A>C;rna3491#NC_019458.2#170503126:c.*1528A>C;rna3490#NC_019458.2#170503126:…	.	.
NC_019458.2	170733987	170733987	G	A	UTR3	gene1915	rna3486#NC_019458.2#170447197:c.*1637G>A;rna3485#NC_019458.2#170447197:c.*1637G>A;rna3484#NC_019458.2#170447197:c.*1637G>A;rna3483#NC_019458.2#170447197:c.*1637G>A;rna3482#NC_019458.2#170447197:c.*1637G>A;rna3487#NC_019458.2#170448363:c.*1637G>A;rna3489#NC_019458.2#170449523:c.*1637G>A;rna3488#NC_019458.2#170449523:c.*1637G>A;rna3491#NC_019458.2#170503126:c.*1637G>A;rna3490#NC_019458.2#170503126:…	.	.
NC_019458.2	171012830	171012830	C	T	UTR3	gene1918	rna3501#NC_019458.2#171012165:c.*3182G>A;rna3500#NC_019458.2#171012165:c.*3182G>A;rna3499#NC_019458.2#171012165:c.*3178G>A;rna3498#NC_019458.2#171012165:c.*3182G>A	.	.
NC_019458.2	171012873	171012873	C	T	UTR3	gene1918	rna3501#NC_019458.2#171012165:c.*3139G>A;rna3500#NC_019458.2#171012165:c.*3139G>A;rna3499#NC_019458.2#171012165:c.*3135G>A;rna3498#NC_019458.2#171012165:c.*3139G>A	.	.
NC_019458.2	171702332	171702332	G	A	exonic	gene1925	.	nonsynonymous SNV	gene1925:rna3537#NC_019458.2#171611057:exon17:c.G1834A:p.A612T,gene1925:rna3528#NC_019458.2#171611046:exon18:c.G1468A:p.A490T,gene1925:rna3529#NC_019458.2#171611046:exon18:c.G2023A:p.A675T,gene1925:rna3530#NC_019458.2#171611046:exon18:c.G1468A:p.A490T,gene1925:rna3538#NC_019458.2#171611058:exon18:c.G1834A:p.A612T,gene1925:rna3539#NC_019458.2#171611058:exon18:c.G1834A:p.A612T,gene1925:rna3541#NC_0…
NC_019458.2	171898906	171898906	A	G	UTR3	gene1926	rna3543#NC_019458.2#171853127:c.*1014A>G	.	.
NC_019458.2	171907124	171907124	T	C	intergenic	gene1926;gene1927	dist=7464;dist=56249	.	.
NC_019458.2	174683274	174683274	G	A	UTR3	gene1946	rna3559#NC_019458.2#174629299:c.*1646G>A	.	.
NC_019458.2	174684776	174684776	A	G	UTR3	gene1946	rna3559#NC_019458.2#174629299:c.*3148A>G	.	.
NC_019458.2	174684781	174684781	A	G	UTR3	gene1946	rna3559#NC_019458.2#174629299:c.*3153A>G	.	.
NC_019458.2	174684803	174684803	A	G	UTR3	gene1946	rna3559#NC_019458.2#174629299:c.*3175A>G	.	.
NC_019458.2	174684828	174684828	A	G	UTR3	gene1946	rna3559#NC_019458.2#174629299:c.*3200A>G	.	.
NC_019458.2	174685806	174685806	A	G	UTR3	gene1946	rna3559#NC_019458.2#174629299:c.*4178A>G	.	.
NC_019458.2	174685807	174685807	A	G	UTR3	gene1946	rna3559#NC_019458.2#174629299:c.*4179A>G	.	.
NC_019458.2	174685809	174685809	A	G	UTR3	gene1946	rna3559#NC_019458.2#174629299:c.*4181A>G	.	.
NC_019458.2	175307080	175307080	G	A	exonic	gene1955	.	nonsynonymous SNV	gene1955:rna3585#NC_019458.2#175302409:exon2:c.G70A:p.A24T
NC_019458.2	175321443	175321443	G	A	UTR3	gene1955	rna3583#NC_019458.2#175281087:c.*274G>A;rna3585#NC_019458.2#175302409:c.*274G>A;rna3586#NC_019458.2#175302420:c.*274G>A	.	.
NC_019458.2	175321621	175321621	G	A	UTR3	gene1955	rna3583#NC_019458.2#175281087:c.*452G>A;rna3585#NC_019458.2#175302409:c.*452G>A;rna3586#NC_019458.2#175302420:c.*452G>A	.	.
NC_019458.2	175321762	175321762	G	A	UTR3	gene1955	rna3583#NC_019458.2#175281087:c.*593G>A;rna3585#NC_019458.2#175302409:c.*593G>A;rna3586#NC_019458.2#175302420:c.*593G>A	.	.
NC_019458.2	175321785	175321785	G	A	UTR3	gene1955	rna3583#NC_019458.2#175281087:c.*616G>A;rna3585#NC_019458.2#175302409:c.*616G>A;rna3586#NC_019458.2#175302420:c.*616G>A	.	.
NC_019458.2	175321864	175321864	C	T	UTR3	gene1955	rna3583#NC_019458.2#175281087:c.*695C>T;rna3585#NC_019458.2#175302409:c.*695C>T;rna3586#NC_019458.2#175302420:c.*695C>T	.	.
NC_019458.2	175410644	175410644	G	A	UTR3	gene1958	rna3588#NC_019458.2#175409894:c.*1107C>T	.	.
NC_019458.2	175410945	175410945	T	A	UTR3	gene1958	rna3588#NC_019458.2#175409894:c.*806A>T	.	.
NC_019458.2	175411371	175411371	A	T	UTR3	gene1958	rna3588#NC_019458.2#175409894:c.*380T>A	.	.
NC_019458.2	175411559	175411559	T	C	UTR3	gene1958	rna3588#NC_019458.2#175409894:c.*192A>G	.	.
NC_019458.2	175412003	175412003	C	T	exonic	gene1958	.	synonymous SNV	gene1958:rna3588#NC_019458.2#175409894:exon6:c.G660A:p.K220K
NC_019458.2	175444862	175444862	C	T	UTR5	gene1958	rna3588#NC_019458.2#175409894:c.-90G>A	.	.
NC_019458.2	175487806	175487806	T	A	intronic	gene1959	.	.	.
NC_019458.2	175765415	175765415	T	C	exonic	gene1962	.	nonsynonymous SNV	gene1962:rna3595#NC_019458.2#175743931:exon4:c.A43G:p.N15D,gene1962:rna3596#NC_019458.2#175748306:exon4:c.A43G:p.N15D
NC_019458.2	175765420	175765420	G	A	exonic	gene1962	.	nonsynonymous SNV	gene1962:rna3595#NC_019458.2#175743931:exon4:c.C38T:p.P13L,gene1962:rna3596#NC_019458.2#175748306:exon4:c.C38T:p.P13L
NC_019458.2	175779958	175779958	G	A	UTR5	gene1962	rna3595#NC_019458.2#175743931:c.-499C>T;rna3596#NC_019458.2#175748306:c.-499C>T	.	.
NC_019458.2	175825800	175825800	G	T	UTR3	gene1964	rna3597#NC_019458.2#175825105:c.*232C>A	.	.
NC_019458.2	175826001	175826001	A	G	UTR3	gene1964	rna3597#NC_019458.2#175825105:c.*31T>C	.	.
NC_019458.2	175918549	175918549	C	T	UTR3	gene1966	rna3599#NC_019458.2#175903800:c.*853C>T	.	.
NC_019458.2	175919287	175919287	A	G	downstream	gene1966	dist=153	.	.
NC_019458.2	175919581	175919581	C	T	downstream	gene1966	dist=447	.	.
NC_019458.2	175920568	175920568	A	G	downstream	gene1967	dist=874	.	.
NC_019458.2	175921164	175921164	G	A	downstream	gene1967	dist=278	.	.
NC_019458.2	175921171	175921171	A	C	downstream	gene1967	dist=271	.	.
NC_019458.2	176212701	176212701	C	T	UTR3	gene1968	rna3603#NC_019458.2#176140184:c.*41C>T	.	.
NC_019458.2	176365442	176365442	G	A	exonic	gene1969	.	synonymous SNV	gene1969:rna3608#NC_019458.2#176215662:exon7:c.C594T:p.A198A,gene1969:rna3604#NC_019458.2#176215662:exon8:c.C711T:p.A237A,gene1969:rna3612#NC_019458.2#176343718:exon8:c.C711T:p.A237A,gene1969:rna3605#NC_019458.2#176215662:exon9:c.C822T:p.A274A,gene1969:rna3606#NC_019458.2#176215662:exon9:c.C825T:p.A275A,gene1969:rna3607#NC_019458.2#176215662:exon9:c.C825T:p.A275A,gene1969:rna3610#NC_019458.2#1762…
NC_019458.2	176538993	176538993	T	C	intergenic	gene1970;gene1971	dist=13958;dist=1367	.	.
NC_019458.2	176538995	176538995	T	C	intergenic	gene1970;gene1971	dist=13960;dist=1365	.	.
NC_019458.2	176539122	176539122	G	A	intergenic	gene1970;gene1971	dist=14087;dist=1238	.	.
NC_019458.2	176540152	176540152	G	A	downstream	gene1971	dist=208	.	.
NC_019458.2	176540555	176540555	T	A	UTR3	gene1971	rna3616#NC_019458.2#176540359:c.*594A>T;rna3615#NC_019458.2#176540359:c.*594A>T;rna3614#NC_019458.2#176540359:c.*594A>T	.	.
NC_019458.2	176693533	176693533	C	A	UTR3	gene1974	rna3620#NC_019458.2#176631088:c.*2243C>A	.	.
NC_019458.2	176812334	176812334	G	T	UTR3	gene1975	rna3623#NC_019458.2#176714430:c.*757G>T;rna3624#NC_019458.2#176714474:c.*757G>T;rna3625#NC_019458.2#176767014:c.*757G>T	.	.
NC_019458.2	176812414	176812414	G	C	UTR3	gene1975	rna3623#NC_019458.2#176714430:c.*837G>C;rna3624#NC_019458.2#176714474:c.*837G>C;rna3625#NC_019458.2#176767014:c.*837G>C	.	.
NC_019458.2	176812447	176812447	G	A	UTR3	gene1975	rna3623#NC_019458.2#176714430:c.*870G>A;rna3624#NC_019458.2#176714474:c.*870G>A;rna3625#NC_019458.2#176767014:c.*870G>A	.	.
NC_019458.2	176812541	176812541	G	A	UTR3	gene1975	rna3623#NC_019458.2#176714430:c.*964G>A;rna3624#NC_019458.2#176714474:c.*964G>A;rna3625#NC_019458.2#176767014:c.*964G>A	.	.
NC_019458.2	176812814	176812814	G	C	UTR3	gene1975	rna3623#NC_019458.2#176714430:c.*1237G>C;rna3624#NC_019458.2#176714474:c.*1237G>C;rna3625#NC_019458.2#176767014:c.*1237G>C	.	.
NC_019458.2	177151538	177151538	A	G	intergenic	gene1981;gene1982	dist=5474;dist=19211	.	.
NC_019458.2	177155610	177155610	A	T	intergenic	gene1981;gene1982	dist=9546;dist=15139	.	.
NC_019458.2	177155684	177155684	G	A	intergenic	gene1981;gene1982	dist=9620;dist=15065	.	.
NC_019458.2	177155688	177155688	C	A	intergenic	gene1981;gene1982	dist=9624;dist=15061	.	.
NC_019458.2	177156330	177156330	G	T	intergenic	gene1981;gene1982	dist=10266;dist=14419	.	.
NC_019458.2	177156354	177156354	C	T	intergenic	gene1981;gene1982	dist=10290;dist=14395	.	.
NC_019458.2	177159068	177159068	C	A	intergenic	gene1981;gene1982	dist=13004;dist=11681	.	.
NC_019458.2	178649514	178649514	G	C	intergenic	gene1987;gene1988	dist=74989;dist=7045	.	.
NC_019458.2	178652798	178652798	T	C	intergenic	gene1987;gene1988	dist=78273;dist=3761	.	.
NC_019458.2	179925315	179925315	A	G	intergenic	gene1988;gene1993	dist=564696;dist=1282318	.	.
NC_019458.2	182154681	182154681	T	C	UTR3	gene1997	rna3654#NC_019458.2#182123724:c.*535T>C	.	.
NC_019458.2	182154689	182154689	G	C	UTR3	gene1997	rna3654#NC_019458.2#182123724:c.*543G>C	.	.
NC_019458.2	182345398	182345398	T	A	UTR3	gene2000	rna3657#NC_019458.2#182223912:c.*387T>A	.	.
NC_019458.2	182415495	182415495	A	G	UTR3	gene2002	rna3662#NC_019458.2#182388525:c.*768A>G;rna3663#NC_019458.2#182388560:c.*768A>G	.	.
NC_019458.2	182415522	182415522	T	C	UTR3	gene2002	rna3662#NC_019458.2#182388525:c.*795T>C;rna3663#NC_019458.2#182388560:c.*795T>C	.	.
NC_019458.2	182415650	182415650	G	A	UTR3	gene2002	rna3662#NC_019458.2#182388525:c.*923G>A;rna3663#NC_019458.2#182388560:c.*923G>A	.	.
NC_019458.2	182417350	182417350	A	G	downstream	gene2003	dist=716	.	.
NC_019458.2	182417802	182417802	G	A	downstream	gene2003	dist=264	.	.
NC_019458.2	182417810	182417810	G	A	downstream	gene2003	dist=256	.	.
NC_019458.2	182443595	182443595	A	G	downstream	gene2004;gene2005	dist=977	.	.
NC_019458.2	182455828	182455828	T	C	exonic	gene2005	.	nonsynonymous SNV	gene2005:rna3666#NC_019458.2#182444571:exon4:c.A631G:p.M211V,gene2005:rna3667#NC_019458.2#182448133:exon4:c.A631G:p.M211V
NC_019458.2	182694654	182694654	A	G	UTR3	gene2010	rna3680#NC_019458.2#182596611:c.*148A>G;rna3682#NC_019458.2#182596717:c.*148A>G;rna3683#NC_019458.2#182608579:c.*148A>G	.	.
NC_019458.2	183176097	183176097	A	G	intergenic	gene2013;gene2014	dist=4883;dist=29848	.	.
NC_019458.2	183198683	183198683	C	A	intergenic	gene2013;gene2014	dist=27469;dist=7262	.	.
NC_019458.2	183202797	183202797	C	T	intergenic	gene2013;gene2014	dist=31583;dist=3148	.	.
NC_019458.2	183203248	183203248	G	A	intergenic	gene2013;gene2014	dist=32034;dist=2697	.	.
NC_019458.2	183203255	183203255	A	C	intergenic	gene2013;gene2014	dist=32041;dist=2690	.	.
NC_019458.2	183204030	183204030	T	C	intergenic	gene2013;gene2014	dist=32816;dist=1915	.	.
NC_019458.2	183204845	183204845	C	T	intergenic	gene2013;gene2014	dist=33631;dist=1100	.	.
NC_019458.2	183205090	183205090	C	T	downstream	gene2014	dist=855	.	.
NC_019458.2	183205320	183205320	C	A	downstream	gene2014	dist=625	.	.
NC_019458.2	183205333	183205333	T	C	downstream	gene2014	dist=612	.	.
NC_019458.2	183205346	183205346	C	A	downstream	gene2014	dist=599	.	.
NC_019458.2	183205347	183205347	A	C	downstream	gene2014	dist=598	.	.
NC_019458.2	183205380	183205380	T	C	downstream	gene2014	dist=565	.	.
NC_019458.2	183258644	183258644	C	T	UTR3	gene2015	rna3701#NC_019458.2#183258309:c.*2285G>A	.	.
NC_019458.2	183259150	183259150	T	G	UTR3	gene2015	rna3701#NC_019458.2#183258309:c.*1779A>C	.	.
NC_019458.2	183512470	183512470	C	A	UTR3	gene2019	rna3707#NC_019458.2#183512125:c.*883G>T	.	.
NC_019458.2	184073415	184073415	A	G	exonic	gene2023	.	synonymous SNV	gene2023:rna3730#NC_019458.2#184069375:exon26:c.T6969C:p.H2323H,gene2023:rna3728#NC_019458.2#184069375:exon28:c.T7470C:p.H2490H,gene2023:rna3729#NC_019458.2#184069375:exon28:c.T7500C:p.H2500H
NC_019458.2	184117301	184117301	G	A	exonic	gene2023	.	nonsynonymous SNV	gene2023:rna3730#NC_019458.2#184069375:exon14:c.C4895T:p.S1632L,gene2023:rna3728#NC_019458.2#184069375:exon16:c.C5396T:p.S1799L,gene2023:rna3729#NC_019458.2#184069375:exon16:c.C5426T:p.S1809L,gene2023:rna3733#NC_019458.2#184098197:exon16:c.C5426T:p.S1809L
NC_019458.2	185170890	185170890	C	T	UTR3	gene2052	rna3796#NC_019458.2#185170805:c.*279G>A;rna3795#NC_019458.2#185170805:c.*279G>A;rna3794#NC_019458.2#185170805:c.*279G>A;rna3793#NC_019458.2#185170805:c.*279G>A	.	.
NC_019458.2	185170910	185170910	T	C	UTR3	gene2052	rna3796#NC_019458.2#185170805:c.*259A>G;rna3795#NC_019458.2#185170805:c.*259A>G;rna3794#NC_019458.2#185170805:c.*259A>G;rna3793#NC_019458.2#185170805:c.*259A>G	.	.
NC_019458.2	185323580	185323580	A	G	UTR3	gene2053	rna3797#NC_019458.2#185231621:c.*785A>G	.	.
NC_019458.2	185337653	185337653	C	A	intergenic	gene2053;gene2055	dist=13918;dist=15630	.	.
NC_019458.2	185337725	185337725	T	C	intergenic	gene2053;gene2055	dist=13990;dist=15558	.	.
NC_019458.2	185765675	185765675	C	A	UTR3	gene2057	rna3801#NC_019458.2#185677255:c.*1501C>A;rna3802#NC_019458.2#185677256:c.*1501C>A	.	.
NC_019458.2	186404310	186404310	T	C	exonic	gene2064	.	nonsynonymous SNV	gene2064:rna3815#NC_019458.2#186402912:exon13:c.A2060G:p.N687S
NC_019458.2	187480845	187480845	G	A	exonic	gene2075	.	synonymous SNV	gene2075:rna3827#NC_019458.2#187480550:exon1:c.C1161T:p.A387A
NC_019458.2	187480911	187480911	A	G	exonic	gene2075	.	synonymous SNV	gene2075:rna3827#NC_019458.2#187480550:exon1:c.T1095C:p.G365G
NC_019458.2	187480938	187480938	A	G	exonic	gene2075	.	synonymous SNV	gene2075:rna3827#NC_019458.2#187480550:exon1:c.T1068C:p.N356N
NC_019458.2	187480987	187480987	C	G	exonic	gene2075	.	nonsynonymous SNV	gene2075:rna3827#NC_019458.2#187480550:exon1:c.G1019C:p.S340T
NC_019458.2	187480989	187480989	G	A	exonic	gene2075	.	synonymous SNV	gene2075:rna3827#NC_019458.2#187480550:exon1:c.C1017T:p.R339R
NC_019458.2	188063023	188063023	C	T	UTR3	gene2082	rna3841#NC_019458.2#188062872:c.*1487G>A	.	.
NC_019458.2	188934721	188934721	A	G	intronic	gene2098	.	.	.
NC_019458.2	188934745	188934745	G	A	intronic	gene2098	.	.	.
NC_019458.2	189368376	189368376	T	G	exonic	gene2112	.	synonymous SNV	gene2112:rna3899#NC_019458.2#189326857:exon2:c.T36G:p.P12P
NC_019458.2	189407891	189407891	G	A	UTR3	gene2112	rna3899#NC_019458.2#189326857:c.*2050G>A	.	.
NC_019458.2	189410776	189410776	A	C	UTR3	gene2112	rna3899#NC_019458.2#189326857:c.*4935A>C	.	.
NC_019458.2	189413735	189413735	G	A	UTR3	gene2112	rna3899#NC_019458.2#189326857:c.*7894G>A	.	.
NC_019458.2	189472625	189472625	T	C	UTR3	gene2113	rna3900#NC_019458.2#189433025:c.*468T>C;rna3901#NC_019458.2#189441353:c.*468T>C;rna3902#NC_019458.2#189441354:c.*468T>C	.	.
NC_019458.2	189473838	189473838	T	C	UTR3	gene2113	rna3900#NC_019458.2#189433025:c.*1681T>C;rna3901#NC_019458.2#189441353:c.*1681T>C;rna3902#NC_019458.2#189441354:c.*1681T>C	.	.
NC_019458.2	189476564	189476564	G	A	UTR3	gene2114	rna3903#NC_019458.2#189475749:c.*626C>T	.	.
NC_019458.2	189593104	189593104	A	G	UTR3	gene2120	rna3928#NC_019458.2#189591448:c.*94T>C;rna3927#NC_019458.2#189591448:c.*94T>C;rna3926#NC_019458.2#189591448:c.*94T>C;rna3925#NC_019458.2#189591448:c.*94T>C;rna3924#NC_019458.2#189591448:c.*94T>C;rna3923#NC_019458.2#189591448:c.*94T>C;rna3922#NC_019458.2#189591448:c.*94T>C;rna3921#NC_019458.2#189591448:c.*94T>C;rna3920#NC_019458.2#189591448:c.*94T>C;rna3919#NC_019458.2#189591448:c.*94T>C;rna3918#N…	.	.
NC_019458.2	189641624	189641624	T	C	intronic	gene2120	.	.	.
NC_019458.2	189641729	189641729	A	C	intronic	gene2120	.	.	.
NC_019458.2	189641732	189641732	G	A	intronic	gene2120	.	.	.
NC_019458.2	189641752	189641752	A	G	intronic	gene2120	.	.	.
NC_019458.2	190590066	190590066	T	C	UTR3	gene2126	rna3938#NC_019458.2#190406295:c.*1136T>C	.	.
NC_019458.2	190591436	190591436	A	G	UTR3	gene2126	rna3938#NC_019458.2#190406295:c.*2506A>G	.	.
NC_019458.2	191223072	191223072	C	G	UTR3	gene2131	rna3947#NC_019458.2#191145265:c.*213C>G;rna3948#NC_019458.2#191145266:c.*213C>G	.	.
NC_019458.2	191224389	191224389	A	G	UTR3	gene2131	rna3947#NC_019458.2#191145265:c.*1477A>G;rna3948#NC_019458.2#191145266:c.*1477A>G	.	.
NC_019458.2	191224423	191224423	C	A	UTR3	gene2131	rna3947#NC_019458.2#191145265:c.*1511C>A;rna3948#NC_019458.2#191145266:c.*1511C>A	.	.
NC_019458.2	194057593	194057593	A	G	UTR3	gene2146	rna3984#NC_019458.2#194056202:c.*4960T>C	.	.
NC_019458.2	194057595	194057595	G	C	UTR3	gene2146	rna3984#NC_019458.2#194056202:c.*4958C>G	.	.
NC_019458.2	194057622	194057622	G	A	UTR3	gene2146	rna3984#NC_019458.2#194056202:c.*4931C>T	.	.
NC_019458.2	194059578	194059578	C	T	UTR3	gene2146	rna3984#NC_019458.2#194056202:c.*2975G>A	.	.
NC_019458.2	194069178	194069178	A	G	exonic	gene2146	.	nonsynonymous SNV	gene2146:rna3984#NC_019458.2#194056202:exon9:c.T1289C:p.L430S
NC_019458.2	195131232	195131232	A	G	intergenic	gene2155;gene2156	dist=1824;dist=135405	.	.
NC_019458.2	195131237	195131237	G	A	intergenic	gene2155;gene2156	dist=1829;dist=135400	.	.
NC_019458.2	195131334	195131334	T	C	intergenic	gene2155;gene2156	dist=1926;dist=135303	.	.
NC_019458.2	195131723	195131723	A	G	intergenic	gene2155;gene2156	dist=2315;dist=134914	.	.
NC_019458.2	198510733	198510733	T	A	UTR3	gene2181	rna4054#NC_019458.2#198509953:c.*187A>T	.	.
NC_019458.2	198678794	198678794	C	T	UTR3	gene2187	rna4064#NC_019458.2#198678650:c.*253G>A	.	.
NC_019458.2	198707871	198707871	G	A	exonic	gene2188	.	synonymous SNV	gene2188:rna4067#NC_019458.2#198700354:exon3:c.G699A:p.A233A,gene2188:rna4065#NC_019458.2#198694241:exon4:c.G699A:p.A233A,gene2188:rna4066#NC_019458.2#198697622:exon4:c.G699A:p.A233A
NC_019458.2	199248176	199248176	G	A	UTR3	gene2191	rna4078#NC_019458.2#199188768:c.*1059G>A;rna4080#NC_019458.2#199188770:c.*1059G>A;rna4079#NC_019458.2#199188770:c.*1059G>A;rna4082#NC_019458.2#199189889:c.*1059G>A;rna4083#NC_019458.2#199214574:c.*1059G>A	.	.
NC_019458.2	199633838	199633838	T	C	UTR3	gene2195	rna4095#NC_019458.2#199631149:c.*2157A>G;rna4094#NC_019458.2#199631149:c.*2157A>G;rna4093#NC_019458.2#199631149:c.*2157A>G	.	.
NC_019458.2	199635984	199635984	A	G	UTR3	gene2195	rna4095#NC_019458.2#199631149:c.*11T>C;rna4094#NC_019458.2#199631149:c.*11T>C;rna4093#NC_019458.2#199631149:c.*11T>C	.	.
NC_019458.2	199752074	199752074	C	T	UTR3	gene2197	rna4098#NC_019458.2#199741799:c.*669C>T	.	.
NC_019458.2	199757389	199757389	T	C	UTR3	gene2198	rna4099#NC_019458.2#199753507:c.*1791A>G	.	.
NC_019458.2	199996146	199996146	T	C	UTR3	gene2200	rna4103#NC_019458.2#199929657:c.*596T>C	.	.
NC_019458.2	199996161	199996161	C	G	UTR3	gene2200	rna4103#NC_019458.2#199929657:c.*611C>G	.	.
NC_019458.2	199996162	199996162	T	G	UTR3	gene2200	rna4103#NC_019458.2#199929657:c.*612T>G	.	.
NC_019458.2	199996772	199996772	C	T	UTR3	gene2200	rna4103#NC_019458.2#199929657:c.*1222C>T	.	.
NC_019458.2	199996889	199996889	C	T	UTR3	gene2200	rna4103#NC_019458.2#199929657:c.*1339C>T	.	.
NC_019458.2	199997129	199997129	T	C	UTR3	gene2200	rna4103#NC_019458.2#199929657:c.*1579T>C	.	.
NC_019458.2	200165246	200165246	A	T	UTR3	gene2202	rna4105#NC_019458.2#200047780:c.*3701A>T	.	.
NC_019458.2	200165255	200165255	G	A	UTR3	gene2202	rna4105#NC_019458.2#200047780:c.*3710G>A	.	.
NC_019458.2	200165301	200165301	C	T	UTR3	gene2202	rna4105#NC_019458.2#200047780:c.*3756C>T	.	.
NC_019458.2	200165675	200165675	T	C	UTR3	gene2202	rna4105#NC_019458.2#200047780:c.*4130T>C	.	.
NC_019458.2	200415061	200415061	A	G	exonic	gene2203	.	synonymous SNV	gene2203:rna4114#NC_019458.2#200204245:exon7:c.T501C:p.V167V,gene2203:rna4113#NC_019458.2#200204245:exon8:c.T501C:p.V167V,gene2203:rna4108#NC_019458.2#200173317:exon14:c.T1323C:p.V441V,gene2203:rna4112#NC_019458.2#200204245:exon14:c.T1134C:p.V378V,gene2203:rna4107#NC_019458.2#200172833:exon15:c.T1329C:p.V443V,gene2203:rna4109#NC_019458.2#200204245:exon15:c.T1323C:p.V441V,gene2203:rna4110#NC_01945…
NC_019458.2	201207605	201207605	C	T	UTR5;UTR3	gene2230;gene2230	rna4161#NC_019458.2#201205016:c.-2382C>T;rna4157#NC_019458.2#201182725:c.*107C>T	.	.
NC_019458.2	201208521	201208521	C	T	UTR5;UTR3	gene2230;gene2230	rna4161#NC_019458.2#201205016:c.-1466C>T;rna4157#NC_019458.2#201182725:c.*1023C>T	.	.
NC_019458.2	201368826	201368826	G	A	intergenic	gene2232;gene2233	dist=1038;dist=3027	.	.
NC_019458.2	201872796	201872796	A	T	UTR3	gene2239	rna4183#NC_019458.2#201870842:c.*499T>A;rna4182#NC_019458.2#201870842:c.*499T>A;rna4181#NC_019458.2#201870842:c.*499T>A;rna4180#NC_019458.2#201870842:c.*499T>A;rna4179#NC_019458.2#201870842:c.*499T>A	.	.
NC_019458.2	202014456	202014456	A	G	UTR3	gene2241	rna4186#NC_019458.2#201989481:c.*592A>G	.	.
NC_019458.2	202014459	202014459	G	A	UTR3	gene2241	rna4186#NC_019458.2#201989481:c.*595G>A	.	.
NC_019458.2	202023847	202023847	A	G	intergenic	gene2241;gene2242	dist=1392;dist=12186	.	.
NC_019458.2	202023855	202023855	A	G	intergenic	gene2241;gene2242	dist=1400;dist=12178	.	.
NC_019458.2	202023864	202023864	A	G	intergenic	gene2241;gene2242	dist=1409;dist=12169	.	.
NC_019458.2	202023886	202023886	A	G	intergenic	gene2241;gene2242	dist=1431;dist=12147	.	.
NC_019458.2	202023891	202023891	A	G	intergenic	gene2241;gene2242	dist=1436;dist=12142	.	.
NC_019458.2	202023919	202023919	A	G	intergenic	gene2241;gene2242	dist=1464;dist=12114	.	.
NC_019458.2	202023979	202023979	A	G	intergenic	gene2241;gene2242	dist=1524;dist=12054	.	.
NC_019458.2	202025559	202025559	C	A	intergenic	gene2241;gene2242	dist=3104;dist=10474	.	.
NC_019458.2	202057089	202057089	A	G	exonic	gene2242	.	synonymous SNV	gene2242:rna4192#NC_019458.2#202043400:exon3:c.A210G:p.S70S,gene2242:rna4191#NC_019458.2#202036104:exon4:c.A234G:p.S78S,gene2242:rna4190#NC_019458.2#202036094:exon5:c.A303G:p.S101S,gene2242:rna4189#NC_019458.2#202036032:exon6:c.A561G:p.S187S
NC_019458.2	205377393	205377393	T	C	UTR3	gene2260	rna4233#NC_019458.2#205377008:c.*4357A>G;rna4232#NC_019458.2#205377008:c.*4357A>G	.	.
NC_019458.2	205377978	205377978	C	T	UTR3	gene2260	rna4233#NC_019458.2#205377008:c.*3772G>A;rna4232#NC_019458.2#205377008:c.*3772G>A	.	.
NC_019458.2	205379962	205379962	C	T	UTR3	gene2260	rna4233#NC_019458.2#205377008:c.*1788G>A;rna4232#NC_019458.2#205377008:c.*1788G>A	.	.
NC_019458.2	205575825	205575825	G	T	intronic	gene2263	.	.	.
NC_019458.2	205761350	205761350	C	T	UTR3	gene2264	rna4239#NC_019458.2#205691536:c.*3352C>T	.	.
NC_019458.2	205762809	205762809	C	G	UTR3	gene2265	rna4241#NC_019458.2#205762367:c.*1976G>C;rna4240#NC_019458.2#205762367:c.*1976G>C	.	.
NC_019458.2	205783818	205783818	T	C	exonic	gene2265	.	synonymous SNV	gene2265:rna4241#NC_019458.2#205762367:exon4:c.A297G:p.P99P,gene2265:rna4240#NC_019458.2#205762367:exon7:c.A738G:p.P246P
NC_019458.2	205807460	205807460	A	G	intergenic	gene2265;gene2266	dist=8809;dist=6380	.	.
NC_019458.2	205807524	205807524	A	G	intergenic	gene2265;gene2266	dist=8873;dist=6316	.	.
NC_019458.2	205808000	205808000	G	A	intergenic	gene2265;gene2266	dist=9349;dist=5840	.	.
NC_019458.2	205809631	205809631	G	C	intergenic	gene2265;gene2266	dist=10980;dist=4209	.	.
NC_019458.2	205810019	205810019	G	C	intergenic	gene2265;gene2266	dist=11368;dist=3821	.	.
NC_019458.2	205810026	205810026	T	C	intergenic	gene2265;gene2266	dist=11375;dist=3814	.	.
NC_019458.2	206067494	206067494	G	A	UTR3	gene2270	rna4255#NC_019458.2#206032725:c.*2642G>A;rna4254#NC_019458.2#206032725:c.*2642G>A;rna4256#NC_019458.2#206033026:c.*2642G>A;rna4257#NC_019458.2#206033292:c.*2642G>A	.	.
NC_019458.2	206068624	206068624	T	A	downstream	gene2270	dist=735	.	.
NC_019458.2	206069244	206069244	A	G	intergenic	gene2270;gene2271	dist=1355;dist=117055	.	.
NC_019458.2	206069402	206069402	T	C	intergenic	gene2270;gene2271	dist=1513;dist=116897	.	.
NC_019458.2	206069417	206069417	G	A	intergenic	gene2270;gene2271	dist=1528;dist=116882	.	.
NC_019458.2	212957825	212957825	A	G	intergenic	gene2291;gene2292	dist=1042;dist=82493	.	.
NC_019458.2	213094149	213094149	G	A	exonic	gene2292	.	synonymous SNV	gene2292:rna4310#NC_019458.2#213040317:exon19:c.C2214T:p.T738T,gene2292:rna4311#NC_019458.2#213040317:exon19:c.C2214T:p.T738T,gene2292:rna4312#NC_019458.2#213040317:exon19:c.C2214T:p.T738T
NC_019458.2	213832119	213832119	C	A	intronic	gene2295	.	.	.
NC_019458.2	213832149	213832149	A	G	intronic	gene2295	.	.	.
NC_019458.2	214331740	214331740	A	G	exonic	gene2296	.	synonymous SNV	gene2296:rna4330#NC_019458.2#213937867:exon27:c.A3414G:p.P1138P,gene2296:rna4327#NC_019458.2#213937866:exon28:c.A3360G:p.P1120P,gene2296:rna4328#NC_019458.2#213937866:exon28:c.A3501G:p.P1167P,gene2296:rna4329#NC_019458.2#213937867:exon28:c.A3438G:p.P1146P,gene2296:rna4322#NC_019458.2#213937864:exon29:c.A3447G:p.P1149P,gene2296:rna4324#NC_019458.2#213937865:exon29:c.A3588G:p.P1196P,gene2296:rna432…
NC_019458.2	214339768	214339768	A	G	UTR3	gene2296	rna4322#NC_019458.2#213937864:c.*1068A>G;rna4325#NC_019458.2#213937865:c.*1068A>G;rna4324#NC_019458.2#213937865:c.*1068A>G;rna4323#NC_019458.2#213937865:c.*1068A>G;rna4328#NC_019458.2#213937866:c.*1068A>G;rna4327#NC_019458.2#213937866:c.*1068A>G;rna4326#NC_019458.2#213937866:c.*1068A>G;rna4330#NC_019458.2#213937867:c.*1068A>G;rna4329#NC_019458.2#213937867:c.*1068A>G	.	.
NC_019458.2	214339931	214339931	A	C	UTR3	gene2296	rna4322#NC_019458.2#213937864:c.*1231A>C;rna4325#NC_019458.2#213937865:c.*1231A>C;rna4324#NC_019458.2#213937865:c.*1231A>C;rna4323#NC_019458.2#213937865:c.*1231A>C;rna4328#NC_019458.2#213937866:c.*1231A>C;rna4327#NC_019458.2#213937866:c.*1231A>C;rna4326#NC_019458.2#213937866:c.*1231A>C;rna4330#NC_019458.2#213937867:c.*1231A>C;rna4329#NC_019458.2#213937867:c.*1231A>C	.	.
NC_019458.2	214340101	214340101	T	C	UTR3	gene2296	rna4322#NC_019458.2#213937864:c.*1401T>C;rna4325#NC_019458.2#213937865:c.*1401T>C;rna4324#NC_019458.2#213937865:c.*1401T>C;rna4323#NC_019458.2#213937865:c.*1401T>C;rna4328#NC_019458.2#213937866:c.*1401T>C;rna4327#NC_019458.2#213937866:c.*1401T>C;rna4326#NC_019458.2#213937866:c.*1401T>C;rna4330#NC_019458.2#213937867:c.*1401T>C;rna4329#NC_019458.2#213937867:c.*1401T>C	.	.
NC_019458.2	214340123	214340123	T	A	UTR3	gene2296	rna4322#NC_019458.2#213937864:c.*1423T>A;rna4325#NC_019458.2#213937865:c.*1423T>A;rna4324#NC_019458.2#213937865:c.*1423T>A;rna4323#NC_019458.2#213937865:c.*1423T>A;rna4328#NC_019458.2#213937866:c.*1423T>A;rna4327#NC_019458.2#213937866:c.*1423T>A;rna4326#NC_019458.2#213937866:c.*1423T>A;rna4330#NC_019458.2#213937867:c.*1423T>A;rna4329#NC_019458.2#213937867:c.*1423T>A	.	.
NC_019458.2	214492031	214492031	T	C	downstream	gene2299	dist=159	.	.
NC_019458.2	214492186	214492186	G	A	downstream	gene2299	dist=314	.	.
NC_019458.2	214492315	214492315	A	G	downstream	gene2299	dist=443	.	.
NC_019458.2	214998280	214998280	T	C	exonic	gene2305	.	synonymous SNV	gene2305:rna4339#NC_019458.2#214981544:exon12:c.A1155G:p.L385L,gene2305:rna4340#NC_019458.2#214981544:exon12:c.A1047G:p.L349L
NC_019458.2	215157218	215157218	T	A	downstream	gene2308	dist=611	.	.
NC_019458.2	215158737	215158737	A	G	intergenic	gene2308;gene2309	dist=2130;dist=6441	.	.
NC_019458.2	215158814	215158814	G	A	intergenic	gene2308;gene2309	dist=2207;dist=6364	.	.
NC_019458.2	215159356	215159356	T	C	intergenic	gene2308;gene2309	dist=2749;dist=5822	.	.
NC_019458.2	215160148	215160148	C	A	intergenic	gene2308;gene2309	dist=3541;dist=5030	.	.
NC_019458.2	215160153	215160153	G	C	intergenic	gene2308;gene2309	dist=3546;dist=5025	.	.
NC_019458.2	215160449	215160449	G	A	intergenic	gene2308;gene2309	dist=3842;dist=4729	.	.
NC_019458.2	215163010	215163010	C	T	intergenic	gene2308;gene2309	dist=6403;dist=2168	.	.
NC_019458.2	215166394	215166394	A	G	exonic	gene2309	.	synonymous SNV	gene2309:rna4357#NC_019458.2#215165177:exon3:c.T795C:p.L265L,gene2309:rna4358#NC_019458.2#215165177:exon3:c.T795C:p.L265L,gene2309:rna4359#NC_019458.2#215165177:exon3:c.T795C:p.L265L,gene2309:rna4360#NC_019458.2#215165177:exon3:c.T795C:p.L265L,gene2309:rna4354#NC_019458.2#215165177:exon4:c.T795C:p.L265L,gene2309:rna4355#NC_019458.2#215165177:exon4:c.T795C:p.L265L
NC_019458.2	215261579	215261579	T	A	UTR3	gene2311	rna4363#NC_019458.2#215261287:c.*1424A>T	.	.
NC_019458.2	215662794	215662794	C	T	intronic	gene2324	.	.	.
NC_019458.2	225457773	225457773	A	G	UTR3	gene2378	rna4478#NC_019458.2#225457312:c.*100T>C;rna4477#NC_019458.2#225457312:c.*100T>C	.	.
NC_019458.2	226733218	226733218	G	A	intergenic	gene2384;gene2386	dist=60027;dist=18060	.	.
NC_019458.2	226733269	226733269	C	T	intergenic	gene2384;gene2386	dist=60078;dist=18009	.	.
NC_019458.2	226733986	226733986	T	G	intergenic	gene2384;gene2386	dist=60795;dist=17292	.	.
NC_019458.2	226734074	226734074	A	C	intergenic	gene2384;gene2386	dist=60883;dist=17204	.	.
NC_019458.2	227138736	227138736	G	A	ncRNA_exonic	gene2392	.	.	.
NC_019458.2	229047779	229047779	C	T	exonic	gene2404	.	nonsynonymous SNV	gene2404:rna4518#NC_019458.2#229037285:exon4:c.C485T:p.P162L
NC_019458.2	229049353	229049353	C	A	UTR3	gene2404	rna4518#NC_019458.2#229037285:c.*445C>A	.	.
NC_019458.2	229050324	229050324	A	G	downstream	gene2404	dist=935	.	.
NC_019458.2	229051223	229051223	A	C	intergenic	gene2404;gene2405	dist=1834;dist=1619	.	.
NC_019458.2	229051553	229051553	A	G	intergenic	gene2404;gene2405	dist=2164;dist=1289	.	.
NC_019458.2	229051556	229051556	G	A	intergenic	gene2404;gene2405	dist=2167;dist=1286	.	.
NC_019458.2	229051939	229051939	C	G	downstream	gene2405	dist=903	.	.
NC_019458.2	229051971	229051971	A	G	downstream	gene2405	dist=871	.	.
NC_019458.2	229052023	229052023	A	T	downstream	gene2405	dist=819	.	.
NC_019458.2	229053646	229053646	A	G	UTR3	gene2405	rna4521#NC_019458.2#229052841:c.*811T>C;rna4520#NC_019458.2#229052841:c.*811T>C;rna4519#NC_019458.2#229052841:c.*811T>C	.	.
NC_019458.2	230437748	230437748	G	A	UTR3	gene2417	rna4546#NC_019458.2#230437013:c.*381C>T;rna4545#NC_019458.2#230437013:c.*381C>T;rna4544#NC_019458.2#230437013:c.*381C>T;rna4543#NC_019458.2#230437013:c.*381C>T;rna4542#NC_019458.2#230437013:c.*381C>T;rna4541#NC_019458.2#230437013:c.*381C>T;rna4540#NC_019458.2#230437013:c.*381C>T;rna4539#NC_019458.2#230437013:c.*381C>T;rna4538#NC_019458.2#230437013:c.*381C>T;rna4537#NC_019458.2#230437013:c.*381C>T…	.	.
NC_019458.2	232548770	232548770	G	A	intergenic	gene2426;gene2427	dist=167546;dist=7133	.	.
NC_019458.2	232550033	232550033	A	G	intergenic	gene2426;gene2427	dist=168809;dist=5870	.	.
NC_019458.2	234119249	234119249	A	C	intergenic	gene2434;gene2437	dist=47413;dist=1778	.	.
NC_019458.2	234119639	234119639	A	G	intergenic	gene2434;gene2437	dist=47803;dist=1388	.	.
NC_019458.2	234121462	234121462	T	G	UTR3	gene2437	rna4592#NC_019458.2#234121026:c.*1310A>C	.	.
NC_019458.2	234572069	234572069	A	G	downstream	gene2441	dist=197	.	.
NC_019458.2	235399637	235399637	C	T	intergenic	gene2450;gene2451	dist=22542;dist=2888	.	.
NC_019458.2	235401554	235401554	C	T	downstream	gene2451	dist=971	.	.
NC_019458.2	235402920	235402920	T	C	UTR3	gene2451	rna4626#NC_019458.2#235402524:c.*2575A>G	.	.
NC_019458.2	236520409	236520409	G	T	UTR3	gene2461	rna4641#NC_019458.2#236375473:c.*1250G>T	.	.
NC_019458.2	236875484	236875484	A	G	exonic	gene2468	.	synonymous SNV	gene2468:rna4653#NC_019458.2#236873103:exon3:c.A339G:p.G113G,gene2468:rna4650#NC_019458.2#236860022:exon5:c.A996G:p.G332G,gene2468:rna4651#NC_019458.2#236860022:exon5:c.A996G:p.G332G,gene2468:rna4652#NC_019458.2#236860211:exon5:c.A996G:p.G332G
NC_019458.2	236878878	236878878	A	T	intronic	gene2468	.	.	.
NC_019458.2	236907731	236907731	A	G	intronic	gene2468	.	.	.
NC_019458.2	236907756	236907756	A	G	intronic	gene2468	.	.	.
NC_019458.2	236907779	236907779	T	C	intronic	gene2468	.	.	.
NC_019458.2	236907798	236907798	A	G	intronic	gene2468	.	.	.
NC_019458.2	236907800	236907800	A	G	intronic	gene2468	.	.	.
NC_019458.2	236908048	236908048	A	G	intronic	gene2468	.	.	.
NC_019458.2	236908049	236908049	A	G	intronic	gene2468	.	.	.
NC_019458.2	241296880	241296880	C	T	intergenic	gene2497;gene2498	dist=924750;dist=185393	.	.
NC_019458.2	241299658	241299658	T	C	intergenic	gene2497;gene2498	dist=927528;dist=182615	.	.
NC_019458.2	241299697	241299697	T	C	intergenic	gene2497;gene2498	dist=927567;dist=182576	.	.
NC_019458.2	241299709	241299709	T	C	intergenic	gene2497;gene2498	dist=927579;dist=182564	.	.
NC_019458.2	241299734	241299734	C	T	intergenic	gene2497;gene2498	dist=927604;dist=182539	.	.
NC_019458.2	241299794	241299794	T	A	intergenic	gene2497;gene2498	dist=927664;dist=182479	.	.
NC_019458.2	241299831	241299831	G	A	intergenic	gene2497;gene2498	dist=927701;dist=182442	.	.
NC_019458.2	241299927	241299927	T	C	intergenic	gene2497;gene2498	dist=927797;dist=182346	.	.
NC_019458.2	242796951	242796951	C	T	ncRNA_exonic	gene2501	.	.	.
NC_019458.2	242797315	242797315	A	G	ncRNA_exonic	gene2501	.	.	.
NC_019458.2	242957039	242957039	A	C	UTR5	gene2502	rna4705#NC_019458.2#242956718:c.-20A>C	.	.
NC_019458.2	243777200	243777200	C	T	UTR3	gene2506	rna4710#NC_019458.2#243776033:c.*1026G>A	.	.
NC_019458.2	243777407	243777407	C	T	UTR3	gene2506	rna4710#NC_019458.2#243776033:c.*819G>A	.	.
NC_019458.2	243777517	243777517	G	A	UTR3	gene2506	rna4710#NC_019458.2#243776033:c.*709C>T	.	.
NC_019458.2	243833901	243833901	A	G	UTR3	gene2507	rna4713#NC_019458.2#243833634:c.*3767T>C;rna4712#NC_019458.2#243833634:c.*3767T>C;rna4711#NC_019458.2#243833634:c.*3767T>C	.	.
NC_019458.2	243833918	243833918	T	C	UTR3	gene2507	rna4713#NC_019458.2#243833634:c.*3750A>G;rna4712#NC_019458.2#243833634:c.*3750A>G;rna4711#NC_019458.2#243833634:c.*3750A>G	.	.
NC_019458.2	243835889	243835889	G	A	UTR3	gene2507	rna4713#NC_019458.2#243833634:c.*1779C>T;rna4712#NC_019458.2#243833634:c.*1779C>T;rna4711#NC_019458.2#243833634:c.*1779C>T	.	.
NC_019458.2	243836004	243836004	C	T	UTR3	gene2507	rna4713#NC_019458.2#243833634:c.*1664G>A;rna4712#NC_019458.2#243833634:c.*1664G>A;rna4711#NC_019458.2#243833634:c.*1664G>A	.	.
NC_019458.2	244441015	244441015	C	T	exonic	gene2515	.	synonymous SNV	gene2515:rna4727#NC_019458.2#244336996:exon45:c.C7521T:p.V2507V
NC_019458.2	244665597	244665597	C	G	UTR3	gene2517	rna4733#NC_019458.2#244589080:c.*356C>G;rna4732#NC_019458.2#244589080:c.*489C>G;rna4731#NC_019458.2#244589080:c.*356C>G	.	.
NC_019458.2	244665619	244665619	A	G	UTR3	gene2517	rna4733#NC_019458.2#244589080:c.*378A>G;rna4732#NC_019458.2#244589080:c.*511A>G;rna4731#NC_019458.2#244589080:c.*378A>G	.	.
NC_019458.2	244669214	244669214	A	T	intergenic	gene2517;gene2518	dist=2597;dist=10529	.	.
NC_019458.2	244669233	244669233	A	C	intergenic	gene2517;gene2518	dist=2616;dist=10510	.	.
NC_019458.2	244670675	244670675	T	C	intergenic	gene2517;gene2518	dist=4058;dist=9068	.	.
NC_019458.2	244670856	244670856	T	C	intergenic	gene2517;gene2518	dist=4239;dist=8887	.	.
NC_019458.2	244671204	244671204	C	G	intergenic	gene2517;gene2518	dist=4587;dist=8539	.	.
NC_019458.2	244671207	244671207	G	A	intergenic	gene2517;gene2518	dist=4590;dist=8536	.	.
NC_019458.2	244868039	244868039	A	G	exonic	gene2518	.	synonymous SNV	gene2518:rna4744#NC_019458.2#244805626:exon8:c.A576G:p.V192V,gene2518:rna4746#NC_019458.2#244805626:exon8:c.A576G:p.V192V,gene2518:rna4747#NC_019458.2#244805626:exon8:c.A573G:p.V191V,gene2518:rna4748#NC_019458.2#244810536:exon8:c.A576G:p.V192V,gene2518:rna4750#NC_019458.2#244826922:exon8:c.A576G:p.V192V,gene2518:rna4742#NC_019458.2#244801426:exon9:c.A708G:p.V236V,gene2518:rna4743#NC_019458.2#2448…
NC_019458.2	247394602	247394602	G	A	UTR3	gene2537	rna4781#NC_019458.2#247270686:c.*413G>A	.	.
NC_019458.2	247612618	247612618	A	C	exonic	gene2543	.	nonsynonymous SNV	gene2543:rna4787#NC_019458.2#247578577:exon21:c.A2605C:p.T869P
NC_019458.2	247613150	247613150	G	T	UTR3	gene2543	rna4787#NC_019458.2#247578577:c.*184G>T	.	.
NC_019458.2	247613369	247613369	A	T	UTR3	gene2543	rna4787#NC_019458.2#247578577:c.*403A>T	.	.
NC_019458.2	247613439	247613439	C	T	downstream	gene2543;gene2544	dist=371	.	.
NC_019458.2	247614221	247614221	A	G	intronic	gene2544	.	.	.
NC_019458.2	247615425	247615425	A	G	intronic	gene2544	.	.	.
NC_019458.2	247615444	247615444	G	C	intronic	gene2544	.	.	.
NC_019458.2	247615463	247615463	A	G	intronic	gene2544	.	.	.
NC_019458.2	247615478	247615478	A	G	intronic	gene2544	.	.	.
NC_019458.2	247615491	247615491	A	G	intronic	gene2544	.	.	.
NC_019458.2	247616679	247616679	A	G	intronic	gene2544	.	.	.
NC_019458.2	247616817	247616817	A	G	intronic	gene2544	.	.	.
NC_019458.2	247616821	247616821	A	G	intronic	gene2544	.	.	.
NC_019458.2	247616831	247616831	A	G	intronic	gene2544	.	.	.
NC_019458.2	247616836	247616836	A	G	intronic	gene2544	.	.	.
NC_019458.2	247616888	247616888	A	G	intronic	gene2544	.	.	.
NC_019458.2	247617405	247617405	G	A	intronic	gene2544	.	.	.
NC_019458.2	247618494	247618494	C	T	exonic	gene2544	.	synonymous SNV	gene2544:rna4788#NC_019458.2#247613809:exon6:c.G837A:p.K279K
NC_019458.2	248299033	248299033	G	A	exonic	gene2551	.	nonsynonymous SNV	gene2551:rna4795#NC_019458.2#248286030:exon3:c.G458A:p.R153H,gene2551:rna4793#NC_019458.2#248258392:exon4:c.G458A:p.R153H,gene2551:rna4794#NC_019458.2#248278368:exon4:c.G458A:p.R153H
NC_019458.2	249121519	249121519	C	T	intergenic	gene2561;gene2563	dist=78794;dist=69083	.	.
NC_019458.2	250123180	250123180	T	C	intergenic	gene2566;gene2567	dist=2907;dist=1961	.	.
NC_019458.2	252670784	252670784	A	C	intronic	gene2583	.	.	.
NC_019458.2	252670786	252670786	A	C	intronic	gene2583	.	.	.
NC_019458.2	252670794	252670794	A	C	intronic	gene2583	.	.	.
NC_019458.2	252757791	252757791	C	T	UTR3	gene2584	rna4875#NC_019458.2#252751942:c.*105C>T;rna4876#NC_019458.2#252752069:c.*105C>T;rna4877#NC_019458.2#252752264:c.*105C>T;rna4878#NC_019458.2#252752468:c.*105C>T;rna4880#NC_019458.2#252752499:c.*105C>T;rna4879#NC_019458.2#252752499:c.*105C>T;rna4882#NC_019458.2#252752500:c.*105C>T;rna4881#NC_019458.2#252752500:c.*105C>T;rna4883#NC_019458.2#252752717:c.*105C>T	.	.
NC_019458.2	252758145	252758145	A	C	downstream	gene2584	dist=177	.	.
NC_019458.2	253473463	253473463	C	A	intronic	gene2592	.	.	.
NC_019458.2	253666436	253666436	A	G	exonic	gene2595	.	nonsynonymous SNV	gene2595:rna4898#NC_019458.2#253640334:exon10:c.A1276G:p.S426G,gene2595:rna4896#NC_019458.2#253637538:exon11:c.A1537G:p.S513G,gene2595:rna4897#NC_019458.2#253637538:exon11:c.A1522G:p.S508G
NC_019458.2	253666443	253666443	A	G	exonic	gene2595	.	nonsynonymous SNV	gene2595:rna4898#NC_019458.2#253640334:exon10:c.A1283G:p.Y428C,gene2595:rna4896#NC_019458.2#253637538:exon11:c.A1544G:p.Y515C,gene2595:rna4897#NC_019458.2#253637538:exon11:c.A1529G:p.Y510C
NC_019458.2	253680363	253680363	C	T	exonic	gene2595	.	synonymous SNV	gene2595:rna4898#NC_019458.2#253640334:exon18:c.C2838T:p.N946N,gene2595:rna4896#NC_019458.2#253637538:exon19:c.C3099T:p.N1033N,gene2595:rna4897#NC_019458.2#253637538:exon19:c.C3084T:p.N1028N
NC_019458.2	254103882	254103882	C	T	intronic	gene2600	.	.	.
NC_019458.2	254103918	254103918	A	0	intronic	gene2600	.	.	.
NC_019458.2	254103918	254103918	A	C	intronic	gene2600	.	.	.
NC_019458.2	254103924	254103924	T	0	intronic	gene2600	.	.	.
NC_019458.2	254103924	254103924	T	C	intronic	gene2600	.	.	.
NC_019458.2	254103952	254103952	G	0	intronic	gene2600	.	.	.
NC_019458.2	254103952	254103952	G	A	intronic	gene2600	.	.	.
NC_019458.2	254103959	254103959	C	0	intronic	gene2600	.	.	.
NC_019458.2	254103959	254103959	C	A	intronic	gene2600	.	.	.
NC_019458.2	254103960	254103960	A	0	intronic	gene2600	.	.	.
NC_019458.2	254103960	254103960	A	G	intronic	gene2600	.	.	.
NC_019458.2	254104033	254104033	C	T	intronic	gene2600	.	.	.
NC_019458.2	254104041	254104041	C	T	intronic	gene2600	.	.	.
NC_019458.2	254104053	254104053	C	T	intronic	gene2600	.	.	.
NC_019458.2	254104063	254104063	A	G	intronic	gene2600	.	.	.
NC_019458.2	254104152	254104152	A	T	intronic	gene2600	.	.	.
NC_019458.2	254104318	254104318	G	C	intronic	gene2600	.	.	.
NC_019458.2	254104371	254104371	T	C	intronic	gene2600	.	.	.
NC_019458.2	254105626	254105626	G	A	intronic	gene2600	.	.	.
NC_019458.2	254951308	254951308	C	T	exonic	gene2608	.	synonymous SNV	gene2608:rna4913#NC_019458.2#254950203:exon2:c.G1041A:p.T347T,gene2608:rna4912#NC_019458.2#254950203:exon3:c.G1041A:p.T347T
NC_019458.2	255873074	255873074	G	A	intronic	gene2614	.	.	.
NC_019458.2	256370773	256370773	G	A	exonic	gene2616	.	synonymous SNV	gene2616:rna4924#NC_019458.2#256330829:exon7:c.G684A:p.P228P
NC_019458.2	256387130	256387130	C	T	exonic	gene2616	.	synonymous SNV	gene2616:rna4924#NC_019458.2#256330829:exon10:c.C972T:p.D324D
NC_019458.2	256387563	256387563	T	C	UTR3	gene2616	rna4924#NC_019458.2#256330829:c.*358T>C	.	.
NC_019458.2	256387697	256387697	T	C	downstream	gene2616	dist=101	.	.
NC_019458.2	256387962	256387962	A	G	downstream	gene2616	dist=366	.	.
NC_019458.2	256388014	256388014	G	A	downstream	gene2616	dist=418	.	.
NC_019458.2	256388029	256388029	G	A	downstream	gene2616	dist=433	.	.
NC_019458.2	256388390	256388390	A	G	downstream	gene2616	dist=794	.	.
NC_019458.2	256388404	256388404	C	T	downstream	gene2616	dist=808	.	.
NC_019458.2	256388507	256388507	A	G	downstream	gene2616	dist=911	.	.
NC_019458.2	256389019	256389019	A	G	intergenic	gene2616;gene2619	dist=1423;dist=105455	.	.
NC_019458.2	256389308	256389308	G	A	intergenic	gene2616;gene2619	dist=1712;dist=105166	.	.
NC_019458.2	257208260	257208260	G	C	intronic	gene2626	.	.	.
NC_019458.2	257208341	257208341	C	T	intronic	gene2626	.	.	.
NC_019458.2	257216549	257216549	T	C	exonic	gene2626	.	nonsynonymous SNV	gene2626:rna4958#NC_019458.2#257197463:exon26:c.A2923G:p.I975V,gene2626:rna4957#NC_019458.2#257197463:exon29:c.A3424G:p.I1142V,gene2626:rna4956#NC_019458.2#257197463:exon34:c.A4171G:p.I1391V
NC_019458.2	257216561	257216561	C	T	exonic	gene2626	.	nonsynonymous SNV	gene2626:rna4958#NC_019458.2#257197463:exon26:c.G2911A:p.V971I,gene2626:rna4957#NC_019458.2#257197463:exon29:c.G3412A:p.V1138I,gene2626:rna4956#NC_019458.2#257197463:exon34:c.G4159A:p.V1387I
NC_019458.2	257406805	257406805	A	T	UTR3	gene2628	rna4961#NC_019458.2#257391950:c.*89A>T;rna4960#NC_019458.2#257391950:c.*89A>T	.	.
NC_019458.2	257406938	257406938	C	T	UTR3	gene2628	rna4961#NC_019458.2#257391950:c.*222C>T;rna4960#NC_019458.2#257391950:c.*222C>T	.	.
NC_019458.2	257407229	257407229	T	C	UTR3	gene2628	rna4961#NC_019458.2#257391950:c.*513T>C;rna4960#NC_019458.2#257391950:c.*513T>C	.	.
NC_019458.2	257407319	257407319	T	G	UTR3	gene2628	rna4961#NC_019458.2#257391950:c.*603T>G;rna4960#NC_019458.2#257391950:c.*603T>G	.	.
NC_019458.2	257423350	257423350	T	C	exonic	gene2629	.	synonymous SNV	gene2629:rna4963#NC_019458.2#257422346:exon8:c.A1797G:p.V599V,gene2629:rna4962#NC_019458.2#257422346:exon9:c.A1944G:p.V648V
NC_019458.2	257423419	257423419	G	C	exonic	gene2629	.	synonymous SNV	gene2629:rna4963#NC_019458.2#257422346:exon8:c.C1728G:p.P576P,gene2629:rna4962#NC_019458.2#257422346:exon9:c.C1875G:p.P625P
NC_019458.2	257423433	257423433	T	C	exonic	gene2629	.	nonsynonymous SNV	gene2629:rna4963#NC_019458.2#257422346:exon8:c.A1714G:p.I572V,gene2629:rna4962#NC_019458.2#257422346:exon9:c.A1861G:p.I621V
NC_019458.2	257423494	257423494	G	A	exonic	gene2629	.	synonymous SNV	gene2629:rna4963#NC_019458.2#257422346:exon8:c.C1653T:p.Y551Y,gene2629:rna4962#NC_019458.2#257422346:exon9:c.C1800T:p.Y600Y
NC_019458.2	257423501	257423501	A	G	exonic	gene2629	.	nonsynonymous SNV	gene2629:rna4963#NC_019458.2#257422346:exon8:c.T1646C:p.M549T,gene2629:rna4962#NC_019458.2#257422346:exon9:c.T1793C:p.M598T
NC_019458.2	257423542	257423542	G	A	exonic	gene2629	.	synonymous SNV	gene2629:rna4963#NC_019458.2#257422346:exon8:c.C1605T:p.H535H,gene2629:rna4962#NC_019458.2#257422346:exon9:c.C1752T:p.H584H
NC_019458.2	257423689	257423689	G	A	exonic	gene2629	.	synonymous SNV	gene2629:rna4963#NC_019458.2#257422346:exon8:c.C1458T:p.D486D,gene2629:rna4962#NC_019458.2#257422346:exon9:c.C1605T:p.D535D
NC_019458.2	257684829	257684829	A	C	intronic	gene2632	.	.	.
NC_019458.2	257684851	257684851	T	C	intronic	gene2632	.	.	.
NC_019458.2	257684857	257684857	A	G	intronic	gene2632	.	.	.
NC_019458.2	257684889	257684889	T	C	intronic	gene2632	.	.	.
NC_019458.2	257684929	257684929	T	C	intronic	gene2632	.	.	.
NC_019458.2	257684937	257684937	A	G	intronic	gene2632	.	.	.
NC_019458.2	257684943	257684943	A	G	intronic	gene2632	.	.	.
NC_019458.2	257684984	257684984	C	T	intronic	gene2632	.	.	.
NC_019458.2	259123324	259123324	G	T	intergenic	gene2636;gene2638	dist=212732;dist=30782	.	.
NC_019458.2	259548180	259548180	G	A	exonic	gene2643	.	synonymous SNV	gene2643:rna4992#NC_019458.2#259515452:exon13:c.G1842A:p.Q614Q,gene2643:rna4993#NC_019458.2#259515468:exon14:c.G1842A:p.Q614Q,gene2643:rna4994#NC_019458.2#259515468:exon14:c.G1842A:p.Q614Q,gene2643:rna4995#NC_019458.2#259515468:exon14:c.G1842A:p.Q614Q,gene2643:rna4996#NC_019458.2#259515554:exon14:c.G1848A:p.Q616Q,gene2643:rna4997#NC_019458.2#259516236:exon14:c.G1842A:p.Q614Q,gene2643:rna4998#NC_0…
NC_019458.2	259550629	259550629	T	C	UTR3	gene2643	rna4995#NC_019458.2#259515468:c.*525T>C	.	.
NC_019458.2	259550962	259550962	T	C	UTR3	gene2643	rna4995#NC_019458.2#259515468:c.*858T>C	.	.
NC_019458.2	259551338	259551338	T	C	UTR3	gene2643	rna4995#NC_019458.2#259515468:c.*1234T>C	.	.
NC_019458.2	260035713	260035713	T	C	intergenic	gene2648;gene2649	dist=5997;dist=2807	.	.
NC_019458.2	260036676	260036676	T	C	intergenic	gene2648;gene2649	dist=6960;dist=1844	.	.
NC_019458.2	260129874	260129874	G	A	UTR3	gene2650	rna5005#NC_019458.2#260128900:c.*3062C>T	.	.
NC_019458.2	260131361	260131361	T	A	UTR3	gene2650	rna5005#NC_019458.2#260128900:c.*1575A>T	.	.
NC_019458.2	260131583	260131583	G	A	UTR3	gene2650	rna5005#NC_019458.2#260128900:c.*1353C>T	.	.
NC_019458.2	260933240	260933240	C	T	exonic	gene2661	.	synonymous SNV	gene2661:rna5024#NC_019458.2#260895334:exon9:c.C435T:p.H145H,gene2661:rna5025#NC_019458.2#260907025:exon9:c.C435T:p.H145H,gene2661:rna5026#NC_019458.2#260907025:exon9:c.C435T:p.H145H,gene2661:rna5022#NC_019458.2#260864995:exon11:c.C771T:p.H257H,gene2661:rna5023#NC_019458.2#260867257:exon11:c.C771T:p.H257H
NC_019458.2	261939540	261939540	A	G	downstream	gene2675	dist=324	.	.
NC_019458.2	262347661	262347661	G	C	intronic	gene2686	.	.	.
NC_019458.2	262347669	262347669	T	A	intronic	gene2686	.	.	.
NC_019458.2	262353494	262353494	A	G	intergenic	gene2687;gene2688	dist=1106;dist=12200	.	.
NC_019458.2	262353498	262353498	A	G	intergenic	gene2687;gene2688	dist=1110;dist=12196	.	.
NC_019458.2	262353502	262353502	A	G	intergenic	gene2687;gene2688	dist=1114;dist=12192	.	.
NC_019458.2	262353503	262353503	A	G	intergenic	gene2687;gene2688	dist=1115;dist=12191	.	.
NC_019458.2	262353523	262353523	A	G	intergenic	gene2687;gene2688	dist=1135;dist=12171	.	.
NC_019458.2	262353576	262353576	A	G	intergenic	gene2687;gene2688	dist=1188;dist=12118	.	.
NC_019458.2	262354168	262354168	A	G	intergenic	gene2687;gene2688	dist=1780;dist=11526	.	.
NC_019458.2	262354171	262354171	A	G	intergenic	gene2687;gene2688	dist=1783;dist=11523	.	.
NC_019458.2	262354193	262354193	A	G	intergenic	gene2687;gene2688	dist=1805;dist=11501	.	.
NC_019458.2	262689514	262689514	A	T	intergenic	gene2704;gene2706	dist=34258;dist=3501	.	.
NC_019458.2	262689515	262689515	C	G	intergenic	gene2704;gene2706	dist=34259;dist=3500	.	.
NC_019458.2	262692739	262692739	T	A	downstream	gene2706	dist=276	.	.
NC_019458.2	263029880	263029880	G	C	intronic	gene2710	.	.	.
NC_019458.2	263931739	263931739	C	T	intergenic	gene2724;gene2725	dist=3801;dist=3408	.	.
NC_019458.2	264010088	264010088	A	G	exonic	gene2726	.	synonymous SNV	gene2726:rna5105#NC_019458.2#263951971:exon28:c.A4551G:p.A1517A
NC_019458.2	266216902	266216902	C	A	exonic	gene2741	.	nonsynonymous SNV	gene2741:rna5141#NC_019458.2#266216750:exon1:c.C14A:p.T5N
NC_019458.2	266216909	266216909	A	G	exonic	gene2741	.	synonymous SNV	gene2741:rna5141#NC_019458.2#266216750:exon1:c.A21G:p.V7V
NC_019458.2	266216912	266216912	A	G	exonic	gene2741	.	synonymous SNV	gene2741:rna5141#NC_019458.2#266216750:exon1:c.A24G:p.A8A
NC_019458.2	266216929	266216929	G	A	exonic	gene2741	.	nonsynonymous SNV	gene2741:rna5141#NC_019458.2#266216750:exon1:c.G41A:p.S14N
NC_019458.2	266216937	266216937	G	A	exonic	gene2741	.	nonsynonymous SNV	gene2741:rna5141#NC_019458.2#266216750:exon1:c.G49A:p.V17I
NC_019458.2	266217044	266217044	A	G	exonic	gene2741	.	synonymous SNV	gene2741:rna5141#NC_019458.2#266216750:exon1:c.A156G:p.A52A
NC_019458.2	267387744	267387744	C	T	ncRNA_exonic	gene2762	.	.	.
NC_019458.2	267388060	267388060	T	C	ncRNA_exonic	gene2762	.	.	.
NC_019458.2	269294347	269294347	T	C	intronic	gene2772	.	.	.
NC_019458.2	269320464	269320464	T	A	exonic	gene2772	.	unknown	UNKNOWN
NC_019458.2	269330816	269330816	C	A	exonic	gene2772	.	unknown	UNKNOWN
NC_019458.2	269330822	269330822	T	C	exonic	gene2772	.	unknown	UNKNOWN
NC_019458.2	269334585	269334585	T	C	intergenic	gene2772;gene2773	dist=1455;dist=20339	.	.
NC_019458.2	269334712	269334712	A	G	intergenic	gene2772;gene2773	dist=1582;dist=20212	.	.
NC_019458.2	269336694	269336694	A	G	intergenic	gene2772;gene2773	dist=3564;dist=18230	.	.
NC_019458.2	270112669	270112669	A	G	UTR3	gene2777	rna5213#NC_019458.2#270061938:c.*776A>G	.	.
NC_019458.2	270114374	270114374	G	A	downstream	gene2778	dist=140	.	.
NC_019458.2	270544703	270544703	T	G	UTR3	gene2786	rna5231#NC_019458.2#270542939:c.*1210A>C;rna5230#NC_019458.2#270542939:c.*1210A>C;rna5229#NC_019458.2#270542939:c.*1210A>C;rna5228#NC_019458.2#270542939:c.*1210A>C;rna5227#NC_019458.2#270542939:c.*1210A>C	.	.
NC_019458.2	270544928	270544928	T	C	UTR3	gene2786	rna5231#NC_019458.2#270542939:c.*985A>G;rna5230#NC_019458.2#270542939:c.*985A>G;rna5229#NC_019458.2#270542939:c.*985A>G;rna5228#NC_019458.2#270542939:c.*985A>G;rna5227#NC_019458.2#270542939:c.*985A>G	.	.
NC_019458.2	271104099	271104099	A	G	UTR3	gene2791	rna5237#NC_019458.2#271102813:c.*1312T>C;rna5236#NC_019458.2#271102813:c.*1312T>C	.	.
NC_019458.2	271152850	271152850	A	T	UTR3	gene2792	rna5242#NC_019458.2#271108397:c.*282A>T;rna5241#NC_019458.2#271108397:c.*282A>T;rna5240#NC_019458.2#271108397:c.*282A>T;rna5239#NC_019458.2#271108397:c.*282A>T;rna5238#NC_019458.2#271108397:c.*282A>T;rna5243#NC_019458.2#271118671:c.*282A>T;rna5244#NC_019458.2#271118797:c.*282A>T	.	.
NC_019458.2	272403626	272403626	T	C	exonic	gene2799	.	unknown	UNKNOWN
NC_019458.2	272409976	272409976	G	A	UTR5	gene2798	rna5250#NC_019458.2#271965199:c.-94993C>T	.	.
NC_019458.2	275243828	275243828	T	A	UTR3	gene2808	rna5270#NC_019458.2#275167849:c.*364T>A	.	.
NC_019458.2	275351059	275351059	A	G	exonic	gene2811	.	synonymous SNV	gene2811:rna5278#NC_019458.2#275348788:exon5:c.T513C:p.Y171Y,gene2811:rna5279#NC_019458.2#275348788:exon5:c.T516C:p.Y172Y,gene2811:rna5280#NC_019458.2#275348788:exon5:c.T522C:p.Y174Y,gene2811:rna5282#NC_019458.2#275348788:exon5:c.T525C:p.Y175Y,gene2811:rna5273#NC_019458.2#275348788:exon6:c.T525C:p.Y175Y,gene2811:rna5276#NC_019458.2#275348788:exon6:c.T525C:p.Y175Y,gene2811:rna5277#NC_019458.2#2753…
NC_019458.2	275351079	275351079	G	A	exonic	gene2811	.	nonsynonymous SNV	gene2811:rna5278#NC_019458.2#275348788:exon5:c.C493T:p.R165C,gene2811:rna5279#NC_019458.2#275348788:exon5:c.C496T:p.R166C,gene2811:rna5280#NC_019458.2#275348788:exon5:c.C502T:p.R168C,gene2811:rna5282#NC_019458.2#275348788:exon5:c.C505T:p.R169C,gene2811:rna5273#NC_019458.2#275348788:exon6:c.C505T:p.R169C,gene2811:rna5276#NC_019458.2#275348788:exon6:c.C505T:p.R169C,gene2811:rna5277#NC_019458.2#2753…
NC_019458.2	275362695	275362695	T	C	exonic	gene2811	.	synonymous SNV	gene2811:rna5283#NC_019458.2#275356028:exon1:c.A120G:p.S40S
NC_019459.2	1860951	1860951	T	C	intergenic	gene2828;gene2829	dist=1655;dist=6288	.	.
NC_019459.2	1860956	1860956	T	C	intergenic	gene2828;gene2829	dist=1660;dist=6283	.	.
NC_019459.2	2336239	2336239	G	A	intronic	gene2842	.	.	.
NC_019459.2	2591769	2591769	G	A	intronic	gene2845	.	.	.
NC_019459.2	2608395	2608395	C	T	downstream	gene2845	dist=266	.	.
NC_019459.2	2610839	2610839	T	C	intergenic	gene2845;gene2846	dist=2710;dist=34883	.	.
NC_019459.2	2611193	2611193	G	A	intergenic	gene2845;gene2846	dist=3064;dist=34529	.	.
NC_019459.2	2611406	2611406	T	C	intergenic	gene2845;gene2846	dist=3277;dist=34316	.	.
NC_019459.2	2611911	2611911	C	A	intergenic	gene2845;gene2846	dist=3782;dist=33811	.	.
NC_019459.2	2878792	2878792	A	G	UTR3	gene2851	rna5358#NC_019459.2#2822732:c.*441A>G	.	.
NC_019459.2	2879028	2879028	T	A	UTR3	gene2851	rna5358#NC_019459.2#2822732:c.*677T>A	.	.
NC_019459.2	2879465	2879465	T	C	UTR3	gene2851	rna5358#NC_019459.2#2822732:c.*1114T>C	.	.
NC_019459.2	2879645	2879645	T	C	UTR3	gene2851	rna5358#NC_019459.2#2822732:c.*1294T>C	.	.
NC_019459.2	2879658	2879658	G	C	UTR3	gene2851	rna5358#NC_019459.2#2822732:c.*1307G>C	.	.
NC_019459.2	2879659	2879659	A	C	UTR3	gene2851	rna5358#NC_019459.2#2822732:c.*1308A>C	.	.
NC_019459.2	2879950	2879950	T	G	UTR3	gene2851	rna5358#NC_019459.2#2822732:c.*1599T>G	.	.
NC_019459.2	2880141	2880141	T	G	UTR3	gene2851	rna5358#NC_019459.2#2822732:c.*1790T>G	.	.
NC_019459.2	2880713	2880713	G	T	UTR3	gene2851	rna5358#NC_019459.2#2822732:c.*2362G>T	.	.
NC_019459.2	2881034	2881034	C	A	UTR3	gene2851	rna5358#NC_019459.2#2822732:c.*2683C>A	.	.
NC_019459.2	2881119	2881119	G	A	UTR3	gene2851	rna5358#NC_019459.2#2822732:c.*2768G>A	.	.
NC_019459.2	2881133	2881133	T	C	UTR3	gene2851	rna5358#NC_019459.2#2822732:c.*2782T>C	.	.
NC_019459.2	9615502	9615502	C	T	exonic	gene2884	.	synonymous SNV	gene2884:rna5396#NC_019459.2#9611282:exon8:c.C819T:p.S273S,gene2884:rna5397#NC_019459.2#9611297:exon8:c.C777T:p.S259S,gene2884:rna5398#NC_019459.2#9611297:exon8:c.C774T:p.S258S
NC_019459.2	10172592	10172592	A	G	UTR3	gene2889	rna5428#NC_019459.2#10170297:c.*2897T>C	.	.
NC_019459.2	10511075	10511075	G	A	exonic	gene2903	.	synonymous SNV	gene2903:rna5456#NC_019459.2#10484872:exon6:c.G468A:p.S156S,gene2903:rna5457#NC_019459.2#10484873:exon6:c.G468A:p.S156S,gene2903:rna5458#NC_019459.2#10484873:exon6:c.G468A:p.S156S,gene2903:rna5460#NC_019459.2#10484874:exon6:c.G468A:p.S156S
NC_019459.2	10552558	10552558	G	A	UTR3	gene2904	rna5462#NC_019459.2#10552325:c.*631C>T;rna5461#NC_019459.2#10552325:c.*631C>T	.	.
NC_019459.2	10648713	10648713	G	A	exonic	gene2906	.	synonymous SNV	gene2906:rna5464#NC_019459.2#10635422:exon4:c.G729A:p.K243K
NC_019459.2	11128328	11128328	A	G	UTR3	gene2914	rna5481#NC_019459.2#11127888:c.*171T>C	.	.
NC_019459.2	11135212	11135212	C	T	exonic	gene2914	.	nonsynonymous SNV	gene2914:rna5481#NC_019459.2#11127888:exon10:c.G1102A:p.V368I
NC_019459.2	11297447	11297447	G	A	UTR3	gene2916	rna5483#NC_019459.2#11208194:c.*3056G>A;rna5485#NC_019459.2#11208256:c.*3056G>A;rna5484#NC_019459.2#11208256:c.*3056G>A;rna5486#NC_019459.2#11246444:c.*3056G>A	.	.
NC_019459.2	11297897	11297897	A	G	UTR3	gene2916	rna5483#NC_019459.2#11208194:c.*3506A>G;rna5485#NC_019459.2#11208256:c.*3506A>G;rna5484#NC_019459.2#11208256:c.*3506A>G;rna5486#NC_019459.2#11246444:c.*3506A>G	.	.
NC_019459.2	11298182	11298182	G	A	UTR3	gene2916	rna5483#NC_019459.2#11208194:c.*3791G>A;rna5485#NC_019459.2#11208256:c.*3791G>A;rna5484#NC_019459.2#11208256:c.*3791G>A;rna5486#NC_019459.2#11246444:c.*3791G>A	.	.
NC_019459.2	11299198	11299198	G	A	UTR3	gene2916	rna5483#NC_019459.2#11208194:c.*4807G>A;rna5485#NC_019459.2#11208256:c.*4807G>A;rna5484#NC_019459.2#11208256:c.*4807G>A;rna5486#NC_019459.2#11246444:c.*4807G>A	.	.
NC_019459.2	11467387	11467387	T	A	UTR3	gene2918	rna5490#NC_019459.2#11332280:c.*4643T>A;rna5489#NC_019459.2#11332280:c.*4643T>A;rna5488#NC_019459.2#11332280:c.*4643T>A;rna5492#NC_019459.2#11340760:c.*4643T>A	.	.
NC_019459.2	11606434	11606434	C	T	UTR3	gene2919	rna5493#NC_019459.2#11605526:c.*1464G>A	.	.
NC_019459.2	11617254	11617254	C	T	exonic	gene2919	.	synonymous SNV	gene2919:rna5493#NC_019459.2#11605526:exon4:c.G405A:p.A135A
NC_019459.2	11842674	11842674	C	G	intergenic	gene2921;gene2922	dist=5581;dist=11331	.	.
NC_019459.2	11855477	11855477	C	T	UTR3	gene2922	rna5496#NC_019459.2#11854004:c.*1584G>A	.	.
NC_019459.2	11856432	11856432	C	T	UTR3	gene2922	rna5496#NC_019459.2#11854004:c.*629G>A	.	.
NC_019459.2	12118336	12118336	C	T	intergenic	gene2925;gene2926	dist=2682;dist=10110	.	.
NC_019459.2	12972465	12972465	T	C	exonic	gene2932	.	synonymous SNV	gene2932:rna5515#NC_019459.2#12776719:exon48:c.T10572C:p.C3524C
NC_019459.2	12972469	12972469	C	A	exonic	gene2932	.	synonymous SNV	gene2932:rna5515#NC_019459.2#12776719:exon48:c.C10576A:p.R3526R
NC_019459.2	12972495	12972495	A	G	exonic	gene2932	.	synonymous SNV	gene2932:rna5515#NC_019459.2#12776719:exon48:c.A10602G:p.S3534S
NC_019459.2	14213095	14213095	T	G	exonic	gene2945	.	synonymous SNV	gene2945:rna5549#NC_019459.2#14191367:exon7:c.T822G:p.V274V
NC_019459.2	14215537	14215537	T	C	exonic	gene2945	.	synonymous SNV	gene2945:rna5549#NC_019459.2#14191367:exon8:c.T969C:p.S323S
NC_019459.2	14268986	14268986	T	C	intergenic	gene2945;gene2946	dist=3444;dist=2337	.	.
NC_019459.2	14269023	14269023	G	A	intergenic	gene2945;gene2946	dist=3481;dist=2300	.	.
NC_019459.2	14269078	14269078	C	A	intergenic	gene2945;gene2946	dist=3536;dist=2245	.	.
NC_019459.2	14269591	14269591	A	G	intergenic	gene2945;gene2946	dist=4049;dist=1732	.	.
NC_019459.2	14314458	14314458	T	C	exonic	gene2946	.	synonymous SNV	gene2946:rna5550#NC_019459.2#14271322:exon12:c.T1635C:p.I545I
NC_019459.2	14328258	14328258	C	T	UTR3	gene2946	rna5550#NC_019459.2#14271322:c.*513C>T	.	.
NC_019459.2	14328390	14328390	G	A	UTR3	gene2946	rna5550#NC_019459.2#14271322:c.*645G>A	.	.
NC_019459.2	14330600	14330600	T	C	UTR3	gene2947	rna5551#NC_019459.2#14330421:c.*737A>G	.	.
NC_019459.2	14334614	14334614	T	C	exonic	gene2947	.	synonymous SNV	gene2947:rna5551#NC_019459.2#14330421:exon3:c.A183G:p.P61P
NC_019459.2	14387053	14387053	C	A	exonic	gene2948	.	nonsynonymous SNV	gene2948:rna5553#NC_019459.2#14341109:exon33:c.C3622A:p.L1208M,gene2948:rna5552#NC_019459.2#14337515:exon34:c.C3622A:p.L1208M
NC_019459.2	15792549	15792549	G	A	UTR3	gene2958	rna5564#NC_019459.2#15791648:c.*807C>T	.	.
NC_019459.2	17611915	17611915	C	T	intronic	gene2972	.	.	.
NC_019459.2	17612235	17612235	T	C	intronic	gene2972	.	.	.
NC_019459.2	17613833	17613833	G	A	intronic	gene2972	.	.	.
NC_019459.2	17614345	17614345	A	C	intronic	gene2972	.	.	.
NC_019459.2	17614619	17614619	T	C	intronic	gene2972	.	.	.
NC_019459.2	18911753	18911753	A	G	exonic	gene2994	.	synonymous SNV	gene2994:rna5604#NC_019459.2#18908866:exon24:c.T3330C:p.Y1110Y
NC_019459.2	21526103	21526103	T	A	intergenic	gene2999;gene3000	dist=8001;dist=53529	.	.
NC_019459.2	21531563	21531563	A	G	intergenic	gene2999;gene3000	dist=13461;dist=48069	.	.
NC_019459.2	21531621	21531621	G	T	intergenic	gene2999;gene3000	dist=13519;dist=48011	.	.
NC_019459.2	21531969	21531969	C	G	intergenic	gene2999;gene3000	dist=13867;dist=47663	.	.
NC_019459.2	21532064	21532064	A	G	intergenic	gene2999;gene3000	dist=13962;dist=47568	.	.
NC_019459.2	21532256	21532256	C	T	intergenic	gene2999;gene3000	dist=14154;dist=47376	.	.
NC_019459.2	21597906	21597906	A	G	UTR3	gene3000	rna5615#NC_019459.2#21579631:c.*1612A>G;rna5616#NC_019459.2#21580802:c.*1612A>G	.	.
NC_019459.2	21645443	21645443	G	A	UTR3	gene3001	rna5617#NC_019459.2#21632431:c.*77G>A;rna5618#NC_019459.2#21632498:c.*77G>A	.	.
NC_019459.2	21645520	21645520	C	T	UTR3	gene3001	rna5617#NC_019459.2#21632431:c.*154C>T;rna5618#NC_019459.2#21632498:c.*154C>T	.	.
NC_019459.2	21657537	21657537	G	A	exonic	gene3002	.	synonymous SNV	gene3002:rna5621#NC_019459.2#21656380:exon2:c.C1587T:p.C529C,gene3002:rna5622#NC_019459.2#21656380:exon2:c.C1599T:p.C533C,gene3002:rna5623#NC_019459.2#21656380:exon2:c.C1740T:p.C580C,gene3002:rna5619#NC_019459.2#21656380:exon3:c.C1677T:p.C559C,gene3002:rna5620#NC_019459.2#21656380:exon3:c.C1719T:p.C573C
NC_019459.2	21657932	21657932	T	C	exonic	gene3002	.	nonsynonymous SNV	gene3002:rna5621#NC_019459.2#21656380:exon2:c.A1192G:p.S398G,gene3002:rna5622#NC_019459.2#21656380:exon2:c.A1204G:p.S402G,gene3002:rna5623#NC_019459.2#21656380:exon2:c.A1345G:p.S449G,gene3002:rna5619#NC_019459.2#21656380:exon3:c.A1282G:p.S428G,gene3002:rna5620#NC_019459.2#21656380:exon3:c.A1324G:p.S442G
NC_019459.2	21657933	21657933	G	A	exonic	gene3002	.	synonymous SNV	gene3002:rna5621#NC_019459.2#21656380:exon2:c.C1191T:p.G397G,gene3002:rna5622#NC_019459.2#21656380:exon2:c.C1203T:p.G401G,gene3002:rna5623#NC_019459.2#21656380:exon2:c.C1344T:p.G448G,gene3002:rna5619#NC_019459.2#21656380:exon3:c.C1281T:p.G427G,gene3002:rna5620#NC_019459.2#21656380:exon3:c.C1323T:p.G441G
NC_019459.2	21674934	21674934	C	T	exonic	gene3003	.	synonymous SNV	gene3003:rna5624#NC_019459.2#21668061:exon2:c.C117T:p.A39A
NC_019459.2	22716209	22716209	C	T	UTR3	gene3011	rna5643#NC_019459.2#22716005:c.*227G>A;rna5642#NC_019459.2#22716005:c.*227G>A;rna5641#NC_019459.2#22716005:c.*227G>A;rna5640#NC_019459.2#22716005:c.*227G>A;rna5639#NC_019459.2#22716005:c.*227G>A;rna5638#NC_019459.2#22716005:c.*227G>A;rna5637#NC_019459.2#22716005:c.*227G>A	.	.
NC_019459.2	24029170	24029170	G	A	exonic	gene3027	.	synonymous SNV	gene3027:rna5658#NC_019459.2#24013403:exon8:c.G1158A:p.S386S
NC_019459.2	24029179	24029179	G	A	exonic	gene3027	.	synonymous SNV	gene3027:rna5658#NC_019459.2#24013403:exon8:c.G1167A:p.E389E
NC_019459.2	24973242	24973242	A	T	intergenic	gene3036;gene3038	dist=5280;dist=134278	.	.
NC_019459.2	24973368	24973368	C	T	intergenic	gene3036;gene3038	dist=5406;dist=134152	.	.
NC_019459.2	26172848	26172848	C	A	exonic	gene3042	.	synonymous SNV	gene3042:rna5677#NC_019459.2#26071785:exon6:c.G609T:p.G203G
NC_019459.2	26317045	26317045	C	T	UTR5	gene3045	rna5685#NC_019459.2#26315209:c.-143G>A;rna5684#NC_019459.2#26315209:c.-143G>A;rna5683#NC_019459.2#26315209:c.-143G>A;rna5682#NC_019459.2#26315209:c.-143G>A;rna5681#NC_019459.2#26315209:c.-143G>A;rna5680#NC_019459.2#26315209:c.-143G>A	.	.
NC_019459.2	28000527	28000527	G	A	ncRNA_intronic	gene3064	.	.	.
NC_019459.2	28287030	28287030	A	G	exonic	gene3068	.	synonymous SNV	gene3068:rna5713#NC_019459.2#28286757:exon7:c.T474C:p.C158C
NC_019459.2	29316823	29316823	C	T	UTR3	gene3083	rna5749#NC_019459.2#29244837:c.*379C>T	.	.
NC_019459.2	29549960	29549960	G	A	UTR3	gene3085	rna5755#NC_019459.2#29423274:c.*1637G>A;rna5760#NC_019459.2#29423275:c.*1637G>A;rna5759#NC_019459.2#29423275:c.*1637G>A;rna5758#NC_019459.2#29423275:c.*1704G>A;rna5765#NC_019459.2#29497152:c.*1637G>A;rna5764#NC_019459.2#29497152:c.*1704G>A	.	.
NC_019459.2	29550145	29550145	T	C	UTR3	gene3085	rna5755#NC_019459.2#29423274:c.*1822T>C;rna5760#NC_019459.2#29423275:c.*1822T>C;rna5759#NC_019459.2#29423275:c.*1822T>C;rna5758#NC_019459.2#29423275:c.*1889T>C;rna5765#NC_019459.2#29497152:c.*1822T>C;rna5764#NC_019459.2#29497152:c.*1889T>C	.	.
NC_019459.2	29550466	29550466	A	G	UTR3	gene3085	rna5755#NC_019459.2#29423274:c.*2143A>G;rna5760#NC_019459.2#29423275:c.*2143A>G;rna5759#NC_019459.2#29423275:c.*2143A>G;rna5758#NC_019459.2#29423275:c.*2210A>G;rna5765#NC_019459.2#29497152:c.*2143A>G;rna5764#NC_019459.2#29497152:c.*2210A>G	.	.
NC_019459.2	29550966	29550966	A	G	UTR3	gene3085	rna5755#NC_019459.2#29423274:c.*2643A>G;rna5760#NC_019459.2#29423275:c.*2643A>G;rna5759#NC_019459.2#29423275:c.*2643A>G;rna5758#NC_019459.2#29423275:c.*2710A>G;rna5765#NC_019459.2#29497152:c.*2643A>G;rna5764#NC_019459.2#29497152:c.*2710A>G	.	.
NC_019459.2	30073417	30073417	C	G	UTR3	gene3092	rna5778#NC_019459.2#30072885:c.*871G>C;rna5777#NC_019459.2#30072885:c.*871G>C;rna5776#NC_019459.2#30072885:c.*871G>C;rna5775#NC_019459.2#30072885:c.*871G>C;rna5774#NC_019459.2#30072885:c.*871G>C;rna5773#NC_019459.2#30072885:c.*871G>C	.	.
NC_019459.2	30074615	30074615	A	C	exonic	gene3092	.	synonymous SNV	gene3092:rna5778#NC_019459.2#30072885:exon16:c.T3456G:p.G1152G,gene3092:rna5776#NC_019459.2#30072885:exon17:c.T3723G:p.G1241G,gene3092:rna5777#NC_019459.2#30072885:exon17:c.T3771G:p.G1257G,gene3092:rna5773#NC_019459.2#30072885:exon19:c.T4230G:p.G1410G,gene3092:rna5774#NC_019459.2#30072885:exon19:c.T4236G:p.G1412G,gene3092:rna5775#NC_019459.2#30072885:exon20:c.T4350G:p.G1450G
NC_019459.2	30113329	30113329	G	A	exonic	gene3092	.	synonymous SNV	gene3092:rna5778#NC_019459.2#30072885:exon12:c.C1290T:p.N430N,gene3092:rna5776#NC_019459.2#30072885:exon13:c.C1557T:p.N519N,gene3092:rna5777#NC_019459.2#30072885:exon13:c.C1605T:p.N535N,gene3092:rna5773#NC_019459.2#30072885:exon15:c.C2064T:p.N688N,gene3092:rna5774#NC_019459.2#30072885:exon15:c.C2070T:p.N690N,gene3092:rna5775#NC_019459.2#30072885:exon16:c.C2184T:p.N728N
NC_019459.2	30169183	30169183	A	C	exonic	gene3092	.	synonymous SNV	gene3092:rna5778#NC_019459.2#30072885:exon8:c.T801G:p.L267L,gene3092:rna5776#NC_019459.2#30072885:exon9:c.T1068G:p.L356L,gene3092:rna5777#NC_019459.2#30072885:exon9:c.T1116G:p.L372L,gene3092:rna5773#NC_019459.2#30072885:exon11:c.T1575G:p.L525L,gene3092:rna5774#NC_019459.2#30072885:exon11:c.T1581G:p.L527L,gene3092:rna5775#NC_019459.2#30072885:exon12:c.T1695G:p.L565L
NC_019459.2	30944333	30944333	T	C	exonic	gene3097	.	nonsynonymous SNV	gene3097:rna5782#NC_019459.2#30829824:exon2:c.T145C:p.Y49H,gene3097:rna5781#NC_019459.2#30829823:exon3:c.T145C:p.Y49H
NC_019459.2	31157902	31157902	C	T	UTR3	gene3097	rna5781#NC_019459.2#30829823:c.*1139C>T;rna5782#NC_019459.2#30829824:c.*1139C>T	.	.
NC_019459.2	31894128	31894128	C	T	UTR3	gene3107	rna5803#NC_019459.2#31894033:c.*458G>A;rna5802#NC_019459.2#31894033:c.*458G>A;rna5801#NC_019459.2#31894033:c.*458G>A;rna5800#NC_019459.2#31894033:c.*458G>A;rna5799#NC_019459.2#31894033:c.*458G>A;rna5798#NC_019459.2#31894033:c.*458G>A;rna5797#NC_019459.2#31894033:c.*458G>A;rna5796#NC_019459.2#31894033:c.*458G>A;rna5795#NC_019459.2#31894033:c.*458G>A	.	.
NC_019459.2	31939894	31939894	A	G	exonic	gene3107	.	synonymous SNV	gene3107:rna5804#NC_019459.2#31894475:exon17:c.T1653C:p.A551A,gene3107:rna5795#NC_019459.2#31894033:exon18:c.T1773C:p.A591A,gene3107:rna5796#NC_019459.2#31894033:exon18:c.T1773C:p.A591A,gene3107:rna5797#NC_019459.2#31894033:exon18:c.T1653C:p.A551A,gene3107:rna5798#NC_019459.2#31894033:exon18:c.T1770C:p.A590A,gene3107:rna5799#NC_019459.2#31894033:exon18:c.T1773C:p.A591A,gene3107:rna5800#NC_019459.…
NC_019459.2	32061304	32061304	T	C	intronic	gene3107	.	.	.
NC_019459.2	33597382	33597382	G	A	intronic	gene3115	.	.	.
NC_019459.2	33599141	33599141	A	G	UTR3	gene3115	rna5826#NC_019459.2#33542158:c.*1286A>G;rna5827#NC_019459.2#33542173:c.*1286A>G;rna5828#NC_019459.2#33543105:c.*1286A>G;rna5829#NC_019459.2#33543452:c.*1286A>G	.	.
NC_019459.2	33599161	33599161	G	A	UTR3	gene3115	rna5826#NC_019459.2#33542158:c.*1306G>A;rna5827#NC_019459.2#33542173:c.*1306G>A;rna5828#NC_019459.2#33543105:c.*1306G>A;rna5829#NC_019459.2#33543452:c.*1306G>A	.	.
NC_019459.2	35312547	35312547	A	G	UTR3	gene3127	rna5848#NC_019459.2#35243849:c.*452A>G;rna5849#NC_019459.2#35247435:c.*452A>G;rna5850#NC_019459.2#35247437:c.*452A>G	.	.
NC_019459.2	35579786	35579786	T	A	UTR5	gene3130	rna5864#NC_019459.2#35578144:c.-157T>A;rna5863#NC_019459.2#35578144:c.-157T>A;rna5862#NC_019459.2#35578144:c.-157T>A;rna5861#NC_019459.2#35578144:c.-157T>A;rna5860#NC_019459.2#35578144:c.-157T>A;rna5859#NC_019459.2#35578144:c.-157T>A;rna5866#NC_019459.2#35578398:c.-157T>A	.	.
NC_019459.2	35690287	35690287	T	G	exonic	gene3133	.	synonymous SNV	gene3133:rna5874#NC_019459.2#35631527:exon11:c.T2571G:p.S857S,gene3133:rna5875#NC_019459.2#35631527:exon11:c.T2514G:p.S838S,gene3133:rna5879#NC_019459.2#35647773:exon11:c.T2169G:p.S723S,gene3133:rna5870#NC_019459.2#35631410:exon12:c.T2715G:p.S905S,gene3133:rna5871#NC_019459.2#35631412:exon12:c.T2715G:p.S905S,gene3133:rna5872#NC_019459.2#35631420:exon12:c.T2715G:p.S905S,gene3133:rna5873#NC_019459.…
NC_019459.2	35719973	35719973	C	A	UTR3	gene3133	rna5869#NC_019459.2#35631409:c.*1002C>A;rna5868#NC_019459.2#35631409:c.*1002C>A;rna5870#NC_019459.2#35631410:c.*1002C>A;rna5871#NC_019459.2#35631412:c.*1002C>A;rna5872#NC_019459.2#35631420:c.*1002C>A;rna5875#NC_019459.2#35631527:c.*1002C>A;rna5874#NC_019459.2#35631527:c.*1002C>A;rna5873#NC_019459.2#35631527:c.*1002C>A;rna5876#NC_019459.2#35636335:c.*1002C>A;rna5877#NC_019459.2#35636342:c.*1002C>A…	.	.
NC_019459.2	35984164	35984164	G	A	intronic	gene3138	.	.	.
NC_019459.2	36378560	36378560	T	C	UTR3	gene3138	rna5890#NC_019459.2#35971534:c.*1859T>C;rna5891#NC_019459.2#35977186:c.*1859T>C;rna5892#NC_019459.2#35996991:c.*1859T>C;rna5894#NC_019459.2#36032940:c.*1859T>C;rna5895#NC_019459.2#36033189:c.*1859T>C;rna5896#NC_019459.2#36334491:c.*1859T>C	.	.
NC_019459.2	37246159	37246159	A	G	UTR3	gene3160	rna5946#NC_019459.2#37210463:c.*238A>G;rna5947#NC_019459.2#37211371:c.*238A>G	.	.
NC_019459.2	37919396	37919396	T	C	intergenic	gene3174;gene3175	dist=1479;dist=2480	.	.
NC_019459.2	37919397	37919397	T	C	intergenic	gene3174;gene3175	dist=1480;dist=2479	.	.
NC_019459.2	38792059	38792059	A	G	intergenic	gene3187;gene3188	dist=8750;dist=74053	.	.
NC_019459.2	38792098	38792098	A	G	intergenic	gene3187;gene3188	dist=8789;dist=74014	.	.
NC_019459.2	38880306	38880306	C	T	exonic	gene3188	.	synonymous SNV	gene3188:rna6007#NC_019459.2#38866111:exon10:c.G975A:p.R325R,gene3188:rna6008#NC_019459.2#38866111:exon10:c.G1083A:p.R361R,gene3188:rna6009#NC_019459.2#38866111:exon10:c.G975A:p.R325R
NC_019459.2	38994109	38994109	A	G	UTR3	gene3189	rna6011#NC_019459.2#38985341:c.*1934A>G;rna6010#NC_019459.2#38985341:c.*1934A>G;rna6012#NC_019459.2#38987038:c.*1934A>G	.	.
NC_019459.2	38994124	38994124	A	G	UTR3	gene3189	rna6011#NC_019459.2#38985341:c.*1949A>G;rna6010#NC_019459.2#38985341:c.*1949A>G;rna6012#NC_019459.2#38987038:c.*1949A>G	.	.
NC_019459.2	39916852	39916852	C	T	exonic	gene3195	.	nonsynonymous SNV	gene3195:rna6024#NC_019459.2#39900948:exon10:c.G1330A:p.A444T,gene3195:rna6022#NC_019459.2#39900948:exon13:c.G1615A:p.A539T,gene3195:rna6023#NC_019459.2#39900948:exon13:c.G1615A:p.A539T
NC_019459.2	40028077	40028077	T	C	UTR3	gene3196	rna6025#NC_019459.2#39945108:c.*1011T>C	.	.
NC_019459.2	40028187	40028187	G	A	UTR3	gene3196	rna6025#NC_019459.2#39945108:c.*1121G>A	.	.
NC_019459.2	42021024	42021024	C	T	intergenic	gene3209;gene3210	dist=72341;dist=5315	.	.
NC_019459.2	42354726	42354726	A	C	intronic	gene3216	.	.	.
NC_019459.2	42354728	42354728	C	T	intronic	gene3216	.	.	.
NC_019459.2	42809852	42809852	A	C	intronic	gene3223	.	.	.
NC_019459.2	42809866	42809866	T	G	intronic	gene3223	.	.	.
NC_019459.2	42809868	42809868	A	C	intronic	gene3223	.	.	.
NC_019459.2	42809871	42809871	C	G	intronic	gene3223	.	.	.
NC_019459.2	42887729	42887729	T	C	UTR5	gene3226	rna6086#NC_019459.2#42852324:c.-7881A>G	.	.
NC_019459.2	42887783	42887783	T	C	UTR5	gene3226	rna6086#NC_019459.2#42852324:c.-7935A>G	.	.
NC_019459.2	43377642	43377642	T	C	UTR3	gene3243	rna6123#NC_019459.2#43377032:c.*910A>G;rna6122#NC_019459.2#43377032:c.*910A>G	.	.
NC_019459.2	43399160	43399160	T	C	exonic	gene3243	.	synonymous SNV	gene3243:rna6122#NC_019459.2#43377032:exon11:c.A1275G:p.T425T,gene3243:rna6123#NC_019459.2#43377032:exon11:c.A1248G:p.T416T
NC_019459.2	43408908	43408908	G	A	exonic	gene3243	.	synonymous SNV	gene3243:rna6122#NC_019459.2#43377032:exon4:c.C387T:p.Y129Y,gene3243:rna6123#NC_019459.2#43377032:exon4:c.C387T:p.Y129Y
NC_019459.2	43479135	43479135	G	A	exonic	gene3244	.	synonymous SNV	gene3244:rna6124#NC_019459.2#43476038:exon4:c.G609A:p.G203G
NC_019459.2	43481711	43481711	A	G	downstream	gene3244	dist=972	.	.
NC_019459.2	43481933	43481933	C	T	intergenic	gene3244;gene3245	dist=1194;dist=14824	.	.
NC_019459.2	43483034	43483034	A	G	intergenic	gene3244;gene3245	dist=2295;dist=13723	.	.
NC_019459.2	43483106	43483106	G	A	intergenic	gene3244;gene3245	dist=2367;dist=13651	.	.
NC_019459.2	43484162	43484162	A	G	intergenic	gene3244;gene3245	dist=3423;dist=12595	.	.
NC_019459.2	43484175	43484175	A	G	intergenic	gene3244;gene3245	dist=3436;dist=12582	.	.
NC_019459.2	43484212	43484212	A	G	intergenic	gene3244;gene3245	dist=3473;dist=12545	.	.
NC_019459.2	43495122	43495122	C	T	intergenic	gene3244;gene3245	dist=14383;dist=1635	.	.
NC_019459.2	47073181	47073181	G	T	intergenic	gene3259;gene3261	dist=140397;dist=93965	.	.
NC_019459.2	47078138	47078138	C	T	intergenic	gene3259;gene3261	dist=145354;dist=89008	.	.
NC_019459.2	47078154	47078154	A	G	intergenic	gene3259;gene3261	dist=145370;dist=88992	.	.
NC_019459.2	47345703	47345703	C	T	UTR3	gene3264	rna6148#NC_019459.2#47345536:c.*840G>A;rna6147#NC_019459.2#47345536:c.*840G>A;rna6146#NC_019459.2#47345536:c.*840G>A;rna6145#NC_019459.2#47345536:c.*840G>A;rna6144#NC_019459.2#47345536:c.*840G>A;rna6143#NC_019459.2#47345536:c.*840G>A	.	.
NC_019459.2	48356176	48356176	A	G	UTR3	gene3275	rna6163#NC_019459.2#48351855:c.*396A>G	.	.
NC_019459.2	48361278	48361278	A	G	ncRNA_exonic	gene3276	.	.	.
NC_019459.2	48361614	48361614	A	T	ncRNA_exonic	gene3276	.	.	.
NC_019459.2	48361921	48361921	T	C	ncRNA_exonic	gene3276	.	.	.
NC_019459.2	49366964	49366964	A	G	intronic	gene3286	.	.	.
NC_019459.2	49366967	49366967	A	G	intronic	gene3286	.	.	.
NC_019459.2	49367269	49367269	G	T	intronic	gene3286	.	.	.
NC_019459.2	49368081	49368081	T	C	intronic	gene3286	.	.	.
NC_019459.2	49368085	49368085	T	G	intronic	gene3286	.	.	.
NC_019459.2	49368812	49368812	A	G	intronic	gene3286	.	.	.
NC_019459.2	49368819	49368819	A	G	intronic	gene3286	.	.	.
NC_019459.2	49368827	49368827	A	G	intronic	gene3286	.	.	.
NC_019459.2	49375180	49375180	G	A	exonic	gene3286	.	nonsynonymous SNV	gene3286:rna6178#NC_019459.2#49355654:exon5:c.G916A:p.V306I
NC_019459.2	49382351	49382351	G	A	UTR3	gene3286	rna6178#NC_019459.2#49355654:c.*1838G>A	.	.
NC_019459.2	49903791	49903791	T	C	exonic	gene3298	.	synonymous SNV	gene3298:rna6197#NC_019459.2#49870672:exon7:c.A1275G:p.K425K,gene3298:rna6198#NC_019459.2#49870672:exon8:c.A1497G:p.K499K,gene3298:rna6199#NC_019459.2#49870672:exon8:c.A1497G:p.K499K,gene3298:rna6200#NC_019459.2#49870673:exon8:c.A1497G:p.K499K
NC_019459.2	50921588	50921588	A	G	intronic	gene3313	.	.	.
NC_019459.2	50924411	50924411	A	C	intronic	gene3313	.	.	.
NC_019459.2	50961006	50961006	G	T	intronic	gene3314	.	.	.
NC_019459.2	50982826	50982826	T	C	intergenic	gene3314;gene3315	dist=4869;dist=3068	.	.
NC_019459.2	50983279	50983279	T	G	intergenic	gene3314;gene3315	dist=5322;dist=2615	.	.
NC_019459.2	51742528	51742528	C	G	exonic	gene3322	.	synonymous SNV	gene3322:rna6239#NC_019459.2#51742054:exon17:c.G1818C:p.V606V
NC_019459.2	52086752	52086752	T	A	intronic	gene3325	.	.	.
NC_019459.2	52182603	52182603	C	T	UTR3	gene3330	rna6258#NC_019459.2#52181557:c.*356G>A;rna6257#NC_019459.2#52181557:c.*356G>A;rna6256#NC_019459.2#52181557:c.*356G>A;rna6255#NC_019459.2#52181557:c.*356G>A;rna6254#NC_019459.2#52181557:c.*356G>A	.	.
NC_019459.2	52659961	52659961	A	C	intronic	gene3359	.	.	.
NC_019459.2	53139932	53139932	A	T	intronic	gene3370	.	.	.
NC_019459.2	53139947	53139947	A	C	intronic	gene3370	.	.	.
NC_019459.2	54854093	54854093	T	C	exonic	gene3376	.	synonymous SNV	gene3376:rna6341#NC_019459.2#54771995:exon15:c.T1422C:p.H474H,gene3376:rna6342#NC_019459.2#54771995:exon15:c.T1419C:p.H473H
NC_019459.2	55270617	55270617	T	G	intergenic	gene3378;gene3379	dist=2925;dist=352592	.	.
NC_019459.2	55270618	55270618	G	A	intergenic	gene3378;gene3379	dist=2926;dist=352591	.	.
NC_019459.2	55270620	55270620	T	C	intergenic	gene3378;gene3379	dist=2928;dist=352589	.	.
NC_019459.2	55270648	55270648	T	G	intergenic	gene3378;gene3379	dist=2956;dist=352561	.	.
NC_019459.2	55275270	55275270	G	A	intergenic	gene3378;gene3379	dist=7578;dist=347939	.	.
NC_019459.2	58200171	58200171	G	A	exonic	gene3386	.	synonymous SNV	gene3386:rna6363#NC_019459.2#58199852:exon12:c.C1702T:p.L568L,gene3386:rna6361#NC_019459.2#58199852:exon13:c.C1864T:p.L622L,gene3386:rna6362#NC_019459.2#58199852:exon15:c.C2053T:p.L685L,gene3386:rna6364#NC_019459.2#58199852:exon15:c.C2119T:p.L707L,gene3386:rna6365#NC_019459.2#58199852:exon16:c.C2167T:p.L723L
NC_019459.2	58717047	58717047	A	G	UTR3	gene3389	rna6367#NC_019459.2#58398382:c.*1458A>G	.	.
NC_019459.2	58718509	58718509	G	A	UTR3	gene3389	rna6367#NC_019459.2#58398382:c.*2920G>A	.	.
NC_019459.2	58719114	58719114	A	G	UTR3	gene3389	rna6367#NC_019459.2#58398382:c.*3525A>G	.	.
NC_019459.2	58930351	58930351	C	T	UTR3	gene3392	rna6370#NC_019459.2#58738697:c.*8C>T;rna6371#NC_019459.2#58780173:c.*8C>T	.	.
NC_019459.2	58931137	58931137	T	C	UTR3	gene3392	rna6370#NC_019459.2#58738697:c.*794T>C;rna6371#NC_019459.2#58780173:c.*794T>C	.	.
NC_019459.2	58931157	58931157	T	G	UTR3	gene3392	rna6370#NC_019459.2#58738697:c.*814T>G;rna6371#NC_019459.2#58780173:c.*814T>G	.	.
NC_019459.2	58931519	58931519	T	C	downstream	gene3392	dist=318	.	.
NC_019459.2	58932076	58932076	G	A	downstream	gene3392	dist=875	.	.
NC_019459.2	58932080	58932080	T	C	downstream	gene3392	dist=879	.	.
[truncated: 9,600 more rows]
